# Supplementary material for: Biosynthetic potential of the global ocean microbiome
Source: Nature. 2022 Jun 22;607(7917):111–8. doi: 10.1038/s41586-022-04862-3 (PMC9259500; doi:10.1038/s41586-022-04862-3)
Supplement: Supplementary file 4 — Supplementary Table 1 [file 41586_2022_4862_MOESM4_ESM.xlsx]

## Sheet: README
Sheet name	Description
Publicly available metagenomes (excl. Tara)	Sample names and run accessions for 58 Malaspina, 480 BioGEOTRACES, 68 HOT and 62 BATS metagenomes
Tara prokaryote and virus enriched metagenomes	Sample names and run accessions for 370 Tara Oceans prokaryote- and virus-enriched metagenomes
Tara eukaryote enriched metagenomes	Sample names and run accessions for 633 Tara Oceans eukaryote-enriched metagenomes
Tara prokaryote enriched metatranscriptomes	Sample names and run accessions for 187 Tara Oceans prokaryote-enriched metatranscriptomes
Tara eukaryote enriched metatranscriptomes	Sample names and run accessions for 436 Tara Oceans eukaryote-enriched metatranscriptomes
OMD Metadata	Metadata associated with the 1,038 metagenomes of sheets 1 and 2
Assembly accessions	ENA accessions for all the assemblies generated in this study
Metagenomic Bins and MAGs accessions	ENA accessions for all the bins and MAGs generated in this study
MAGs summary table	Summary table for the genomes used in the study, interactive version available at https://www.microbiomics.io/ocean/genome_collection/

## Sheet: Publicly available metagenomes 
sample_name	internal_sample_name	sample_material	study_accessions	sample_accessions	run_accessions	experiment_accessions	sample_accessions
BGEO_SAMN07136483_METAG	ETHSEQ0000004448	NOT_APPLICABLE	PRJNA385854	SAMN07136483	SRR5788236	SRX2974496	SRS2329505
BGEO_SAMN07136484_METAG	ETHSEQ0000004447	NOT_APPLICABLE	PRJNA385854	SAMN07136484	SRR5788235	SRX2974497	SRS2329506
BGEO_SAMN07136485_METAG	ETHSEQ0000004450	NOT_APPLICABLE	PRJNA385854	SAMN07136485	SRR5788238	SRX2974494	SRS2329503
BGEO_SAMN07136486_METAG	ETHSEQ0000004449	NOT_APPLICABLE	PRJNA385854	SAMN07136486	SRR5788237	SRX2974495	SRS2329504
BGEO_SAMN07136487_METAG	ETHSEQ0000004444	NOT_APPLICABLE	PRJNA385854	SAMN07136487	SRR5788232	SRX2974500	SRS2329509
BGEO_SAMN07136488_METAG	ETHSEQ0000004443	NOT_APPLICABLE	PRJNA385854	SAMN07136488	SRR5788231	SRX2974501	SRS2329510
BGEO_SAMN07136489_METAG	ETHSEQ0000004446	NOT_APPLICABLE	PRJNA385854	SAMN07136489	SRR5788234	SRX2974498	SRS2329507
BGEO_SAMN07136490_METAG	ETHSEQ0000004445	NOT_APPLICABLE	PRJNA385854	SAMN07136490	SRR5788233	SRX2974499	SRS2329508
BGEO_SAMN07136491_METAG	ETHSEQ0000004442	NOT_APPLICABLE	PRJNA385854	SAMN07136491	SRR5788230	SRX2974502	SRS2329511
BGEO_SAMN07136492_METAG	ETHSEQ0000004441	NOT_APPLICABLE	PRJNA385854	SAMN07136492	SRR5788229	SRX2974503	SRS2329513
BGEO_SAMN07136493_METAG	ETHSEQ0000004648	NOT_APPLICABLE	PRJNA385854	SAMN07136493	SRR5788436	SRX2974776	SRS2329787
BGEO_SAMN07136494_METAG	ETHSEQ0000004647	NOT_APPLICABLE	PRJNA385854	SAMN07136494	SRR5788435	SRX2974777	SRS2329786
BGEO_SAMN07136495_METAG	ETHSEQ0000004646	NOT_APPLICABLE	PRJNA385854	SAMN07136495	SRR5788434	SRX2974778	SRS2329785
BGEO_SAMN07136496_METAG	ETHSEQ0000004645	NOT_APPLICABLE	PRJNA385854	SAMN07136496	SRR5788433	SRX2974779	SRS2329789
BGEO_SAMN07136497_METAG	ETHSEQ0000004644	NOT_APPLICABLE	PRJNA385854	SAMN07136497	SRR5788432	SRX2974780	SRS2329788
BGEO_SAMN07136498_METAG	ETHSEQ0000004643	NOT_APPLICABLE	PRJNA385854	SAMN07136498	SRR5788431	SRX2974781	SRS2329790
BGEO_SAMN07136499_METAG	ETHSEQ0000004642	NOT_APPLICABLE	PRJNA385854	SAMN07136499	SRR5788430	SRX2974782	SRS2329792
BGEO_SAMN07136500_METAG	ETHSEQ0000004641	NOT_APPLICABLE	PRJNA385854	SAMN07136500	SRR5788429	SRX2974783	SRS2329791
BGEO_SAMN07136501_METAG	ETHSEQ0000004640	NOT_APPLICABLE	PRJNA385854	SAMN07136501	SRR5788428	SRX2974784	SRS2329794
BGEO_SAMN07136502_METAG	ETHSEQ0000004639	NOT_APPLICABLE	PRJNA385854	SAMN07136502	SRR5788427	SRX2974785	SRS2329793
BGEO_SAMN07136503_METAG	ETHSEQ0000004583	NOT_APPLICABLE	PRJNA385854	SAMN07136503	SRR5788371	SRX2974841	SRS2329848
BGEO_SAMN07136504_METAG	ETHSEQ0000004584	NOT_APPLICABLE	PRJNA385854	SAMN07136504	SRR5788372	SRX2974840	SRS2329849
BGEO_SAMN07136505_METAG	ETHSEQ0000004581	NOT_APPLICABLE	PRJNA385854	SAMN07136505	SRR5788369	SRX2974843	SRS2329850
BGEO_SAMN07136506_METAG	ETHSEQ0000004582	NOT_APPLICABLE	PRJNA385854	SAMN07136506	SRR5788370	SRX2974842	SRS2329851
BGEO_SAMN07136507_METAG	ETHSEQ0000004579	NOT_APPLICABLE	PRJNA385854	SAMN07136507	SRR5788367	SRX2974845	SRS2329854
BGEO_SAMN07136508_METAG	ETHSEQ0000004580	NOT_APPLICABLE	PRJNA385854	SAMN07136508	SRR5788368	SRX2974844	SRS2329852
BGEO_SAMN07136509_METAG	ETHSEQ0000004577	NOT_APPLICABLE	PRJNA385854	SAMN07136509	SRR5788365	SRX2974847	SRS2329855
BGEO_SAMN07136510_METAG	ETHSEQ0000004578	NOT_APPLICABLE	PRJNA385854	SAMN07136510	SRR5788366	SRX2974846	SRS2329853
BGEO_SAMN07136511_METAG	ETHSEQ0000004585	NOT_APPLICABLE	PRJNA385854	SAMN07136511	SRR5788373	SRX2974839	SRS2329847
BGEO_SAMN07136512_METAG	ETHSEQ0000004586	NOT_APPLICABLE	PRJNA385854	SAMN07136512	SRR5788374	SRX2974838	SRS2329846
BGEO_SAMN07136513_METAG	ETHSEQ0000004409	NOT_APPLICABLE	PRJNA385854	SAMN07136513	SRR5788197	SRX2974535	SRS2329545
BGEO_SAMN07136514_METAG	ETHSEQ0000004408	NOT_APPLICABLE	PRJNA385854	SAMN07136514	SRR5788196	SRX2974536	SRS2329543
BGEO_SAMN07136515_METAG	ETHSEQ0000004411	NOT_APPLICABLE	PRJNA385854	SAMN07136515	SRR5788199	SRX2974533	SRS2329542
BGEO_SAMN07136516_METAG	ETHSEQ0000004410	NOT_APPLICABLE	PRJNA385854	SAMN07136516	SRR5788198	SRX2974534	SRS2329544
BGEO_SAMN07136517_METAG	ETHSEQ0000004405	NOT_APPLICABLE	PRJNA385854	SAMN07136517	SRR5788193	SRX2974539	SRS2329548
BGEO_SAMN07136518_METAG	ETHSEQ0000004404	NOT_APPLICABLE	PRJNA385854	SAMN07136518	SRR5788192	SRX2974540	SRS2329549
BGEO_SAMN07136519_METAG	ETHSEQ0000004407	NOT_APPLICABLE	PRJNA385854	SAMN07136519	SRR5788195	SRX2974537	SRS2329546
BGEO_SAMN07136520_METAG	ETHSEQ0000004406	NOT_APPLICABLE	PRJNA385854	SAMN07136520	SRR5788194	SRX2974538	SRS2329547
BGEO_SAMN07136521_METAG	ETHSEQ0000004413	NOT_APPLICABLE	PRJNA385854	SAMN07136521	SRR5788201	SRX2974531	SRS2329540
BGEO_SAMN07136522_METAG	ETHSEQ0000004412	NOT_APPLICABLE	PRJNA385854	SAMN07136522	SRR5788200	SRX2974532	SRS2329541
BGEO_SAMN07136523_METAG	ETHSEQ0000004356	NOT_APPLICABLE	PRJNA385854	SAMN07136523	SRR5788144	SRX2974588	SRS2329596
BGEO_SAMN07136524_METAG	ETHSEQ0000004357	NOT_APPLICABLE	PRJNA385854	SAMN07136524	SRR5788145	SRX2974587	SRS2329594
BGEO_SAMN07136525_METAG	ETHSEQ0000004358	NOT_APPLICABLE	PRJNA385854	SAMN07136525	SRR5788146	SRX2974586	SRS2329595
BGEO_SAMN07136526_METAG	ETHSEQ0000004359	NOT_APPLICABLE	PRJNA385854	SAMN07136526	SRR5788147	SRX2974585	SRS2329593
BGEO_SAMN07136527_METAG	ETHSEQ0000004352	NOT_APPLICABLE	PRJNA385854	SAMN07136527	SRR5788140	SRX2974592	SRS2329599
BGEO_SAMN07136528_METAG	ETHSEQ0000004353	NOT_APPLICABLE	PRJNA385854	SAMN07136528	SRR5788141	SRX2974591	SRS2329601
BGEO_SAMN07136529_METAG	ETHSEQ0000004354	NOT_APPLICABLE	PRJNA385854	SAMN07136529	SRR5788142	SRX2974590	SRS2329598
BGEO_SAMN07136530_METAG	ETHSEQ0000004355	NOT_APPLICABLE	PRJNA385854	SAMN07136530	SRR5788143	SRX2974589	SRS2329597
BGEO_SAMN07136531_METAG	ETHSEQ0000004350	NOT_APPLICABLE	PRJNA385854	SAMN07136531	SRR5788138	SRX2974594	SRS2329603
BGEO_SAMN07136532_METAG	ETHSEQ0000004351	NOT_APPLICABLE	PRJNA385854	SAMN07136532	SRR5788139	SRX2974593	SRS2329600
BGEO_SAMN07136533_METAG	ETHSEQ0000004220	NOT_APPLICABLE	PRJNA385854	SAMN07136533	SRR5788008	SRX2974724	SRS2329733
BGEO_SAMN07136534_METAG	ETHSEQ0000004219	NOT_APPLICABLE	PRJNA385854	SAMN07136534	SRR5788007	SRX2974725	SRS2329734
BGEO_SAMN07136535_METAG	ETHSEQ0000004218	NOT_APPLICABLE	PRJNA385854	SAMN07136535	SRR5788006	SRX2974726	SRS2329735
BGEO_SAMN07136536_METAG	ETHSEQ0000004217	NOT_APPLICABLE	PRJNA385854	SAMN07136536	SRR5788005	SRX2974727	SRS2329736
BGEO_SAMN07136537_METAG	ETHSEQ0000004224	NOT_APPLICABLE	PRJNA385854	SAMN07136537	SRR5788012	SRX2974720	SRS2329729
BGEO_SAMN07136538_METAG	ETHSEQ0000004223	NOT_APPLICABLE	PRJNA385854	SAMN07136538	SRR5788011	SRX2974721	SRS2329731
BGEO_SAMN07136539_METAG	ETHSEQ0000004222	NOT_APPLICABLE	PRJNA385854	SAMN07136539	SRR5788010	SRX2974722	SRS2329730
BGEO_SAMN07136540_METAG	ETHSEQ0000004221	NOT_APPLICABLE	PRJNA385854	SAMN07136540	SRR5788009	SRX2974723	SRS2329732
BGEO_SAMN07136541_METAG	ETHSEQ0000004226	NOT_APPLICABLE	PRJNA385854	SAMN07136541	SRR5788014	SRX2974718	SRS2329724
BGEO_SAMN07136542_METAG	ETHSEQ0000004225	NOT_APPLICABLE	PRJNA385854	SAMN07136542	SRR5788013	SRX2974719	SRS2329728
BGEO_SAMN07136543_METAG	ETHSEQ0000004277	NOT_APPLICABLE	PRJNA385854	SAMN07136543	SRR5788065	SRX2974667	SRS2329676
BGEO_SAMN07136544_METAG	ETHSEQ0000004278	NOT_APPLICABLE	PRJNA385854	SAMN07136544	SRR5788066	SRX2974666	SRS2329675
BGEO_SAMN07136545_METAG	ETHSEQ0000004275	NOT_APPLICABLE	PRJNA385854	SAMN07136545	SRR5788063	SRX2974669	SRS2329679
BGEO_SAMN07136546_METAG	ETHSEQ0000004276	NOT_APPLICABLE	PRJNA385854	SAMN07136546	SRR5788064	SRX2974668	SRS2329677
BGEO_SAMN07136547_METAG	ETHSEQ0000004281	NOT_APPLICABLE	PRJNA385854	SAMN07136547	SRR5788069	SRX2974663	SRS2329671
BGEO_SAMN07136548_METAG	ETHSEQ0000004282	NOT_APPLICABLE	PRJNA385854	SAMN07136548	SRR5788070	SRX2974662	SRS2329669
BGEO_SAMN07136549_METAG	ETHSEQ0000004279	NOT_APPLICABLE	PRJNA385854	SAMN07136549	SRR5788067	SRX2974665	SRS2329674
BGEO_SAMN07136550_METAG	ETHSEQ0000004280	NOT_APPLICABLE	PRJNA385854	SAMN07136550	SRR5788068	SRX2974664	SRS2329673
BGEO_SAMN07136551_METAG	ETHSEQ0000004273	NOT_APPLICABLE	PRJNA385854	SAMN07136551	SRR5788061	SRX2974671	SRS2329680
BGEO_SAMN07136552_METAG	ETHSEQ0000004274	NOT_APPLICABLE	PRJNA385854	SAMN07136552	SRR5788062	SRX2974670	SRS2329678
BGEO_SAMN07136553_METAG	ETHSEQ0000004319	NOT_APPLICABLE	PRJNA385854	SAMN07136553	SRR5788107	SRX2974625	SRS2329632
BGEO_SAMN07136554_METAG	ETHSEQ0000004416	NOT_APPLICABLE	PRJNA385854	SAMN07136554	SRR5788204	SRX2974528	SRS2329537
BGEO_SAMN07136555_METAG	ETHSEQ0000004426	NOT_APPLICABLE	PRJNA385854	SAMN07136555	SRR5788214	SRX2974518	SRS2329527
BGEO_SAMN07136556_METAG	ETHSEQ0000004425	NOT_APPLICABLE	PRJNA385854	SAMN07136556	SRR5788213	SRX2974519	SRS2329529
BGEO_SAMN07136557_METAG	ETHSEQ0000004248	NOT_APPLICABLE	PRJNA385854	SAMN07136557	SRR5788036	SRX2974696	SRS2329704
BGEO_SAMN07136558_METAG	ETHSEQ0000004427	NOT_APPLICABLE	PRJNA385854	SAMN07136558	SRR5788215	SRX2974517	SRS2329526
BGEO_SAMN07136559_METAG	ETHSEQ0000004440	NOT_APPLICABLE	PRJNA385854	SAMN07136559	SRR5788228	SRX2974504	SRS2329514
BGEO_SAMN07136560_METAG	ETHSEQ0000004436	NOT_APPLICABLE	PRJNA385854	SAMN07136560	SRR5788224	SRX2974508	SRS2329517
BGEO_SAMN07136561_METAG	ETHSEQ0000004525	NOT_APPLICABLE	PRJNA385854	SAMN07136561	SRR5788313	SRX2974419	SRS2329425
BGEO_SAMN07136562_METAG	ETHSEQ0000004524	NOT_APPLICABLE	PRJNA385854	SAMN07136562	SRR5788312	SRX2974420	SRS2329429
BGEO_SAMN07136563_METAG	ETHSEQ0000004205	NOT_APPLICABLE	PRJNA385854	SAMN07136563	SRR5787993	SRX2974739	SRS2329748
BGEO_SAMN07136564_METAG	ETHSEQ0000004206	NOT_APPLICABLE	PRJNA385854	SAMN07136564	SRR5787994	SRX2974738	SRS2329745
BGEO_SAMN07136565_METAG	ETHSEQ0000004461	NOT_APPLICABLE	PRJNA385854	SAMN07136565	SRR5788249	SRX2974483	SRS2329492
BGEO_SAMN07136566_METAG	ETHSEQ0000004462	NOT_APPLICABLE	PRJNA385854	SAMN07136566	SRR5788250	SRX2974482	SRS2329491
BGEO_SAMN07136567_METAG	ETHSEQ0000004463	NOT_APPLICABLE	PRJNA385854	SAMN07136567	SRR5788251	SRX2974481	SRS2329489
BGEO_SAMN07136568_METAG	ETHSEQ0000004464	NOT_APPLICABLE	PRJNA385854	SAMN07136568	SRR5788252	SRX2974480	SRS2329490
BGEO_SAMN07136569_METAG	ETHSEQ0000004465	NOT_APPLICABLE	PRJNA385854	SAMN07136569	SRR5788253	SRX2974479	SRS2329488
BGEO_SAMN07136570_METAG	ETHSEQ0000004466	NOT_APPLICABLE	PRJNA385854	SAMN07136570	SRR5788254	SRX2974478	SRS2329487
BGEO_SAMN07136571_METAG	ETHSEQ0000004237	NOT_APPLICABLE	PRJNA385854	SAMN07136571	SRR5788025	SRX2974707	SRS2329716
BGEO_SAMN07136572_METAG	ETHSEQ0000004437	NOT_APPLICABLE	PRJNA385854	SAMN07136572	SRR5788225	SRX2974507	SRS2329516
BGEO_SAMN07136573_METAG	ETHSEQ0000004626	NOT_APPLICABLE	PRJNA385854	SAMN07136573	SRR5788414	SRX2974798	SRS2329809
BGEO_SAMN07136574_METAG	ETHSEQ0000004625	NOT_APPLICABLE	PRJNA385854	SAMN07136574	SRR5788413	SRX2974799	SRS2329807
BGEO_SAMN07136575_METAG	ETHSEQ0000004624	NOT_APPLICABLE	PRJNA385854	SAMN07136575	SRR5788412	SRX2974800	SRS2329808
BGEO_SAMN07136576_METAG	ETHSEQ0000004623	NOT_APPLICABLE	PRJNA385854	SAMN07136576	SRR5788411	SRX2974801	SRS2329810
BGEO_SAMN07136577_METAG	ETHSEQ0000004622	NOT_APPLICABLE	PRJNA385854	SAMN07136577	SRR5788410	SRX2974802	SRS2329811
BGEO_SAMN07136578_METAG	ETHSEQ0000004621	NOT_APPLICABLE	PRJNA385854	SAMN07136578	SRR5788409	SRX2974803	SRS2329812
BGEO_SAMN07136579_METAG	ETHSEQ0000004620	NOT_APPLICABLE	PRJNA385854	SAMN07136579	SRR5788408	SRX2974804	SRS2329813
BGEO_SAMN07136580_METAG	ETHSEQ0000004619	NOT_APPLICABLE	PRJNA385854	SAMN07136580	SRR5788407	SRX2974805	SRS2329815
BGEO_SAMN07136581_METAG	ETHSEQ0000004638	NOT_APPLICABLE	PRJNA385854	SAMN07136581	SRR5788426	SRX2974786	SRS2329795
BGEO_SAMN07136582_METAG	ETHSEQ0000004637	NOT_APPLICABLE	PRJNA385854	SAMN07136582	SRR5788425	SRX2974787	SRS2329796
BGEO_SAMN07136583_METAG	ETHSEQ0000004299	NOT_APPLICABLE	PRJNA385854	SAMN07136583	SRR5788087	SRX2974645	SRS2329653
BGEO_SAMN07136584_METAG	ETHSEQ0000004300	NOT_APPLICABLE	PRJNA385854	SAMN07136584	SRR5788088	SRX2974644	SRS2329652
BGEO_SAMN07136585_METAG	ETHSEQ0000004297	NOT_APPLICABLE	PRJNA385854	SAMN07136585	SRR5788085	SRX2974647	SRS2329655
BGEO_SAMN07136586_METAG	ETHSEQ0000004298	NOT_APPLICABLE	PRJNA385854	SAMN07136586	SRR5788086	SRX2974646	SRS2329654
BGEO_SAMN07136587_METAG	ETHSEQ0000004295	NOT_APPLICABLE	PRJNA385854	SAMN07136587	SRR5788083	SRX2974649	SRS2329656
BGEO_SAMN07136588_METAG	ETHSEQ0000004296	NOT_APPLICABLE	PRJNA385854	SAMN07136588	SRR5788084	SRX2974648	SRS2329657
BGEO_SAMN07136589_METAG	ETHSEQ0000004293	NOT_APPLICABLE	PRJNA385854	SAMN07136589	SRR5788081	SRX2974651	SRS2329661
BGEO_SAMN07136590_METAG	ETHSEQ0000004294	NOT_APPLICABLE	PRJNA385854	SAMN07136590	SRR5788082	SRX2974650	SRS2329658
BGEO_SAMN07136591_METAG	ETHSEQ0000004301	NOT_APPLICABLE	PRJNA385854	SAMN07136591	SRR5788089	SRX2974643	SRS2329651
BGEO_SAMN07136592_METAG	ETHSEQ0000004302	NOT_APPLICABLE	PRJNA385854	SAMN07136592	SRR5788090	SRX2974642	SRS2329650
BGEO_SAMN07136593_METAG	ETHSEQ0000004433	NOT_APPLICABLE	PRJNA385854	SAMN07136593	SRR5788221	SRX2974511	SRS2329520
BGEO_SAMN07136594_METAG	ETHSEQ0000004432	NOT_APPLICABLE	PRJNA385854	SAMN07136594	SRR5788220	SRX2974512	SRS2329521
BGEO_SAMN07136595_METAG	ETHSEQ0000004435	NOT_APPLICABLE	PRJNA385854	SAMN07136595	SRR5788223	SRX2974509	SRS2329518
BGEO_SAMN07136596_METAG	ETHSEQ0000004434	NOT_APPLICABLE	PRJNA385854	SAMN07136596	SRR5788222	SRX2974510	SRS2329519
BGEO_SAMN07136597_METAG	ETHSEQ0000004429	NOT_APPLICABLE	PRJNA385854	SAMN07136597	SRR5788217	SRX2974515	SRS2329523
BGEO_SAMN07136598_METAG	ETHSEQ0000004428	NOT_APPLICABLE	PRJNA385854	SAMN07136598	SRR5788216	SRX2974516	SRS2329525
BGEO_SAMN07136599_METAG	ETHSEQ0000004431	NOT_APPLICABLE	PRJNA385854	SAMN07136599	SRR5788219	SRX2974513	SRS2329522
BGEO_SAMN07136600_METAG	ETHSEQ0000004430	NOT_APPLICABLE	PRJNA385854	SAMN07136600	SRR5788218	SRX2974514	SRS2329524
BGEO_SAMN07136601_METAG	ETHSEQ0000004439	NOT_APPLICABLE	PRJNA385854	SAMN07136601	SRR5788227	SRX2974505	SRS2329512
BGEO_SAMN07136602_METAG	ETHSEQ0000004438	NOT_APPLICABLE	PRJNA385854	SAMN07136602	SRR5788226	SRX2974506	SRS2329515
BGEO_SAMN07136603_METAG	ETHSEQ0000004532	NOT_APPLICABLE	PRJNA385854	SAMN07136603	SRR5788320	SRX2974412	SRS2329421
BGEO_SAMN07136604_METAG	ETHSEQ0000004533	NOT_APPLICABLE	PRJNA385854	SAMN07136604	SRR5788321	SRX2974411	SRS2329419
BGEO_SAMN07136605_METAG	ETHSEQ0000004534	NOT_APPLICABLE	PRJNA385854	SAMN07136605	SRR5788322	SRX2974410	SRS2329420
BGEO_SAMN07136606_METAG	ETHSEQ0000004535	NOT_APPLICABLE	PRJNA385854	SAMN07136606	SRR5788323	SRX2974409	SRS2329418
BGEO_SAMN07136607_METAG	ETHSEQ0000004528	NOT_APPLICABLE	PRJNA385854	SAMN07136607	SRR5788316	SRX2974416	SRS2329430
BGEO_SAMN07136608_METAG	ETHSEQ0000004529	NOT_APPLICABLE	PRJNA385854	SAMN07136608	SRR5788317	SRX2974415	SRS2329424
BGEO_SAMN07136609_METAG	ETHSEQ0000004530	NOT_APPLICABLE	PRJNA385854	SAMN07136609	SRR5788318	SRX2974414	SRS2329423
BGEO_SAMN07136610_METAG	ETHSEQ0000004531	NOT_APPLICABLE	PRJNA385854	SAMN07136610	SRR5788319	SRX2974413	SRS2329422
BGEO_SAMN07136611_METAG	ETHSEQ0000004526	NOT_APPLICABLE	PRJNA385854	SAMN07136611	SRR5788314	SRX2974418	SRS2329426
BGEO_SAMN07136612_METAG	ETHSEQ0000004527	NOT_APPLICABLE	PRJNA385854	SAMN07136612	SRR5788315	SRX2974417	SRS2329427
BGEO_SAMN07136613_METAG	ETHSEQ0000004664	NOT_APPLICABLE	PRJNA385854	SAMN07136613	SRR5788452	SRX2974760	SRS2329770
BGEO_SAMN07136614_METAG	ETHSEQ0000004663	NOT_APPLICABLE	PRJNA385854	SAMN07136614	SRR5788451	SRX2974761	SRS2329769
BGEO_SAMN07136615_METAG	ETHSEQ0000004662	NOT_APPLICABLE	PRJNA385854	SAMN07136615	SRR5788450	SRX2974762	SRS2329771
BGEO_SAMN07136616_METAG	ETHSEQ0000004661	NOT_APPLICABLE	PRJNA385854	SAMN07136616	SRR5788449	SRX2974763	SRS2329772
BGEO_SAMN07136617_METAG	ETHSEQ0000004668	NOT_APPLICABLE	PRJNA385854	SAMN07136617	SRR5788456	SRX2974756	SRS2329764
BGEO_SAMN07136618_METAG	ETHSEQ0000004667	NOT_APPLICABLE	PRJNA385854	SAMN07136618	SRR5788455	SRX2974757	SRS2329766
BGEO_SAMN07136619_METAG	ETHSEQ0000004666	NOT_APPLICABLE	PRJNA385854	SAMN07136619	SRR5788454	SRX2974758	SRS2329767
BGEO_SAMN07136620_METAG	ETHSEQ0000004665	NOT_APPLICABLE	PRJNA385854	SAMN07136620	SRR5788453	SRX2974759	SRS2329768
BGEO_SAMN07136621_METAG	ETHSEQ0000004660	NOT_APPLICABLE	PRJNA385854	SAMN07136621	SRR5788448	SRX2974764	SRS2329773
BGEO_SAMN07136622_METAG	ETHSEQ0000004659	NOT_APPLICABLE	PRJNA385854	SAMN07136622	SRR5788447	SRX2974765	SRS2329776
BGEO_SAMN07136623_METAG	ETHSEQ0000004324	NOT_APPLICABLE	PRJNA385854	SAMN07136623	SRR5788112	SRX2974620	SRS2329628
BGEO_SAMN07136624_METAG	ETHSEQ0000004325	NOT_APPLICABLE	PRJNA385854	SAMN07136624	SRR5788113	SRX2974619	SRS2329626
BGEO_SAMN07136625_METAG	ETHSEQ0000004322	NOT_APPLICABLE	PRJNA385854	SAMN07136625	SRR5788110	SRX2974622	SRS2329630
BGEO_SAMN07136626_METAG	ETHSEQ0000004323	NOT_APPLICABLE	PRJNA385854	SAMN07136626	SRR5788111	SRX2974621	SRS2329631
BGEO_SAMN07136627_METAG	ETHSEQ0000004328	NOT_APPLICABLE	PRJNA385854	SAMN07136627	SRR5788116	SRX2974616	SRS2329624
BGEO_SAMN07136628_METAG	ETHSEQ0000004329	NOT_APPLICABLE	PRJNA385854	SAMN07136628	SRR5788117	SRX2974615	SRS2329623
BGEO_SAMN07136629_METAG	ETHSEQ0000004326	NOT_APPLICABLE	PRJNA385854	SAMN07136629	SRR5788114	SRX2974618	SRS2329625
BGEO_SAMN07136630_METAG	ETHSEQ0000004327	NOT_APPLICABLE	PRJNA385854	SAMN07136630	SRR5788115	SRX2974617	SRS2329627
BGEO_SAMN07136631_METAG	ETHSEQ0000004320	NOT_APPLICABLE	PRJNA385854	SAMN07136631	SRR5788108	SRX2974624	SRS2329634
BGEO_SAMN07136632_METAG	ETHSEQ0000004321	NOT_APPLICABLE	PRJNA385854	SAMN07136632	SRR5788109	SRX2974623	SRS2329629
BGEO_SAMN07136633_METAG	ETHSEQ0000004496	NOT_APPLICABLE	PRJNA385854	SAMN07136633	SRR5788284	SRX2974448	SRS2329460
BGEO_SAMN07136634_METAG	ETHSEQ0000004495	NOT_APPLICABLE	PRJNA385854	SAMN07136634	SRR5788283	SRX2974449	SRS2329457
BGEO_SAMN07136635_METAG	ETHSEQ0000004498	NOT_APPLICABLE	PRJNA385854	SAMN07136635	SRR5788286	SRX2974446	SRS2329455
BGEO_SAMN07136636_METAG	ETHSEQ0000004497	NOT_APPLICABLE	PRJNA385854	SAMN07136636	SRR5788285	SRX2974447	SRS2329456
BGEO_SAMN07136637_METAG	ETHSEQ0000004500	NOT_APPLICABLE	PRJNA385854	SAMN07136637	SRR5788288	SRX2974444	SRS2329453
BGEO_SAMN07136638_METAG	ETHSEQ0000004499	NOT_APPLICABLE	PRJNA385854	SAMN07136638	SRR5788287	SRX2974445	SRS2329454
BGEO_SAMN07136639_METAG	ETHSEQ0000004502	NOT_APPLICABLE	PRJNA385854	SAMN07136639	SRR5788290	SRX2974442	SRS2329451
BGEO_SAMN07136640_METAG	ETHSEQ0000004501	NOT_APPLICABLE	PRJNA385854	SAMN07136640	SRR5788289	SRX2974443	SRS2329452
BGEO_SAMN07136641_METAG	ETHSEQ0000004494	NOT_APPLICABLE	PRJNA385854	SAMN07136641	SRR5788282	SRX2974450	SRS2329459
BGEO_SAMN07136642_METAG	ETHSEQ0000004493	NOT_APPLICABLE	PRJNA385854	SAMN07136642	SRR5788281	SRX2974451	SRS2329458
BGEO_SAMN07136643_METAG	ETHSEQ0000004587	NOT_APPLICABLE	PRJNA385854	SAMN07136643	SRR5788375	SRX2974837	SRS2329844
BGEO_SAMN07136644_METAG	ETHSEQ0000004588	NOT_APPLICABLE	PRJNA385854	SAMN07136644	SRR5788376	SRX2974836	SRS2329845
BGEO_SAMN07136645_METAG	ETHSEQ0000004589	NOT_APPLICABLE	PRJNA385854	SAMN07136645	SRR5788377	SRX2974835	SRS2329840
BGEO_SAMN07136646_METAG	ETHSEQ0000004590	NOT_APPLICABLE	PRJNA385854	SAMN07136646	SRR5788378	SRX2974834	SRS2329843
BGEO_SAMN07136647_METAG	ETHSEQ0000004591	NOT_APPLICABLE	PRJNA385854	SAMN07136647	SRR5788379	SRX2974833	SRS2329841
BGEO_SAMN07136648_METAG	ETHSEQ0000004592	NOT_APPLICABLE	PRJNA385854	SAMN07136648	SRR5788380	SRX2974832	SRS2329842
BGEO_SAMN07136649_METAG	ETHSEQ0000004593	NOT_APPLICABLE	PRJNA385854	SAMN07136649	SRR5788381	SRX2974831	SRS2329839
BGEO_SAMN07136650_METAG	ETHSEQ0000004594	NOT_APPLICABLE	PRJNA385854	SAMN07136650	SRR5788382	SRX2974830	SRS2329838
BGEO_SAMN07136651_METAG	ETHSEQ0000004595	NOT_APPLICABLE	PRJNA385854	SAMN07136651	SRR5788383	SRX2974829	SRS2329834
BGEO_SAMN07136652_METAG	ETHSEQ0000004596	NOT_APPLICABLE	PRJNA385854	SAMN07136652	SRR5788384	SRX2974828	SRS2329836
BGEO_SAMN07136653_METAG	ETHSEQ0000004236	NOT_APPLICABLE	PRJNA385854	SAMN07136653	SRR5788024	SRX2974708	SRS2329718
BGEO_SAMN07136654_METAG	ETHSEQ0000004235	NOT_APPLICABLE	PRJNA385854	SAMN07136654	SRR5788023	SRX2974709	SRS2329719
BGEO_SAMN07136655_METAG	ETHSEQ0000004234	NOT_APPLICABLE	PRJNA385854	SAMN07136655	SRR5788022	SRX2974710	SRS2329717
BGEO_SAMN07136656_METAG	ETHSEQ0000004233	NOT_APPLICABLE	PRJNA385854	SAMN07136656	SRR5788021	SRX2974711	SRS2329722
BGEO_SAMN07136657_METAG	ETHSEQ0000004232	NOT_APPLICABLE	PRJNA385854	SAMN07136657	SRR5788020	SRX2974712	SRS2329720
BGEO_SAMN07136658_METAG	ETHSEQ0000004231	NOT_APPLICABLE	PRJNA385854	SAMN07136658	SRR5788019	SRX2974713	SRS2329721
BGEO_SAMN07136659_METAG	ETHSEQ0000004230	NOT_APPLICABLE	PRJNA385854	SAMN07136659	SRR5788018	SRX2974714	SRS2329725
BGEO_SAMN07136660_METAG	ETHSEQ0000004229	NOT_APPLICABLE	PRJNA385854	SAMN07136660	SRR5788017	SRX2974715	SRS2329723
BGEO_SAMN07136661_METAG	ETHSEQ0000004228	NOT_APPLICABLE	PRJNA385854	SAMN07136661	SRR5788016	SRX2974716	SRS2329726
BGEO_SAMN07136662_METAG	ETHSEQ0000004227	NOT_APPLICABLE	PRJNA385854	SAMN07136662	SRR5788015	SRX2974717	SRS2329727
BGEO_SAMN07136663_METAG	ETHSEQ0000004400	NOT_APPLICABLE	PRJNA385854	SAMN07136663	SRR5788188	SRX2974544	SRS2329553
BGEO_SAMN07136664_METAG	ETHSEQ0000004401	NOT_APPLICABLE	PRJNA385854	SAMN07136664	SRR5788189	SRX2974543	SRS2329552
BGEO_SAMN07136665_METAG	ETHSEQ0000004398	NOT_APPLICABLE	PRJNA385854	SAMN07136665	SRR5788186	SRX2974546	SRS2329554
BGEO_SAMN07136666_METAG	ETHSEQ0000004399	NOT_APPLICABLE	PRJNA385854	SAMN07136666	SRR5788187	SRX2974545	SRS2329555
BGEO_SAMN07136667_METAG	ETHSEQ0000004396	NOT_APPLICABLE	PRJNA385854	SAMN07136667	SRR5788184	SRX2974548	SRS2329557
BGEO_SAMN07136668_METAG	ETHSEQ0000004397	NOT_APPLICABLE	PRJNA385854	SAMN07136668	SRR5788185	SRX2974547	SRS2329556
BGEO_SAMN07136669_METAG	ETHSEQ0000004394	NOT_APPLICABLE	PRJNA385854	SAMN07136669	SRR5788182	SRX2974550	SRS2329559
BGEO_SAMN07136670_METAG	ETHSEQ0000004395	NOT_APPLICABLE	PRJNA385854	SAMN07136670	SRR5788183	SRX2974549	SRS2329558
BGEO_SAMN07136671_METAG	ETHSEQ0000004392	NOT_APPLICABLE	PRJNA385854	SAMN07136671	SRR5788180	SRX2974552	SRS2329561
BGEO_SAMN07136672_METAG	ETHSEQ0000004393	NOT_APPLICABLE	PRJNA385854	SAMN07136672	SRR5788181	SRX2974551	SRS2329560
BGEO_SAMN07136673_METAG	ETHSEQ0000004564	NOT_APPLICABLE	PRJNA385854	SAMN07136673	SRR5788352	SRX2974860	SRS2329868
BGEO_SAMN07136674_METAG	ETHSEQ0000004563	NOT_APPLICABLE	PRJNA385854	SAMN07136674	SRR5788351	SRX2974861	SRS2329867
BGEO_SAMN07136675_METAG	ETHSEQ0000004566	NOT_APPLICABLE	PRJNA385854	SAMN07136675	SRR5788354	SRX2974858	SRS2329864
BGEO_SAMN07136676_METAG	ETHSEQ0000004565	NOT_APPLICABLE	PRJNA385854	SAMN07136676	SRR5788353	SRX2974859	SRS2329869
BGEO_SAMN07136677_METAG	ETHSEQ0000004560	NOT_APPLICABLE	PRJNA385854	SAMN07136677	SRR5788348	SRX2974864	SRS2329872
BGEO_SAMN07136678_METAG	ETHSEQ0000004559	NOT_APPLICABLE	PRJNA385854	SAMN07136678	SRR5788347	SRX2974865	SRS2329874
BGEO_SAMN07136679_METAG	ETHSEQ0000004562	NOT_APPLICABLE	PRJNA385854	SAMN07136679	SRR5788350	SRX2974862	SRS2329870
BGEO_SAMN07136680_METAG	ETHSEQ0000004561	NOT_APPLICABLE	PRJNA385854	SAMN07136680	SRR5788349	SRX2974863	SRS2329871
BGEO_SAMN07136681_METAG	ETHSEQ0000004558	NOT_APPLICABLE	PRJNA385854	SAMN07136681	SRR5788346	SRX2974866	SRS2329873
BGEO_SAMN07136682_METAG	ETHSEQ0000004557	NOT_APPLICABLE	PRJNA385854	SAMN07136682	SRR5788345	SRX2974867	SRS2329875
BGEO_SAMN07136683_METAG	ETHSEQ0000004316	NOT_APPLICABLE	PRJNA385854	SAMN07136683	SRR5788104	SRX2974628	SRS2329636
BGEO_SAMN07136684_METAG	ETHSEQ0000004315	NOT_APPLICABLE	PRJNA385854	SAMN07136684	SRR5788103	SRX2974629	SRS2329637
BGEO_SAMN07136685_METAG	ETHSEQ0000004318	NOT_APPLICABLE	PRJNA385854	SAMN07136685	SRR5788106	SRX2974626	SRS2329633
BGEO_SAMN07136686_METAG	ETHSEQ0000004317	NOT_APPLICABLE	PRJNA385854	SAMN07136686	SRR5788105	SRX2974627	SRS2329635
BGEO_SAMN07136687_METAG	ETHSEQ0000004312	NOT_APPLICABLE	PRJNA385854	SAMN07136687	SRR5788100	SRX2974632	SRS2329640
BGEO_SAMN07136688_METAG	ETHSEQ0000004311	NOT_APPLICABLE	PRJNA385854	SAMN07136688	SRR5788099	SRX2974633	SRS2329641
BGEO_SAMN07136689_METAG	ETHSEQ0000004272	NOT_APPLICABLE	PRJNA385854	SAMN07136689	SRR5788060	SRX2974672	SRS2329681
BGEO_SAMN07136690_METAG	ETHSEQ0000004271	NOT_APPLICABLE	PRJNA385854	SAMN07136690	SRR5788059	SRX2974673	SRS2329683
BGEO_SAMN07136691_METAG	ETHSEQ0000004260	NOT_APPLICABLE	PRJNA385854	SAMN07136691	SRR5788048	SRX2974684	SRS2329692
BGEO_SAMN07136692_METAG	ETHSEQ0000004259	NOT_APPLICABLE	PRJNA385854	SAMN07136692	SRR5788047	SRX2974685	SRS2329694
BGEO_SAMN07136693_METAG	ETHSEQ0000004402	NOT_APPLICABLE	PRJNA385854	SAMN07136693	SRR5788190	SRX2974542	SRS2329551
BGEO_SAMN07136694_METAG	ETHSEQ0000004204	NOT_APPLICABLE	PRJNA385854	SAMN07136694	SRR5787992	SRX2974740	SRS2329749
BGEO_SAMN07136695_METAG	ETHSEQ0000004201	NOT_APPLICABLE	PRJNA385854	SAMN07136695	SRR5787989	SRX2974743	SRS2329750
BGEO_SAMN07136696_METAG	ETHSEQ0000004202	NOT_APPLICABLE	PRJNA385854	SAMN07136696	SRR5787990	SRX2974742	SRS2329752
BGEO_SAMN07136697_METAG	ETHSEQ0000004679	NOT_APPLICABLE	PRJNA385854	SAMN07136697	SRR5788467	SRX2974745	SRS2329754
BGEO_SAMN07136698_METAG	ETHSEQ0000004680	NOT_APPLICABLE	PRJNA385854	SAMN07136698	SRR5788468	SRX2974744	SRS2329753
BGEO_SAMN07136699_METAG	ETHSEQ0000004677	NOT_APPLICABLE	PRJNA385854	SAMN07136699	SRR5788465	SRX2974747	SRS2329755
BGEO_SAMN07136700_METAG	ETHSEQ0000004678	NOT_APPLICABLE	PRJNA385854	SAMN07136700	SRR5788466	SRX2974746	SRS2329756
BGEO_SAMN07136701_METAG	ETHSEQ0000004675	NOT_APPLICABLE	PRJNA385854	SAMN07136701	SRR5788463	SRX2974749	SRS2329758
BGEO_SAMN07136702_METAG	ETHSEQ0000004676	NOT_APPLICABLE	PRJNA385854	SAMN07136702	SRR5788464	SRX2974748	SRS2329757
BGEO_SAMN07136703_METAG	ETHSEQ0000004550	NOT_APPLICABLE	PRJNA385854	SAMN07136703	SRR5788338	SRX2974874	SRS2329881
BGEO_SAMN07136704_METAG	ETHSEQ0000004549	NOT_APPLICABLE	PRJNA385854	SAMN07136704	SRR5788337	SRX2974875	SRS2329880
BGEO_SAMN07136705_METAG	ETHSEQ0000004548	NOT_APPLICABLE	PRJNA385854	SAMN07136705	SRR5788336	SRX2974876	SRS2329885
BGEO_SAMN07136706_METAG	ETHSEQ0000004547	NOT_APPLICABLE	PRJNA385854	SAMN07136706	SRR5788335	SRX2974877	SRS2329884
BGEO_SAMN07136707_METAG	ETHSEQ0000004554	NOT_APPLICABLE	PRJNA385854	SAMN07136707	SRR5788342	SRX2974870	SRS2329878
BGEO_SAMN07136708_METAG	ETHSEQ0000004553	NOT_APPLICABLE	PRJNA385854	SAMN07136708	SRR5788341	SRX2974871	SRS2329877
BGEO_SAMN07136709_METAG	ETHSEQ0000004552	NOT_APPLICABLE	PRJNA385854	SAMN07136709	SRR5788340	SRX2974872	SRS2329883
BGEO_SAMN07136710_METAG	ETHSEQ0000004551	NOT_APPLICABLE	PRJNA385854	SAMN07136710	SRR5788339	SRX2974873	SRS2329882
BGEO_SAMN07136711_METAG	ETHSEQ0000004556	NOT_APPLICABLE	PRJNA385854	SAMN07136711	SRR5788344	SRX2974868	SRS2329876
BGEO_SAMN07136712_METAG	ETHSEQ0000004555	NOT_APPLICABLE	PRJNA385854	SAMN07136712	SRR5788343	SRX2974869	SRS2329879
BGEO_SAMN07136713_METAG	ETHSEQ0000004384	NOT_APPLICABLE	PRJNA385854	SAMN07136713	SRR5788172	SRX2974560	SRS2329570
BGEO_SAMN07136714_METAG	ETHSEQ0000004385	NOT_APPLICABLE	PRJNA385854	SAMN07136714	SRR5788173	SRX2974559	SRS2329568
BGEO_SAMN07136715_METAG	ETHSEQ0000004386	NOT_APPLICABLE	PRJNA385854	SAMN07136715	SRR5788174	SRX2974558	SRS2329566
BGEO_SAMN07136716_METAG	ETHSEQ0000004387	NOT_APPLICABLE	PRJNA385854	SAMN07136716	SRR5788175	SRX2974557	SRS2329567
BGEO_SAMN07136717_METAG	ETHSEQ0000004380	NOT_APPLICABLE	PRJNA385854	SAMN07136717	SRR5788168	SRX2974564	SRS2329577
BGEO_SAMN07136718_METAG	ETHSEQ0000004381	NOT_APPLICABLE	PRJNA385854	SAMN07136718	SRR5788169	SRX2974563	SRS2329572
BGEO_SAMN07136719_METAG	ETHSEQ0000004382	NOT_APPLICABLE	PRJNA385854	SAMN07136719	SRR5788170	SRX2974562	SRS2329571
BGEO_SAMN07136720_METAG	ETHSEQ0000004383	NOT_APPLICABLE	PRJNA385854	SAMN07136720	SRR5788171	SRX2974561	SRS2329569
BGEO_SAMN07136721_METAG	ETHSEQ0000004388	NOT_APPLICABLE	PRJNA385854	SAMN07136721	SRR5788176	SRX2974556	SRS2329565
BGEO_SAMN07136722_METAG	ETHSEQ0000004389	NOT_APPLICABLE	PRJNA385854	SAMN07136722	SRR5788177	SRX2974555	SRS2329564
BGEO_SAMN07136723_METAG	ETHSEQ0000004361	NOT_APPLICABLE	PRJNA385854	SAMN07136723	SRR5788149	SRX2974583	SRS2329591
BGEO_SAMN07136724_METAG	ETHSEQ0000004360	NOT_APPLICABLE	PRJNA385854	SAMN07136724	SRR5788148	SRX2974584	SRS2329592
BGEO_SAMN07136725_METAG	ETHSEQ0000004363	NOT_APPLICABLE	PRJNA385854	SAMN07136725	SRR5788151	SRX2974581	SRS2329589
BGEO_SAMN07136726_METAG	ETHSEQ0000004362	NOT_APPLICABLE	PRJNA385854	SAMN07136726	SRR5788150	SRX2974582	SRS2329590
BGEO_SAMN07136727_METAG	ETHSEQ0000004365	NOT_APPLICABLE	PRJNA385854	SAMN07136727	SRR5788153	SRX2974579	SRS2329587
BGEO_SAMN07136728_METAG	ETHSEQ0000004364	NOT_APPLICABLE	PRJNA385854	SAMN07136728	SRR5788152	SRX2974580	SRS2329588
BGEO_SAMN07136729_METAG	ETHSEQ0000004367	NOT_APPLICABLE	PRJNA385854	SAMN07136729	SRR5788155	SRX2974577	SRS2329585
BGEO_SAMN07136730_METAG	ETHSEQ0000004366	NOT_APPLICABLE	PRJNA385854	SAMN07136730	SRR5788154	SRX2974578	SRS2329586
BGEO_SAMN07136731_METAG	ETHSEQ0000004369	NOT_APPLICABLE	PRJNA385854	SAMN07136731	SRR5788157	SRX2974575	SRS2329581
BGEO_SAMN07136732_METAG	ETHSEQ0000004368	NOT_APPLICABLE	PRJNA385854	SAMN07136732	SRR5788156	SRX2974576	SRS2329584
BGEO_SAMN07136733_METAG	ETHSEQ0000004251	NOT_APPLICABLE	PRJNA385854	SAMN07136733	SRR5788039	SRX2974693	SRS2329702
BGEO_SAMN07136734_METAG	ETHSEQ0000004252	NOT_APPLICABLE	PRJNA385854	SAMN07136734	SRR5788040	SRX2974692	SRS2329701
BGEO_SAMN07136735_METAG	ETHSEQ0000004249	NOT_APPLICABLE	PRJNA385854	SAMN07136735	SRR5788037	SRX2974695	SRS2329705
BGEO_SAMN07136736_METAG	ETHSEQ0000004250	NOT_APPLICABLE	PRJNA385854	SAMN07136736	SRR5788038	SRX2974694	SRS2329703
BGEO_SAMN07136737_METAG	ETHSEQ0000004255	NOT_APPLICABLE	PRJNA385854	SAMN07136737	SRR5788043	SRX2974689	SRS2329698
BGEO_SAMN07136738_METAG	ETHSEQ0000004256	NOT_APPLICABLE	PRJNA385854	SAMN07136738	SRR5788044	SRX2974688	SRS2329696
BGEO_SAMN07136739_METAG	ETHSEQ0000004253	NOT_APPLICABLE	PRJNA385854	SAMN07136739	SRR5788041	SRX2974691	SRS2329700
BGEO_SAMN07136740_METAG	ETHSEQ0000004254	NOT_APPLICABLE	PRJNA385854	SAMN07136740	SRR5788042	SRX2974690	SRS2329699
BGEO_SAMN07136741_METAG	ETHSEQ0000004257	NOT_APPLICABLE	PRJNA385854	SAMN07136741	SRR5788045	SRX2974687	SRS2329697
BGEO_SAMN07136742_METAG	ETHSEQ0000004258	NOT_APPLICABLE	PRJNA385854	SAMN07136742	SRR5788046	SRX2974686	SRS2329695
BGEO_SAMN07136743_METAG	ETHSEQ0000004615	NOT_APPLICABLE	PRJNA385854	SAMN07136743	SRR5788403	SRX2974809	SRS2329896
BGEO_SAMN07136744_METAG	ETHSEQ0000004614	NOT_APPLICABLE	PRJNA385854	SAMN07136744	SRR5788402	SRX2974810	SRS2329818
BGEO_SAMN07136745_METAG	ETHSEQ0000004613	NOT_APPLICABLE	PRJNA385854	SAMN07136745	SRR5788401	SRX2974811	SRS2329819
BGEO_SAMN07136746_METAG	ETHSEQ0000004612	NOT_APPLICABLE	PRJNA385854	SAMN07136746	SRR5788400	SRX2974812	SRS2329821
BGEO_SAMN07136747_METAG	ETHSEQ0000004611	NOT_APPLICABLE	PRJNA385854	SAMN07136747	SRR5788399	SRX2974813	SRS2329823
BGEO_SAMN07136748_METAG	ETHSEQ0000004610	NOT_APPLICABLE	PRJNA385854	SAMN07136748	SRR5788398	SRX2974814	SRS2329822
BGEO_SAMN07136749_METAG	ETHSEQ0000004609	NOT_APPLICABLE	PRJNA385854	SAMN07136749	SRR5788397	SRX2974815	SRS2329820
BGEO_SAMN07136750_METAG	ETHSEQ0000004608	NOT_APPLICABLE	PRJNA385854	SAMN07136750	SRR5788396	SRX2974816	SRS2329824
BGEO_SAMN07136751_METAG	ETHSEQ0000004618	NOT_APPLICABLE	PRJNA385854	SAMN07136751	SRR5788406	SRX2974806	SRS2329814
BGEO_SAMN07136752_METAG	ETHSEQ0000004617	NOT_APPLICABLE	PRJNA385854	SAMN07136752	SRR5788405	SRX2974807	SRS2329816
BGEO_SAMN07136753_METAG	ETHSEQ0000004513	NOT_APPLICABLE	PRJNA385854	SAMN07136753	SRR5788301	SRX2974431	SRS2329440
BGEO_SAMN07136754_METAG	ETHSEQ0000004616	NOT_APPLICABLE	PRJNA385854	SAMN07136754	SRR5788404	SRX2974808	SRS2329817
BGEO_SAMN07136755_METAG	ETHSEQ0000004477	NOT_APPLICABLE	PRJNA385854	SAMN07136755	SRR5788265	SRX2974467	SRS2329477
BGEO_SAMN07136756_METAG	ETHSEQ0000004478	NOT_APPLICABLE	PRJNA385854	SAMN07136756	SRR5788266	SRX2974466	SRS2329476
BGEO_SAMN07136757_METAG	ETHSEQ0000004479	NOT_APPLICABLE	PRJNA385854	SAMN07136757	SRR5788267	SRX2974465	SRS2329473
BGEO_SAMN07136758_METAG	ETHSEQ0000004480	NOT_APPLICABLE	PRJNA385854	SAMN07136758	SRR5788268	SRX2974464	SRS2329474
BGEO_SAMN07136759_METAG	ETHSEQ0000004481	NOT_APPLICABLE	PRJNA385854	SAMN07136759	SRR5788269	SRX2974463	SRS2329472
BGEO_SAMN07136760_METAG	ETHSEQ0000004482	NOT_APPLICABLE	PRJNA385854	SAMN07136760	SRR5788270	SRX2974462	SRS2329470
BGEO_SAMN07136761_METAG	ETHSEQ0000004599	NOT_APPLICABLE	PRJNA385854	SAMN07136761	SRR5788387	SRX2974825	SRS2329833
BGEO_SAMN07136762_METAG	ETHSEQ0000004468	NOT_APPLICABLE	PRJNA385854	SAMN07136762	SRR5788256	SRX2974476	SRS2329485
BGEO_SAMN07136763_METAG	ETHSEQ0000004212	NOT_APPLICABLE	PRJNA385854	SAMN07136763	SRR5788000	SRX2974732	SRS2329741
BGEO_SAMN07136764_METAG	ETHSEQ0000004211	NOT_APPLICABLE	PRJNA385854	SAMN07136764	SRR5787999	SRX2974733	SRS2329742
BGEO_SAMN07136765_METAG	ETHSEQ0000004214	NOT_APPLICABLE	PRJNA385854	SAMN07136765	SRR5788002	SRX2974730	SRS2329740
BGEO_SAMN07136766_METAG	ETHSEQ0000004213	NOT_APPLICABLE	PRJNA385854	SAMN07136766	SRR5788001	SRX2974731	SRS2329739
BGEO_SAMN07136767_METAG	ETHSEQ0000004208	NOT_APPLICABLE	PRJNA385854	SAMN07136767	SRR5787996	SRX2974736	SRS2329747
BGEO_SAMN07136768_METAG	ETHSEQ0000004207	NOT_APPLICABLE	PRJNA385854	SAMN07136768	SRR5787995	SRX2974737	SRS2329746
BGEO_SAMN07136769_METAG	ETHSEQ0000004210	NOT_APPLICABLE	PRJNA385854	SAMN07136769	SRR5787998	SRX2974734	SRS2329743
BGEO_SAMN07136770_METAG	ETHSEQ0000004209	NOT_APPLICABLE	PRJNA385854	SAMN07136770	SRR5787997	SRX2974735	SRS2329744
BGEO_SAMN07136771_METAG	ETHSEQ0000004216	NOT_APPLICABLE	PRJNA385854	SAMN07136771	SRR5788004	SRX2974728	SRS2329737
BGEO_SAMN07136772_METAG	ETHSEQ0000004215	NOT_APPLICABLE	PRJNA385854	SAMN07136772	SRR5788003	SRX2974729	SRS2329738
BGEO_SAMN07136773_METAG	ETHSEQ0000004573	NOT_APPLICABLE	PRJNA385854	SAMN07136773	SRR5788361	SRX2974851	SRS2329858
BGEO_SAMN07136774_METAG	ETHSEQ0000004574	NOT_APPLICABLE	PRJNA385854	SAMN07136774	SRR5788362	SRX2974850	SRS2329859
BGEO_SAMN07136775_METAG	ETHSEQ0000004571	NOT_APPLICABLE	PRJNA385854	SAMN07136775	SRR5788359	SRX2974853	SRS2329861
BGEO_SAMN07136776_METAG	ETHSEQ0000004572	NOT_APPLICABLE	PRJNA385854	SAMN07136776	SRR5788360	SRX2974852	SRS2329860
BGEO_SAMN07136777_METAG	ETHSEQ0000004569	NOT_APPLICABLE	PRJNA385854	SAMN07136777	SRR5788357	SRX2974855	SRS2329865
BGEO_SAMN07136778_METAG	ETHSEQ0000004570	NOT_APPLICABLE	PRJNA385854	SAMN07136778	SRR5788358	SRX2974854	SRS2329862
BGEO_SAMN07136779_METAG	ETHSEQ0000004567	NOT_APPLICABLE	PRJNA385854	SAMN07136779	SRR5788355	SRX2974857	SRS2329866
BGEO_SAMN07136780_METAG	ETHSEQ0000004568	NOT_APPLICABLE	PRJNA385854	SAMN07136780	SRR5788356	SRX2974856	SRS2329863
BGEO_SAMN07136781_METAG	ETHSEQ0000004575	NOT_APPLICABLE	PRJNA385854	SAMN07136781	SRR5788363	SRX2974849	SRS2329857
BGEO_SAMN07136782_METAG	ETHSEQ0000004576	NOT_APPLICABLE	PRJNA385854	SAMN07136782	SRR5788364	SRX2974848	SRS2329856
BGEO_SAMN07136783_METAG	ETHSEQ0000004487	NOT_APPLICABLE	PRJNA385854	SAMN07136783	SRR5788275	SRX2974457	SRS2329466
BGEO_SAMN07136784_METAG	ETHSEQ0000004488	NOT_APPLICABLE	PRJNA385854	SAMN07136784	SRR5788276	SRX2974456	SRS2329464
BGEO_SAMN07136785_METAG	ETHSEQ0000004489	NOT_APPLICABLE	PRJNA385854	SAMN07136785	SRR5788277	SRX2974455	SRS2329465
BGEO_SAMN07136786_METAG	ETHSEQ0000004490	NOT_APPLICABLE	PRJNA385854	SAMN07136786	SRR5788278	SRX2974454	SRS2329463
BGEO_SAMN07136787_METAG	ETHSEQ0000004483	NOT_APPLICABLE	PRJNA385854	SAMN07136787	SRR5788271	SRX2974461	SRS2329471
BGEO_SAMN07136788_METAG	ETHSEQ0000004484	NOT_APPLICABLE	PRJNA385854	SAMN07136788	SRR5788272	SRX2974460	SRS2329468
BGEO_SAMN07136789_METAG	ETHSEQ0000004485	NOT_APPLICABLE	PRJNA385854	SAMN07136789	SRR5788273	SRX2974459	SRS2329467
BGEO_SAMN07136790_METAG	ETHSEQ0000004486	NOT_APPLICABLE	PRJNA385854	SAMN07136790	SRR5788274	SRX2974458	SRS2329469
BGEO_SAMN07136791_METAG	ETHSEQ0000004491	NOT_APPLICABLE	PRJNA385854	SAMN07136791	SRR5788279	SRX2974453	SRS2329461
BGEO_SAMN07136792_METAG	ETHSEQ0000004492	NOT_APPLICABLE	PRJNA385854	SAMN07136792	SRR5788280	SRX2974452	SRS2329462
BGEO_SAMN07136793_METAG	ETHSEQ0000004630	NOT_APPLICABLE	PRJNA385854	SAMN07136793	SRR5788418	SRX2974794	SRS2329802
BGEO_SAMN07136794_METAG	ETHSEQ0000004629	NOT_APPLICABLE	PRJNA385854	SAMN07136794	SRR5788417	SRX2974795	SRS2329805
BGEO_SAMN07136795_METAG	ETHSEQ0000004628	NOT_APPLICABLE	PRJNA385854	SAMN07136795	SRR5788416	SRX2974796	SRS2329804
BGEO_SAMN07136796_METAG	ETHSEQ0000004627	NOT_APPLICABLE	PRJNA385854	SAMN07136796	SRR5788415	SRX2974797	SRS2329806
BGEO_SAMN07136797_METAG	ETHSEQ0000004634	NOT_APPLICABLE	PRJNA385854	SAMN07136797	SRR5788422	SRX2974790	SRS2329800
BGEO_SAMN07136798_METAG	ETHSEQ0000004633	NOT_APPLICABLE	PRJNA385854	SAMN07136798	SRR5788421	SRX2974791	SRS2329799
BGEO_SAMN07136799_METAG	ETHSEQ0000004632	NOT_APPLICABLE	PRJNA385854	SAMN07136799	SRR5788420	SRX2974792	SRS2329801
BGEO_SAMN07136800_METAG	ETHSEQ0000004631	NOT_APPLICABLE	PRJNA385854	SAMN07136800	SRR5788419	SRX2974793	SRS2329803
BGEO_SAMN07136801_METAG	ETHSEQ0000004636	NOT_APPLICABLE	PRJNA385854	SAMN07136801	SRR5788424	SRX2974788	SRS2329798
BGEO_SAMN07136802_METAG	ETHSEQ0000004635	NOT_APPLICABLE	PRJNA385854	SAMN07136802	SRR5788423	SRX2974789	SRS2329797
BGEO_SAMN07136803_METAG	ETHSEQ0000004269	NOT_APPLICABLE	PRJNA385854	SAMN07136803	SRR5788057	SRX2974675	SRS2329684
BGEO_SAMN07136804_METAG	ETHSEQ0000004270	NOT_APPLICABLE	PRJNA385854	SAMN07136804	SRR5788058	SRX2974674	SRS2329682
BGEO_SAMN07136805_METAG	ETHSEQ0000004267	NOT_APPLICABLE	PRJNA385854	SAMN07136805	SRR5788055	SRX2974677	SRS2329685
BGEO_SAMN07136806_METAG	ETHSEQ0000004268	NOT_APPLICABLE	PRJNA385854	SAMN07136806	SRR5788056	SRX2974676	SRS2329686
BGEO_SAMN07136807_METAG	ETHSEQ0000004265	NOT_APPLICABLE	PRJNA385854	SAMN07136807	SRR5788053	SRX2974679	SRS2329688
BGEO_SAMN07136808_METAG	ETHSEQ0000004266	NOT_APPLICABLE	PRJNA385854	SAMN07136808	SRR5788054	SRX2974678	SRS2329687
BGEO_SAMN07136809_METAG	ETHSEQ0000004263	NOT_APPLICABLE	PRJNA385854	SAMN07136809	SRR5788051	SRX2974681	SRS2329690
BGEO_SAMN07136810_METAG	ETHSEQ0000004264	NOT_APPLICABLE	PRJNA385854	SAMN07136810	SRR5788052	SRX2974680	SRS2329689
BGEO_SAMN07136811_METAG	ETHSEQ0000004261	NOT_APPLICABLE	PRJNA385854	SAMN07136811	SRR5788049	SRX2974683	SRS2329693
BGEO_SAMN07136812_METAG	ETHSEQ0000004262	NOT_APPLICABLE	PRJNA385854	SAMN07136812	SRR5788050	SRX2974682	SRS2329691
BGEO_SAMN07136813_METAG	ETHSEQ0000004377	NOT_APPLICABLE	PRJNA385854	SAMN07136813	SRR5788165	SRX2974567	SRS2329573
BGEO_SAMN07136814_METAG	ETHSEQ0000004376	NOT_APPLICABLE	PRJNA385854	SAMN07136814	SRR5788164	SRX2974568	SRS2329574
BGEO_SAMN07136815_METAG	ETHSEQ0000004379	NOT_APPLICABLE	PRJNA385854	SAMN07136815	SRR5788167	SRX2974565	SRS2329576
BGEO_SAMN07136816_METAG	ETHSEQ0000004378	NOT_APPLICABLE	PRJNA385854	SAMN07136816	SRR5788166	SRX2974566	SRS2329575
BGEO_SAMN07136817_METAG	ETHSEQ0000004373	NOT_APPLICABLE	PRJNA385854	SAMN07136817	SRR5788161	SRX2974571	SRS2329580
BGEO_SAMN07136818_METAG	ETHSEQ0000004372	NOT_APPLICABLE	PRJNA385854	SAMN07136818	SRR5788160	SRX2974572	SRS2329582
BGEO_SAMN07136819_METAG	ETHSEQ0000004375	NOT_APPLICABLE	PRJNA385854	SAMN07136819	SRR5788163	SRX2974569	SRS2329578
BGEO_SAMN07136820_METAG	ETHSEQ0000004374	NOT_APPLICABLE	PRJNA385854	SAMN07136820	SRR5788162	SRX2974570	SRS2329579
BGEO_SAMN07136821_METAG	ETHSEQ0000004371	NOT_APPLICABLE	PRJNA385854	SAMN07136821	SRR5788159	SRX2974573	SRS2329583
BGEO_SAMN07136822_METAG	ETHSEQ0000004370	NOT_APPLICABLE	PRJNA385854	SAMN07136822	SRR5788158	SRX2974574	SRS2329672
BGEO_SAMN07136823_METAG	ETHSEQ0000004539	NOT_APPLICABLE	PRJNA385854	SAMN07136823	SRR5788327	SRX2974885	SRS2329895
BGEO_SAMN07136824_METAG	ETHSEQ0000004540	NOT_APPLICABLE	PRJNA385854	SAMN07136824	SRR5788328	SRX2974884	SRS2329892
BGEO_SAMN07136825_METAG	ETHSEQ0000004541	NOT_APPLICABLE	PRJNA385854	SAMN07136825	SRR5788329	SRX2974883	SRS2329891
BGEO_SAMN07136826_METAG	ETHSEQ0000004542	NOT_APPLICABLE	PRJNA385854	SAMN07136826	SRR5788330	SRX2974882	SRS2329890
BGEO_SAMN07136827_METAG	ETHSEQ0000004543	NOT_APPLICABLE	PRJNA385854	SAMN07136827	SRR5788331	SRX2974881	SRS2329889
BGEO_SAMN07136828_METAG	ETHSEQ0000004544	NOT_APPLICABLE	PRJNA385854	SAMN07136828	SRR5788332	SRX2974880	SRS2329888
BGEO_SAMN07136829_METAG	ETHSEQ0000004545	NOT_APPLICABLE	PRJNA385854	SAMN07136829	SRR5788333	SRX2974879	SRS2329887
BGEO_SAMN07136830_METAG	ETHSEQ0000004546	NOT_APPLICABLE	PRJNA385854	SAMN07136830	SRR5788334	SRX2974878	SRS2329886
BGEO_SAMN07136831_METAG	ETHSEQ0000004537	NOT_APPLICABLE	PRJNA385854	SAMN07136831	SRR5788325	SRX2974887	SRS2329894
BGEO_SAMN07136832_METAG	ETHSEQ0000004538	NOT_APPLICABLE	PRJNA385854	SAMN07136832	SRR5788326	SRX2974886	SRS2329893
BGEO_SAMN07136833_METAG	ETHSEQ0000004391	NOT_APPLICABLE	PRJNA385854	SAMN07136833	SRR5788179	SRX2974553	SRS2329562
BGEO_SAMN07136834_METAG	ETHSEQ0000004390	NOT_APPLICABLE	PRJNA385854	SAMN07136834	SRR5788178	SRX2974554	SRS2329563
BGEO_SAMN07136835_METAG	ETHSEQ0000004674	NOT_APPLICABLE	PRJNA385854	SAMN07136835	SRR5788462	SRX2974750	SRS2329760
BGEO_SAMN07136836_METAG	ETHSEQ0000004673	NOT_APPLICABLE	PRJNA385854	SAMN07136836	SRR5788461	SRX2974751	SRS2329759
BGEO_SAMN07136837_METAG	ETHSEQ0000004672	NOT_APPLICABLE	PRJNA385854	SAMN07136837	SRR5788460	SRX2974752	SRS2329761
BGEO_SAMN07136838_METAG	ETHSEQ0000004671	NOT_APPLICABLE	PRJNA385854	SAMN07136838	SRR5788459	SRX2974753	SRS2329763
BGEO_SAMN07136839_METAG	ETHSEQ0000004670	NOT_APPLICABLE	PRJNA385854	SAMN07136839	SRR5788458	SRX2974754	SRS2329762
BGEO_SAMN07136840_METAG	ETHSEQ0000004669	NOT_APPLICABLE	PRJNA385854	SAMN07136840	SRR5788457	SRX2974755	SRS2329765
BGEO_SAMN07136841_METAG	ETHSEQ0000004403	NOT_APPLICABLE	PRJNA385854	SAMN07136841	SRR5788191	SRX2974541	SRS2329550
BGEO_SAMN07136842_METAG	ETHSEQ0000004203	NOT_APPLICABLE	PRJNA385854	SAMN07136842	SRR5787991	SRX2974741	SRS2329751
BGEO_SAMN07136843_METAG	ETHSEQ0000004305	NOT_APPLICABLE	PRJNA385854	SAMN07136843	SRR5788093	SRX2974639	SRS2329647
BGEO_SAMN07136844_METAG	ETHSEQ0000004306	NOT_APPLICABLE	PRJNA385854	SAMN07136844	SRR5788094	SRX2974638	SRS2329646
BGEO_SAMN07136845_METAG	ETHSEQ0000004303	NOT_APPLICABLE	PRJNA385854	SAMN07136845	SRR5788091	SRX2974641	SRS2329649
BGEO_SAMN07136846_METAG	ETHSEQ0000004304	NOT_APPLICABLE	PRJNA385854	SAMN07136846	SRR5788092	SRX2974640	SRS2329648
BGEO_SAMN07136847_METAG	ETHSEQ0000004309	NOT_APPLICABLE	PRJNA385854	SAMN07136847	SRR5788097	SRX2974635	SRS2329643
BGEO_SAMN07136848_METAG	ETHSEQ0000004310	NOT_APPLICABLE	PRJNA385854	SAMN07136848	SRR5788098	SRX2974634	SRS2329642
BGEO_SAMN07136849_METAG	ETHSEQ0000004307	NOT_APPLICABLE	PRJNA385854	SAMN07136849	SRR5788095	SRX2974637	SRS2329645
BGEO_SAMN07136850_METAG	ETHSEQ0000004308	NOT_APPLICABLE	PRJNA385854	SAMN07136850	SRR5788096	SRX2974636	SRS2329644
BGEO_SAMN07136851_METAG	ETHSEQ0000004313	NOT_APPLICABLE	PRJNA385854	SAMN07136851	SRR5788101	SRX2974631	SRS2329639
BGEO_SAMN07136852_METAG	ETHSEQ0000004314	NOT_APPLICABLE	PRJNA385854	SAMN07136852	SRR5788102	SRX2974630	SRS2329638
BGEO_SAMN07136853_METAG	ETHSEQ0000004536	NOT_APPLICABLE	PRJNA385854	SAMN07136853	SRR5788324	SRX2974408	SRS2329417
BGEO_SAMN07136854_METAG	ETHSEQ0000004467	NOT_APPLICABLE	PRJNA385854	SAMN07136854	SRR5788255	SRX2974477	SRS2329486
BGEO_SAMN07136855_METAG	ETHSEQ0000004470	NOT_APPLICABLE	PRJNA385854	SAMN07136855	SRR5788258	SRX2974474	SRS2329483
BGEO_SAMN07136856_METAG	ETHSEQ0000004469	NOT_APPLICABLE	PRJNA385854	SAMN07136856	SRR5788257	SRX2974475	SRS2329484
BGEO_SAMN07136857_METAG	ETHSEQ0000004472	NOT_APPLICABLE	PRJNA385854	SAMN07136857	SRR5788260	SRX2974472	SRS2329481
BGEO_SAMN07136858_METAG	ETHSEQ0000004471	NOT_APPLICABLE	PRJNA385854	SAMN07136858	SRR5788259	SRX2974473	SRS2329480
BGEO_SAMN07136859_METAG	ETHSEQ0000004474	NOT_APPLICABLE	PRJNA385854	SAMN07136859	SRR5788262	SRX2974470	SRS2329478
BGEO_SAMN07136860_METAG	ETHSEQ0000004473	NOT_APPLICABLE	PRJNA385854	SAMN07136860	SRR5788261	SRX2974471	SRS2329482
BGEO_SAMN07136861_METAG	ETHSEQ0000004476	NOT_APPLICABLE	PRJNA385854	SAMN07136861	SRR5788264	SRX2974468	SRS2329479
BGEO_SAMN07136862_METAG	ETHSEQ0000004475	NOT_APPLICABLE	PRJNA385854	SAMN07136862	SRR5788263	SRX2974469	SRS2329475
BGEO_SAMN07136863_METAG	ETHSEQ0000004336	NOT_APPLICABLE	PRJNA385854	SAMN07136863	SRR5788124	SRX2974608	SRS2329616
BGEO_SAMN07136864_METAG	ETHSEQ0000004337	NOT_APPLICABLE	PRJNA385854	SAMN07136864	SRR5788125	SRX2974607	SRS2329615
BGEO_SAMN07136865_METAG	ETHSEQ0000004338	NOT_APPLICABLE	PRJNA385854	SAMN07136865	SRR5788126	SRX2974606	SRS2329614
BGEO_SAMN07136866_METAG	ETHSEQ0000004339	NOT_APPLICABLE	PRJNA385854	SAMN07136866	SRR5788127	SRX2974605	SRS2329613
BGEO_SAMN07136867_METAG	ETHSEQ0000004332	NOT_APPLICABLE	PRJNA385854	SAMN07136867	SRR5788120	SRX2974612	SRS2329621
BGEO_SAMN07136868_METAG	ETHSEQ0000004333	NOT_APPLICABLE	PRJNA385854	SAMN07136868	SRR5788121	SRX2974611	SRS2329619
BGEO_SAMN07136869_METAG	ETHSEQ0000004334	NOT_APPLICABLE	PRJNA385854	SAMN07136869	SRR5788122	SRX2974610	SRS2329618
BGEO_SAMN07136870_METAG	ETHSEQ0000004335	NOT_APPLICABLE	PRJNA385854	SAMN07136870	SRR5788123	SRX2974609	SRS2329617
BGEO_SAMN07136871_METAG	ETHSEQ0000004330	NOT_APPLICABLE	PRJNA385854	SAMN07136871	SRR5788118	SRX2974614	SRS2329622
BGEO_SAMN07136872_METAG	ETHSEQ0000004331	NOT_APPLICABLE	PRJNA385854	SAMN07136872	SRR5788119	SRX2974613	SRS2329620
BGEO_SAMN07136873_METAG	ETHSEQ0000004508	NOT_APPLICABLE	PRJNA385854	SAMN07136873	SRR5788296	SRX2974436	SRS2329446
BGEO_SAMN07136874_METAG	ETHSEQ0000004507	NOT_APPLICABLE	PRJNA385854	SAMN07136874	SRR5788295	SRX2974437	SRS2329445
BGEO_SAMN07136875_METAG	ETHSEQ0000004506	NOT_APPLICABLE	PRJNA385854	SAMN07136875	SRR5788294	SRX2974438	SRS2329447
BGEO_SAMN07136876_METAG	ETHSEQ0000004505	NOT_APPLICABLE	PRJNA385854	SAMN07136876	SRR5788293	SRX2974439	SRS2329448
BGEO_SAMN07136877_METAG	ETHSEQ0000004512	NOT_APPLICABLE	PRJNA385854	SAMN07136877	SRR5788300	SRX2974432	SRS2329441
BGEO_SAMN07136878_METAG	ETHSEQ0000004511	NOT_APPLICABLE	PRJNA385854	SAMN07136878	SRR5788299	SRX2974433	SRS2329442
BGEO_SAMN07136879_METAG	ETHSEQ0000004510	NOT_APPLICABLE	PRJNA385854	SAMN07136879	SRR5788298	SRX2974434	SRS2329443
BGEO_SAMN07136880_METAG	ETHSEQ0000004509	NOT_APPLICABLE	PRJNA385854	SAMN07136880	SRR5788297	SRX2974435	SRS2329444
BGEO_SAMN07136881_METAG	ETHSEQ0000004504	NOT_APPLICABLE	PRJNA385854	SAMN07136881	SRR5788292	SRX2974440	SRS2329449
BGEO_SAMN07136882_METAG	ETHSEQ0000004503	NOT_APPLICABLE	PRJNA385854	SAMN07136882	SRR5788291	SRX2974441	SRS2329450
BGEO_SAMN07136883_METAG	ETHSEQ0000004603	NOT_APPLICABLE	PRJNA385854	SAMN07136883	SRR5788391	SRX2974821	SRS2329830
BGEO_SAMN07136884_METAG	ETHSEQ0000004602	NOT_APPLICABLE	PRJNA385854	SAMN07136884	SRR5788390	SRX2974822	SRS2329829
BGEO_SAMN07136885_METAG	ETHSEQ0000004601	NOT_APPLICABLE	PRJNA385854	SAMN07136885	SRR5788389	SRX2974823	SRS2329831
BGEO_SAMN07136886_METAG	ETHSEQ0000004600	NOT_APPLICABLE	PRJNA385854	SAMN07136886	SRR5788388	SRX2974824	SRS2329832
BGEO_SAMN07136887_METAG	ETHSEQ0000004607	NOT_APPLICABLE	PRJNA385854	SAMN07136887	SRR5788395	SRX2974817	SRS2329825
BGEO_SAMN07136888_METAG	ETHSEQ0000004606	NOT_APPLICABLE	PRJNA385854	SAMN07136888	SRR5788394	SRX2974818	SRS2329826
BGEO_SAMN07136889_METAG	ETHSEQ0000004605	NOT_APPLICABLE	PRJNA385854	SAMN07136889	SRR5788393	SRX2974819	SRS2329827
BGEO_SAMN07136890_METAG	ETHSEQ0000004604	NOT_APPLICABLE	PRJNA385854	SAMN07136890	SRR5788392	SRX2974820	SRS2329828
BGEO_SAMN07136891_METAG	ETHSEQ0000004598	NOT_APPLICABLE	PRJNA385854	SAMN07136891	SRR5788386	SRX2974826	SRS2329837
BGEO_SAMN07136892_METAG	ETHSEQ0000004597	NOT_APPLICABLE	PRJNA385854	SAMN07136892	SRR5788385	SRX2974827	SRS2329835
BGEO_SAMN07136893_METAG	ETHSEQ0000004457	NOT_APPLICABLE	PRJNA385854	SAMN07136893	SRR5788245	SRX2974487	SRS2329495
BGEO_SAMN07136894_METAG	ETHSEQ0000004458	NOT_APPLICABLE	PRJNA385854	SAMN07136894	SRR5788246	SRX2974486	SRS2329496
BGEO_SAMN07136895_METAG	ETHSEQ0000004459	NOT_APPLICABLE	PRJNA385854	SAMN07136895	SRR5788247	SRX2974485	SRS2329494
BGEO_SAMN07136896_METAG	ETHSEQ0000004460	NOT_APPLICABLE	PRJNA385854	SAMN07136896	SRR5788248	SRX2974484	SRS2329493
BGEO_SAMN07136897_METAG	ETHSEQ0000004453	NOT_APPLICABLE	PRJNA385854	SAMN07136897	SRR5788241	SRX2974491	SRS2329500
BGEO_SAMN07136898_METAG	ETHSEQ0000004454	NOT_APPLICABLE	PRJNA385854	SAMN07136898	SRR5788242	SRX2974490	SRS2329498
BGEO_SAMN07136899_METAG	ETHSEQ0000004455	NOT_APPLICABLE	PRJNA385854	SAMN07136899	SRR5788243	SRX2974489	SRS2329499
BGEO_SAMN07136900_METAG	ETHSEQ0000004456	NOT_APPLICABLE	PRJNA385854	SAMN07136900	SRR5788244	SRX2974488	SRS2329497
BGEO_SAMN07136901_METAG	ETHSEQ0000004451	NOT_APPLICABLE	PRJNA385854	SAMN07136901	SRR5788239	SRX2974493	SRS2329502
BGEO_SAMN07136902_METAG	ETHSEQ0000004452	NOT_APPLICABLE	PRJNA385854	SAMN07136902	SRR5788240	SRX2974492	SRS2329501
BGEO_SAMN07136903_METAG	ETHSEQ0000004345	NOT_APPLICABLE	PRJNA385854	SAMN07136903	SRR5788133	SRX2974599	SRS2329607
BGEO_SAMN07136904_METAG	ETHSEQ0000004344	NOT_APPLICABLE	PRJNA385854	SAMN07136904	SRR5788132	SRX2974600	SRS2329608
BGEO_SAMN07136905_METAG	ETHSEQ0000004347	NOT_APPLICABLE	PRJNA385854	SAMN07136905	SRR5788135	SRX2974597	SRS2329605
BGEO_SAMN07136906_METAG	ETHSEQ0000004346	NOT_APPLICABLE	PRJNA385854	SAMN07136906	SRR5788134	SRX2974598	SRS2329606
BGEO_SAMN07136907_METAG	ETHSEQ0000004341	NOT_APPLICABLE	PRJNA385854	SAMN07136907	SRR5788129	SRX2974603	SRS2329610
BGEO_SAMN07136908_METAG	ETHSEQ0000004340	NOT_APPLICABLE	PRJNA385854	SAMN07136908	SRR5788128	SRX2974604	SRS2329612
BGEO_SAMN07136909_METAG	ETHSEQ0000004343	NOT_APPLICABLE	PRJNA385854	SAMN07136909	SRR5788131	SRX2974601	SRS2329609
BGEO_SAMN07136910_METAG	ETHSEQ0000004342	NOT_APPLICABLE	PRJNA385854	SAMN07136910	SRR5788130	SRX2974602	SRS2329611
BGEO_SAMN07136911_METAG	ETHSEQ0000004349	NOT_APPLICABLE	PRJNA385854	SAMN07136911	SRR5788137	SRX2974595	SRS2329602
BGEO_SAMN07136912_METAG	ETHSEQ0000004348	NOT_APPLICABLE	PRJNA385854	SAMN07136912	SRR5788136	SRX2974596	SRS2329604
BGEO_SAMN07136913_METAG	ETHSEQ0000004244	NOT_APPLICABLE	PRJNA385854	SAMN07136913	SRR5788032	SRX2974700	SRS2329710
BGEO_SAMN07136914_METAG	ETHSEQ0000004245	NOT_APPLICABLE	PRJNA385854	SAMN07136914	SRR5788033	SRX2974699	SRS2329707
BGEO_SAMN07136915_METAG	ETHSEQ0000004242	NOT_APPLICABLE	PRJNA385854	SAMN07136915	SRR5788030	SRX2974702	SRS2329711
BGEO_SAMN07136916_METAG	ETHSEQ0000004243	NOT_APPLICABLE	PRJNA385854	SAMN07136916	SRR5788031	SRX2974701	SRS2329709
BGEO_SAMN07136917_METAG	ETHSEQ0000004240	NOT_APPLICABLE	PRJNA385854	SAMN07136917	SRR5788028	SRX2974704	SRS2329714
BGEO_SAMN07136918_METAG	ETHSEQ0000004241	NOT_APPLICABLE	PRJNA385854	SAMN07136918	SRR5788029	SRX2974703	SRS2329713
BGEO_SAMN07136919_METAG	ETHSEQ0000004238	NOT_APPLICABLE	PRJNA385854	SAMN07136919	SRR5788026	SRX2974706	SRS2329712
BGEO_SAMN07136920_METAG	ETHSEQ0000004239	NOT_APPLICABLE	PRJNA385854	SAMN07136920	SRR5788027	SRX2974705	SRS2329715
BGEO_SAMN07136921_METAG	ETHSEQ0000004246	NOT_APPLICABLE	PRJNA385854	SAMN07136921	SRR5788034	SRX2974698	SRS2329708
BGEO_SAMN07136922_METAG	ETHSEQ0000004247	NOT_APPLICABLE	PRJNA385854	SAMN07136922	SRR5788035	SRX2974697	SRS2329706
BGEO_SAMN07136923_METAG	ETHSEQ0000004658	NOT_APPLICABLE	PRJNA385854	SAMN07136923	SRR5788446	SRX2974766	SRS2329774
BGEO_SAMN07136924_METAG	ETHSEQ0000004657	NOT_APPLICABLE	PRJNA385854	SAMN07136924	SRR5788445	SRX2974767	SRS2329775
BGEO_SAMN07136925_METAG	ETHSEQ0000004656	NOT_APPLICABLE	PRJNA385854	SAMN07136925	SRR5788444	SRX2974768	SRS2329778
BGEO_SAMN07136926_METAG	ETHSEQ0000004655	NOT_APPLICABLE	PRJNA385854	SAMN07136926	SRR5788443	SRX2974769	SRS2329777
BGEO_SAMN07136927_METAG	ETHSEQ0000004654	NOT_APPLICABLE	PRJNA385854	SAMN07136927	SRR5788442	SRX2974770	SRS2329779
BGEO_SAMN07136928_METAG	ETHSEQ0000004653	NOT_APPLICABLE	PRJNA385854	SAMN07136928	SRR5788441	SRX2974771	SRS2329781
BGEO_SAMN07136929_METAG	ETHSEQ0000004652	NOT_APPLICABLE	PRJNA385854	SAMN07136929	SRR5788440	SRX2974772	SRS2329782
BGEO_SAMN07136930_METAG	ETHSEQ0000004651	NOT_APPLICABLE	PRJNA385854	SAMN07136930	SRR5788439	SRX2974773	SRS2329780
BGEO_SAMN07136931_METAG	ETHSEQ0000004650	NOT_APPLICABLE	PRJNA385854	SAMN07136931	SRR5788438	SRX2974774	SRS2329783
BGEO_SAMN07136932_METAG	ETHSEQ0000004649	NOT_APPLICABLE	PRJNA385854	SAMN07136932	SRR5788437	SRX2974775	SRS2329784
BGEO_SAMN07136933_METAG	ETHSEQ0000004514	NOT_APPLICABLE	PRJNA385854	SAMN07136933	SRR5788302	SRX2974430	SRS2329439
BGEO_SAMN07136934_METAG	ETHSEQ0000004515	NOT_APPLICABLE	PRJNA385854	SAMN07136934	SRR5788303	SRX2974429	SRS2329438
BGEO_SAMN07136935_METAG	ETHSEQ0000004516	NOT_APPLICABLE	PRJNA385854	SAMN07136935	SRR5788304	SRX2974428	SRS2329436
BGEO_SAMN07136936_METAG	ETHSEQ0000004517	NOT_APPLICABLE	PRJNA385854	SAMN07136936	SRR5788305	SRX2974427	SRS2329437
BGEO_SAMN07136937_METAG	ETHSEQ0000004518	NOT_APPLICABLE	PRJNA385854	SAMN07136937	SRR5788306	SRX2974426	SRS2329434
BGEO_SAMN07136938_METAG	ETHSEQ0000004519	NOT_APPLICABLE	PRJNA385854	SAMN07136938	SRR5788307	SRX2974425	SRS2329435
BGEO_SAMN07136939_METAG	ETHSEQ0000004520	NOT_APPLICABLE	PRJNA385854	SAMN07136939	SRR5788308	SRX2974424	SRS2329433
BGEO_SAMN07136940_METAG	ETHSEQ0000004521	NOT_APPLICABLE	PRJNA385854	SAMN07136940	SRR5788309	SRX2974423	SRS2329431
BGEO_SAMN07136941_METAG	ETHSEQ0000004522	NOT_APPLICABLE	PRJNA385854	SAMN07136941	SRR5788310	SRX2974422	SRS2329432
BGEO_SAMN07136942_METAG	ETHSEQ0000004523	NOT_APPLICABLE	PRJNA385854	SAMN07136942	SRR5788311	SRX2974421	SRS2329428
BGEO_SAMN07136943_METAG	ETHSEQ0000004418	NOT_APPLICABLE	PRJNA385854	SAMN07136943	SRR5788206	SRX2974526	SRS2329535
BGEO_SAMN07136944_METAG	ETHSEQ0000004417	NOT_APPLICABLE	PRJNA385854	SAMN07136944	SRR5788205	SRX2974527	SRS2329536
BGEO_SAMN07136945_METAG	ETHSEQ0000004420	NOT_APPLICABLE	PRJNA385854	SAMN07136945	SRR5788208	SRX2974524	SRS2329534
BGEO_SAMN07136946_METAG	ETHSEQ0000004419	NOT_APPLICABLE	PRJNA385854	SAMN07136946	SRR5788207	SRX2974525	SRS2329533
BGEO_SAMN07136947_METAG	ETHSEQ0000004422	NOT_APPLICABLE	PRJNA385854	SAMN07136947	SRR5788210	SRX2974522	SRS2329530
BGEO_SAMN07136948_METAG	ETHSEQ0000004421	NOT_APPLICABLE	PRJNA385854	SAMN07136948	SRR5788209	SRX2974523	SRS2329532
BGEO_SAMN07136949_METAG	ETHSEQ0000004424	NOT_APPLICABLE	PRJNA385854	SAMN07136949	SRR5788212	SRX2974520	SRS2329528
BGEO_SAMN07136950_METAG	ETHSEQ0000004423	NOT_APPLICABLE	PRJNA385854	SAMN07136950	SRR5788211	SRX2974521	SRS2329531
BGEO_SAMN07136951_METAG	ETHSEQ0000004415	NOT_APPLICABLE	PRJNA385854	SAMN07136951	SRR5788203	SRX2974529	SRS2329538
BGEO_SAMN07136952_METAG	ETHSEQ0000004414	NOT_APPLICABLE	PRJNA385854	SAMN07136952	SRR5788202	SRX2974530	SRS2329539
BGEO_SAMN07136953_METAG	ETHSEQ0000004287	NOT_APPLICABLE	PRJNA385854	SAMN07136953	SRR5788075	SRX2974657	SRS2329665
BGEO_SAMN07136954_METAG	ETHSEQ0000004288	NOT_APPLICABLE	PRJNA385854	SAMN07136954	SRR5788076	SRX2974656	SRS2329663
BGEO_SAMN07136955_METAG	ETHSEQ0000004285	NOT_APPLICABLE	PRJNA385854	SAMN07136955	SRR5788073	SRX2974659	SRS2329667
BGEO_SAMN07136956_METAG	ETHSEQ0000004286	NOT_APPLICABLE	PRJNA385854	SAMN07136956	SRR5788074	SRX2974658	SRS2329666
BGEO_SAMN07136957_METAG	ETHSEQ0000004291	NOT_APPLICABLE	PRJNA385854	SAMN07136957	SRR5788079	SRX2974653	SRS2329660
BGEO_SAMN07136958_METAG	ETHSEQ0000004292	NOT_APPLICABLE	PRJNA385854	SAMN07136958	SRR5788080	SRX2974652	SRS2329659
BGEO_SAMN07136959_METAG	ETHSEQ0000004289	NOT_APPLICABLE	PRJNA385854	SAMN07136959	SRR5788077	SRX2974655	SRS2329664
BGEO_SAMN07136960_METAG	ETHSEQ0000004290	NOT_APPLICABLE	PRJNA385854	SAMN07136960	SRR5788078	SRX2974654	SRS2329662
BGEO_SAMN07136961_METAG	ETHSEQ0000004283	NOT_APPLICABLE	PRJNA385854	SAMN07136961	SRR5788071	SRX2974661	SRS2329668
BGEO_SAMN07136962_METAG	ETHSEQ0000004284	NOT_APPLICABLE	PRJNA385854	SAMN07136962	SRR5788072	SRX2974660	SRS2329670
HOTS_SAMN07136998_METAG	ETHSEQ0000004151	NOT_APPLICABLE	PRJNA385855	SAMN07136998	SRR5720299	SRX2937255	SRS2299043
HOTS_SAMN07136999_METAG	ETHSEQ0000004152	NOT_APPLICABLE	PRJNA385855	SAMN07136999	SRR5720300	SRX2937254	SRS2299042
HOTS_SAMN07137000_METAG	ETHSEQ0000004153	NOT_APPLICABLE	PRJNA385855	SAMN07137000	SRR5720301	SRX2937253	SRS2299041
HOTS_SAMN07137001_METAG	ETHSEQ0000004154	NOT_APPLICABLE	PRJNA385855	SAMN07137001	SRR5720302	SRX2937252	SRS2299040
HOTS_SAMN07137002_METAG	ETHSEQ0000004155	NOT_APPLICABLE	PRJNA385855	SAMN07137002	SRR5720303	SRX2937251	SRS2299039
HOTS_SAMN07137003_METAG	ETHSEQ0000004156	NOT_APPLICABLE	PRJNA385855	SAMN07137003	SRR5720304	SRX2937250	SRS2299038
HOTS_SAMN07137004_METAG	ETHSEQ0000004157	NOT_APPLICABLE	PRJNA385855	SAMN07137004	SRR5720305	SRX2937249	SRS2299037
HOTS_SAMN07137005_METAG	ETHSEQ0000004158	NOT_APPLICABLE	PRJNA385855	SAMN07137005	SRR5720306	SRX2937248	SRS2299036
HOTS_SAMN07137006_METAG	ETHSEQ0000004149	NOT_APPLICABLE	PRJNA385855	SAMN07137006	SRR5720297	SRX2937257	SRS2299045
HOTS_SAMN07137007_METAG	ETHSEQ0000004150	NOT_APPLICABLE	PRJNA385855	SAMN07137007	SRR5720298	SRX2937256	SRS2299044
HOTS_SAMN07137008_METAG	ETHSEQ0000004077	NOT_APPLICABLE	PRJNA385855	SAMN07137008	SRR5720225	SRX2937329	SRS2299117
HOTS_SAMN07137009_METAG	ETHSEQ0000004078	NOT_APPLICABLE	PRJNA385855	SAMN07137009	SRR5720226	SRX2937328	SRS2299116
HOTS_SAMN07137010_METAG	ETHSEQ0000004079	NOT_APPLICABLE	PRJNA385855	SAMN07137010	SRR5720227	SRX2937327	SRS2299115
HOTS_SAMN07137011_METAG	ETHSEQ0000004080	NOT_APPLICABLE	PRJNA385855	SAMN07137011	SRR5720228	SRX2937326	SRS2299114
HOTS_SAMN07137012_METAG	ETHSEQ0000004073	NOT_APPLICABLE	PRJNA385855	SAMN07137012	SRR5720221	SRX2937333	SRS2299121
HOTS_SAMN07137013_METAG	ETHSEQ0000004074	NOT_APPLICABLE	PRJNA385855	SAMN07137013	SRR5720222	SRX2937332	SRS2299120
HOTS_SAMN07137014_METAG	ETHSEQ0000004075	NOT_APPLICABLE	PRJNA385855	SAMN07137014	SRR5720223	SRX2937331	SRS2299119
HOTS_SAMN07137015_METAG	ETHSEQ0000004076	NOT_APPLICABLE	PRJNA385855	SAMN07137015	SRR5720224	SRX2937330	SRS2299118
HOTS_SAMN07137016_METAG	ETHSEQ0000004071	NOT_APPLICABLE	PRJNA385855	SAMN07137016	SRR5720219	SRX2937335	SRS2299123
HOTS_SAMN07137017_METAG	ETHSEQ0000004072	NOT_APPLICABLE	PRJNA385855	SAMN07137017	SRR5720220	SRX2937334	SRS2299122
HOTS_SAMN07137018_METAG	ETHSEQ0000004094	NOT_APPLICABLE	PRJNA385855	SAMN07137018	SRR5720242	SRX2937312	SRS2299100
HOTS_SAMN07137019_METAG	ETHSEQ0000004093	NOT_APPLICABLE	PRJNA385855	SAMN07137019	SRR5720241	SRX2937313	SRS2299101
HOTS_SAMN07137020_METAG	ETHSEQ0000004096	NOT_APPLICABLE	PRJNA385855	SAMN07137020	SRR5720244	SRX2937310	SRS2299098
HOTS_SAMN07137021_METAG	ETHSEQ0000004095	NOT_APPLICABLE	PRJNA385855	SAMN07137021	SRR5720243	SRX2937311	SRS2299099
HOTS_SAMN07137022_METAG	ETHSEQ0000004098	NOT_APPLICABLE	PRJNA385855	SAMN07137022	SRR5720246	SRX2937308	SRS2299096
HOTS_SAMN07137023_METAG	ETHSEQ0000004097	NOT_APPLICABLE	PRJNA385855	SAMN07137023	SRR5720245	SRX2937309	SRS2299097
HOTS_SAMN07137024_METAG	ETHSEQ0000004100	NOT_APPLICABLE	PRJNA385855	SAMN07137024	SRR5720248	SRX2937306	SRS2299094
HOTS_SAMN07137025_METAG	ETHSEQ0000004099	NOT_APPLICABLE	PRJNA385855	SAMN07137025	SRR5720247	SRX2937307	SRS2299095
HOTS_SAMN07137026_METAG	ETHSEQ0000004092	NOT_APPLICABLE	PRJNA385855	SAMN07137026	SRR5720240	SRX2937314	SRS2299102
HOTS_SAMN07137027_METAG	ETHSEQ0000004091	NOT_APPLICABLE	PRJNA385855	SAMN07137027	SRR5720239	SRX2937315	SRS2299103
HOTS_SAMN07137028_METAG	ETHSEQ0000004121	NOT_APPLICABLE	PRJNA385855	SAMN07137028	SRR5720269	SRX2937285	SRS2299073
HOTS_SAMN07137029_METAG	ETHSEQ0000004122	NOT_APPLICABLE	PRJNA385855	SAMN07137029	SRR5720270	SRX2937284	SRS2299072
HOTS_SAMN07137030_METAG	ETHSEQ0000004119	NOT_APPLICABLE	PRJNA385855	SAMN07137030	SRR5720267	SRX2937287	SRS2299075
HOTS_SAMN07137031_METAG	ETHSEQ0000004120	NOT_APPLICABLE	PRJNA385855	SAMN07137031	SRR5720268	SRX2937286	SRS2299074
HOTS_SAMN07137032_METAG	ETHSEQ0000004125	NOT_APPLICABLE	PRJNA385855	SAMN07137032	SRR5720273	SRX2937281	SRS2299069
HOTS_SAMN07137033_METAG	ETHSEQ0000004126	NOT_APPLICABLE	PRJNA385855	SAMN07137033	SRR5720274	SRX2937280	SRS2299068
HOTS_SAMN07137034_METAG	ETHSEQ0000004123	NOT_APPLICABLE	PRJNA385855	SAMN07137034	SRR5720271	SRX2937283	SRS2299071
HOTS_SAMN07137035_METAG	ETHSEQ0000004124	NOT_APPLICABLE	PRJNA385855	SAMN07137035	SRR5720272	SRX2937282	SRS2299070
HOTS_SAMN07137036_METAG	ETHSEQ0000004117	NOT_APPLICABLE	PRJNA385855	SAMN07137036	SRR5720265	SRX2937289	SRS2299077
HOTS_SAMN07137037_METAG	ETHSEQ0000004118	NOT_APPLICABLE	PRJNA385855	SAMN07137037	SRR5720266	SRX2937288	SRS2299076
HOTS_SAMN07137038_METAG	ETHSEQ0000004148	NOT_APPLICABLE	PRJNA385855	SAMN07137038	SRR5720296	SRX2937258	SRS2299046
HOTS_SAMN07137039_METAG	ETHSEQ0000004147	NOT_APPLICABLE	PRJNA385855	SAMN07137039	SRR5720295	SRX2937259	SRS2299047
HOTS_SAMN07137040_METAG	ETHSEQ0000004146	NOT_APPLICABLE	PRJNA385855	SAMN07137040	SRR5720294	SRX2937260	SRS2299048
HOTS_SAMN07137041_METAG	ETHSEQ0000004145	NOT_APPLICABLE	PRJNA385855	SAMN07137041	SRR5720293	SRX2937261	SRS2299049
HOTS_SAMN07137042_METAG	ETHSEQ0000004144	NOT_APPLICABLE	PRJNA385855	SAMN07137042	SRR5720292	SRX2937262	SRS2299050
HOTS_SAMN07137043_METAG	ETHSEQ0000004143	NOT_APPLICABLE	PRJNA385855	SAMN07137043	SRR5720291	SRX2937263	SRS2299051
HOTS_SAMN07137044_METAG	ETHSEQ0000004142	NOT_APPLICABLE	PRJNA385855	SAMN07137044	SRR5720290	SRX2937264	SRS2299052
HOTS_SAMN07137045_METAG	ETHSEQ0000004141	NOT_APPLICABLE	PRJNA385855	SAMN07137045	SRR5720289	SRX2937265	SRS2299053
HOTS_SAMN07137046_METAG	ETHSEQ0000004140	NOT_APPLICABLE	PRJNA385855	SAMN07137046	SRR5720288	SRX2937266	SRS2299054
HOTS_SAMN07137047_METAG	ETHSEQ0000004139	NOT_APPLICABLE	PRJNA385855	SAMN07137047	SRR5720287	SRX2937267	SRS2299055
HOTS_SAMN07137048_METAG	ETHSEQ0000004162	NOT_APPLICABLE	PRJNA385855	SAMN07137048	SRR5720310	SRX2937244	SRS2299032
HOTS_SAMN07137049_METAG	ETHSEQ0000004163	NOT_APPLICABLE	PRJNA385855	SAMN07137049	SRR5720311	SRX2937243	SRS2299031
HOTS_SAMN07137050_METAG	ETHSEQ0000004164	NOT_APPLICABLE	PRJNA385855	SAMN07137050	SRR5720312	SRX2937242	SRS2299030
HOTS_SAMN07137051_METAG	ETHSEQ0000004165	NOT_APPLICABLE	PRJNA385855	SAMN07137051	SRR5720313	SRX2937241	SRS2299029
HOTS_SAMN07137052_METAG	ETHSEQ0000004166	NOT_APPLICABLE	PRJNA385855	SAMN07137052	SRR5720314	SRX2937240	SRS2299028
HOTS_SAMN07137053_METAG	ETHSEQ0000004167	NOT_APPLICABLE	PRJNA385855	SAMN07137053	SRR5720315	SRX2937239	SRS2299027
HOTS_SAMN07137054_METAG	ETHSEQ0000004168	NOT_APPLICABLE	PRJNA385855	SAMN07137054	SRR5720316	SRX2937238	SRS2299026
HOTS_SAMN07137055_METAG	ETHSEQ0000004169	NOT_APPLICABLE	PRJNA385855	SAMN07137055	SRR5720317	SRX2937237	SRS2299025
HOTS_SAMN07137056_METAG	ETHSEQ0000004160	NOT_APPLICABLE	PRJNA385855	SAMN07137056	SRR5720308	SRX2937246	SRS2299034
HOTS_SAMN07137057_METAG	ETHSEQ0000004161	NOT_APPLICABLE	PRJNA385855	SAMN07137057	SRR5720309	SRX2937245	SRS2299033
HOTS_SAMN07137058_METAG	ETHSEQ0000004181	NOT_APPLICABLE	PRJNA385855	SAMN07137058	SRR5720329	SRX2937225	SRS2299013
HOTS_SAMN07137059_METAG	ETHSEQ0000004180	NOT_APPLICABLE	PRJNA385855	SAMN07137059	SRR5720328	SRX2937226	SRS2299014
HOTS_SAMN07137060_METAG	ETHSEQ0000004183	NOT_APPLICABLE	PRJNA385855	SAMN07137060	SRR5720331	SRX2937223	SRS2299011
HOTS_SAMN07137061_METAG	ETHSEQ0000004182	NOT_APPLICABLE	PRJNA385855	SAMN07137061	SRR5720330	SRX2937224	SRS2299012
HOTS_SAMN07137062_METAG	ETHSEQ0000004177	NOT_APPLICABLE	PRJNA385855	SAMN07137062	SRR5720325	SRX2937229	SRS2299017
HOTS_SAMN07137063_METAG	ETHSEQ0000004176	NOT_APPLICABLE	PRJNA385855	SAMN07137063	SRR5720324	SRX2937230	SRS2299018
BATS_SAMN07137064_METAG	ETHSEQ0000004179	NOT_APPLICABLE	PRJNA385855	SAMN07137064	SRR5720327	SRX2937227	SRS2299015
BATS_SAMN07137065_METAG	ETHSEQ0000004178	NOT_APPLICABLE	PRJNA385855	SAMN07137065	SRR5720326	SRX2937228	SRS2299016
BATS_SAMN07137066_METAG	ETHSEQ0000004185	NOT_APPLICABLE	PRJNA385855	SAMN07137066	SRR5720333	SRX2937221	SRS2299010
BATS_SAMN07137067_METAG	ETHSEQ0000004184	NOT_APPLICABLE	PRJNA385855	SAMN07137067	SRR5720332	SRX2937222	SRS2299009
BATS_SAMN07137068_METAG	ETHSEQ0000004192	NOT_APPLICABLE	PRJNA385855	SAMN07137068	SRR5720340	SRX2937214	SRS2299002
BATS_SAMN07137069_METAG	ETHSEQ0000004193	NOT_APPLICABLE	PRJNA385855	SAMN07137069	SRR5720341	SRX2937213	SRS2299000
BATS_SAMN07137070_METAG	ETHSEQ0000004190	NOT_APPLICABLE	PRJNA385855	SAMN07137070	SRR5720338	SRX2937216	SRS2299004
BATS_SAMN07137071_METAG	ETHSEQ0000004191	NOT_APPLICABLE	PRJNA385855	SAMN07137071	SRR5720339	SRX2937215	SRS2299003
BATS_SAMN07137072_METAG	ETHSEQ0000004188	NOT_APPLICABLE	PRJNA385855	SAMN07137072	SRR5720336	SRX2937218	SRS2299006
BATS_SAMN07137073_METAG	ETHSEQ0000004189	NOT_APPLICABLE	PRJNA385855	SAMN07137073	SRR5720337	SRX2937217	SRS2299005
BATS_SAMN07137074_METAG	ETHSEQ0000004186	NOT_APPLICABLE	PRJNA385855	SAMN07137074	SRR5720334	SRX2937220	SRS2299008
BATS_SAMN07137075_METAG	ETHSEQ0000004187	NOT_APPLICABLE	PRJNA385855	SAMN07137075	SRR5720335	SRX2937219	SRS2299007
BATS_SAMN07137076_METAG	ETHSEQ0000004194	NOT_APPLICABLE	PRJNA385855	SAMN07137076	SRR5720342	SRX2937212	SRS2298999
BATS_SAMN07137077_METAG	ETHSEQ0000004195	NOT_APPLICABLE	PRJNA385855	SAMN07137077	SRR5720343	SRX2937211	SRS2299001
BATS_SAMN07137078_METAG	ETHSEQ0000004086	NOT_APPLICABLE	PRJNA385855	SAMN07137078	SRR5720234	SRX2937320	SRS2299108
BATS_SAMN07137079_METAG	ETHSEQ0000004085	NOT_APPLICABLE	PRJNA385855	SAMN07137079	SRR5720233	SRX2937321	SRS2299109
BATS_SAMN07137080_METAG	ETHSEQ0000004084	NOT_APPLICABLE	PRJNA385855	SAMN07137080	SRR5720232	SRX2937322	SRS2299110
BATS_SAMN07137081_METAG	ETHSEQ0000004083	NOT_APPLICABLE	PRJNA385855	SAMN07137081	SRR5720231	SRX2937323	SRS2299111
BATS_SAMN07137082_METAG	ETHSEQ0000004090	NOT_APPLICABLE	PRJNA385855	SAMN07137082	SRR5720238	SRX2937316	SRS2299104
BATS_SAMN07137083_METAG	ETHSEQ0000004089	NOT_APPLICABLE	PRJNA385855	SAMN07137083	SRR5720237	SRX2937317	SRS2299105
BATS_SAMN07137084_METAG	ETHSEQ0000004088	NOT_APPLICABLE	PRJNA385855	SAMN07137084	SRR5720236	SRX2937318	SRS2299106
BATS_SAMN07137085_METAG	ETHSEQ0000004087	NOT_APPLICABLE	PRJNA385855	SAMN07137085	SRR5720235	SRX2937319	SRS2299107
BATS_SAMN07137086_METAG	ETHSEQ0000004082	NOT_APPLICABLE	PRJNA385855	SAMN07137086	SRR5720230	SRX2937324	SRS2299112
BATS_SAMN07137087_METAG	ETHSEQ0000004081	NOT_APPLICABLE	PRJNA385855	SAMN07137087	SRR5720229	SRX2937325	SRS2299113
BATS_SAMN07137088_METAG	ETHSEQ0000004138	NOT_APPLICABLE	PRJNA385855	SAMN07137088	SRR5720286	SRX2937268	SRS2299056
BATS_SAMN07137089_METAG	ETHSEQ0000004137	NOT_APPLICABLE	PRJNA385855	SAMN07137089	SRR5720285	SRX2937269	SRS2299057
BATS_SAMN07137090_METAG	ETHSEQ0000004107	NOT_APPLICABLE	PRJNA385855	SAMN07137090	SRR5720255	SRX2937299	SRS2299087
BATS_SAMN07137091_METAG	ETHSEQ0000004108	NOT_APPLICABLE	PRJNA385855	SAMN07137091	SRR5720256	SRX2937298	SRS2299086
BATS_SAMN07137092_METAG	ETHSEQ0000004101	NOT_APPLICABLE	PRJNA385855	SAMN07137092	SRR5720249	SRX2937305	SRS2299093
BATS_SAMN07137093_METAG	ETHSEQ0000004102	NOT_APPLICABLE	PRJNA385855	SAMN07137093	SRR5720250	SRX2937304	SRS2299092
BATS_SAMN07137094_METAG	ETHSEQ0000004103	NOT_APPLICABLE	PRJNA385855	SAMN07137094	SRR5720251	SRX2937303	SRS2299091
BATS_SAMN07137095_METAG	ETHSEQ0000004104	NOT_APPLICABLE	PRJNA385855	SAMN07137095	SRR5720252	SRX2937302	SRS2299090
BATS_SAMN07137096_METAG	ETHSEQ0000004196	NOT_APPLICABLE	PRJNA385855	SAMN07137096	SRR5720344	SRX2937210	SRS2298998
BATS_SAMN07137097_METAG	ETHSEQ0000004159	NOT_APPLICABLE	PRJNA385855	SAMN07137097	SRR5720307	SRX2937247	SRS2299035
BATS_SAMN07137098_METAG	ETHSEQ0000004132	NOT_APPLICABLE	PRJNA385855	SAMN07137098	SRR5720280	SRX2937274	SRS2299062
BATS_SAMN07137099_METAG	ETHSEQ0000004131	NOT_APPLICABLE	PRJNA385855	SAMN07137099	SRR5720279	SRX2937275	SRS2299063
BATS_SAMN07137100_METAG	ETHSEQ0000004130	NOT_APPLICABLE	PRJNA385855	SAMN07137100	SRR5720278	SRX2937276	SRS2299064
BATS_SAMN07137101_METAG	ETHSEQ0000004129	NOT_APPLICABLE	PRJNA385855	SAMN07137101	SRR5720277	SRX2937277	SRS2299065
BATS_SAMN07137102_METAG	ETHSEQ0000004136	NOT_APPLICABLE	PRJNA385855	SAMN07137102	SRR5720284	SRX2937270	SRS2299058
BATS_SAMN07137103_METAG	ETHSEQ0000004135	NOT_APPLICABLE	PRJNA385855	SAMN07137103	SRR5720283	SRX2937271	SRS2299059
BATS_SAMN07137104_METAG	ETHSEQ0000004134	NOT_APPLICABLE	PRJNA385855	SAMN07137104	SRR5720282	SRX2937272	SRS2299060
BATS_SAMN07137105_METAG	ETHSEQ0000004133	NOT_APPLICABLE	PRJNA385855	SAMN07137105	SRR5720281	SRX2937273	SRS2299061
BATS_SAMN07137106_METAG	ETHSEQ0000004128	NOT_APPLICABLE	PRJNA385855	SAMN07137106	SRR5720276	SRX2937278	SRS2299066
BATS_SAMN07137107_METAG	ETHSEQ0000004127	NOT_APPLICABLE	PRJNA385855	SAMN07137107	SRR5720275	SRX2937279	SRS2299067
BATS_SAMN07137108_METAG	ETHSEQ0000004113	NOT_APPLICABLE	PRJNA385855	SAMN07137108	SRR5720261	SRX2937293	SRS2299081
BATS_SAMN07137109_METAG	ETHSEQ0000004114	NOT_APPLICABLE	PRJNA385855	SAMN07137109	SRR5720262	SRX2937292	SRS2299080
BATS_SAMN07137110_METAG	ETHSEQ0000004115	NOT_APPLICABLE	PRJNA385855	SAMN07137110	SRR5720263	SRX2937291	SRS2299079
BATS_SAMN07137111_METAG	ETHSEQ0000004116	NOT_APPLICABLE	PRJNA385855	SAMN07137111	SRR5720264	SRX2937290	SRS2299078
BATS_SAMN07137112_METAG	ETHSEQ0000004109	NOT_APPLICABLE	PRJNA385855	SAMN07137112	SRR5720257	SRX2937297	SRS2299085
BATS_SAMN07137113_METAG	ETHSEQ0000004110	NOT_APPLICABLE	PRJNA385855	SAMN07137113	SRR5720258	SRX2937296	SRS2299084
BATS_SAMN07137114_METAG	ETHSEQ0000004111	NOT_APPLICABLE	PRJNA385855	SAMN07137114	SRR5720259	SRX2937295	SRS2299083
BATS_SAMN07137115_METAG	ETHSEQ0000004112	NOT_APPLICABLE	PRJNA385855	SAMN07137115	SRR5720260	SRX2937294	SRS2299082
BATS_SAMN07137116_METAG	ETHSEQ0000004105	NOT_APPLICABLE	PRJNA385855	SAMN07137116	SRR5720253	SRX2937301	SRS2299089
BATS_SAMN07137117_METAG	ETHSEQ0000004106	NOT_APPLICABLE	PRJNA385855	SAMN07137117	SRR5720254	SRX2937300	SRS2299088
BATS_SAMN07137118_METAG	ETHSEQ0000004173	NOT_APPLICABLE	PRJNA385855	SAMN07137118	SRR5720321	SRX2937233	SRS2299021
BATS_SAMN07137119_METAG	ETHSEQ0000004172	NOT_APPLICABLE	PRJNA385855	SAMN07137119	SRR5720320	SRX2937234	SRS2299022
BATS_SAMN07137120_METAG	ETHSEQ0000004175	NOT_APPLICABLE	PRJNA385855	SAMN07137120	SRR5720323	SRX2937231	SRS2299019
BATS_SAMN07137121_METAG	ETHSEQ0000004174	NOT_APPLICABLE	PRJNA385855	SAMN07137121	SRR5720322	SRX2937232	SRS2299020
BATS_SAMN07137122_METAG	ETHSEQ0000004171	NOT_APPLICABLE	PRJNA385855	SAMN07137122	SRR5720319	SRX2937235	SRS2299023
BATS_SAMN07137123_METAG	ETHSEQ0000004170	NOT_APPLICABLE	PRJNA385855	SAMN07137123	SRR5720318	SRX2937236	SRS2299024
HOTS_SAMN08390922_METAG	ETHSEQ0000004197	NOT_APPLICABLE	PRJNA385855	SAMN08390922	SRR6507277	SRX3595722	SRS2864722
HOTS_SAMN08390923_METAG	ETHSEQ0000004198	NOT_APPLICABLE	PRJNA385855	SAMN08390923	SRR6507278	SRX3595721	SRS2864721
BATS_SAMN08390924_METAG	ETHSEQ0000004199	NOT_APPLICABLE	PRJNA385855	SAMN08390924	SRR6507279	SRX3595720	SRS2864725
BATS_SAMN08390925_METAG	ETHSEQ0000004200	NOT_APPLICABLE	PRJNA385855	SAMN08390925	SRR6507280	SRX3595719	SRS2864988
MALA_SAMN05422183_METAG	ETHSEQ0000004681	NOT_APPLICABLE	PRJNA330076	SAMN05422183	SRR3968777	SRX1983459	SRS1589536
MALA_SAMN05422130_METAG	ETHSEQ0000004682	NOT_APPLICABLE	PRJNA330127	SAMN05422130	SRR3968770	SRX1983452	SRS1589531
MALA_SAMN05422114_METAG	ETHSEQ0000004683	NOT_APPLICABLE	PRJNA330135	SAMN05422114	SRR3967905	SRX1983309	SRS1589494
MALA_SAMN05422128_METAG	ETHSEQ0000004684	NOT_APPLICABLE	PRJNA330017	SAMN05422128	SRR3968061	SRX1983335	SRS1589501
MALA_SAMN05421660_METAG	ETHSEQ0000004685	NOT_APPLICABLE	PRJNA329987	SAMN05421660	SRR3968063	SRX1983337	SRS1589503
MALA_SAMN05422107_METAG	ETHSEQ0000004686	NOT_APPLICABLE	PRJNA330139	SAMN05422107	SRR3968062	SRX1983336	SRS1589502
MALA_SAMN05422191_METAG	ETHSEQ0000004687	NOT_APPLICABLE	PRJNA330153	SAMN05422191	SRR3968060	SRX1983334	SRS1589500
MALA_SAMN05422143_METAG	ETHSEQ0000004688	NOT_APPLICABLE	PRJNA330005	SAMN05422143	SRR3967700	SRX1983272	SRS1589484
MALA_SAMN05422123_METAG	ETHSEQ0000004689	NOT_APPLICABLE	PRJNA330089	SAMN05422123	SRR3967699	SRX1983271	SRS1589483
MALA_SAMN05422226_METAG	ETHSEQ0000004690	NOT_APPLICABLE	PRJNA330161	SAMN05422226	SRR3967690	SRX1983268	SRS1589478
MALA_SAMN05422164_METAG	ETHSEQ0000004691	NOT_APPLICABLE	PRJNA330083	SAMN05422164	SRR3967558	SRX1983247	SRS1589473
MALA_SAMN05422138_METAG	ETHSEQ0000004692	NOT_APPLICABLE	PRJNA330007	SAMN05422138	SRR3967319	SRX1983211	SRS1589462
MALA_SAMN05422188_METAG	ETHSEQ0000004693	NOT_APPLICABLE	PRJNA330154	SAMN05422188	SRR3967025	SRX1983163	SRS1589448
MALA_SAMN05421901_METAG	ETHSEQ0000004694	NOT_APPLICABLE	PRJNA330097	SAMN05421901	SRR3966130	SRX1983027	SRS1589410
MALA_SAMN05422110_METAG	ETHSEQ0000004695	NOT_APPLICABLE	PRJNA330095	SAMN05422110	SRR3965676	SRX1982948	SRS1589385
MALA_SAMN05422117_METAG	ETHSEQ0000004696	NOT_APPLICABLE	PRJNA330027	SAMN05422117	SRR3965592	SRX1982930	SRS1589377
MALA_SAMN05422169_METAG	ETHSEQ0000004697	NOT_APPLICABLE	PRJNA329990	SAMN05422169	SRR3965875	SRX1982981	SRS1589398
MALA_SAMN05422194_METAG	ETHSEQ0000004698	NOT_APPLICABLE	PRJNA330150	SAMN05422194	SRR3965874	SRX1982980	SRS1589397
MALA_SAMN05422147_METAG	ETHSEQ0000004699	NOT_APPLICABLE	PRJNA330002	SAMN05422147	SRR3965647	SRX1982939	SRS1589380
MALA_SAMN05422111_METAG	ETHSEQ0000004700	NOT_APPLICABLE	PRJNA330094	SAMN05422111	SRR3965758	SRX1982963	SRS1589393
MALA_SAMN05422127_METAG	ETHSEQ0000004701	NOT_APPLICABLE	PRJNA330019	SAMN05422127	SRR3965809	SRX1982968	SRS1589392
MALA_SAMN05422166_METAG	ETHSEQ0000004702	NOT_APPLICABLE	PRJNA330079	SAMN05422166	SRR3965873	SRX1982979	SRS1589396
MALA_SAMN05422165_METAG	ETHSEQ0000004703	NOT_APPLICABLE	PRJNA330081	SAMN05422165	SRR3965585	SRX1982922	SRS1589369
MALA_SAMN05421563_METAG	ETHSEQ0000004704	NOT_APPLICABLE	PRJNA330006	SAMN05421563	SRR3965586	SRX1982924	SRS1589371
MALA_SAMN05421913_METAG	ETHSEQ0000004705	NOT_APPLICABLE	PRJNA330093	SAMN05421913	SRR3964650	SRX1982768	SRS1589327
MALA_SAMN05422122_METAG	ETHSEQ0000004706	NOT_APPLICABLE	PRJNA330128	SAMN05422122	SRR3963982	SRX1982655	SRS1589293
MALA_SAMN05422115_METAG	ETHSEQ0000004707	NOT_APPLICABLE	PRJNA330091	SAMN05422115	SRR3963658	SRX1982598	SRS1589276
MALA_SAMN05421707_METAG	ETHSEQ0000004708	NOT_APPLICABLE	PRJNA330020	SAMN05421707	SRR3963622	SRX1982591	SRS1589273
MALA_SAMN05422158_METAG	ETHSEQ0000004709	NOT_APPLICABLE	PRJNA329993	SAMN05422158	SRR3963805	SRX1982626	SRS1589285
MALA_SAMN05421561_METAG	ETHSEQ0000004710	NOT_APPLICABLE	PRJNA329989	SAMN05421561	SRR3963804	SRX1982625	SRS1589284
MALA_SAMN05422108_METAG	ETHSEQ0000004711	NOT_APPLICABLE	PRJNA330138	SAMN05422108	SRR3963571	SRX1982585	SRS1589270
MALA_SAMN05422148_METAG	ETHSEQ0000004712	NOT_APPLICABLE	PRJNA330001	SAMN05422148	SRR3963457	SRX1982558	SRS1589258
MALA_SAMN05422106_METAG	ETHSEQ0000004713	NOT_APPLICABLE	PRJNA330140	SAMN05422106	SRR3963498	SRX1982567	SRS1589262
MALA_SAMN05422152_METAG	ETHSEQ0000004714	NOT_APPLICABLE	PRJNA330113	SAMN05422152	SRR3963458	SRX1982559	SRS1589260
MALA_SAMN05422170_METAG	ETHSEQ0000004715	NOT_APPLICABLE	PRJNA329988	SAMN05422170	SRR3963599	SRX1982590	SRS1589272
MALA_SAMN05422137_METAG	ETHSEQ0000004716	NOT_APPLICABLE	PRJNA330008	SAMN05422137	SRR3963456	SRX1982557	SRS1589257
MALA_SAMN05422171_METAG	ETHSEQ0000004717	NOT_APPLICABLE	PRJNA329986	SAMN05422171	SRR3963449	SRX1982551	SRS1589251
MALA_SAMN05422189_METAG	ETHSEQ0000004718	NOT_APPLICABLE	PRJNA330073	SAMN05422189	SRR3962777	SRX1982444	SRS1589222
MALA_SAMN05421703_METAG	ETHSEQ0000004719	NOT_APPLICABLE	PRJNA330145	SAMN05421703	SRR3962680	SRX1982422	SRS1589211
MALA_SAMN05421555_METAG	ETHSEQ0000004720	NOT_APPLICABLE	PRJNA330080	SAMN05421555	SRR3962772	SRX1982439	SRS1589216
MALA_SAMN05421706_METAG	ETHSEQ0000004721	NOT_APPLICABLE	PRJNA330018	SAMN05421706	SRR3962773	SRX1982440	SRS1589217
MALA_SAMN05422113_METAG	ETHSEQ0000004722	NOT_APPLICABLE	PRJNA330136	SAMN05422113	SRR3961936	SRX1982299	SRS1589179
MALA_SAMN05421699_METAG	ETHSEQ0000004723	NOT_APPLICABLE	PRJNA330126	SAMN05421699	SRR3962293	SRX1982357	SRS1589192
MALA_SAMN05422140_METAG	ETHSEQ0000004724	NOT_APPLICABLE	PRJNA330119	SAMN05422140	SRR3962771	SRX1982438	SRS1589215
MALA_SAMN05422136_METAG	ETHSEQ0000004725	NOT_APPLICABLE	PRJNA330009	SAMN05422136	SRR3961935	SRX1982298	SRS1589177
MALA_SAMN05421697_METAG	ETHSEQ0000004726	NOT_APPLICABLE	PRJNA330106	SAMN05421697	SRR3962508	SRX1982394	SRS1589205
MALA_SAMN05422192_METAG	ETHSEQ0000004727	NOT_APPLICABLE	PRJNA330152	SAMN05422192	SRR3961906	SRX1982293	SRS1589175
MALA_SAMN05422153_METAG	ETHSEQ0000004728	NOT_APPLICABLE	PRJNA330112	SAMN05422153	SRR3961604	SRX1982227	SRS1589155
MALA_SAMN05422163_METAG	ETHSEQ0000004729	NOT_APPLICABLE	PRJNA330085	SAMN05422163	SRR3961047	SRX1982137	SRS1589131
MALA_SAMN05422120_METAG	ETHSEQ0000004730	NOT_APPLICABLE	PRJNA330131	SAMN05422120	SRR3960684	SRX1982073	SRS1589116
MALA_SAMN05422160_METAG	ETHSEQ0000004731	NOT_APPLICABLE	PRJNA329991	SAMN05422160	SRR3960579	SRX1981968	SRS1589010
MALA_SAMN05422175_METAG	ETHSEQ0000004732	NOT_APPLICABLE	PRJNA330160	SAMN05422175	SRR3960581	SRX1981970	SRS1589012
MALA_SAMN05422133_METAG	ETHSEQ0000004733	NOT_APPLICABLE	PRJNA330088	SAMN05422133	SRR3960580	SRX1981969	SRS1589011
MALA_SAMN05422149_METAG	ETHSEQ0000004734	NOT_APPLICABLE	PRJNA329999	SAMN05422149	SRR3960575	SRX1981964	SRS1589006
MALA_SAMN05422104_METAG	ETHSEQ0000004735	NOT_APPLICABLE	PRJNA330096	SAMN05422104	SRR3960576	SRX1981965	SRS1589007
MALA_SAMN05422121_METAG	ETHSEQ0000004736	NOT_APPLICABLE	PRJNA330129	SAMN05422121	SRR3960578	SRX1981967	SRS1589009
MALA_SAMN05422168_METAG	ETHSEQ0000004737	NOT_APPLICABLE	PRJNA330077	SAMN05422168	SRR3960572	SRX1981961	SRS1589003
MALA_SAMN05422195_METAG	ETHSEQ0000004738	NOT_APPLICABLE	PRJNA330149	SAMN05422195	SRR3960577	SRX1981966	SRS1589008

## Sheet: Tara prokaryote and virus enric
sample_name	internal_sample_name	sample_material	study_accessions	sample_accessions	run_accessions	internal_run_accessions
TARA_SAMEA2591057_METAG	TARA_A200000113_METAG	TARA_007_SRF_0.22-1.6	PRJEB1788	SAMEA2591057	ERR315857	ERR315857
TARA_SAMEA2591074_METAG	TARA_A200000159_METAG	TARA_007_DCM_0.22-1.6	PRJEB1788	SAMEA2591074	ERR315856	ERR315856
TARA_SAMEA2591084_METAG	TARA_E500000075_METAG	TARA_023_SRF_0.22-1.6	PRJEB1787	SAMEA2591084	ERR315858,ERR315861	ERR315858,ERR315861
TARA_SAMEA2591098_METAG	TARA_E500000081_METAG	TARA_023_DCM_0.22-1.6	PRJEB1787	SAMEA2591098	ERR315859,ERR315860	ERR315859,ERR315860
TARA_SAMEA2591107_METAG	TARA_X000001382_METAG	TARA_023_DCM_<-0.22	PRJEB4419	SAMEA2591107	ERR594408	ERR594408
TARA_SAMEA2591108_METAG	TARA_A100001015_METAG	TARA_030_SRF_0.22-1.6	PRJEB1787	SAMEA2591108	ERR315862,ERR315863	ERR315862,ERR315863
TARA_SAMEA2591122_METAG	TARA_A100001011_METAG	TARA_030_DCM_0.22-1.6	PRJEB1787	SAMEA2591122	ERR318618,ERR318619,ERR318620,ERR318621	ERR318618,ERR318619,ERR318620,ERR318621
TARA_SAMEA2591132_METAG	TARA_X000001388_METAG	TARA_030_DCM_<-0.22	PRJEB4419	SAMEA2591132	ERR594405	ERR594405
TARA_SAMEA2619376_METAG	TARA_Y200000002_METAG	TARA_004_SRF_0.22-1.6	PRJEB1787	SAMEA2619376	ERR598955,ERR599003	ERR598955,ERR599003
TARA_SAMEA2619399_METAG	TARA_X000000368_METAG	TARA_004_DCM_0.22-1.6	PRJEB1787	SAMEA2619399	ERR598950,ERR599095	ERR598950,ERR599095
TARA_SAMEA2619531_METAG	TARA_X000000950_METAG	TARA_009_SRF_0.22-1.6	PRJEB1788	SAMEA2619531	ERR594288,ERR594316,ERR594317	ERR594288,ERR594316,ERR594317
TARA_SAMEA2619548_METAG	TARA_X000001036_METAG	TARA_009_DCM_0.22-1.6	PRJEB1788	SAMEA2619548	ERR594315,ERR594329	ERR594315,ERR594329
TARA_SAMEA2619625_METAG	TARA_X000001316_METAG	TARA_011_SRF_<-0.22	PRJEB4419	SAMEA2619625	ERR599383	APX_ADFOSW_4_C2MHYACXX.IND1_clean
TARA_SAMEA2619667_METAG	TARA_A100000164_METAG	TARA_018_SRF_0.22-1.6	PRJEB1787	SAMEA2619667	ERR598993,ERR599140	ERR598993,ERR599140
TARA_SAMEA2619677_METAG	TARA_A100000171_METAG	TARA_018_SRF_<-0.22	PRJEB4419	SAMEA2619677	ERR594358	ERR594358
TARA_SAMEA2619678_METAG	TARA_S200000501_METAG	TARA_018_DCM_0.22-1.6	PRJEB1787	SAMEA2619678	ERR599073,ERR599092	ERR599073,ERR599092
TARA_SAMEA2619686_METAG	TARA_A100000172_METAG	TARA_018_DCM_<-0.22	PRJEB4419	SAMEA2619686	ERR594352	ERR594352
TARA_SAMEA2619747_METAG	TARA_S200002703_METAG	TARA_022_SRF_<-0.22	PRJEB4419	SAMEA2619747	ERR594378,ERR594406	ERR594378,ERR594406
TARA_SAMEA2619766_METAG	TARA_E500000178_METAG	TARA_025_SRF_0.22-1.6	PRJEB1787	SAMEA2619766	ERR598951,ERR599043	ERR598951,ERR599043
TARA_SAMEA2619779_METAG	TARA_E500000318_METAG	TARA_025_SRF_<-0.22	PRJEB4419	SAMEA2619779	ERR594396	ERR594396
TARA_SAMEA2619782_METAG	TARA_E500000331_METAG	TARA_025_DCM_0.22-1.6	PRJEB1787	SAMEA2619782	ERR599094,ERR599153	ERR599094,ERR599153
TARA_SAMEA2619791_METAG	TARA_E500000305_METAG	TARA_025_DCM_<-0.22	PRJEB4419	SAMEA2619791	ERR594375	ERR594375
TARA_SAMEA2619802_METAG	TARA_A100001388_METAG	TARA_031_SRF_0.22-1.6	PRJEB1787	SAMEA2619802	ERR598969,ERR599106	ERR598969,ERR599106
TARA_SAMEA2619815_METAG	TARA_A100001391_METAG	TARA_031_SRF_<-0.22	PRJEB4419	SAMEA2619815	ERR594401,ERR594410	ERR594401,ERR594410
TARA_SAMEA2619818_METAG	TARA_A100001035_METAG	TARA_032_SRF_0.22-1.6	PRJEB1787	SAMEA2619818	ERR599041,ERR599116,ERR599155	ERR599041,ERR599116,ERR599155
TARA_SAMEA2619838_METAG	TARA_A100001515_METAG	TARA_032_SRF_<-0.22	PRJEB4419	SAMEA2619838	ERR594393	ERR594393
TARA_SAMEA2619840_METAG	TARA_A100001037_METAG	TARA_032_DCM_0.22-1.6	PRJEB1787	SAMEA2619840	ERR599061,ERR599097	ERR599061,ERR599097
TARA_SAMEA2619854_METAG	TARA_A100001518_METAG	TARA_032_DCM_<-0.22	PRJEB4419	SAMEA2619854	ERR594360	ERR594360
TARA_SAMEA2619857_METAG	TARA_A100001234_METAG	TARA_033_SRF_0.22-1.6	PRJEB1787	SAMEA2619857	ERR599049,ERR599134	ERR599049,ERR599134
TARA_SAMEA2619872_METAG	TARA_A100001201_METAG	TARA_033_SRF_<-0.22	PRJEB4419	SAMEA2619872	ERR599350	APX_ADGOSW_4_C2MJFACXX.IND2_clean
TARA_SAMEA2619879_METAG	TARA_B100000003_METAG	TARA_034_SRF_0.22-1.6	PRJEB1787	SAMEA2619879	ERR598959,ERR598991	ERR598959,ERR598991
TARA_SAMEA2619888_METAG	TARA_Y100000004_METAG	TARA_034_SRF_0.1-0.22	PRJEB1788	SAMEA2619888	ERR594328	ERR594328
TARA_SAMEA2619903_METAG	TARA_R100000005_METAG	TARA_034_SRF_<-0.22	PRJEB4419	SAMEA2619903	ERR594368,ERR594370	ERR594368,ERR594370
TARA_SAMEA2619907_METAG	TARA_B100000029_METAG	TARA_034_DCM_0.22-1.6	PRJEB1787	SAMEA2619907	ERR598975,ERR599111	ERR598975,ERR599111
TARA_SAMEA2619923_METAG	TARA_R100000008_METAG	TARA_034_DCM_<-0.22	PRJEB4419	SAMEA2619923	ERR594390	ERR594390
TARA_SAMEA2619927_METAG	TARA_Y100000022_METAG	TARA_036_SRF_0.22-1.6	PRJEB1787	SAMEA2619927	ERR598966,ERR599143	ERR598966,ERR599143
TARA_SAMEA2619935_METAG	TARA_Y100000015_METAG	TARA_036_SRF_0.1-0.22	PRJEB1788	SAMEA2619935	ERR594334	ERR594334
TARA_SAMEA2619950_METAG	TARA_R100000027_METAG	TARA_036_SRF_<-0.22	PRJEB4419	SAMEA2619950	ERR594369	ERR594369
TARA_SAMEA2619952_METAG	TARA_B100000035_METAG	TARA_036_DCM_0.22-1.6	PRJEB1787	SAMEA2619952	ERR598974,ERR599028	ERR598974,ERR599028
TARA_SAMEA2619962_METAG	TARA_R100000030_METAG	TARA_036_DCM_<-0.22	PRJEB4419	SAMEA2619962	ERR594402	ERR594402
TARA_SAMEA2619970_METAG	TARA_B100000315_METAG	TARA_037_MES_0.22-1.6	PRJEB1787	SAMEA2619970	ERR599031,ERR599062	ERR599031,ERR599062
TARA_SAMEA2619974_METAG	TARA_Y100000310_METAG	TARA_037_MES_0.1-0.22	PRJEB1788	SAMEA2619974	ERR594290,ERR594345	ERR594290,ERR594345
TARA_SAMEA2619992_METAG	TARA_R100000049_METAG	TARA_037_MES_<-0.22	PRJEB4419	SAMEA2619992	ERR599372	APX_ADHOSW_4_C2MJFACXX.IND3_clean
TARA_SAMEA2620000_METAG	TARA_Y100000287_METAG	TARA_038_SRF_0.22-1.6	PRJEB1787	SAMEA2620000	ERR599102,ERR599158	ERR599102,ERR599158
TARA_SAMEA2620004_METAG	TARA_Y100000289_METAG	TARA_038_SRF_0.1-0.22	PRJEB1788	SAMEA2620004	ERR594330	ERR594330
TARA_SAMEA2620014_METAG	TARA_R100000081_METAG	TARA_038_SRF_<-0.22	PRJEB4419	SAMEA2620014	ERR594374,ERR594400	ERR594374,ERR594400
TARA_SAMEA2620021_METAG	TARA_B100000073_METAG	TARA_038_DCM_0.22-1.6	PRJEB1787	SAMEA2620021	ERR598949,ERR599082	ERR598949,ERR599082
TARA_SAMEA2620027_METAG	TARA_R100000084_METAG	TARA_038_DCM_<-0.22	PRJEB4419	SAMEA2620027	ERR594386,ERR594399	ERR594386,ERR594399
TARA_SAMEA2620035_METAG	TARA_Y100000294_METAG	TARA_038_MES_0.22-1.6	PRJEB1787	SAMEA2620035	ERR599109,ERR599167	ERR599109,ERR599167
TARA_SAMEA2620039_METAG	TARA_Y100000296_METAG	TARA_038_MES_0.1-0.22	PRJEB1788	SAMEA2620039	ERR594312	ERR594312
TARA_SAMEA2620053_METAG	TARA_R100000093_METAG	TARA_038_MES_<-0.22	PRJEB4419	SAMEA2620053	ERR599379	APX_ADIOSW_4_C2MHYACXX.IND4_clean
TARA_SAMEA2620065_METAG	TARA_Y100000033_METAG	TARA_039_SRF_0.1-0.22	PRJEB1788	SAMEA2620065	ERR594327	ERR594327
TARA_SAMEA2620078_METAG	TARA_R100000479_METAG	TARA_039_SRF_<-0.22	PRJEB4419	SAMEA2620078	ERR594356,ERR594365	ERR594356,ERR594365
TARA_SAMEA2620081_METAG	TARA_B100000085_METAG	TARA_039_DCM_0.22-1.6	PRJEB1787	SAMEA2620081	ERR599145	ERR599145
TARA_SAMEA2620094_METAG	TARA_R100000482_METAG	TARA_039_DCM_<-0.22	PRJEB4419	SAMEA2620094	ERR594363,ERR594397	ERR594363,ERR594397
TARA_SAMEA2620097_METAG	TARA_Y100000031_METAG	TARA_039_MES_0.22-1.6	PRJEB1787	SAMEA2620097	ERR599037,ERR599172	ERR599037,ERR599172
TARA_SAMEA2620106_METAG	TARA_Y100000034_METAG	TARA_039_MES_0.1-0.22	PRJEB1788	SAMEA2620106	ERR594346	ERR594346
TARA_SAMEA2620120_METAG	TARA_R100000501_METAG	TARA_039_MES_<-0.22	PRJEB4419	SAMEA2620120	ERR599360	APX_ADKOSW_4_C2MJFACXX.IND5_clean
TARA_SAMEA2620194_METAG	TARA_B100000282_METAG	TARA_041_SRF_0.22-1.6	PRJEB1787	SAMEA2620194	ERR599011,ERR599074	ERR599011,ERR599074
TARA_SAMEA2620198_METAG	TARA_Y100000052_METAG	TARA_041_SRF_0.1-0.22	PRJEB1788	SAMEA2620198	ERR594295	ERR594295
TARA_SAMEA2620210_METAG	TARA_R100000455_METAG	TARA_041_SRF_<-0.22	PRJEB4419	SAMEA2620210	ERR594384	ERR594384
TARA_SAMEA2620217_METAG	TARA_B100000287_METAG	TARA_041_DCM_0.22-1.6	PRJEB1787	SAMEA2620217	ERR598977,ERR599053	ERR598977,ERR599053
TARA_SAMEA2620227_METAG	TARA_R100000458_METAG	TARA_041_DCM_<-0.22	PRJEB4419	SAMEA2620227	ERR594366,ERR594367,ERR594371,ERR594372,ERR594373	ERR594366,ERR594367,ERR594371,ERR594372,ERR594373
TARA_SAMEA2620230_METAG	TARA_B100000123_METAG	TARA_042_SRF_0.22-1.6	PRJEB1787	SAMEA2620230	ERR599075,ERR599141	ERR599075,ERR599141
TARA_SAMEA2620256_METAG	TARA_R100000149_METAG	TARA_042_SRF_<-0.22	PRJEB4419	SAMEA2620256	ERR594398,ERR594403	ERR594398,ERR594403
TARA_SAMEA2620259_METAG	TARA_B100000131_METAG	TARA_042_DCM_0.22-1.6	PRJEB1787	SAMEA2620259	ERR599013,ERR599130	ERR599013,ERR599130
TARA_SAMEA2620273_METAG	TARA_R100000152_METAG	TARA_042_DCM_<-0.22	PRJEB4419	SAMEA2620273	ERR594413	ERR594413
TARA_SAMEA2620339_METAG	TARA_B100000161_METAG	TARA_045_SRF_0.22-1.6	PRJEB1787	SAMEA2620339	ERR599045,ERR599054	ERR599045,ERR599054
TARA_SAMEA2620360_METAG	TARA_R100000388_METAG	TARA_045_SRF_<-0.22	PRJEB4419	SAMEA2620360	ERR599356	APX_ADLOSW_4_C2MNYACXX.IND6_clean
TARA_SAMEA2620384_METAG	TARA_R100000406_METAG	TARA_046_SRF_<-0.22	PRJEB4419	SAMEA2620384	ERR594376	ERR594376
TARA_SAMEA2620404_METAG	TARA_B100000242_METAG	TARA_048_SRF_0.22-1.6	PRJEB1787	SAMEA2620404	ERR599019,ERR599138	ERR599019,ERR599138
TARA_SAMEA2620413_METAG	TARA_Y100000114_METAG	TARA_048_SRF_0.1-0.22	PRJEB1788	SAMEA2620413	ERR594314	ERR594314
TARA_SAMEA2620421_METAG	TARA_R100000426_METAG	TARA_048_SRF_<-0.22	PRJEB4419	SAMEA2620421	ERR599344	APX_ADMOSW_5_C2MP1ACXX.IND7_clean
TARA_SAMEA2620542_METAG	TARA_B100000212_METAG	TARA_052_SRF_0.22-1.6	PRJEB1787	SAMEA2620542	ERR599098,ERR599139	ERR599098,ERR599139
TARA_SAMEA2620565_METAG	TARA_R100000231_METAG	TARA_052_SRF_<-0.22	PRJEB4419	SAMEA2620565	ERR599358	APX_ADNOSW_5_C2MP1ACXX.IND8_clean
TARA_SAMEA2620570_METAG	TARA_B100000214_METAG	TARA_052_DCM_0.22-1.6	PRJEB1787	SAMEA2620570	ERR599002,ERR599016	ERR599002,ERR599016
TARA_SAMEA2620588_METAG	TARA_R100000234_METAG	TARA_052_DCM_<-0.22	PRJEB4419	SAMEA2620588	ERR594394	ERR594394
TARA_SAMEA2620651_METAG	TARA_B000000609_METAG	TARA_056_SRF_0.22-3	PRJEB1787	SAMEA2620651	ERR599057	ERR599057
TARA_SAMEA2620663_METAG	TARA_R100000353_METAG	TARA_056_SRF_<-0.22	PRJEB4419	SAMEA2620663	ERR599376	APX_ADPOSW_5_C2MP1ACXX.IND9_clean
TARA_SAMEA2620666_METAG	TARA_B100000378_METAG	TARA_056_MES_0.22-3	PRJEB1787	SAMEA2620666	ERR599112	ERR599112
TARA_SAMEA2620668_METAG	TARA_R100000365_METAG	TARA_056_MES_<-0.22	PRJEB4419	SAMEA2620668	ERR599371	APX_ADQOSW_4_C2MJFACXX.IND10_clean
TARA_SAMEA2620672_METAG	TARA_B000000565_METAG	TARA_057_SRF_0.22-3	PRJEB1787	SAMEA2620672	ERR599058	ERR599058
TARA_SAMEA2620734_METAG	TARA_B000000557_METAG	TARA_058_DCM_0.22-3	PRJEB1787	SAMEA2620734	ERR599026	ERR599026
TARA_SAMEA2620755_METAG	TARA_R100000278_METAG	TARA_058_DCM_<-0.22	PRJEB4419	SAMEA2620755	ERR599362	APX_ADROSW_5_C2MP1ACXX.IND11_clean
TARA_SAMEA2620756_METAG	TARA_B000000532_METAG	TARA_062_SRF_0.22-3	PRJEB1787	SAMEA2620756	ERR599012	ERR599012
TARA_SAMEA2620783_METAG	TARA_R100000329_METAG	TARA_062_SRF_<-0.22	PRJEB4419	SAMEA2620783	ERR599339	APX_ADSOSW_6_C2MP1ACXX.IND12_clean
TARA_SAMEA2620786_METAG	TARA_B100000401_METAG	TARA_064_SRF_0.22-3	PRJEB1787	SAMEA2620786	ERR598970,ERR599088,ERR599150	ERR598970,ERR599088,ERR599150
TARA_SAMEA2620812_METAG	TARA_R100000322_METAG	TARA_064_SRF_<-0.22	PRJEB4419	SAMEA2620812	ERR594392	ERR594392
TARA_SAMEA2620815_METAG	TARA_B100000408_METAG	TARA_064_MES_0.22-3	PRJEB1787	SAMEA2620815	ERR599021,ERR599164	ERR599021,ERR599164
TARA_SAMEA2620824_METAG	TARA_R100000306_METAG	TARA_064_MES_<-0.22	PRJEB4419	SAMEA2620824	ERR599351	APX_ADTOSW_4_C2MHYACXX.IND13_clean
TARA_SAMEA2620828_METAG	TARA_B100000405_METAG	TARA_064_DCM_0.22-3	PRJEB1787	SAMEA2620828	ERR598972,ERR599023,ERR599025	ERR598972,ERR599023,ERR599025
TARA_SAMEA2620836_METAG	TARA_Y100000401_METAG	TARA_064_DCM_0.1-0.22	PRJEB1788	SAMEA2620836	ERR594324	ERR594324
TARA_SAMEA2620852_METAG	TARA_R100000315_METAG	TARA_064_DCM_<-0.22	PRJEB4419	SAMEA2620852	ERR594385	ERR594385
TARA_SAMEA2620855_METAG	TARA_B000000437_METAG	TARA_065_SRF_0.22-3	PRJEB1787	SAMEA2620855	ERR598979,ERR599146	ERR598979,ERR599146
TARA_SAMEA2620861_METAG	TARA_Y100000356_METAG	TARA_065_SRF_0.1-0.22	PRJEB1788	SAMEA2620861	ERR594320	ERR594320
TARA_SAMEA2620879_METAG	TARA_R100001230_METAG	TARA_065_SRF_<-0.22	PRJEB4419	SAMEA2620879	ERR594359,ERR594361	ERR594359,ERR594361
TARA_SAMEA2620882_METAG	TARA_B000000460_METAG	TARA_065_MES_0.22-3	PRJEB1787	SAMEA2620882	ERR598960,ERR599034	ERR598960,ERR599034
TARA_SAMEA2620890_METAG	TARA_B000000441_METAG	TARA_065_DCM_0.22-3	PRJEB1787	SAMEA2620890	ERR598990,ERR599018,ERR599110	ERR598990,ERR599018,ERR599110
TARA_SAMEA2620894_METAG	TARA_Y100000361_METAG	TARA_065_DCM_0.1-0.22	PRJEB1788	SAMEA2620894	ERR594291	ERR594291
TARA_SAMEA2620925_METAG	TARA_R100001198_METAG	TARA_065_DCM_<-0.22	PRJEB4419	SAMEA2620925	ERR594382,ERR594414	ERR594382,ERR594414
TARA_SAMEA2620929_METAG	TARA_B000000475_METAG	TARA_066_SRF_0.22-3	PRJEB1787	SAMEA2620929	ERR598973,ERR599068,ERR599173	ERR598973,ERR599068,ERR599173
TARA_SAMEA2620947_METAG	TARA_R100000900_METAG	TARA_066_SRF_<-0.22	PRJEB4419	SAMEA2620947	ERR594362	ERR594362
TARA_SAMEA2620950_METAG	TARA_B000000477_METAG	TARA_066_DCM_0.22-3	PRJEB1787	SAMEA2620950	ERR598982,ERR599107	ERR598982,ERR599107
TARA_SAMEA2620967_METAG	TARA_R100000908_METAG	TARA_066_DCM_<-0.22	PRJEB4419	SAMEA2620967	ERR594389	ERR594389
TARA_SAMEA2620970_METAG	TARA_B100000497_METAG	TARA_067_SRF_0.22-3	PRJEB1787	SAMEA2620970	ERR598994,ERR599144	ERR598994,ERR599144
TARA_SAMEA2620979_METAG	TARA_Y100000389_METAG	TARA_067_SRF_0.22-0.45	PRJEB1788	SAMEA2620979	ERR594313	ERR594313
TARA_SAMEA2620980_METAG	TARA_Y100000385_METAG	TARA_067_SRF_0.45-0.8	PRJEB1788	SAMEA2620980	ERR594325	ERR594325
TARA_SAMEA2620991_METAG	TARA_R100000951_METAG	TARA_067_SRF_<-0.22	PRJEB4419	SAMEA2620991	ERR594395,ERR594404	ERR594395,ERR594404
TARA_SAMEA2620995_METAG	TARA_B100000470_METAG	TARA_068_MES_0.22-3	PRJEB1787	SAMEA2620995	ERR598947,ERR599131	ERR598947,ERR599131
TARA_SAMEA2621003_METAG	TARA_Y100000758_METAG	TARA_068_MES_0.45-0.8	PRJEB1788	SAMEA2621003	ERR594302	ERR594302
TARA_SAMEA2621010_METAG	TARA_R100000963_METAG	TARA_068_MES_<-0.22	PRJEB4419	SAMEA2621010	ERR599382	APX_ACKOSW_7_C1CBGACXX.IND3_clean
TARA_SAMEA2621013_METAG	TARA_B100000475_METAG	TARA_068_SRF_0.22-3	PRJEB1787	SAMEA2621013	ERR599129,ERR599171,ERR599174	ERR599129,ERR599171,ERR599174
TARA_SAMEA2621020_METAG	TARA_Y100000741_METAG	TARA_068_SRF_0.22-0.45	PRJEB1788	SAMEA2621020	ERR594318	ERR594318
TARA_SAMEA2621021_METAG	TARA_Y100000739_METAG	TARA_068_SRF_0.45-0.8	PRJEB1788	SAMEA2621021	ERR594297	ERR594297
TARA_SAMEA2621033_METAG	TARA_R100000988_METAG	TARA_068_SRF_<-0.22	PRJEB4419	SAMEA2621033	ERR594391	ERR594391
TARA_SAMEA2621037_METAG	TARA_B100000482_METAG	TARA_068_DCM_0.22-3	PRJEB1787	SAMEA2621037	ERR599017,ERR599056,ERR599103	ERR599017,ERR599056,ERR599103
TARA_SAMEA2621044_METAG	TARA_Y100000748_METAG	TARA_068_DCM_0.22-0.45	PRJEB1788	SAMEA2621044	ERR594294	ERR594294
TARA_SAMEA2621045_METAG	TARA_Y100000746_METAG	TARA_068_DCM_0.45-0.8	PRJEB1788	SAMEA2621045	ERR594348	ERR594348
TARA_SAMEA2621061_METAG	TARA_R100000995_METAG	TARA_068_DCM_<-0.22	PRJEB4419	SAMEA2621061	ERR594415	ERR594415
TARA_SAMEA2621066_METAG	TARA_B100000459_METAG	TARA_070_SRF_0.22-3	PRJEB1787	SAMEA2621066	ERR599135,ERR599165	ERR599135,ERR599165
TARA_SAMEA2621075_METAG	TARA_Y100000768_METAG	TARA_070_SRF_0.22-0.45	PRJEB1788	SAMEA2621075	ERR594349	ERR594349
TARA_SAMEA2621076_METAG	TARA_Y100000766_METAG	TARA_070_SRF_0.45-0.8	PRJEB1788	SAMEA2621076	ERR594335	ERR594335
TARA_SAMEA2621085_METAG	TARA_R100001015_METAG	TARA_070_SRF_<-0.22	PRJEB4419	SAMEA2621085	ERR594353	ERR594353
TARA_SAMEA2621092_METAG	TARA_B100000446_METAG	TARA_070_MES_0.22-3	PRJEB1787	SAMEA2621092	ERR599044,ERR599149	ERR599044,ERR599149
TARA_SAMEA2621099_METAG	TARA_Y100000782_METAG	TARA_070_MES_0.22-0.45	PRJEB1788	SAMEA2621099	ERR594299,ERR594308	ERR594299,ERR594308
TARA_SAMEA2621101_METAG	TARA_Y100000780_METAG	TARA_070_MES_0.45-0.8	PRJEB1788	SAMEA2621101	ERR594331	ERR594331
TARA_SAMEA2621107_METAG	TARA_R100001039_METAG	TARA_070_MES_<-0.22	PRJEB4419	SAMEA2621107	ERR594407	ERR594407
TARA_SAMEA2621132_METAG	TARA_B100000424_METAG	TARA_072_SRF_0.22-3	PRJEB1787	SAMEA2621132	ERR598984,ERR599105	ERR598984,ERR599105
TARA_SAMEA2621151_METAG	TARA_R100001079_METAG	TARA_072_SRF_<-0.22	PRJEB4419	SAMEA2621151	ERR594364	ERR594364
TARA_SAMEA2621155_METAG	TARA_B100000427_METAG	TARA_072_DCM_0.22-3	PRJEB1787	SAMEA2621155	ERR599133,ERR599137	ERR599133,ERR599137
TARA_SAMEA2621173_METAG	TARA_R100001082_METAG	TARA_072_DCM_<-0.22	PRJEB4419	SAMEA2621173	ERR594379	ERR594379
TARA_SAMEA2621176_METAG	TARA_B100000508_METAG	TARA_072_MES_0.22-3	PRJEB1787	SAMEA2621176	ERR599005,ERR599048	ERR599005,ERR599048
TARA_SAMEA2621191_METAG	TARA_R100001086_METAG	TARA_072_MES_<-0.22	PRJEB4419	SAMEA2621191	ERR594388	ERR594388
TARA_SAMEA2621198_METAG	TARA_B100000513_METAG	TARA_076_SRF_0.22-3	PRJEB1787	SAMEA2621198	ERR599010,ERR599126	ERR599010,ERR599126
TARA_SAMEA2621203_METAG	TARA_Y100000816_METAG	TARA_076_SRF_0.22-0.45	PRJEB1788	SAMEA2621203	ERR594310	ERR594310
TARA_SAMEA2621204_METAG	TARA_Y100000813_METAG	TARA_076_SRF_0.45-0.8	PRJEB1788	SAMEA2621204	ERR594286	ERR594286
TARA_SAMEA2621213_METAG	TARA_R100001126_METAG	TARA_076_SRF_<-0.22	PRJEB4419	SAMEA2621213	ERR594354	ERR594354
TARA_SAMEA2621216_METAG	TARA_B100000519_METAG	TARA_076_DCM_0.22-3	PRJEB1787	SAMEA2621216	ERR599040,ERR599148	ERR599040,ERR599148
TARA_SAMEA2621221_METAG	TARA_Y100000817_METAG	TARA_076_DCM_0.22-0.45	PRJEB1788	SAMEA2621221	ERR594321	ERR594321
TARA_SAMEA2621222_METAG	TARA_Y100000814_METAG	TARA_076_DCM_0.45-0.8	PRJEB1788	SAMEA2621222	ERR594298	ERR594298
TARA_SAMEA2621229_METAG	TARA_R100001129_METAG	TARA_076_DCM_<-0.22	PRJEB4419	SAMEA2621229	ERR594355	ERR594355
TARA_SAMEA2621232_METAG	TARA_B100000749_METAG	TARA_076_MES_0.22-3	PRJEB1787	SAMEA2621232	ERR599000,ERR599154	ERR599000,ERR599154
TARA_SAMEA2621242_METAG	TARA_Y100000815_METAG	TARA_076_MES_0.45-0.8	PRJEB1788	SAMEA2621242	ERR594333	ERR594333
TARA_SAMEA2621247_METAG	TARA_R100001132_METAG	TARA_076_MES_<-0.22	PRJEB4419	SAMEA2621247	ERR599370,ERR599347	APX_ACMOSW_4_662YWAAXX.IND4_clean,APX_ACMOSW_7_C1CBGACXX.IND4_clean
TARA_SAMEA2621254_METAG	TARA_B100000524_METAG	TARA_078_SRF_0.22-3	PRJEB1787	SAMEA2621254	ERR599006,ERR599022	ERR599006,ERR599022
TARA_SAMEA2621259_METAG	TARA_Y100000992_METAG	TARA_078_SRF_0.22-0.45	PRJEB1788	SAMEA2621259	ERR594340	ERR594340
TARA_SAMEA2621260_METAG	TARA_Y100000991_METAG	TARA_078_SRF_0.45-0.8	PRJEB1788	SAMEA2621260	ERR594332	ERR594332
TARA_SAMEA2621271_METAG	TARA_R100001224_METAG	TARA_078_SRF_<-0.22	PRJEB4419	SAMEA2621271	ERR594411	ERR594411
TARA_SAMEA2621272_METAG	TARA_B100000530_METAG	TARA_078_DCM_0.22-3	PRJEB1787	SAMEA2621272	ERR599046,ERR599101	ERR599046,ERR599101
TARA_SAMEA2621277_METAG	TARA_Y100000996_METAG	TARA_078_DCM_0.22-0.45	PRJEB1788	SAMEA2621277	ERR594336	ERR594336
TARA_SAMEA2621278_METAG	TARA_Y100000994_METAG	TARA_078_DCM_0.45-0.8	PRJEB1788	SAMEA2621278	ERR594303	ERR594303
TARA_SAMEA2621285_METAG	TARA_R100001163_METAG	TARA_078_DCM_<-0.22	PRJEB4419	SAMEA2621285	ERR599374	APX_ACPOSW_3_C1JGYACXX.IND2_clean
TARA_SAMEA2621287_METAG	TARA_B100000745_METAG	TARA_078_MES_0.22-3	PRJEB1787	SAMEA2621287	ERR599124,ERR599159	ERR599124,ERR599159
TARA_SAMEA2621295_METAG	TARA_Y100001001_METAG	TARA_078_MES_0.45-0.8	PRJEB1788	SAMEA2621295	ERR594289	ERR594289
TARA_SAMEA2621300_METAG	TARA_R100001143_METAG	TARA_078_MES_<-0.22	PRJEB4419	SAMEA2621300	ERR599361	APX_ACQOSW_3_C1JGYACXX.IND10_clean
TARA_SAMEA2621401_METAG	TARA_B100000768_METAG	TARA_082_SRF_0.22-3	PRJEB1787	SAMEA2621401	ERR599009,ERR599035	ERR599009,ERR599035
TARA_SAMEA2621416_METAG	TARA_R100000541_METAG	TARA_082_SRF_<-0.22	PRJEB4419	SAMEA2621416	ERR599384	APX_ADVOSW_6_C2MP1ACXX.IND14_clean
TARA_SAMEA2621423_METAG	TARA_B100000767_METAG	TARA_082_DCM_0.22-3	PRJEB1787	SAMEA2621423	ERR599027,ERR599122	ERR599027,ERR599122
TARA_SAMEA2621448_METAG	TARA_R100000544_METAG	TARA_082_DCM_<-0.22	PRJEB4419	SAMEA2621448	ERR594409	ERR594409
TARA_SAMEA2621487_METAG	TARA_B100000780_METAG	TARA_084_SRF_0.22-3	PRJEB1787	SAMEA2621487	ERR598945,ERR599059	ERR598945,ERR599059
TARA_SAMEA2621502_METAG	TARA_R100000935_METAG	TARA_084_SRF_<-0.22	PRJEB4419	SAMEA2621502	ERR599352	APX_AEAOSW_4_C2MHYACXX.IND15_clean
TARA_SAMEA2621509_METAG	TARA_B100000787_METAG	TARA_085_SRF_0.22-3	PRJEB1787	SAMEA2621509	ERR599090,ERR599176	ERR599090,ERR599176
TARA_SAMEA2621528_METAG	TARA_R100001369_METAG	TARA_085_SRF_<-0.22	PRJEB4419	SAMEA2621528	ERR599364	APX_AEBOSW_4_C2MNYACXX.IND16_clean
TARA_SAMEA2621536_METAG	TARA_B100000795_METAG	TARA_085_DCM_0.22-3	PRJEB1787	SAMEA2621536	ERR599104,ERR599121	ERR599104,ERR599121
TARA_SAMEA2621548_METAG	TARA_R100001377_METAG	TARA_085_DCM_<-0.22	PRJEB4419	SAMEA2621548	ERR594377	ERR594377
TARA_SAMEA2621551_METAG	TARA_B100000809_METAG	TARA_085_MES_0.22-3	PRJEB1787	SAMEA2621551	ERR599008,ERR599125	ERR599008,ERR599125
TARA_SAMEA2621564_METAG	TARA_R100001244_METAG	TARA_085_MES_<-0.22	PRJEB4419	SAMEA2621564	ERR599373	APX_AECOSW_6_C2MP1ACXX.IND17_clean
TARA_SAMEA2621779_METAG	TARA_B100001063_METAG	TARA_093_SRF_0.22-3	PRJEB1787	SAMEA2621779	ERR599064	ERR599064
TARA_SAMEA2621812_METAG	TARA_B100001059_METAG	TARA_093_DCM_0.22-3	PRJEB1787	SAMEA2621812	ERR598965	ERR598965
TARA_SAMEA2621839_METAG	TARA_B100001057_METAG	TARA_094_SRF_0.22-3	PRJEB1787	SAMEA2621839	ERR599050	ERR599050
TARA_SAMEA2621859_METAG	TARA_B100000989_METAG	TARA_096_SRF_0.22-3	PRJEB1787	SAMEA2621859	ERR598967	ERR598967
TARA_SAMEA2621990_METAG	TARA_B100001027_METAG	TARA_098_SRF_0.22-3	PRJEB1787	SAMEA2621990	ERR599093,ERR599120	ERR599093,ERR599120
TARA_SAMEA2622021_METAG	TARA_B100001029_METAG	TARA_098_DCM_0.22-3	PRJEB1787	SAMEA2622021	ERR599042,ERR599079	ERR599042,ERR599079
TARA_SAMEA2622048_METAG	TARA_B100001013_METAG	TARA_098_MES_0.22-3	PRJEB1787	SAMEA2622048	ERR599071,ERR599085	ERR599071,ERR599085
TARA_SAMEA2622074_METAG	TARA_B100000886_METAG	TARA_099_SRF_0.22-3	PRJEB1787	SAMEA2622074	ERR599024	ERR599024
TARA_SAMEA2622097_METAG	TARA_B100000963_METAG	TARA_100_SRF_0.22-3	PRJEB1787	SAMEA2622097	ERR599063,ERR599163,ERR599169	ERR599063,ERR599163,ERR599169
TARA_SAMEA2622112_METAG	TARA_R100001440_METAG	TARA_100_SRF_<-0.22	PRJEB4419	SAMEA2622112	ERR599342	APX_AEDOSW_6_C2MP1ACXX.IND18_clean
TARA_SAMEA2622119_METAG	TARA_B100000965_METAG	TARA_100_DCM_0.22-3	PRJEB1787	SAMEA2622119	ERR599081,ERR599113	ERR599081,ERR599113
TARA_SAMEA2622142_METAG	TARA_R100001443_METAG	TARA_100_DCM_<-0.22	PRJEB4419	SAMEA2622142	ERR599359	APX_AEFOSW_7_C2MP1ACXX.IND20_clean
TARA_SAMEA2622149_METAG	TARA_B100000959_METAG	TARA_100_DCM_0.22-3	PRJEB1787	SAMEA2622149	ERR598946,ERR598953,ERR598981	ERR598946,ERR598953,ERR598981
TARA_SAMEA2622166_METAG	TARA_R100001530_METAG	TARA_100_MES_<-0.22	PRJEB4419	SAMEA2622166	ERR599375	APX_AEEOSW_7_C2MP1ACXX.IND19_clean
TARA_SAMEA2622173_METAG	TARA_B100000900_METAG	TARA_102_SRF_0.22-3	PRJEB1787	SAMEA2622173	ERR598943,ERR598978	ERR598943,ERR598978
TARA_SAMEA2622190_METAG	TARA_R100001460_METAG	TARA_102_SRF_<-0.22	PRJEB4419	SAMEA2622190	ERR599353	APX_AEGOSW_7_C2MP1ACXX.IND21_clean
TARA_SAMEA2622197_METAG	TARA_B100000953_METAG	TARA_102_MES_0.22-3	PRJEB1787	SAMEA2622197	ERR599055,ERR599128,ERR599132	ERR599055,ERR599128,ERR599132
TARA_SAMEA2622212_METAG	TARA_R100001480_METAG	TARA_102_MES_<-0.22	PRJEB4419	SAMEA2622212	ERR599346	APX_AEHOSW_7_C2MP1ACXX.IND22_clean
TARA_SAMEA2622219_METAG	TARA_B100000902_METAG	TARA_102_DCM_0.22-3	PRJEB1787	SAMEA2622219	ERR598962,ERR599007,ERR599168	ERR598962,ERR599007,ERR599168
TARA_SAMEA2622242_METAG	TARA_R100001463_METAG	TARA_102_DCM_<-0.22	PRJEB4419	SAMEA2622242	ERR599349	APX_AEIOSW_8_C2MP1ACXX.IND23_clean
TARA_SAMEA2622316_METAG	TARA_B100000925_METAG	TARA_109_SRF_0.22-3	PRJEB1787	SAMEA2622316	ERR598997,ERR599118	ERR598997,ERR599118
TARA_SAMEA2622331_METAG	TARA_R100001509_METAG	TARA_109_SRF_<-0.22	PRJEB4419	SAMEA2622331	ERR594412	ERR594412
TARA_SAMEA2622336_METAG	TARA_B100000927_METAG	TARA_109_DCM_0.22-3	PRJEB1787	SAMEA2622336	ERR598952,ERR599065,ERR599108	ERR598952,ERR599065,ERR599108
TARA_SAMEA2622357_METAG	TARA_R100001510_METAG	TARA_109_DCM_<-0.22	PRJEB4419	SAMEA2622357	ERR594357,ERR594380,ERR594381,ERR594383,ERR594387	ERR594357,ERR594380,ERR594381,ERR594383,ERR594387
TARA_SAMEA2622362_METAG	TARA_B100000929_METAG	TARA_109_MES_0.22-3	PRJEB1787	SAMEA2622362	ERR598971,ERR599067	ERR598971,ERR599067
TARA_SAMEA2622376_METAG	TARA_B100001109_METAG	TARA_110_SRF_0.22-3	PRJEB1787	SAMEA2622376	ERR599039	ERR599039
TARA_SAMEA2622402_METAG	TARA_B100001113_METAG	TARA_110_DCM_0.22-3	PRJEB1787	SAMEA2622402	ERR599014	ERR599014
TARA_SAMEA2622429_METAG	TARA_B100001079_METAG	TARA_110_MES_0.22-3	PRJEB1787	SAMEA2622429	ERR599020	ERR599020
TARA_SAMEA2622452_METAG	TARA_B100000575_METAG	TARA_111_SRF_0.22-3	PRJEB1787	SAMEA2622452	ERR599077	ERR599077
TARA_SAMEA2622473_METAG	TARA_R100000654_METAG	TARA_111_SRF_<-0.22	PRJEB4419	SAMEA2622473	ERR599357	APX_AEKOSW_8_C2MP1ACXX.IND24_clean
TARA_SAMEA2622478_METAG	TARA_B100000579_METAG	TARA_111_DCM_0.22-3	PRJEB1787	SAMEA2622478	ERR598961	ERR598961
TARA_SAMEA2622497_METAG	TARA_R100000655_METAG	TARA_111_DCM_<-0.22	PRJEB4419	SAMEA2622497	ERR599369	APX_AEMOSW_8_C2MP1ACXX.IND26_clean
TARA_SAMEA2622499_METAG	TARA_B100000586_METAG	TARA_111_MES_0.22-3	PRJEB1787	SAMEA2622499	ERR599086	ERR599086
TARA_SAMEA2622517_METAG	TARA_R100000656_METAG	TARA_111_MES_<-0.22	PRJEB4419	SAMEA2622517	ERR599368	APX_AELOSW_8_C2MP1ACXX.IND25_clean
TARA_SAMEA2622518_METAG	TARA_B100000941_METAG	TARA_112_SRF_0.22-3	PRJEB1787	SAMEA2622518	ERR598954	ERR598954
TARA_SAMEA2622545_METAG	TARA_B100000945_METAG	TARA_112_DCM_0.22-3	PRJEB1787	SAMEA2622545	ERR598957	ERR598957
TARA_SAMEA2622568_METAG	TARA_B100000949_METAG	TARA_112_MES_0.22-3	PRJEB1787	SAMEA2622568	ERR599072	ERR599072
TARA_SAMEA2622652_METAG	TARA_B100001115_METAG	TARA_122_SRF_0.22-3	PRJEB1787	SAMEA2622652	ERR598992	ERR598992
TARA_SAMEA2622656_METAG	TARA_Y100001972_METAG	TARA_122_SRF_0.1-0.22	PRJEB1788	SAMEA2622656	ERR594292	ERR594292
TARA_SAMEA2622657_METAG	TARA_Y100001980_METAG	TARA_122_SRF_0.22-0.45	PRJEB1788	SAMEA2622657	ERR594307	ERR594307
TARA_SAMEA2622658_METAG	TARA_Y100001978_METAG	TARA_122_SRF_0.45-0.8	PRJEB1788	SAMEA2622658	ERR594306	ERR594306
TARA_SAMEA2622667_METAG	TARA_R100000657_METAG	TARA_122_SRF_<-0.22	PRJEB4419	SAMEA2622667	ERR599380	APX_ACROSW_7_C1CBGACXX.IND6_clean
TARA_SAMEA2622673_METAG	TARA_B100000678_METAG	TARA_122_MES_0.22-3	PRJEB1787	SAMEA2622673	ERR598999,ERR599033,ERR599083,ERR599096	ERR598999,ERR599033,ERR599083,ERR599096
TARA_SAMEA2622676_METAG	TARA_Y100001951_METAG	TARA_122_MES_0.1-0.22	PRJEB1788	SAMEA2622676	ERR594309	ERR594309
TARA_SAMEA2622677_METAG	TARA_Y100001949_METAG	TARA_122_MES_0.22-0.45	PRJEB1788	SAMEA2622677	ERR594305	ERR594305
TARA_SAMEA2622678_METAG	TARA_Y100001947_METAG	TARA_122_MES_0.45-0.8	PRJEB1788	SAMEA2622678	ERR594322	ERR594322
TARA_SAMEA2622685_METAG	TARA_R100000687_METAG	TARA_122_MES_<-0.22	PRJEB4419	SAMEA2622685	ERR599341	APX_ACTOSW_3_C1JGYACXX.IND8_clean
TARA_SAMEA2622690_METAG	TARA_B100000700_METAG	TARA_122_DCM_0.22-3	PRJEB1787	SAMEA2622690	ERR598948	ERR598948
TARA_SAMEA2622694_METAG	TARA_Y100001973_METAG	TARA_122_DCM_0.1-0.22	PRJEB1788	SAMEA2622694	ERR594284	ERR594284
TARA_SAMEA2622695_METAG	TARA_Y100001970_METAG	TARA_122_DCM_0.22-0.45	PRJEB1788	SAMEA2622695	ERR594304	ERR594304
TARA_SAMEA2622696_METAG	TARA_Y100001968_METAG	TARA_122_DCM_0.45-0.8	PRJEB1788	SAMEA2622696	ERR594301	ERR594301
TARA_SAMEA2622705_METAG	TARA_R100000664_METAG	TARA_122_DCM_<-0.22	PRJEB4419	SAMEA2622705	ERR599377	APX_ACSOSW_7_C1CBGACXX.IND7_clean
TARA_SAMEA2622710_METAG	TARA_B100000683_METAG	TARA_123_SRF_0.22-3	PRJEB1787	SAMEA2622710	ERR599160	ERR599160
TARA_SAMEA2622715_METAG	TARA_Y100001958_METAG	TARA_123_SRF_0.22-0.45	PRJEB1788	SAMEA2622715	ERR594326	ERR594326
TARA_SAMEA2622716_METAG	TARA_Y100001954_METAG	TARA_123_SRF_0.45-0.8	PRJEB1788	SAMEA2622716	ERR594347	ERR594347
TARA_SAMEA2622725_METAG	TARA_R100001591_METAG	TARA_123_SRF_<-0.22	PRJEB4419	SAMEA2622725	ERR634968,ERR599378	APX_ACVOSW_3_C1JGYACXX.IND9_clean,APX_ACVOSW_4_662YWAAXX.IND9_clean
TARA_SAMEA2622733_METAG	TARA_B100000686_METAG	TARA_123_MIX_0.22-3	PRJEB1787	SAMEA2622733	ERR598956,ERR598998,ERR599117,ERR599157	ERR598956,ERR598998,ERR599117,ERR599157
TARA_SAMEA2622736_METAG	TARA_Y100001963_METAG	TARA_123_MIX_0.1-0.22	PRJEB1788	SAMEA2622736	ERR594293	ERR594293
TARA_SAMEA2622737_METAG	TARA_Y100001960_METAG	TARA_123_MIX_0.22-0.45	PRJEB1788	SAMEA2622737	ERR594337	ERR594337
TARA_SAMEA2622738_METAG	TARA_Y100001956_METAG	TARA_123_MIX_0.45-0.8	PRJEB1788	SAMEA2622738	ERR594319	ERR594319
TARA_SAMEA2622752_METAG	TARA_R100001594_METAG	TARA_123_MIX_<-0.22	PRJEB4419	SAMEA2622752	ERR599348,ERR599343	APX_ADAOSW_4_662YVAAXX.IND7_clean,APX_ADAOSW_4_662YWAAXX.IND7_clean
TARA_SAMEA2622763_METAG	TARA_Y100001937_METAG	TARA_124_SRF_0.1-0.22	PRJEB1788	SAMEA2622763	ERR594287	ERR594287
TARA_SAMEA2622764_METAG	TARA_Y100001935_METAG	TARA_124_SRF_0.22-0.45	PRJEB1788	SAMEA2622764	ERR594311	ERR594311
TARA_SAMEA2622765_METAG	TARA_Y100001933_METAG	TARA_124_SRF_0.45-0.8	PRJEB1788	SAMEA2622765	ERR594296	ERR594296
TARA_SAMEA2622766_METAG	TARA_B100000674_METAG	TARA_124_SRF_0.22-3	PRJEB4352,PRJEB1787	SAMEA2622766,SAMEA2622759	ERR588857,ERR599036,ERR599069,ERR599080,ERR599151	ERR588857,ERR599036,ERR599069,ERR599080,ERR599151
TARA_SAMEA2622788_METAG	TARA_R100000697_METAG	TARA_124_SRF_<-0.22	PRJEB4419	SAMEA2622788	ERR599354	APX_ADBOSW_3_C23E8ACXX.IND10_clean
TARA_SAMEA2622796_METAG	TARA_B100000676_METAG	TARA_124_MIX_0.22-3	PRJEB1787	SAMEA2622796	ERR598988,ERR599084,ERR599089,ERR599161	ERR598988,ERR599084,ERR599089,ERR599161
TARA_SAMEA2622799_METAG	TARA_Y100001938_METAG	TARA_124_MIX_0.1-0.22	PRJEB1788	SAMEA2622799	ERR594285	ERR594285
TARA_SAMEA2622800_METAG	TARA_Y100001936_METAG	TARA_124_MIX_0.22-0.45	PRJEB1788	SAMEA2622800	ERR594343	ERR594343
TARA_SAMEA2622801_METAG	TARA_Y100001934_METAG	TARA_124_MIX_0.45-0.8	PRJEB1788	SAMEA2622801	ERR594338	ERR594338
TARA_SAMEA2622810_METAG	TARA_R100000700_METAG	TARA_124_MIX_<-0.22	PRJEB4419	SAMEA2622810	ERR599367	APX_ADCOSW_3_C23E8ACXX.IND2_clean
TARA_SAMEA2622817_METAG	TARA_B100001121_METAG	TARA_125_SRF_0.22-3	PRJEB1787	SAMEA2622817	ERR599066,ERR599091,ERR599114,ERR599119	ERR599066,ERR599091,ERR599114,ERR599119
TARA_SAMEA2622821_METAG	TARA_Y100000592_METAG	TARA_125_SRF_0.1-0.22	PRJEB1788	SAMEA2622821	ERR594344	ERR594344
TARA_SAMEA2622822_METAG	TARA_Y100000590_METAG	TARA_125_SRF_0.22-0.45	PRJEB1788	SAMEA2622822	ERR594339	ERR594339
TARA_SAMEA2622823_METAG	TARA_Y100000588_METAG	TARA_125_SRF_0.45-0.8	PRJEB1788	SAMEA2622823	ERR594323	ERR594323
TARA_SAMEA2622832_METAG	TARA_R100000805_METAG	TARA_125_SRF_<-0.22	PRJEB4419	SAMEA2622832	ERR599337	APX_ADDOSW_3_C23E8ACXX.IND12_clean
TARA_SAMEA2622837_METAG	TARA_B100001123_METAG	TARA_125_MIX_0.22-3	PRJEB1787	SAMEA2622837	ERR599156	ERR599156
TARA_SAMEA2622841_METAG	TARA_Y100000593_METAG	TARA_125_MIX_0.1-0.22	PRJEB1788	SAMEA2622841	ERR594341	ERR594341
TARA_SAMEA2622842_METAG	TARA_Y100000591_METAG	TARA_125_MIX_0.22-0.45	PRJEB1788	SAMEA2622842	ERR594342	ERR594342
TARA_SAMEA2622843_METAG	TARA_Y100000589_METAG	TARA_125_MIX_0.45-0.8	PRJEB1788	SAMEA2622843	ERR594300	ERR594300
TARA_SAMEA2622852_METAG	TARA_R100000808_METAG	TARA_125_MIX_<-0.22	PRJEB4419	SAMEA2622852	ERR599338	APX_ADEOSW_3_C23E8ACXX.IND7_clean
TARA_SAMEA2622901_METAG	TARA_B100000609_METAG	TARA_128_SRF_0.22-3	PRJEB1787	SAMEA2622901	ERR599038	ERR599038
TARA_SAMEA2622923_METAG	TARA_B100000614_METAG	TARA_128_DCM_0.22-3	PRJEB1787	SAMEA2622923	ERR599032	ERR599032
TARA_SAMEA2623059_METAG	TARA_B100001248_METAG	TARA_132_SRF_0.22-3	PRJEB1787	SAMEA2623059	ERR599142	ERR599142
TARA_SAMEA2623079_METAG	TARA_B100001250_METAG	TARA_132_DCM_0.22-3	PRJEB1787	SAMEA2623079	ERR598995	ERR598995
TARA_SAMEA2623098_METAG	TARA_B100001245_METAG	TARA_132_MES_0.22-3	PRJEB1787	SAMEA2623098	ERR598980	ERR598980
TARA_SAMEA2623116_METAG	TARA_B100001093_METAG	TARA_133_SRF_0.22-3	PRJEB1787	SAMEA2623116	ERR599052	ERR599052
TARA_SAMEA2623135_METAG	TARA_B100001094_METAG	TARA_133_DCM_0.22-3	PRJEB1787	SAMEA2623135	ERR598942	ERR598942
TARA_SAMEA2623155_METAG	TARA_B100001105_METAG	TARA_133_MES_0.22-3	PRJEB1787	SAMEA2623155	ERR599115	ERR599115
TARA_SAMEA2623275_METAG	TARA_B100001287_METAG	TARA_137_SRF_0.22-3	PRJEB1787	SAMEA2623275	ERR598989	ERR598989
TARA_SAMEA2623290_METAG	TARA_R100000734_METAG	TARA_137_SRF_<-0.22	PRJEB4419	SAMEA2623290	ERR599363	APX_AENOSW_4_C2LW3ACXX.IND27_clean
TARA_SAMEA2623295_METAG	TARA_B100001964_METAG	TARA_137_DCM_0.22-3	PRJEB1787	SAMEA2623295	ERR598987,ERR599070,ERR599099,ERR599147	ERR598987,ERR599070,ERR599099,ERR599147
TARA_SAMEA2623309_METAG	TARA_R100000742_METAG	TARA_137_DCM_<-0.22	PRJEB4419	SAMEA2623309	ERR599340	APX_AEQOSW_4_C2LW3ACXX.IND29_clean
TARA_SAMEA2623314_METAG	TARA_B100001971_METAG	TARA_137_MES_0.22-3	PRJEB1787	SAMEA2623314	ERR599015,ERR599076,ERR599127,ERR599152	ERR599015,ERR599076,ERR599127,ERR599152
TARA_SAMEA2623327_METAG	TARA_R100000750_METAG	TARA_137_MES_<-0.22	PRJEB4419	SAMEA2623327	ERR599366	APX_AEPOSW_4_C2LW3ACXX.IND28_clean
TARA_SAMEA2623350_METAG	TARA_B100001989_METAG	TARA_138_SRF_0.22-3	PRJEB1787	SAMEA2623350	ERR599030	ERR599030
TARA_SAMEA2623365_METAG	TARA_R100000773_METAG	TARA_138_SRF_<-0.22	PRJEB4419	SAMEA2623365	ERR599355	APX_AEROSW_4_C2LW3ACXX.IND30_clean
TARA_SAMEA2623370_METAG	TARA_B100001996_METAG	TARA_138_DCM_0.22-3	PRJEB1787	SAMEA2623370	ERR599087	ERR599087
TARA_SAMEA2623385_METAG	TARA_R100000781_METAG	TARA_138_DCM_<-0.22	PRJEB4419	SAMEA2623385	ERR599345	APX_AETOSW_4_C2MNYACXX.IND32_clean
TARA_SAMEA2623390_METAG	TARA_B100002003_METAG	TARA_138_MES_0.22-3	PRJEB1787	SAMEA2623390	ERR599004,ERR599051,ERR599060,ERR599175	ERR599004,ERR599051,ERR599060,ERR599175
TARA_SAMEA2623403_METAG	TARA_R100000789_METAG	TARA_138_MES_<-0.22	PRJEB4419	SAMEA2623403	ERR599365	APX_AESOSW_4_C2MNYACXX.IND31_clean
TARA_SAMEA2623426_METAG	TARA_B100002019_METAG	TARA_140_SRF_0.22-3	PRJEB1787	SAMEA2623426	ERR599162	ERR599162
TARA_SAMEA2623446_METAG	TARA_B100001939_METAG	TARA_141_SRF_0.22-3	PRJEB1787	SAMEA2623446	ERR599029	ERR599029
TARA_SAMEA2623463_METAG	TARA_B100002051_METAG	TARA_142_SRF_0.22-3	PRJEB1787	SAMEA2623463	ERR599136	ERR599136
TARA_SAMEA2623488_METAG	TARA_B100002052_METAG	TARA_142_DCM_0.22-3	PRJEB1787	SAMEA2623488	ERR599100	ERR599100
TARA_SAMEA2623513_METAG	TARA_B100002049_METAG	TARA_142_MES_0.22-3	PRJEB1787	SAMEA2623513	ERR598985	ERR598985
TARA_SAMEA2623627_METAG	TARA_B100001142_METAG	TARA_145_SRF_0.22-3	PRJEB1787	SAMEA2623627	ERR598983	ERR598983
TARA_SAMEA2623649_METAG	TARA_B100001146_METAG	TARA_145_MES_0.22-3	PRJEB1787	SAMEA2623649	ERR599166	ERR599166
TARA_SAMEA2623673_METAG	TARA_B100001540_METAG	TARA_146_SRF_0.22-3	PRJEB1787	SAMEA2623673	ERR598968	ERR598968
TARA_SAMEA2623693_METAG	TARA_B100001167_METAG	TARA_146_MES_0.22-3	PRJEB1787	SAMEA2623693	ERR599047	ERR599047
TARA_SAMEA2623734_METAG	TARA_B100001741_METAG	TARA_148_SRF_0.22-3	PRJEB1787	SAMEA2623734	ERR599123	ERR599123
TARA_SAMEA2623756_METAG	TARA_B100001750_METAG	TARA_148_MES_0.22-3	PRJEB1787	SAMEA2623756	ERR598958	ERR598958
TARA_SAMEA2623774_METAG	TARA_B100001758_METAG	TARA_149_SRF_0.22-3	PRJEB1787	SAMEA2623774	ERR598963	ERR598963
TARA_SAMEA2623794_METAG	TARA_B100001765_METAG	TARA_149_MES_0.22-3	PRJEB1787	SAMEA2623794	ERR598964	ERR598964
TARA_SAMEA2623808_METAG	TARA_B100001769_METAG	TARA_150_SRF_0.22-3	PRJEB1787	SAMEA2623808	ERR599170	ERR599170
TARA_SAMEA2623826_METAG	TARA_B100001778_METAG	TARA_150_DCM_0.22-3	PRJEB1787	SAMEA2623826	ERR598996	ERR598996
TARA_SAMEA2623850_METAG	TARA_B100001564_METAG	TARA_151_SRF_0.22-3	PRJEB1787	SAMEA2623850	ERR598976	ERR598976
TARA_SAMEA2623868_METAG	TARA_B100001559_METAG	TARA_151_DCM_0.22-3	PRJEB1787	SAMEA2623868	ERR598986	ERR598986
TARA_SAMEA2623886_METAG	TARA_B100001173_METAG	TARA_152_SRF_0.22-3	PRJEB1787	SAMEA2623886	ERR599078	ERR599078
TARA_SAMEA2623907_METAG	TARA_B100001179_METAG	TARA_152_MES_0.22-3	PRJEB1787	SAMEA2623907	ERR598944	ERR598944
TARA_SAMEA2623919_METAG	TARA_B100001175_METAG	TARA_152_MIX_0.22-3	PRJEB1787	SAMEA2623919	ERR599001	ERR599001
TARA_SAMEA4396424_METAG	TARA_B110000003_METAG	TARA_155_SRF_0.22-3	PRJEB9740	SAMEA4396424	ERR3589591	BMI_AAAIOSF_1_C7C83ACXX.IND6_clean
TARA_SAMEA4396441_METAG	TARA_R110002003_METAG	TARA_155_SRF_<-0.22	PRJEB9742	SAMEA4396441	ERR2762104,ERR2762105	BNA_AACOSW_2_C7BJ1ACXX.IND31_clean,BNA_AACOSW_3_C7RNHACXX.IND31_clean
TARA_SAMEA4396468_METAG	TARA_B110000014_METAG	TARA_155_MES_0.22-3	PRJEB9740	SAMEA4396468	ERR3589584	BMI_AACIOSF_8_C7C2PACXX.IND18_clean
TARA_SAMEA4396489_METAG	TARA_R110002020_METAG	TARA_155_MES_<-0.22	PRJEB9742	SAMEA4396489	ERR2762102,ERR2762103	BNA_AABOSW_2_C7RNHACXX.IND16_clean,BNA_AABOSW_7_C7ALHACXX.IND16_clean
TARA_SAMEA4396496_METAG	TARA_B110000008_METAG	TARA_155_DCM_0.22-3	PRJEB9740	SAMEA4396496	ERR3589583	BMI_AABIOSF_7_C7C2PACXX.IND17_clean
TARA_SAMEA4396515_METAG	TARA_R110002012_METAG	TARA_155_DCM_<-0.22	PRJEB9742	SAMEA4396515	ERR2762100,ERR2762101	BNA_AAAOSW_1_C7RNHACXX.IND11_clean,BNA_AAAOSW_6_C7ALHACXX.IND11_clean
TARA_SAMEA4396538_METAG	TARA_B110001450_METAG	TARA_158_SRF_0.22-3	PRJEB9740	SAMEA4396538	ERR3589592	BMI_AAFIOSF_2_C7C83ACXX.IND9_clean
TARA_SAMEA4396941_METAG	TARA_R110002049_METAG	TARA_158_SRF_<-0.22	PRJEB9742	SAMEA4396941	ERR2762110,ERR2762111	BNA_AAFOSW_5_C7AD3ACXX.IND17_clean,BNA_AAFOSW_6_C7RNHACXX.IND17_clean
TARA_SAMEA4396971_METAG	TARA_B110001452_METAG	TARA_158_DCM_0.22-3	PRJEB9740	SAMEA4396971	ERR3589564	BMI_AADIOSF_3_C7C8WACXX.IND34_clean
TARA_SAMEA4396988_METAG	TARA_R110002050_METAG	TARA_158_DCM_<-0.22	PRJEB9742	SAMEA4396988	ERR2762106,ERR2762107	BNA_AADOSW_4_C7RNHACXX.IND7_clean,BNA_AADOSW_6_C7ALHACXX.IND7_clean
TARA_SAMEA4397004_METAG	TARA_B110001454_METAG	TARA_158_MES_0.22-3	PRJEB9740	SAMEA4397004	ERR3589585	BMI_AAEIOSF_1_C7CAKACXX.IND16_clean
TARA_SAMEA4397023_METAG	TARA_R110002051_METAG	TARA_158_MES_<-0.22	PRJEB9742	SAMEA4397023	ERR2762108,ERR2762109	BNA_AAEOSW_5_C7RNHACXX.IND18_clean,BNA_AAEOSW_7_C7ALHACXX.IND18_clean
TARA_SAMEA4397034_METAG	TARA_B110001469_METAG	TARA_163_SRF_0.22-3	PRJEB9740	SAMEA4397034	ERR3589586	BMI_AAHIOSF_2_C7CAKACXX.IND1_clean
TARA_SAMEA4397051_METAG	TARA_R110002033_METAG	TARA_163_SRF_<-0.22	PRJEB9742	SAMEA4397051	ERR2762114,ERR2762115	BNA_AAHOSW_6_C7ALHACXX.IND8_clean,BNA_AAHOSW_8_C7RNHACXX.IND8_clean
TARA_SAMEA4397072_METAG	TARA_B110000196_METAG	TARA_163_MES_0.22-3	PRJEB9740	SAMEA4397072	ERR3589593	BMI_AAGIOSF_3_C7C83ACXX.IND7_clean
TARA_SAMEA4397091_METAG	TARA_R110002060_METAG	TARA_163_MES_<-0.22	PRJEB9742	SAMEA4397091	ERR2762112,ERR2762113	BNA_AAGOSW_5_C7AD3ACXX.IND26_clean,BNA_AAGOSW_7_C7RNHACXX.IND26_clean
TARA_SAMEA4397101_METAG	TARA_B110000027_METAG	TARA_168_SRF_0.22-3	PRJEB9740	SAMEA4397101	ERR3589588	BMI_AALIOSF_4_C7CAKACXX.IND25_clean
TARA_SAMEA4397118_METAG	TARA_R110002072_METAG	TARA_168_SRF_<-0.22	PRJEB9742	SAMEA4397118	ERR2762120,ERR2762121	BNA_AALOSW_2_C7BJ1ACXX.IND32_clean,BNA_AALOSW_3_C7T4MACXX.IND32_clean
TARA_SAMEA4397157_METAG	TARA_B110000046_METAG	TARA_168_DCM_0.22-3	PRJEB9740	SAMEA4397157	ERR3589565	BMI_AAIIOSF_4_C7C8WACXX.IND35_clean
TARA_SAMEA4397174_METAG	TARA_R110002073_METAG	TARA_168_DCM_<-0.22	PRJEB9742	SAMEA4397174	ERR2762116,ERR2762117	BNA_AAIOSW_1_C7T4MACXX.IND13_clean,BNA_AAIOSW_6_C7ALHACXX.IND13_clean
TARA_SAMEA4397196_METAG	TARA_B110000037_METAG	TARA_168_MIX_0.22-3	PRJEB9740	SAMEA4397196	ERR3589587	BMI_AAKIOSF_3_C7CAKACXX.IND26_clean
TARA_SAMEA4397215_METAG	TARA_R110002074_METAG	TARA_168_MIX_<-0.22	PRJEB9742	SAMEA4397215	ERR2762118,ERR2762119	BNA_AAKOSW_2_C7T4MACXX.IND14_clean,BNA_AAKOSW_7_C7ALHACXX.IND14_clean
TARA_SAMEA4397239_METAG	TARA_B110000090_METAG	TARA_173_SRF_0.22-3	PRJEB9740	SAMEA4397239	ERR3589566	BMI_AAPIOSF_5_C7C8WACXX.IND36_clean
TARA_SAMEA4397255_METAG	TARA_R110002095_METAG	TARA_173_SRF_<-0.22	PRJEB9742	SAMEA4397255	ERR2762124,ERR2762125	BNA_AANOSW_2_C7BJ1ACXX.IND33_clean,BNA_AANOSW_5_C7T4MACXX.IND33_clean
TARA_SAMEA4397278_METAG	TARA_B110000091_METAG	TARA_173_DCM_0.22-3	PRJEB9740	SAMEA4397278	ERR3589553	BMI_AAMIOSF_7_C7BJ1ACXX.IND12_clean
TARA_SAMEA4397295_METAG	TARA_R110002096_METAG	TARA_173_DCM_<-0.22	PRJEB9742	SAMEA4397295	ERR2762122,ERR2762123	BNA_AAMOSW_4_C7T4MACXX.IND9_clean,BNA_AAMOSW_7_C7ALHACXX.IND9_clean
TARA_SAMEA4397311_METAG	TARA_B110000114_METAG	TARA_175_SRF_0.22-3	PRJEB9740	SAMEA4397311	ERR3589577	BMI_AAQIOSF_5_C7CAFACXX.IND14_clean
TARA_SAMEA4397330_METAG	TARA_R110002110_METAG	TARA_175_SRF_<-0.22	PRJEB9742	SAMEA4397330	ERR2762128,ERR2762129	BNA_AAQOSW_7_C7T4MACXX.IND27_clean,BNA_AAQOSW_8_C7ALHACXX.IND27_clean
TARA_SAMEA4397355_METAG	TARA_B110000116_METAG	TARA_175_MIX_0.22-3	PRJEB9740	SAMEA4397355	ERR3589567	BMI_AARIOSF_6_C7C8WACXX.IND37_clean
TARA_SAMEA4397363_METAG	TARA_R110002111_METAG	TARA_175_MIX_<-0.22	PRJEB9742	SAMEA4397363	ERR2762130,ERR2762131	BNA_AAROSW_5_C7AD3ACXX.IND14_clean,BNA_AAROSW_8_C7T4MACXX.IND14_clean
TARA_SAMEA4397390_METAG	TARA_B110000093_METAG	TARA_173_DCM_0.22-3	PRJEB9740	SAMEA4397390	ERR3589589	BMI_AANIOSF_5_C7CAKACXX.IND5_clean
TARA_SAMEA4397409_METAG	TARA_R110002094_METAG	TARA_175_MIX_<-0.22	PRJEB9742	SAMEA4397409	ERR2762126,ERR2762127	BNA_AAPOSW_5_C7AD3ACXX.IND15_clean,BNA_AAPOSW_6_C7T4MACXX.IND15_clean
TARA_SAMEA4397426_METAG	TARA_B110000208_METAG	TARA_178_SRF_0.22-3	PRJEB9740	SAMEA4397426	ERR3589590	BMI_AASIOSF_6_C7CAKACXX.IND4_clean
TARA_SAMEA4397445_METAG	TARA_R110002124_METAG	TARA_178_SRF_<-0.22	PRJEB9742	SAMEA4397445	ERR2762132,ERR2762133	BNA_AASOSW_1_C7T1BACXX.IND19_clean,BNA_AASOSW_8_C7ALHACXX.IND19_clean
TARA_SAMEA4397472_METAG	TARA_B110000503_METAG	TARA_180_SRF_0.22-3	PRJEB9740	SAMEA4397472	ERR3589568	BMI_AATIOSF_7_C7C8WACXX.IND38_clean
TARA_SAMEA4397489_METAG	TARA_R110000868_METAG	TARA_180_SRF_<-0.22	PRJEB9742	SAMEA4397489	ERR2762134,ERR2762135	BNA_AATOSW_2_C7C9DACXX.IND41b_clean,BNA_AATOSW_2_C7T1BACXX.IND41b_clean
TARA_SAMEA4397516_METAG	TARA_B110000211_METAG	TARA_180_DCM_0.22-3	PRJEB9740	SAMEA4397516	ERR3589578	BMI_AAVIOSF_6_C7BWPACXX.IND11_clean
TARA_SAMEA4397536_METAG	TARA_R110002126_METAG	TARA_180_MIX_<-0.22	PRJEB9742	SAMEA4397536	ERR2762136,ERR2762137	BNA_AAVOSW_3_C7T1BACXX.IND29_clean,BNA_AAVOSW_4_C7ANJACXX.IND29_clean
TARA_SAMEA4397569_METAG	TARA_B110000238_METAG	TARA_188_SRF_0.22-3	PRJEB9740	SAMEA4397569	ERR3589554	BMI_ABAIOSF_1_C7C9HACXX.IND15_clean
TARA_SAMEA4397586_METAG	TARA_R110000850_METAG	TARA_188_SRF_<-0.22	PRJEB9742	SAMEA4397586	ERR2762140,ERR2762141	BNA_ABAOSW_1_C7BJ1ACXX.IND20_clean,BNA_ABAOSW_5_C7T1BACXX.IND20_clean
TARA_SAMEA4397611_METAG	TARA_B110000240_METAG	TARA_188_DCM_0.22-3	PRJEB9740	SAMEA4397611	ERR3589579	BMI_AAXIOSF_6_C7CAFACXX.IND13_clean
TARA_SAMEA4397627_METAG	TARA_R110000851_METAG	TARA_188_DCM_<-0.22	PRJEB9742	SAMEA4397627	ERR2762138,ERR2762139	BNA_AAXOSW_4_C7T1BACXX.IND15_clean,BNA_AAXOSW_8_C7ALHACXX.IND15_clean
TARA_SAMEA4397649_METAG	TARA_B110000259_METAG	TARA_189_SRF_0.22-3	PRJEB9740	SAMEA4397649	ERR3589555	BMI_ABDIOSF_2_C7C9HACXX.IND28_clean
TARA_SAMEA4397666_METAG	TARA_R110000822_METAG	TARA_189_SRF_<-0.22	PRJEB9742	SAMEA4397666	ERR2762146,ERR2762147	BNA_ABDOSW_2_C7C9DACXX.IND42_clean,BNA_ABDOSW_8_C7T1BACXX.IND42_clean
TARA_SAMEA4397705_METAG	TARA_B110000261_METAG	TARA_189_DCM_0.22-3	PRJEB9740	SAMEA4397705	ERR3589569	BMI_ABBIOSF_8_C7C8WACXX.IND39_clean
TARA_SAMEA4397722_METAG	TARA_R110000823_METAG	TARA_189_DCM_<-0.22	PRJEB9742	SAMEA4397722	ERR2762142,ERR2762143	BNA_ABBOSW_2_C7C9DACXX.IND43_clean,BNA_ABBOSW_6_C7T1BACXX.IND43_clean
TARA_SAMEA4397730_METAG	TARA_B110000263_METAG	TARA_189_MES_0.22-3	PRJEB9740	SAMEA4397730	ERR3589570	BMI_ABCIOSF_3_C7APVACXX.IND40_clean
TARA_SAMEA4397747_METAG	TARA_R110000824_METAG	TARA_189_MES_<-0.22	PRJEB9742	SAMEA4397747	ERR2762144,ERR2762145	BNA_ABCOSW_4_C7ANJACXX.IND30_clean,BNA_ABCOSW_7_C7T1BACXX.IND30_clean
TARA_SAMEA4397756_METAG	TARA_B110000285_METAG	TARA_191_SRF_0.22-3	PRJEB9740	SAMEA4397756	ERR3589580	BMI_ABEIOSF_7_C7BWPACXX.IND8_clean
TARA_SAMEA4397772_METAG	TARA_R110000803_METAG	TARA_191_SRF_<-0.22	PRJEB9742	SAMEA4397772	ERR2762148,ERR2762149	BNA_ABEOSW_1_C7RRDACXX.IND44_clean,BNA_ABEOSW_2_C7C9DACXX.IND44_clean
TARA_SAMEA4397798_METAG	TARA_B110000977_METAG	TARA_193_SRF_0.22-3	PRJEB9740	SAMEA4397798	ERR3589581	BMI_ABFIOSF_8_C7BWPACXX.IND3_clean
TARA_SAMEA4397815_METAG	TARA_R110000796_METAG	TARA_193_SRF_<-0.22	PRJEB9742	SAMEA4397815	ERR2762150,ERR2762151,ERR2762152	BNA_ABFAOSW_8_C7ALHACXX.IND28_clean,BNA_ABFOSW_2_C7RRDACXX.IND45_clean,BNA_ABFOSW_4_C7ANJACXX.IND45_clean
TARA_SAMEA4397842_METAG	TARA_B110000971_METAG	TARA_194_SRF_0.22-3	PRJEB9740	SAMEA4397842	ERR3589556	BMI_ABHIOSF_3_C7C9HACXX.IND20_clean
TARA_SAMEA4397859_METAG	TARA_R110000782_METAG	TARA_194_SRF_<-0.22	PRJEB9742	SAMEA4397859	ERR2762155,ERR2762156	BNA_ABHOSW_4_C7RRDACXX.IND46_clean,BNA_ABHOSW_5_C7ANJACXX.IND46_clean
TARA_SAMEA4397903_METAG	TARA_B110000967_METAG	TARA_194_DCM_0.22-3	PRJEB9740	SAMEA4397903	ERR3589571	BMI_ABGIOSF_4_C7APVACXX.IND41b_clean
TARA_SAMEA4397920_METAG	TARA_R110000787_METAG	TARA_194_DCM_<-0.22	PRJEB9742	SAMEA4397920	ERR2762153,ERR2762154	BNA_ABGOSW_3_C7RRDACXX.IND47_clean,BNA_ABGOSW_4_C7ANJACXX.IND47_clean
TARA_SAMEA4397930_METAG	TARA_B110000305_METAG	TARA_196_SRF_0.22-3	PRJEB9740	SAMEA4397930	ERR3589557	BMI_ABIIOSF_4_C7C9HACXX.IND24_clean
TARA_SAMEA4397948_METAG	TARA_R110000772_METAG	TARA_196_SRF_<-0.22	PRJEB9742	SAMEA4397948	ERR2762157,ERR2762158	BNA_ABIOSW_5_C7ANJACXX.IND48_clean,BNA_ABIOSW_5_C7RRDACXX.IND48_clean
TARA_SAMEA4397983_METAG	TARA_B110000914_METAG	TARA_201_MES_0.22-3	PRJEB9740	SAMEA4397983	ERR3589573	BMI_ABLIOSF_6_C7APVACXX.IND43_clean
TARA_SAMEA4398001_METAG	TARA_R110000751_METAG	TARA_201_MES_<-0.22	PRJEB9742	SAMEA4398001	ERR2762162,ERR2762163	BNA_ABLOSW_5_C7ANJACXX.IND32_clean,BNA_ABLOSW_7_C7RRDACXX.IND32_clean
TARA_SAMEA4398009_METAG	TARA_B110000902_METAG	TARA_201_SRF_0.22-3	PRJEB9740	SAMEA4398009	ERR3589558	BMI_ABMIOSF_5_C7C9HACXX.IND23_clean
TARA_SAMEA4398027_METAG	TARA_R110000737_METAG	TARA_201_SRF_<-0.22	PRJEB9742	SAMEA4398027	ERR2762164,ERR2762165,ERR2762166	BNA_ABMAOSW_2_C7BJ1ACXX.IND34_clean,BNA_ABMOSW_1_C7T48ACXX.IND31_clean,BNA_ABMOSW_5_C7ANJACXX.IND31_clean
TARA_SAMEA4398067_METAG	TARA_B110000908_METAG	TARA_201_DCM_0.22-3	PRJEB9740	SAMEA4398067	ERR3589572	BMI_ABKIOSF_5_C7APVACXX.IND42_clean
TARA_SAMEA4398083_METAG	TARA_R110000744_METAG	TARA_201_DCM_<-0.22	PRJEB9742	SAMEA4398083	ERR2762159,ERR2762160,ERR2762161	BNA_ABKAOSW_6_C7AD3ACXX.IND20_clean,BNA_ABKOSW_4_C7AD3ACXX.IND10_clean,BNA_ABKOSW_6_C7RRDACXX.IND10_clean
TARA_SAMEA4398094_METAG	TARA_B110000879_METAG	TARA_205_SRF_0.22-3	PRJEB9740	SAMEA4398094	ERR3589559	BMI_ABPIOSF_6_C7C9HACXX.IND22_clean
TARA_SAMEA4398111_METAG	TARA_R110000764_METAG	TARA_205_SRF_<-0.22	PRJEB9742	SAMEA4398111	ERR2762169,ERR2762170	BNA_ABPOSW_3_C7T48ACXX.IND33_clean,BNA_ABPOSW_6_C7ANJACXX.IND33_clean
TARA_SAMEA4398150_METAG	TARA_B110000881_METAG	TARA_205_MES_0.22-3	PRJEB9740	SAMEA4398150	ERR3589574	BMI_ABNIOSF_7_C7APVACXX.IND44_clean
TARA_SAMEA4398168_METAG	TARA_R110000765_METAG	TARA_205_MES_<-0.22	PRJEB9742	SAMEA4398168	ERR2762167,ERR2762168	BNA_ABNOSW_2_C7T48ACXX.IND34_clean,BNA_ABNOSW_6_C7ANJACXX.IND34_clean
TARA_SAMEA4398176_METAG	TARA_B110000483_METAG	TARA_206_SRF_0.22-3	PRJEB9740	SAMEA4398176	ERR3589561	BMI_ABRIOSF_8_C7C9HACXX.IND27_clean
TARA_SAMEA4398193_METAG	TARA_R110002153_METAG	TARA_206_SRF_<-0.22	PRJEB9742	SAMEA4398193	ERR2762173,ERR2762174,ERR2762175	BNA_ABRAOSW_6_C7AD3ACXX.IND21_clean,BNA_ABROSW_5_C7T48ACXX.IND35_clean,BNA_ABROSW_6_C7ANJACXX.IND35_clean
TARA_SAMEA4398219_METAG	TARA_B110000495_METAG	TARA_206_MES_0.22-3	PRJEB9740	SAMEA4398219	ERR3589560	BMI_ABQIOSF_7_C7C9HACXX.IND21_clean
TARA_SAMEA4398238_METAG	TARA_R110002167_METAG	TARA_206_MES_<-0.22	PRJEB9742	SAMEA4398238	ERR2762171,ERR2762172	BNA_ABQOSW_4_C7T48ACXX.IND1_clean,BNA_ABQOSW_6_C7ANJACXX.IND1_clean
TARA_SAMEA4398247_METAG	TARA_B110000858_METAG	TARA_208_SRF_0.22-3	PRJEB9740	SAMEA4398247	ERR3589575	BMI_ABSIOSF_8_C7APVACXX.IND45_clean
TARA_SAMEA4398266_METAG	TARA_R110001632_METAG	TARA_208_SRF_<-0.22	PRJEB9742	SAMEA4398266	ERR2762176,ERR2762177	BNA_ABSOSW_4_C7AD3ACXX.IND2_clean,BNA_ABSOSW_6_C7T48ACXX.IND2_clean
TARA_SAMEA4398296_METAG	TARA_B110000459_METAG	TARA_209_SRF_0.22-3	PRJEB9740	SAMEA4398296	ERR3589576	BMI_ABVIOSF_3_C7C9NACXX.IND19_clean
TARA_SAMEA4398315_METAG	TARA_R110001606_METAG	TARA_209_SRF_<-0.22	PRJEB9742	SAMEA4398315	ERR2762180,ERR2762181,ERR2762182	BNA_ABVAOSW_6_C7AD3ACXX.IND22_clean,BNA_ABVOSW_4_C7AD3ACXX.IND3_clean,BNA_ABVOSW_8_C7T48ACXX.IND3_clean
TARA_SAMEA4398341_METAG	TARA_B110000467_METAG	TARA_209_MES_0.22-3	PRJEB9740	SAMEA4398341	ERR3589562	BMI_ABTIOSF_1_C7ALDACXX.IND46_clean
TARA_SAMEA4398360_METAG	TARA_R110001599_METAG	TARA_209_MES_<-0.22	PRJEB9742	SAMEA4398360	ERR2762178,ERR2762179	BNA_ABTOSW_4_C7AD3ACXX.IND4_clean,BNA_ABTOSW_7_C7T48ACXX.IND4_clean
TARA_SAMEA4398370_METAG	TARA_B110000444_METAG	TARA_210_SRF_0.22-3	PRJEB9740	SAMEA4398370	ERR3589582	BMI_ACAIOSF_8_C7CAFACXX.IND2_clean
TARA_SAMEA4398387_METAG	TARA_R110001592_METAG	TARA_210_SRF_<-0.22	PRJEB9742	SAMEA4398387	ERR2762186,ERR2762187,ERR2762188	BNA_ACAAOSW_1_C7BJ1ACXX.IND23_clean,BNA_ACAOSW_1_C7BJ1ACXX.IND5_clean,BNA_ACAOSW_2_C7RD6ACXX.IND5_clean
TARA_SAMEA4398413_METAG	TARA_B110000438_METAG	TARA_210_MES_0.22-3	PRJEB9740	SAMEA4398413	ERR3589563	BMI_ABXIOSF_2_C7ALDACXX.IND47_clean
TARA_SAMEA4398432_METAG	TARA_R110001583_METAG	TARA_210_MES_<-0.22	PRJEB9742	SAMEA4398432	ERR2762183,ERR2762184,ERR2762185	BNA_ABXAOSW_6_C7AD3ACXX.IND24_clean,BNA_ABXOSW_1_C7BJ1ACXX.IND6_clean,BNA_ABXOSW_1_C7RD6ACXX.IND6_clean

## Sheet: Tara eukaryote enriched metagen
sample_name	internal_sample_name	sample_material	study_accessions	sample_accessions	run_accessions	experiment_accessions	sample_accessions
TARA_SAMEA2623601_METAG	TARA_N000003175_METAG	TARA_144_SRF_0.8->	PRJEB4352	SAMEA2623601	ERR1726835	ERX1796533	ERS494129
TARA_SAMEA2623741_METAG	TARA_N000002111_METAG	TARA_148_SRF_0.8->	PRJEB4352	SAMEA2623741	ERR1726863	ERX1796711	ERS494339
TARA_SAMEA2623284_METAG	TARA_N000002925_METAG	TARA_137_SRF_0.8-5	PRJEB4352	SAMEA2623284	ERR868477	ERX948035	ERS493645
TARA_SAMEA2623477_METAG	TARA_N000003081_METAG	TARA_142_SRF_0.8->	PRJEB4352	SAMEA2623477	ERR1726676	ERX1796664	ERS493952
TARA_SAMEA2620378_METAG	TARA_N000000267_METAG	TARA_046_SRF_0.8-5	PRJEB4352	SAMEA2620378	ERR868478	ERX948036	ERS489279
TARA_SAMEA2620503_METAG	TARA_N000000214_METAG	TARA_051_SRF_0.8-5	PRJEB4352	SAMEA2620503	ERR868391	ERX948075	ERS489451
TARA_SAMEA2623037_METAG	TARA_N000002354_METAG	TARA_131_DCM_0.8-5	PRJEB4352	SAMEA2623037	ERR868386,ERR868464	ERX947955,ERX948017	ERS493264
TARA_SAMEA2619419_METAG	TARA_X000000408_METAG	TARA_004_DCM_0.8-5	PRJEB4352	SAMEA2619419	ERR868435,ERR868437,ERR868510	ERX947959,ERX948025,ERX948051	ERS487956
TARA_SAMEA2619421_METAG	TARA_X000000410_METAG	TARA_004_DCM_5-20	PRJEB4352	SAMEA2619421	ERR1700900,ERR1700908	ERX1771180,ERX1771198	ERS487958
TARA_SAMEA2619396_METAG	TARA_X000000323_METAG	TARA_004_SRF_0.8-5	PRJEB4352	SAMEA2619396	ERR868369	ERX948032	ERS487919
TARA_SAMEA2657059_METAG	TARA_X000000357_METAG	TARA_004_SRF_180-2000	PRJEB4352	SAMEA2657059	ERR1726827	ERX1796900	ERS487930
TARA_SAMEA2619398_METAG	TARA_X000000325_METAG	TARA_004_SRF_5-20	PRJEB4352	SAMEA2619398	ERR1726542	ERX1796512	ERS487921
TARA_SAMEA2619456_METAG	TARA_X000000567_METAG	TARA_005_DCM_0.8-5	PRJEB4352	SAMEA2619456	ERR868373	ERX947972	ERS488005
TARA_SAMEA2730824_METAG	TARA_X000000525_METAG	TARA_005_DCM_180-2000	PRJEB4352	SAMEA2730824	ERR1726936	ERX1796710	ERS487994
TARA_SAMEA2619443_METAG	TARA_X000000488_METAG	TARA_005_SRF_0.8-5	PRJEB4352	SAMEA2619443	ERR868497	ERX947980	ERS487982
TARA_SAMEA2619486_METAG	TARA_X000000706_METAG	TARA_006_DCM_0.8-5	PRJEB4352	SAMEA2619486	ERR868448	ERX948069	ERS488048
TARA_SAMEA2619467_METAG	TARA_X000000608_METAG	TARA_006_SRF_0.8-5	PRJEB4352	SAMEA2619467,SAMEA2619468	ERR868389,ERR868431	ERX948016,ERX948076	ERS488020,ERS488021
TARA_SAMEA2730491_METAG	TARA_X000000655_METAG	TARA_006_SRF_180-2000	PRJEB4352	SAMEA2730491,SAMEA2730531	ERR1726612,ERR1726887	ERX1796564,ERX1796647	ERS488029,ERS488033
TARA_SAMEA2591077_METAG	TARA_A200000158_METAG	TARA_007_DCM_0.8-5	PRJEB4352	SAMEA2591077	ERR538182	ERX503385	ERS477956
TARA_SAMEA2611382_METAG	TARA_A200000102_METAG	TARA_007_DCM_20-180	PRJEB4352	SAMEA2611382	ERR538176	ERX503379	ERS477973
TARA_SAMEA2591082_METAG	TARA_A200000148_METAG	TARA_007_DCM_5-20	PRJEB4352	SAMEA2591082	ERR538181	ERX503378	ERS477961
TARA_SAMEA2611378_METAG	TARA_A200000170_METAG	TARA_007_SRF_180-2000	PRJEB4352	SAMEA2611378	ERR538180	ERX503380	ERS477965
TARA_SAMEA2611380_METAG	TARA_A200000139_METAG	TARA_007_SRF_20-180	PRJEB4352	SAMEA2611380	ERR538183	ERX503375	ERS477943
TARA_SAMEA2591063_METAG	TARA_A200000110_METAG	TARA_007_SRF_5-20	PRJEB4352	SAMEA2591063	ERR538190	ERX503393	ERS477937
TARA_SAMEA2619551_METAG	TARA_X000001040_METAG	TARA_009_DCM_0.8-5	PRJEB4352	SAMEA2619551	ERR868473	ERX948007	ERS488150
TARA_SAMEA2656976_METAG	TARA_X000001010_METAG	TARA_009_DCM_180-2000	PRJEB4352	SAMEA2656976	ERR1726557,ERR1726839	ERX1796535,ERX1796550	ERS488139
TARA_SAMEA2619554_METAG	TARA_X000001043_METAG	TARA_009_DCM_5-20	PRJEB4352	SAMEA2619554	ERR1700894	ERX1771192	ERS488153
TARA_SAMEA2619534_METAG	TARA_X000000954_METAG	TARA_009_SRF_0.8-5	PRJEB4352	SAMEA2619534	ERR868407	ERX948094	ERS488122
TARA_SAMEA2657011_METAG	TARA_X000001006_METAG	TARA_009_SRF_180-2000	PRJEB4352	SAMEA2657011	ERR1726662,ERR1726681	ERX1796763,ERX1796856	ERS488134
TARA_SAMEA2619621_METAG	TARA_X000001288_METAG	TARA_011_SRF_0.8-5	PRJEB4352	SAMEA2619621	ERR1726597	ERX1796565	ERS488249
TARA_SAMEA2657003_METAG	TARA_X000001334_METAG	TARA_011_SRF_180-2000	PRJEB4352	SAMEA2657003	ERR1726879,ERR1726953	ERX1796686,ERX1796791	ERS488257
TARA_SAMEA2656955_METAG	TARA_X000001338_METAG	TARA_011_SRF_20-180	PRJEB4352	SAMEA2656955	ERR1726642,ERR1726791	ERX1796510,ERX1796593	ERS488262
TARA_SAMEA2619623_METAG	TARA_X000001286_METAG	TARA_011_SRF_5-20	PRJEB4352	SAMEA2619623	ERR1700895	ERX1771178	ERS488251
TARA_SAMEA2731262_METAG	TARA_A100000005_METAG	TARA_014_SRF_20-180	PRJEB4352	SAMEA2731262	ERR1726870	ERX1796862	ERS488288
TARA_SAMEA2619664_METAG	TARA_A100000035_METAG	TARA_016_DCM_0.8-5	PRJEB4352	SAMEA2619664	ERR868482	ERX948039	ERS488317
TARA_SAMEA2619654_METAG	TARA_A100000032_METAG	TARA_016_SRF_0.8-5	PRJEB4352	SAMEA2619654	ERR868412	ERX948045	ERS488306
TARA_SAMEA2619684_METAG	TARA_A100000604_METAG	TARA_018_DCM_0.8-5	PRJEB4352	SAMEA2619684	ERR868488	ERX947964	ERS488352
TARA_SAMEA2657093_METAG	TARA_A100000600_METAG	TARA_018_DCM_180-2000	PRJEB4352	SAMEA2657093	ERR1726753	ERX1796553	ERS488358
TARA_SAMEA2657107_METAG	TARA_A100000589_METAG	TARA_018_DCM_20-180	PRJEB4352	SAMEA2657107	ERR1726811,ERR1726965	ERX1796696,ERX1796903	ERS488356
TARA_SAMEA2619685_METAG	TARA_A100000602_METAG	TARA_018_DCM_5-20	PRJEB4352	SAMEA2619685	ERR1726585	ERX1796888	ERS488353
TARA_SAMEA2619675_METAG	TARA_A100000595_METAG	TARA_018_SRF_0.8-5	PRJEB4352	SAMEA2619675	ERR868393	ERX948107	ERS488338
TARA_SAMEA2657084_METAG	TARA_A100000594_METAG	TARA_018_SRF_180-2000	PRJEB4352	SAMEA2657084	ERR1726748	ERX1796923	ERS488345
TARA_SAMEA2656983_METAG	TARA_A100000596_METAG	TARA_018_SRF_20-180	PRJEB4352	SAMEA2656983	ERR1726956	ERX1796639	ERS488342
TARA_SAMEA2619676_METAG	TARA_A100000598_METAG	TARA_018_SRF_5-20	PRJEB4352	SAMEA2619676	ERR1726555	ERX1796802	ERS488339
TARA_SAMEA2619723_METAG	TARA_A100000758_METAG	TARA_020_SRF_0.8-5	PRJEB4352	SAMEA2619723	ERR868504	ERX948015	ERS488410
TARA_SAMEA2657025_METAG	TARA_A100000759_METAG	TARA_020_SRF_180-2000	PRJEB4352	SAMEA2657025	ERR1726786	ERX1796774	ERS488420
TARA_SAMEA2656996_METAG	TARA_A100000750_METAG	TARA_020_SRF_20-180	PRJEB4352	SAMEA2656996	ERR1726660	ERX1796792	ERS488391
TARA_SAMEA2619725_METAG	TARA_A100000761_METAG	TARA_020_SRF_5-20	PRJEB4352	SAMEA2619725	ERR1700896	ERX1771195	ERS488412
TARA_SAMEA2619754_METAG	TARA_A100000698_METAG	TARA_022_DCM_0.8-5	PRJEB4352	SAMEA2619754	ERR868496	ERX948027	ERS488460
TARA_SAMEA2661639_METAG	TARA_A100000700_METAG	TARA_022_DCM_180-2000	PRJEB4352	SAMEA2661639	ERR1726718	ERX1796926	ERS506046
TARA_SAMEA2657048_METAG	TARA_A100000695_METAG	TARA_022_DCM_20-180	PRJEB4352	SAMEA2657048	ERR1726743,ERR1726836	ERX1796843,ERX1796882	ERS488464
TARA_SAMEA2619755_METAG	TARA_A100000696_METAG	TARA_022_DCM_5-20	PRJEB4352	SAMEA2619755	ERR1726715	ERX1796880	ERS488461
TARA_SAMEA2619745_METAG	TARA_A100000534_METAG	TARA_022_SRF_0.8-5	PRJEB4352	SAMEA2619745	ERR868403	ERX948113	ERS488446
TARA_SAMEA2731167_METAG	TARA_A100000536_METAG	TARA_022_SRF_180-2000	PRJEB4352	SAMEA2731167	ERR1726802,ERR1726810	ERX1796670,ERX1796833	ERS488468
TARA_SAMEA2657062_METAG	TARA_A100000538_METAG	TARA_022_SRF_20-180	PRJEB4352	SAMEA2657062	ERR1726546,ERR1726613	ERX1796608,ERX1796953	ERS488453
TARA_SAMEA2619746_METAG	TARA_A100000539_METAG	TARA_022_SRF_5-20	PRJEB4352	SAMEA2619746	ERR1726540,ERR1726929	ERX1796569,ERX1796871	ERS488447
TARA_SAMEA2591103_METAG	TARA_A100000559_METAG	TARA_023_DCM_0.8-5	PRJEB4352	SAMEA2591103	ERR538175	ERX503387	ERS478003
TARA_SAMEA2611381_METAG	TARA_A100000554_METAG	TARA_023_DCM_180-2000	PRJEB4352	SAMEA2611381	ERR538174	ERX503374	ERS478012
TARA_SAMEA2611379_METAG	TARA_A100000561_METAG	TARA_023_DCM_20-180	PRJEB4352	SAMEA2611379	ERR538177	ERX503382	ERS478010
TARA_SAMEA2591104_METAG	TARA_A100000558_METAG	TARA_023_DCM_5-20	PRJEB4352	SAMEA2591104	ERR538172	ERX503384	ERS478004
TARA_SAMEA2591093_METAG	TARA_A100000551_METAG	TARA_023_SRF_0.8-5	PRJEB4352	SAMEA2591093	ERR538173	ERX503388	ERS477988
TARA_SAMEA2611383_METAG	TARA_A100000546_METAG	TARA_023_SRF_180-2000	PRJEB4352	SAMEA2611383	ERR538185	ERX503383	ERS477996
TARA_SAMEA2611385_METAG	TARA_A100000548_METAG	TARA_023_SRF_20-180	PRJEB4352	SAMEA2611385	ERR538171	ERX503381	ERS478008
TARA_SAMEA2591094_METAG	TARA_A100000553_METAG	TARA_023_SRF_5-20	PRJEB4352	SAMEA2591094	ERR538184	ERX503376	ERS477989
TARA_SAMEA2619762_METAG	TARA_A100000362_METAG	TARA_024_SRF_0.8-20	PRJEB4352	SAMEA2619762	ERR868456	ERX948033	ERS488476
TARA_SAMEA2657018_METAG	TARA_A100000357_METAG	TARA_024_SRF_180-2000	PRJEB4352	SAMEA2657018	ERR1726759	ERX1796592	ERS488485
TARA_SAMEA2656978_METAG	TARA_A100000360_METAG	TARA_024_SRF_20-180	PRJEB4352	SAMEA2656978	ERR1726675	ERX1796942	ERS488481
TARA_SAMEA2619788_METAG	TARA_A100000396_METAG	TARA_025_DCM_0.8-5	PRJEB4352	SAMEA2619788	ERR868418	ERX948068	ERS488515
TARA_SAMEA2657045_METAG	TARA_E500000200_METAG	TARA_025_DCM_180-2000	PRJEB4352	SAMEA2657045	ERR1726618,ERR1726672	ERX1796807,ERX1796823	ERS488521
TARA_SAMEA2657037_METAG	TARA_E500000196_METAG	TARA_025_DCM_20-180	PRJEB4352	SAMEA2657037	ERR1726855	ERX1796606	ERS488508
TARA_SAMEA2619789_METAG	TARA_A100000398_METAG	TARA_025_DCM_5-20	PRJEB4352	SAMEA2619789	ERR1700913	ERX1771183	ERS488516
TARA_SAMEA2619777_METAG	TARA_A100000393_METAG	TARA_025_SRF_0.8-5	PRJEB4352	SAMEA2619777	ERR868356	ERX948024	ERS488497
TARA_SAMEA2657015_METAG	TARA_A100000402_METAG	TARA_025_SRF_180-2000	PRJEB4352	SAMEA2657015	ERR1726787	ERX1796648	ERS488506
TARA_SAMEA2656999_METAG	TARA_A100000400_METAG	TARA_025_SRF_20-180	PRJEB4352	SAMEA2656999	ERR1726976	ERX1796626	ERS488503
TARA_SAMEA2619778_METAG	TARA_A100000394_METAG	TARA_025_SRF_5-20	PRJEB4352	SAMEA2619778	ERR1726722	ERX1796800	ERS488498
TARA_SAMEA2619798_METAG	TARA_E400007200_METAG	TARA_026_SRF_0.8-20	PRJEB4352	SAMEA2619798	ERR868402	ERX947986	ERS488534
TARA_SAMEA2657021_METAG	TARA_S400007204_METAG	TARA_026_SRF_180-2000	PRJEB4352	SAMEA2657021	ERR1726574	ERX1796503	ERS488542
TARA_SAMEA2657002_METAG	TARA_S400007202_METAG	TARA_026_SRF_20-180	PRJEB4352	SAMEA2657002	ERR1726673	ERX1796795	ERS488539
TARA_SAMEA2591128_METAG	TARA_A100001333_METAG	TARA_030_DCM_0.8-5	PRJEB4352	SAMEA2591128	ERR538179	ERX503386	ERS478046
TARA_SAMEA2591129_METAG	TARA_A100001334_METAG	TARA_030_DCM_5-20	PRJEB4352	SAMEA2591129	ERR538188	ERX503377	ERS478047
TARA_SAMEA2591115_METAG	TARA_A100001640_METAG	TARA_030_SRF_0.8-5	PRJEB4352	SAMEA2591115	ERR538186	ERX503392	ERS478024
TARA_SAMEA2611384_METAG	TARA_A100001646_METAG	TARA_030_SRF_20-180	PRJEB4352	SAMEA2611384	ERR538189	ERX503389	ERS478033
TARA_SAMEA2591116_METAG	TARA_A100001638_METAG	TARA_030_SRF_5-20	PRJEB4352	SAMEA2591116	ERR538178	ERX503390	ERS478025
TARA_SAMEA2619811_METAG	TARA_A100001433_METAG	TARA_031_SRF_0.8-20	PRJEB4352	SAMEA2619811	ERR868471	ERX948020	ERS488554
TARA_SAMEA2657017_METAG	TARA_A100001431_METAG	TARA_031_SRF_180-2000	PRJEB4352	SAMEA2657017	ERR1726752	ERX1796834	ERS488565
TARA_SAMEA2657001_METAG	TARA_A100001432_METAG	TARA_031_SRF_20-180	PRJEB4352	SAMEA2657001	ERR1726751,ERR1726942	ERX1796578,ERX1796925	ERS488561
TARA_SAMEA2619850_METAG	TARA_A100001145_METAG	TARA_032_DCM_0.8-5	PRJEB4352	SAMEA2619850	ERR868348	ERX948114	ERS488609
TARA_SAMEA2656993_METAG	TARA_A100001148_METAG	TARA_032_DCM_180-2000	PRJEB4352	SAMEA2656993	ERR1726537,ERR1726905	ERX1796537,ERX1796587	ERS488598
TARA_SAMEA2656987_METAG	TARA_A100001147_METAG	TARA_032_DCM_20-180	PRJEB4352	SAMEA2656987	ERR1726568,ERR1726610	ERX1796641,ERX1796936	ERS488596
TARA_SAMEA2619832_METAG	TARA_A100001141_METAG	TARA_032_SRF_0.8-5	PRJEB4352	SAMEA2619832	ERR868460	ERX947985	ERS488583
TARA_SAMEA2656970_METAG	TARA_A100001144_METAG	TARA_032_SRF_180-2000	PRJEB4352	SAMEA2656970	ERR1726917	ERX1796766	ERS488594
TARA_SAMEA2656957_METAG	TARA_A100001143_METAG	TARA_032_SRF_20-180	PRJEB4352	SAMEA2656957	ERR1726838	ERX1796676	ERS488567
TARA_SAMEA2619869_METAG	TARA_A100001244_METAG	TARA_033_SRF_0.8-20	PRJEB4352	SAMEA2619869	ERR868401	ERX948081	ERS488633
TARA_SAMEA2657012_METAG	TARA_A100001246_METAG	TARA_033_SRF_180-2000	PRJEB4352	SAMEA2657012	ERR1726711,ERR1726926	ERX1796706,ERX1796724	ERS488644
TARA_SAMEA2657055_METAG	TARA_A100001245_METAG	TARA_033_SRF_20-180	PRJEB4352	SAMEA2657055	ERR1726902,ERR1726918	ERX1796622,ERX1796815	ERS488640
TARA_SAMEA2619916_METAG	TARA_N000000323_METAG	TARA_034_DCM_0.8-5	PRJEB4352	SAMEA2619916	ERR868439	ERX948071	ERS488694
TARA_SAMEA2657099_METAG	TARA_N000000320_METAG	TARA_034_DCM_180-2000	PRJEB4352	SAMEA2657099	ERR1726578	ERX1796898	ERS488705
TARA_SAMEA2657039_METAG	TARA_N000000321_METAG	TARA_034_DCM_20-180	PRJEB4352	SAMEA2657039	ERR1726960	ERX1796740	ERS488684
TARA_SAMEA2619918_METAG	TARA_N000000322_METAG	TARA_034_DCM_5-20	PRJEB4352	SAMEA2619918	ERR1726910	ERX1796614	ERS488696
TARA_SAMEA2619917_METAG	TARA_N000000327_METAG	TARA_034_SRF_0.8-5	PRJEB4352	SAMEA2619917	ERR868463	ERX948042	ERS488695
TARA_SAMEA2730647_METAG	TARA_N000000332_METAG	TARA_034_SRF_180-2000	PRJEB4352	SAMEA2730647	ERR1726840	ERX1796554	ERS488681
TARA_SAMEA2656985_METAG	TARA_N000000325_METAG	TARA_034_SRF_20-180	PRJEB4352	SAMEA2656985	ERR1726777	ERX1796811	ERS488678
TARA_SAMEA2619958_METAG	TARA_N000000317_METAG	TARA_036_DCM_0.8-5	PRJEB4352	SAMEA2619958	ERR868400,ERR868487	ERX947989,ERX948072	ERS488753
TARA_SAMEA2657098_METAG	TARA_N000000314_METAG	TARA_036_DCM_180-2000	PRJEB4352	SAMEA2657098	ERR1726843,ERR1726920	ERX1796555,ERX1796890	ERS488746
TARA_SAMEA2657080_METAG	TARA_N000000312_METAG	TARA_036_DCM_20-180	PRJEB4352	SAMEA2657080	ERR1726554	ERX1796831	ERS488744
TARA_SAMEA2619959_METAG	TARA_N000000319_METAG	TARA_036_DCM_5-20	PRJEB4352	SAMEA2619959	ERR1700904	ERX1771197	ERS488754
TARA_SAMEA2619943_METAG	TARA_N000000316_METAG	TARA_036_SRF_0.8-5	PRJEB4352	SAMEA2619943	ERR868406,ERR868428	ERX948030,ERX948061	ERS488730
TARA_SAMEA2657060_METAG	TARA_N000000313_METAG	TARA_036_SRF_180-2000	PRJEB4352	SAMEA2657060	ERR1726794,ERR1726809	ERX1796560,ERX1796787	ERS488742
TARA_SAMEA2656960_METAG	TARA_N000000311_METAG	TARA_036_SRF_20-180	PRJEB4352	SAMEA2656960	ERR1726951	ERX1796865	ERS488712
TARA_SAMEA2619981_METAG	TARA_N000000303_METAG	TARA_037_MES_0.8-5	PRJEB4352	SAMEA2619981	ERR873962,ERR873969	ERX953563,ERX953565	ERS488780
TARA_SAMEA2620023_METAG	TARA_N000000030_METAG	TARA_038_DCM_0.8-5	PRJEB4352	SAMEA2620023	ERR868414	ERX947947	ERS488832
TARA_SAMEA2657069_METAG	TARA_N000000042_METAG	TARA_038_DCM_180-2000	PRJEB4352	SAMEA2657069	ERR1726868	ERX1796922	ERS488824
TARA_SAMEA2657041_METAG	TARA_N000000041_METAG	TARA_038_DCM_20-180	PRJEB4352	SAMEA2657041	ERR1726736	ERX1796790	ERS488822
TARA_SAMEA2620043_METAG	TARA_N000000031_METAG	TARA_038_MES_0.8-5	PRJEB4352	SAMEA2620043	ERR868353	ERX948028	ERS488857
TARA_SAMEA2620010_METAG	TARA_N000000029_METAG	TARA_038_SRF_0.8-5	PRJEB4352	SAMEA2620010	ERR868498,ERR868503	ERX948026,ERX948057	ERS488809
TARA_SAMEA2657022_METAG	TARA_N000000039_METAG	TARA_038_SRF_180-2000	PRJEB4352	SAMEA2657022	ERR1700906,ERR1700907	ERX1771188,ERX1771190	ERS488820
TARA_SAMEA2656981_METAG	TARA_N000000038_METAG	TARA_038_SRF_20-180	PRJEB4352	SAMEA2656981	ERR1700914	ERX1771179	ERS488816
TARA_SAMEA2620089_METAG	TARA_N000000007_METAG	TARA_039_DCM_0.8-5	PRJEB4352	SAMEA2620089	ERR868454	ERX948098	ERS488924
TARA_SAMEA2656964_METAG	TARA_N000000014_METAG	TARA_039_DCM_180-2000	PRJEB4352	SAMEA2656964	ERR1726526,ERR1726686	ERX1796848,ERX1796947	ERS488915
TARA_SAMEA2656967_METAG	TARA_N000000012_METAG	TARA_039_DCM_20-180	PRJEB4352	SAMEA2656967	ERR1726915	ERX1796677	ERS488902
TARA_SAMEA2730749_METAG	TARA_N000000051_METAG	TARA_039_FSW_0.8-5	PRJEB4352	SAMEA2730749	ERR868368,ERR868484	ERX948092,ERX948104	ERS488910
TARA_SAMEA2620113_METAG	TARA_N000000025_METAG	TARA_039_MES_0.8-5	PRJEB4352	SAMEA2620113	ERR868455,ERR868468	ERX948058,ERX948077	ERS488952
TARA_SAMEA2620071_METAG	TARA_N000000006_METAG	TARA_039_SRF_0.8-5	PRJEB4352	SAMEA2620071	ERR868397,ERR868408	ERX947950,ERX948052	ERS488885
TARA_SAMEA2656965_METAG	TARA_N000000013_METAG	TARA_039_SRF_180-2000	PRJEB4352	SAMEA2656965	ERR1700889	ERX1771177	ERS488900
TARA_SAMEA2657110_METAG	TARA_N000000011_METAG	TARA_039_SRF_20-180	PRJEB4352	SAMEA2657110	ERR1726587,ERR1726979	ERX1796604,ERX1796901	ERS488896
TARA_SAMEA2620072_METAG	TARA_N000000008_METAG	TARA_039_SRF_5-20	PRJEB4352	SAMEA2620072	ERR1700899	ERX1771182	ERS488886
TARA_SAMEA2620128_METAG	TARA_N000000063_METAG	TARA_040_SRF_3->	PRJEB4352	SAMEA2620128	ERR1726549	ERX1796539	ERS488967
TARA_SAMEA2620139_METAG	TARA_N000000064_METAG	TARA_040_ZZZ_3->	PRJEB4352	SAMEA2620139,SAMEA2620150,SAMEA2620161,SAMEA2620172	ERR1700892,ERR1726582,ERR1726591,ERR1726862,ERR1726908,ERR1726940	ERX1771191,ERX1796727,ERX1796751,ERX1796822,ERX1796846,ERX1796908	ERS488980,ERS488991,ERS489002,ERS489013
TARA_SAMEA2620221_METAG	TARA_N000000072_METAG	TARA_041_DCM_0.8-5	PRJEB4352	SAMEA2620221	ERR868409	ERX947958	ERS489078
TARA_SAMEA2657052_METAG	TARA_N000000078_METAG	TARA_041_DCM_180-2000	PRJEB4352	SAMEA2657052	ERR1726746,ERR1726804	ERX1796672,ERX1796951	ERS489069
TARA_SAMEA2656995_METAG	TARA_N000000075_METAG	TARA_041_DCM_20-180	PRJEB4352	SAMEA2656995	ERR1726754,ERR1726925	ERX1796599,ERX1796742	ERS489067
TARA_SAMEA2620222_METAG	TARA_N000000074_METAG	TARA_041_DCM_5-20	PRJEB4352	SAMEA2620222	ERR1700912	ERX1771194	ERS489079
TARA_SAMEA2620204_METAG	TARA_N000000071_METAG	TARA_041_SRF_0.8-5	PRJEB4352	SAMEA2620204	ERR868486	ERX948087	ERS489053
TARA_SAMEA2657016_METAG	TARA_N000000077_METAG	TARA_041_SRF_180-2000	PRJEB4352	SAMEA2657016	ERR1726652,ERR1726820	ERX1796768,ERX1796820	ERS489065
TARA_SAMEA2657106_METAG	TARA_N000000076_METAG	TARA_041_SRF_20-180	PRJEB4352	SAMEA2657106	ERR1726844	ERX1796915	ERS489037
TARA_SAMEA2620205_METAG	TARA_N000000073_METAG	TARA_041_SRF_5-20	PRJEB4352	SAMEA2620205	ERR1700890	ERX1771189	ERS489054
TARA_SAMEA2620267_METAG	TARA_N000000086_METAG	TARA_042_DCM_0.8-5	PRJEB4352	SAMEA2620267	ERR1726633,ERR868383	ERX1796640,ERX948002	ERS489142
TARA_SAMEA2656974_METAG	TARA_N000000095_METAG	TARA_042_DCM_180-2000	PRJEB4352	SAMEA2656974	ERR1726696	ERX1796534	ERS489132
TARA_SAMEA2657004_METAG	TARA_N000000091_METAG	TARA_042_DCM_20-180	PRJEB4352	SAMEA2657004	ERR1726832	ERX1796701	ERS489128
TARA_SAMEA2620249_METAG	TARA_N000000085_METAG	TARA_042_SRF_0.8-5	PRJEB4352	SAMEA2620249	ERR868396	ERX948102	ERS489106
TARA_SAMEA2657056_METAG	TARA_N000000093_METAG	TARA_042_SRF_180-2000	PRJEB4352	SAMEA2657056	ERR1726934	ERX1796899	ERS489122
TARA_SAMEA2657089_METAG	TARA_N000000089_METAG	TARA_042_SRF_20-180	PRJEB4352	SAMEA2657089	ERR1726599	ERX1796913	ERS489118
TARA_SAMEA2620292_METAG	TARA_N000000292_METAG	TARA_043_SRF_0.8-5	PRJEB4352	SAMEA2620292	ERR868508	ERX947995	ERS489175
TARA_SAMEA2730472_METAG	TARA_N000000297_METAG	TARA_043_SRF_180-2000	PRJEB4352	SAMEA2730472	ERR1726538,ERR1726814	ERX1796504,ERX1796621	ERS489187
TARA_SAMEA2730470_METAG	TARA_N000000295_METAG	TARA_043_SRF_20-180	PRJEB4352	SAMEA2730470	ERR1726644	ERX1796806	ERS489158
TARA_SAMEA2620293_METAG	TARA_N000000293_METAG	TARA_043_SRF_5-20	PRJEB4352	SAMEA2620293	ERR1726575	ERX1796602	ERS489176
TARA_SAMEA2620354_METAG	TARA_N000000255_METAG	TARA_045_SRF_0.8-5	PRJEB4352	SAMEA2620354	ERR868507	ERX948006	ERS489251
TARA_SAMEA2656963_METAG	TARA_N000000261_METAG	TARA_045_SRF_180-2000	PRJEB4352	SAMEA2656963	ERR1726734	ERX1796514	ERS489263
TARA_SAMEA2657054_METAG	TARA_N000000259_METAG	TARA_045_SRF_20-180	PRJEB4352	SAMEA2657054	ERR1726646	ERX1796673	ERS489234
TARA_SAMEA2620355_METAG	TARA_N000000257_METAG	TARA_045_SRF_5-20	PRJEB4352	SAMEA2620355	ERR1726974	ERX1796635	ERS489252
TARA_SAMEA2730900_METAG	TARA_N000000270_METAG	TARA_046_SRF_180-2000	PRJEB4352	SAMEA2730900	ERR1726614	ERX1796944	ERS489291
TARA_SAMEA2730898_METAG	TARA_N000000269_METAG	TARA_046_SRF_20-180	PRJEB4352	SAMEA2730898	ERR1726729	ERX1796650	ERS489289
TARA_SAMEA2620379_METAG	TARA_N000000268_METAG	TARA_046_SRF_5-20	PRJEB4352	SAMEA2620379	ERR1726784	ERX1796731	ERS489280
TARA_SAMEA2620403_METAG	TARA_G000000124_METAG	TARA_047_DCM_0.8-20	PRJEB4352	SAMEA2620403	ERR1726897	ERX1796540	ERS489312
TARA_SAMEA2620396_METAG	TARA_N000000278_METAG	TARA_047_SRF_0.8-20	PRJEB4352	SAMEA2620396	ERR868399	ERX947987	ERS489303
TARA_SAMEA2730863_METAG	TARA_N000000284_METAG	TARA_047_SRF_180-2000	PRJEB4352	SAMEA2730863	ERR1726531	ERX1796827	ERS489314
TARA_SAMEA2730847_METAG	TARA_N000000282_METAG	TARA_047_SRF_20-180	PRJEB4352	SAMEA2730847	ERR1726611	ERX1796789	ERS489311
TARA_SAMEA2620418_METAG	TARA_N000000113_METAG	TARA_048_SRF_0.8-20	PRJEB4352	SAMEA2620418	ERR868355	ERX948048	ERS489329
TARA_SAMEA2657050_METAG	TARA_N000000115_METAG	TARA_048_SRF_180-2000	PRJEB4352	SAMEA2657050	ERR1700909	ERX1771193	ERS489336
TARA_SAMEA2620527_METAG	TARA_N000000217_METAG	TARA_051_DCM_0.8-5	PRJEB4352	SAMEA2620527	ERR868370	ERX947993	ERS489506
TARA_SAMEA2730995_METAG	TARA_N000000193_METAG	TARA_051_DCM_180-2000	PRJEB4352	SAMEA2730995	ERR1726813	ERX1796776	ERS489489
TARA_SAMEA2620530_METAG	TARA_N000000200_METAG	TARA_051_DCM_20-180	PRJEB4352	SAMEA2620530	ERR1726671	ERX1796693	ERS489509
TARA_SAMEA2620528_METAG	TARA_N000000204_METAG	TARA_051_DCM_5-20	PRJEB4352	SAMEA2620528	ERR1726665	ERX1796591	ERS489507
TARA_SAMEA2731026_METAG	TARA_N000000189_METAG	TARA_051_SRF_180-2000	PRJEB4352	SAMEA2731026	ERR1726651	ERX1796762	ERS489466
TARA_SAMEA2730769_METAG	TARA_N000000196_METAG	TARA_051_SRF_20-180	PRJEB4352	SAMEA2730769	ERR1726726	ERX1796749	ERS489476
TARA_SAMEA2620505_METAG	TARA_N000000184_METAG	TARA_051_SRF_5-20	PRJEB4352	SAMEA2620505,SAMEA2620506,SAMEA2730773	ERR1726697,ERR1726854,ERR1726921	ERX1796527,ERX1796879,ERX1796881	ERS489453,ERS489454,ERS489480
TARA_SAMEA2620581_METAG	TARA_N000000600_METAG	TARA_052_DCM_0.8-5	PRJEB4352	SAMEA2620581	ERR599328	ERX556262	ERS489596
TARA_SAMEA2657020_METAG	TARA_N000000585_METAG	TARA_052_DCM_180-2000	PRJEB4352	SAMEA2657020	ERR599249	ERX556228	ERS489574
TARA_SAMEA2657079_METAG	TARA_N000000593_METAG	TARA_052_DCM_20-180	PRJEB4352	SAMEA2657079	ERR599296	ERX556274	ERS489582
TARA_SAMEA2620583_METAG	TARA_N000000596_METAG	TARA_052_DCM_5-20	PRJEB4352	SAMEA2620583	ERR599215	ERX556168	ERS489598
TARA_SAMEA2620556_METAG	TARA_N000000598_METAG	TARA_052_SRF_0.8-5	PRJEB4352	SAMEA2620556	ERR599280	ERX556251	ERS489543
TARA_SAMEA2657047_METAG	TARA_N000000581_METAG	TARA_052_SRF_180-2000	PRJEB4352	SAMEA2657047	ERR1726978,ERR599294	ERX1796814,ERX556214	ERS489523
TARA_SAMEA2657038_METAG	TARA_N000000589_METAG	TARA_052_SRF_20-180	PRJEB4352	SAMEA2657038	ERR1726808,ERR599314	ERX1796876,ERX556236	ERS489566
TARA_SAMEA2656997_METAG	TARA_N000000570_METAG	TARA_052_SRF_5-20	PRJEB4352	SAMEA2656997	ERR599222	ERX556193	ERS489556
TARA_SAMEA2620745_METAG	TARA_N000000419_METAG	TARA_058_DCM_0.8-5	PRJEB4352	SAMEA2620745	ERR868350	ERX948034	ERS489857
TARA_SAMEA2731359_METAG	TARA_N000000433_METAG	TARA_058_DCM_180-2000	PRJEB4352	SAMEA2731359	ERR1726798	ERX1796949	ERS489832
TARA_SAMEA2731419_METAG	TARA_N000000429_METAG	TARA_058_DCM_20-180	PRJEB4352	SAMEA2731419	ERR1726590	ERX1796570	ERS489842
TARA_SAMEA2620711_METAG	TARA_N000000469_METAG	TARA_058_SRF_0.8-5	PRJEB4352	SAMEA2620711	ERR868452	ERX948031	ERS489785
TARA_SAMEA2731348_METAG	TARA_N000000437_METAG	TARA_058_SRF_180-2000	PRJEB4352	SAMEA2731348	ERR1726674	ERX1796528	ERS489805
TARA_SAMEA2731380_METAG	TARA_N000000425_METAG	TARA_058_SRF_20-180	PRJEB4352	SAMEA2731380	ERR1726728	ERX1796730	ERS489813
TARA_SAMEA2731356_METAG	TARA_N000000442_METAG	TARA_058_SRF_5-20	PRJEB4352	SAMEA2731356	ERR1726677	ERX1796725	ERS489818
TARA_SAMEA2620845_METAG	TARA_N000000524_METAG	TARA_064_DCM_0.8-5	PRJEB4352	SAMEA2620845	ERR599324	ERX556271	ERS490019
TARA_SAMEA2657083_METAG	TARA_N000000925_METAG	TARA_064_DCM_180-2000	PRJEB4352	SAMEA2657083	ERR599244	ERX556282	ERS489984
TARA_SAMEA2657013_METAG	TARA_N000000535_METAG	TARA_064_DCM_20-180	PRJEB4352	SAMEA2657013	ERR599299	ERX556252	ERS489974
TARA_SAMEA2620847_METAG	TARA_N000000532_METAG	TARA_064_DCM_5-20	PRJEB4352	SAMEA2620847	ERR599226	ERX556194	ERS490021
TARA_SAMEA2620821_METAG	TARA_N000000930_METAG	TARA_064_MES_0.8->	PRJEB4352	SAMEA2620821,SAMEA2620822	ERR599212,ERR599225	ERX556167,ERX556180	ERS489993,ERS489994
TARA_SAMEA2620802_METAG	TARA_N000000522_METAG	TARA_064_SRF_0.8-5	PRJEB4352	SAMEA2620802	ERR599266	ERX556205	ERS489933
TARA_SAMEA2657108_METAG	TARA_N000000539_METAG	TARA_064_SRF_180-2000	PRJEB4352	SAMEA2657108	ERR1726649,ERR599247	ERX1796663,ERX556272	ERS489952
TARA_SAMEA2656968_METAG	TARA_N000000526_METAG	TARA_064_SRF_20-180	PRJEB4352	SAMEA2656968	ERR599321	ERX556212	ERS489963
TARA_SAMEA2657040_METAG	TARA_N000000928_METAG	TARA_064_SRF_5-20	PRJEB4352	SAMEA2657040	ERR599282	ERX556270	ERS489955
TARA_SAMEA2620910_METAG	TARA_N000000961_METAG	TARA_065_DCM_0.8-5	PRJEB4352	SAMEA2620910	ERR599323	ERX556244	ERS490105
TARA_SAMEA2620920_METAG	TARA_N000000965_METAG	TARA_065_DCM_5-20	PRJEB4352	SAMEA2620920	ERR599205	ERX556177	ERS490115
TARA_SAMEA2620888_METAG	TARA_N000000987_METAG	TARA_065_MES_0.8->	PRJEB4352	SAMEA2620888	ERR599268	ERX556291	ERS490071
TARA_SAMEA2620870_METAG	TARA_N000000959_METAG	TARA_065_SRF_0.8-5	PRJEB4352	SAMEA2620870	ERR1740328,ERR599210	ERX1809869,ERX556184	ERS490044
TARA_SAMEA2657007_METAG	TARA_N000000981_METAG	TARA_065_SRF_180-2000	PRJEB4352	SAMEA2657007	ERR599312	ERX556258	ERS490063
TARA_SAMEA2656992_METAG	TARA_N000000968_METAG	TARA_065_SRF_20-180	PRJEB4352	SAMEA2656992	ERR1726800,ERR599320	ERX1796920,ERX556276	ERS490083
TARA_SAMEA2620871_METAG	TARA_N000000963_METAG	TARA_065_SRF_5-20	PRJEB4352	SAMEA2620871	ERR599218	ERX556190	ERS490045
TARA_SAMEA2620961_METAG	TARA_N000000791_METAG	TARA_066_DCM_5-20	PRJEB4352	SAMEA2620961	ERR599231	ERX556169	ERS490174
TARA_SAMEA2620939_METAG	TARA_N000000805_METAG	TARA_066_SRF_0.8-5	PRJEB4352	SAMEA2620939	ERR599261	ERX556232	ERS490134
TARA_SAMEA2656956_METAG	TARA_N000000790_METAG	TARA_066_SRF_180-2000	PRJEB4352	SAMEA2656956	ERR1726689,ERR599277	ERX1796941,ERX556238	ERS490150
TARA_SAMEA2657046_METAG	TARA_N000000793_METAG	TARA_066_SRF_20-180	PRJEB4352	SAMEA2657046	ERR1726663,ERR599301	ERX1796613,ERX556202	ERS490159
TARA_SAMEA2620941_METAG	TARA_N000000809_METAG	TARA_066_SRF_5-20	PRJEB4352	SAMEA2620941	ERR599208	ERX556178	ERS490136
TARA_SAMEA2620985_METAG	TARA_N000000759_METAG	TARA_067_SRF_0.8->	PRJEB4352	SAMEA2620985	ERR599238	ERX556241	ERS490198
TARA_SAMEA2620988_METAG	TARA_N000000756_METAG	TARA_067_SRF_0.8-5	PRJEB4352	SAMEA2620988	ERR599302	ERX556283	ERS490201
TARA_SAMEA2656969_METAG	TARA_N000000750_METAG	TARA_067_SRF_180-2000	PRJEB4352	SAMEA2656969	ERR599255	ERX556229	ERS490210
TARA_SAMEA2657065_METAG	TARA_N000000746_METAG	TARA_067_SRF_20-180	PRJEB4352	SAMEA2657065	ERR599269	ERX556292	ERS490216
TARA_SAMEA2657014_METAG	TARA_N000000742_METAG	TARA_067_SRF_5-20	PRJEB4352	SAMEA2657014	ERR599295	ERX556273	ERS490220
TARA_SAMEA2621052_METAG	TARA_N000000720_METAG	TARA_068_DCM_0.8->	PRJEB4352	SAMEA2621052	ERR599236	ERX556230	ERS490311
TARA_SAMEA2621048_METAG	TARA_N000000728_METAG	TARA_068_DCM_0.8-5	PRJEB4352	SAMEA2621048	ERR599284	ERX556201	ERS490307
TARA_SAMEA2657061_METAG	TARA_N000000711_METAG	TARA_068_DCM_180-2000	PRJEB4352	SAMEA2657061	ERR1726630,ERR599259	ERX1796715,ERX556287	ERS490294
TARA_SAMEA2621055_METAG	TARA_N000000703_METAG	TARA_068_DCM_5-20	PRJEB4352	SAMEA2621055	ERR599229	ERX556192	ERS490314
TARA_SAMEA2621006_METAG	TARA_N000000713_METAG	TARA_068_MES_0.8-3	PRJEB4352	SAMEA2621006	ERR599248	ERX556297	ERS490241
TARA_SAMEA2621007_METAG	TARA_N000000714_METAG	TARA_068_MES_3->	PRJEB4352	SAMEA2621007	ERR599260	ERX556217	ERS490242
TARA_SAMEA2621027_METAG	TARA_N000000718_METAG	TARA_068_SRF_0.8->	PRJEB4352	SAMEA2621027	ERR599297	ERX556231	ERS490279
TARA_SAMEA2621029_METAG	TARA_N000000722_METAG	TARA_068_SRF_0.8-5	PRJEB4352	SAMEA2621029	ERR599257	ERX556286	ERS490281
TARA_SAMEA2657073_METAG	TARA_N000000709_METAG	TARA_068_SRF_180-2000	PRJEB4352	SAMEA2657073	ERR599243	ERX556267	ERS490253
TARA_SAMEA2657082_METAG	TARA_N000000705_METAG	TARA_068_SRF_20-180	PRJEB4352	SAMEA2657082	ERR599304	ERX556227	ERS490256
TARA_SAMEA2657009_METAG	TARA_N000000701_METAG	TARA_068_SRF_5-20	PRJEB4352	SAMEA2657009	ERR599223	ERX556183	ERS490261
TARA_SAMEA2621105_METAG	TARA_N000000669_METAG	TARA_070_MES_0.8-3	PRJEB4352	SAMEA2621105	ERR599220	ERX556182	ERS490386
TARA_SAMEA2621106_METAG	TARA_N000000670_METAG	TARA_070_MES_3->	PRJEB4352	SAMEA2621106	ERR599207	ERX556187	ERS490387
TARA_SAMEA2621080_METAG	TARA_N000000674_METAG	TARA_070_SRF_0.8->	PRJEB4352	SAMEA2621080	ERR599331	ERX556211	ERS490341
TARA_SAMEA2621082_METAG	TARA_N000000678_METAG	TARA_070_SRF_0.8-5	PRJEB4352	SAMEA2621082	ERR599305	ERX556225	ERS490343
TARA_SAMEA2657034_METAG	TARA_N000000666_METAG	TARA_070_SRF_180-2000	PRJEB4352	SAMEA2657034	ERR599313	ERX556206	ERS490356
TARA_SAMEA2656971_METAG	TARA_N000000662_METAG	TARA_070_SRF_20-180	PRJEB4352	SAMEA2656971	ERR1726899,ERR599258	ERX1796914,ERX556294	ERS490362
TARA_SAMEA2656958_METAG	TARA_N000000682_METAG	TARA_070_SRF_5-20	PRJEB4352	SAMEA2656958	ERR1726969,ERR599241	ERX1796919,ERX556247	ERS490366
TARA_SAMEA2621167_METAG	TARA_N000000829_METAG	TARA_072_DCM_0.8->	PRJEB4352	SAMEA2621167	ERR599290	ERX556197	ERS490488
TARA_SAMEA2621169_METAG	TARA_N000000833_METAG	TARA_072_DCM_0.8-5	PRJEB4352	SAMEA2621169	ERR599307	ERX556242	ERS490490
TARA_SAMEA2657053_METAG	TARA_N000000845_METAG	TARA_072_DCM_180-2000	PRJEB4352	SAMEA2657053	ERR599287	ERX556277	ERS490473
TARA_SAMEA2656972_METAG	TARA_N000000841_METAG	TARA_072_DCM_20-180	PRJEB4352	SAMEA2656972	ERR599292	ERX556254	ERS490499
TARA_SAMEA2657100_METAG	TARA_N000000837_METAG	TARA_072_DCM_5-20	PRJEB4352	SAMEA2657100	ERR599317	ERX556219	ERS490503
TARA_SAMEA2621189_METAG	TARA_N000000847_METAG	TARA_072_MES_0.8-3	PRJEB4352	SAMEA2621189	ERR599213	ERX556185	ERS490520
TARA_SAMEA2621190_METAG	TARA_N000000848_METAG	TARA_072_MES_3->	PRJEB4352	SAMEA2621190	ERR599211	ERX556173	ERS490521
TARA_SAMEA2621145_METAG	TARA_N000000827_METAG	TARA_072_SRF_0.8->	PRJEB4352	SAMEA2621145	ERR599267	ERX556240	ERS490446
TARA_SAMEA2621147_METAG	TARA_N000000831_METAG	TARA_072_SRF_0.8-5	PRJEB4352	SAMEA2621147	ERR1726975,ERR599276	ERX1796624,ERX556296	ERS490448
TARA_SAMEA2657090_METAG	TARA_N000000843_METAG	TARA_072_SRF_180-2000	PRJEB4352	SAMEA2657090	ERR599286	ERX556195	ERS490457
TARA_SAMEA2656961_METAG	TARA_N000000839_METAG	TARA_072_SRF_20-180	PRJEB4352	SAMEA2656961	ERR599256	ERX556280	ERS490463
TARA_SAMEA2656989_METAG	TARA_N000000835_METAG	TARA_072_SRF_5-20	PRJEB4352	SAMEA2656989	ERR599204	ERX556166	ERS490467
TARA_SAMEA2621225_METAG	TARA_N000000920_METAG	TARA_076_DCM_0.8->	PRJEB4352	SAMEA2621225	ERR599275	ERX556288	ERS490606
TARA_SAMEA2621226_METAG	TARA_N000000860_METAG	TARA_076_DCM_0.8-5	PRJEB4352	SAMEA2621226	ERR1726682,ERR599330	ERX1796849,ERX556295	ERS490607
TARA_SAMEA2656962_METAG	TARA_N000000884_METAG	TARA_076_DCM_180-2000	PRJEB4352	SAMEA2656962	ERR1726565,ERR599303	ERX1796755,ERX556248	ERS490594
TARA_SAMEA2656998_METAG	TARA_N000000876_METAG	TARA_076_DCM_20-180	PRJEB4352	SAMEA2656998	ERR1726607,ERR1726950,ERR599333	ERX1796733,ERX1796798,ERX556257	ERS490618
TARA_SAMEA2657101_METAG	TARA_N000000868_METAG	TARA_076_DCM_5-20	PRJEB4352	SAMEA2657101	ERR1726780,ERR599329	ERX1796756,ERX556245	ERS490626
TARA_SAMEA2621245_METAG	TARA_N000000915_METAG	TARA_076_MES_0.8-3	PRJEB4352	SAMEA2621245	ERR599230	ERX556170	ERS490646
TARA_SAMEA2621246_METAG	TARA_N000000916_METAG	TARA_076_MES_3->	PRJEB4352	SAMEA2621246	ERR599216	ERX556172	ERS490647
TARA_SAMEA2621208_METAG	TARA_N000000852_METAG	TARA_076_SRF_0.8->	PRJEB4352	SAMEA2621208	ERR1740326,ERR599253	ERX1809866,ERX556255	ERS490552
TARA_SAMEA2621209_METAG	TARA_N000000855_METAG	TARA_076_SRF_0.8-5	PRJEB4352	SAMEA2621209	ERR1726699,ERR599309	ERX1796546,ERX556208	ERS490553
TARA_SAMEA2657091_METAG	TARA_N000000879_METAG	TARA_076_SRF_180-2000	PRJEB4352	SAMEA2657091	ERR1726678,ERR599336	ERX1796786,ERX556259	ERS490564
TARA_SAMEA2657030_METAG	TARA_N000000871_METAG	TARA_076_SRF_20-180	PRJEB4352	SAMEA2657030	ERR1726731,ERR1726937,ERR599326	ERX1796695,ERX1796761,ERX556223	ERS490572
TARA_SAMEA2657095_METAG	TARA_N000000863_METAG	TARA_076_SRF_5-20	PRJEB4352	SAMEA2657095	ERR1726626,ERR599332	ERX1796674,ERX556239	ERS490582
TARA_SAMEA2621280_METAG	TARA_N000000618_METAG	TARA_078_DCM_0.8->	PRJEB4352	SAMEA2621280	ERR1740324,ERR599240	ERX1809867,ERX556233	ERS490699
TARA_SAMEA2621282_METAG	TARA_N000000622_METAG	TARA_078_DCM_0.8-5	PRJEB4352	SAMEA2621282	ERR599322	ERX556250	ERS490701
TARA_SAMEA2657042_METAG	TARA_N000001516_METAG	TARA_078_DCM_180-2000	PRJEB4352	SAMEA2657042	ERR1726825,ERR599265	ERX1796872,ERX556293	ERS490708
TARA_SAMEA2657102_METAG	TARA_N000001512_METAG	TARA_078_DCM_20-180	PRJEB4352	SAMEA2657102	ERR599262	ERX556200	ERS490712
TARA_SAMEA2621298_METAG	TARA_N000001504_METAG	TARA_078_MES_0.8-3	PRJEB4352	SAMEA2621298	ERR599246	ERX556234	ERS490725
TARA_SAMEA2621299_METAG	TARA_N000001505_METAG	TARA_078_MES_3->	PRJEB4352	SAMEA2621299	ERR599278	ERX556290	ERS490726
TARA_SAMEA2621263_METAG	TARA_N000000616_METAG	TARA_078_SRF_0.8->	PRJEB4352	SAMEA2621263	ERR599237	ERX556216	ERS490668
TARA_SAMEA2621265_METAG	TARA_N000000620_METAG	TARA_078_SRF_0.8-5	PRJEB4352	SAMEA2621265	ERR599311	ERX556285	ERS490670
TARA_SAMEA2656977_METAG	TARA_N000001514_METAG	TARA_078_SRF_180-2000	PRJEB4352	SAMEA2656977	ERR599245	ERX556209	ERS490679
TARA_SAMEA2657067_METAG	TARA_N000001510_METAG	TARA_078_SRF_20-180	PRJEB4352	SAMEA2657067	ERR599263	ERX556226	ERS490683
TARA_SAMEA2657029_METAG	TARA_N000000625_METAG	TARA_078_SRF_5-20	PRJEB4352	SAMEA2657029	ERR599250	ERX556203	ERS490687
TARA_SAMEA2621337_METAG	TARA_N000001485_METAG	TARA_080_DCM_0.8-5	PRJEB4352	SAMEA2621337	ERR868483	ERX948097	ERS490792
TARA_SAMEA2732344_METAG	TARA_N000001477_METAG	TARA_080_DCM_180-2000	PRJEB4352	SAMEA2732344	ERR1726648	ERX1796517	ERS490774
TARA_SAMEA2732399_METAG	TARA_N000001473_METAG	TARA_080_DCM_20-180	PRJEB4352	SAMEA2732399	ERR1726758	ERX1796529	ERS490778
TARA_SAMEA2621339_METAG	TARA_N000001489_METAG	TARA_080_DCM_5-20	PRJEB4352	SAMEA2621339	ERR1726906	ERX1796864	ERS490794
TARA_SAMEA2621316_METAG	TARA_N000001478_METAG	TARA_080_SRF_0.8->	PRJEB4352	SAMEA2621316	ERR1726733	ERX1796721	ERS490752
TARA_SAMEA2621315_METAG	TARA_N000001491_METAG	TARA_080_SRF_0.8-5	PRJEB4352	SAMEA2621315	ERR868387	ERX948055	ERS490751
TARA_SAMEA2732231_METAG	TARA_N000001503_METAG	TARA_080_SRF_180-2000	PRJEB4352	SAMEA2732231	ERR1726819	ERX1796669	ERS490761
TARA_SAMEA2732299_METAG	TARA_N000001499_METAG	TARA_080_SRF_20-180	PRJEB4352	SAMEA2732299	ERR1726636	ERX1796705	ERS490768
TARA_SAMEA2621388_METAG	TARA_N000001434_METAG	TARA_081_DCM_0.8-5	PRJEB4352	SAMEA2621388	ERR868461	ERX948082	ERS490860
TARA_SAMEA2732401_METAG	TARA_N000001424_METAG	TARA_081_DCM_180-2000	PRJEB4352	SAMEA2732401	ERR1726573	ERX1796817	ERS490832
TARA_SAMEA2732468_METAG	TARA_N000001426_METAG	TARA_081_DCM_20-180	PRJEB4352	SAMEA2732468	ERR1726706	ERX1796940	ERS490836
TARA_SAMEA2732530_METAG	TARA_N000001430_METAG	TARA_081_DCM_5-20	PRJEB4352	SAMEA2732530	ERR1726530	ERX1796509	ERS490841
TARA_SAMEA2621362_METAG	TARA_N000001436_METAG	TARA_081_SRF_0.8-5	PRJEB4352	SAMEA2621362	ERR868372	ERX947996	ERS490817
TARA_SAMEA2732895_METAG	TARA_N000001422_METAG	TARA_081_SRF_180-2000	PRJEB4352	SAMEA2732895	ERR1726958	ERX1796657	ERS490875
TARA_SAMEA2732891_METAG	TARA_N000001428_METAG	TARA_081_SRF_20-180	PRJEB4352	SAMEA2732891	ERR1726853	ERX1796688	ERS490871
TARA_SAMEA2621364_METAG	TARA_N000001432_METAG	TARA_081_SRF_5-20	PRJEB4352	SAMEA2621364	ERR1726881	ERX1796943	ERS490819
TARA_SAMEA2621436_METAG	TARA_N000001384_METAG	TARA_082_DCM_0.8->	PRJEB4352	SAMEA2621436	ERR599319	ERX556207	ERS490941
TARA_SAMEA2621439_METAG	TARA_N000001389_METAG	TARA_082_DCM_0.8-5	PRJEB4352	SAMEA2621439	ERR599219	ERX556176	ERS490944
TARA_SAMEA2657035_METAG	TARA_N000001400_METAG	TARA_082_DCM_180-2000	PRJEB4352	SAMEA2657035	ERR599279	ERX556215	ERS490922
TARA_SAMEA2621440_METAG	TARA_N000001396_METAG	TARA_082_DCM_20-180	PRJEB4352	SAMEA2621440	ERR599209	ERX556171	ERS490945
TARA_SAMEA2621442_METAG	TARA_N000001392_METAG	TARA_082_DCM_5-20	PRJEB4352	SAMEA2621442	ERR599221	ERX556188	ERS490947
TARA_SAMEA2621410_METAG	TARA_N000001382_METAG	TARA_082_SRF_0.8->	PRJEB4352	SAMEA2621410	ERR599293	ERX556221	ERS490894
TARA_SAMEA2621412_METAG	TARA_N000001386_METAG	TARA_082_SRF_0.8-5	PRJEB4352	SAMEA2621412	ERR599298	ERX556275	ERS490896
TARA_SAMEA2656994_METAG	TARA_N000001398_METAG	TARA_082_SRF_180-2000	PRJEB4352	SAMEA2656994	ERR599234	ERX556269	ERS490905
TARA_SAMEA2657078_METAG	TARA_N000001394_METAG	TARA_082_SRF_20-180	PRJEB4352	SAMEA2657078	ERR599306	ERX556249	ERS490911
TARA_SAMEA2657104_METAG	TARA_N000001390_METAG	TARA_082_SRF_5-20	PRJEB4352	SAMEA2657104	ERR599232	ERX556186	ERS490915
TARA_SAMEA2621468_METAG	TARA_N000001372_METAG	TARA_083_SRF_0.8->	PRJEB4352	SAMEA2621468	ERR1726572	ERX1796835	ERS490975
TARA_SAMEA2621470_METAG	TARA_N000001374_METAG	TARA_083_SRF_0.8-5	PRJEB4352	SAMEA2621470	ERR868388	ERX948099	ERS490977
TARA_SAMEA2732412_METAG	TARA_N000001380_METAG	TARA_083_SRF_180-2000	PRJEB4352	SAMEA2732412	ERR1726928	ERX1796630	ERS490995
TARA_SAMEA2621474_METAG	TARA_N000001376_METAG	TARA_083_SRF_5-20	PRJEB4352	SAMEA2621474	ERR1700898	ERX1771201	ERS490981
TARA_SAMEA2621496_METAG	TARA_N000001006_METAG	TARA_084_SRF_0.8->	PRJEB4352	SAMEA2621496	ERR1740325,ERR599270	ERX1809868,ERX556218	ERS491010
TARA_SAMEA2621498_METAG	TARA_N000001438_METAG	TARA_084_SRF_0.8-5	PRJEB4352	SAMEA2621498	ERR599254	ERX556264	ERS491012
TARA_SAMEA2657049_METAG	TARA_N000001362_METAG	TARA_084_SRF_180-2000	PRJEB4352	SAMEA2657049	ERR599291	ERX556260	ERS491021
TARA_SAMEA2657033_METAG	TARA_N000001442_METAG	TARA_084_SRF_20-180	PRJEB4352	SAMEA2657033	ERR599283	ERX556279	ERS491028
TARA_SAMEA2657096_METAG	TARA_N000001440_METAG	TARA_084_SRF_5-20	PRJEB4352	SAMEA2657096	ERR599224	ERX556175	ERS491032
TARA_SAMEA2621542_METAG	TARA_N000001026_METAG	TARA_085_DCM_0.8->	PRJEB4352	SAMEA2621542	ERR599239	ERX556266	ERS491101
TARA_SAMEA2621544_METAG	TARA_N000001030_METAG	TARA_085_DCM_0.8-5	PRJEB4352	SAMEA2621544	ERR599325	ERX556253	ERS491103
TARA_SAMEA2657068_METAG	TARA_N000001042_METAG	TARA_085_DCM_180-2000	PRJEB4352	SAMEA2657068	ERR599310	ERX556222	ERS491078
TARA_SAMEA2732536_METAG	TARA_N000001019_METAG	TARA_085_DCM_20-180	PRJEB4352	SAMEA2732536	ERR599288	ERX556198	ERS491081
TARA_SAMEA2656966_METAG	TARA_N000001034_METAG	TARA_085_DCM_5-20	PRJEB4352	SAMEA2656966	ERR1740327,ERR599206	ERX1809870,ERX556174	ERS491086
TARA_SAMEA2621562_METAG	TARA_N000001044_METAG	TARA_085_MES_0.8-3	PRJEB4352	SAMEA2621562	ERR599227	ERX556181	ERS491121
TARA_SAMEA2621563_METAG	TARA_N000001045_METAG	TARA_085_MES_3->	PRJEB4352	SAMEA2621563	ERR599217	ERX556179	ERS491122
TARA_SAMEA2621520_METAG	TARA_N000001024_METAG	TARA_085_SRF_0.8->	PRJEB4352	SAMEA2621520	ERR599281	ERX556204	ERS491055
TARA_SAMEA2621522_METAG	TARA_N000001028_METAG	TARA_085_SRF_0.8-5	PRJEB4352	SAMEA2621522	ERR599335	ERX556265	ERS491057
TARA_SAMEA2656979_METAG	TARA_N000001040_METAG	TARA_085_SRF_180-2000	PRJEB4352	SAMEA2656979	ERR599214	ERX556189	ERS491070
TARA_SAMEA2732415_METAG	TARA_N000001017_METAG	TARA_085_SRF_20-180	PRJEB4352	SAMEA2732415	ERR599264	ERX556256	ERS491073
TARA_SAMEA2621524_METAG	TARA_N000001032_METAG	TARA_085_SRF_5-20	PRJEB4352	SAMEA2621524	ERR599228	ERX556191	ERS491059
TARA_SAMEA2621609_METAG	TARA_N000001071_METAG	TARA_086_DCM_0.8-5	PRJEB4352	SAMEA2621609	ERR868361	ERX948019	ERS491187
TARA_SAMEA2732581_METAG	TARA_N000001083_METAG	TARA_086_DCM_180-2000	PRJEB4352	SAMEA2732581	ERR1726812	ERX1796728	ERS491168
TARA_SAMEA2621583_METAG	TARA_N000001069_METAG	TARA_086_SRF_0.8-5	PRJEB4352	SAMEA2621583	ERR868376	ERX947984	ERS491142
TARA_SAMEA2732543_METAG	TARA_N000001081_METAG	TARA_086_SRF_180-2000	PRJEB4352	SAMEA2732543	ERR1726683	ERX1796946	ERS491164
TARA_SAMEA2732419_METAG	TARA_N000001077_METAG	TARA_086_SRF_20-180	PRJEB4352	SAMEA2732419	ERR1726781,ERR1726901	ERX1796644,ERX1796788	ERS491153
TARA_SAMEA2732484_METAG	TARA_N000001073_METAG	TARA_086_SRF_5-20	PRJEB4352	SAMEA2732484	ERR1726939,ERR1726968	ERX1796561,ERX1796758	ERS491157
TARA_SAMEA2621696_METAG	TARA_N000001217_METAG	TARA_089_SRF_0.8-5	PRJEB4352	SAMEA2621696	ERR868394	ERX948067	ERS491289
TARA_SAMEA2732304_METAG	TARA_N000001223_METAG	TARA_089_SRF_180-2000	PRJEB4352	SAMEA2732304	ERR1726774	ERX1796816	ERS491302
TARA_SAMEA2732362_METAG	TARA_N000001221_METAG	TARA_089_SRF_20-180	PRJEB4352	SAMEA2732362	ERR1726799	ERX1796954	ERS491307
TARA_SAMEA2621768_METAG	TARA_N000001309_METAG	TARA_092_SRF_0.8->	PRJEB4352	SAMEA2621768	ERR1726645,ERR1726749	ERX1796747,ERX1796764	ERS491394
TARA_SAMEA2621772_METAG	TARA_N000001299_METAG	TARA_092_SRF_0.8-5	PRJEB4352	SAMEA2621772	ERR868413	ERX947976	ERS491398
TARA_SAMEA2732583_METAG	TARA_N000001305_METAG	TARA_092_SRF_180-2000	PRJEB4352	SAMEA2732583	ERR1726790,ERR1726895	ERX1796526,ERX1796615	ERS491407
TARA_SAMEA2732628_METAG	TARA_N000001303_METAG	TARA_092_SRF_20-180	PRJEB4352	SAMEA2732628	ERR1726850	ERX1796531	ERS491412
TARA_SAMEA2732696_METAG	TARA_N000001301_METAG	TARA_092_SRF_5-20	PRJEB4352	SAMEA2732696	ERR1726632	ERX1796679	ERS491417
TARA_SAMEA2621823_METAG	TARA_N000001111_METAG	TARA_093_DCM_0.8-5	PRJEB4352	SAMEA2621823	ERR868358	ERX948005	ERS491474
TARA_SAMEA2732245_METAG	TARA_N000001123_METAG	TARA_093_DCM_180-2000	PRJEB4352	SAMEA2732245	ERR1726627	ERX1796853	ERS491460
TARA_SAMEA2621827_METAG	TARA_N000001115_METAG	TARA_093_DCM_5-20	PRJEB4352	SAMEA2621827	ERR1700901	ERX1771186	ERS491478
TARA_SAMEA2621789_METAG	TARA_N000001306_METAG	TARA_093_SRF_0.8->	PRJEB4352	SAMEA2621789	ERR1726719	ERX1796668	ERS491431
TARA_SAMEA2621791_METAG	TARA_N000001296_METAG	TARA_093_SRF_0.8-5	PRJEB4352	SAMEA2621791	ERR868416	ERX948054	ERS491433
TARA_SAMEA2732192_METAG	TARA_N000001288_METAG	TARA_093_SRF_180-2000	PRJEB4352	SAMEA2732192	ERR1726876	ERX1796692	ERS491455
TARA_SAMEA2621793_METAG	TARA_N000001290_METAG	TARA_093_SRF_20-180	PRJEB4352	SAMEA2621793,SAMEA2621794	ERR1726524,ERR1726952	ERX1796905,ERX1796959	ERS491435,ERS491436
TARA_SAMEA2621795_METAG	TARA_N000001292_METAG	TARA_093_SRF_5-20	PRJEB4352	SAMEA2621795	ERR1726878	ERX1796861	ERS491437
TARA_SAMEA2621854_METAG	TARA_N000001266_METAG	TARA_095_SRF_0.8-5	PRJEB4352	SAMEA2621854	ERR868436	ERX947954	ERS491514
TARA_SAMEA2732968_METAG	TARA_N000001267_METAG	TARA_095_SRF_180-2000	PRJEB4352	SAMEA2732968	ERR1726543	ERX1796824	ERS491520
TARA_SAMEA2621855_METAG	TARA_N000001264_METAG	TARA_095_SRF_20-180	PRJEB4352	SAMEA2621855	ERR1726963	ERX1796840	ERS491515
TARA_SAMEA2732120_METAG	TARA_N000001265_METAG	TARA_095_SRF_5-20	PRJEB4352	SAMEA2732120	ERR1726779	ERX1796520	ERS491522
TARA_SAMEA2621894_METAG	TARA_N000001236_METAG	TARA_096_DCM_0.8-5	PRJEB4352	SAMEA2621894	ERR868415	ERX948091	ERS491572
TARA_SAMEA2732902_METAG	TARA_N000001242_METAG	TARA_096_DCM_180-2000	PRJEB4352	SAMEA2732902	ERR1726806	ERX1796702	ERS491593
TARA_SAMEA2621897_METAG	TARA_N000001239_METAG	TARA_096_DCM_5-20	PRJEB4352	SAMEA2621897	ERR1726815	ERX1796598	ERS491575
TARA_SAMEA2621872_METAG	TARA_N000001256_METAG	TARA_096_SRF_0.8-5	PRJEB4352	SAMEA2621872	ERR868404	ERX948105	ERS491538
TARA_SAMEA2732838_METAG	TARA_N000001252_METAG	TARA_096_SRF_180-2000	PRJEB4352	SAMEA2732838	ERR1726716	ERX1796636	ERS491589
TARA_SAMEA2732363_METAG	TARA_N000001260_METAG	TARA_096_SRF_20-180	PRJEB4352	SAMEA2732363	ERR1726558	ERX1796629	ERS491547
TARA_SAMEA2732425_METAG	TARA_N000001258_METAG	TARA_096_SRF_5-20	PRJEB4352	SAMEA2732425	ERR1726943	ERX1796699	ERS491553
TARA_SAMEA2621971_METAG	TARA_N000001525_METAG	TARA_097_DCM_0.8-5	PRJEB4352	SAMEA2621971	ERR868446	ERX948014	ERS491673
TARA_SAMEA2732634_METAG	TARA_N000001540_METAG	TARA_097_DCM_180-2000	PRJEB4352	SAMEA2732634	ERR1726880	ERX1796718	ERS491655
TARA_SAMEA2621948_METAG	TARA_N000001276_METAG	TARA_097_MES_0.8-3	PRJEB4352	SAMEA2621948	ERR868417	ERX947988	ERS491645
TARA_SAMEA2621922_METAG	TARA_N000001522_METAG	TARA_097_SRF_0.8-5	PRJEB4352	SAMEA2621922	ERR868444	ERX947982	ERS491613
TARA_SAMEA2732369_METAG	TARA_N000001538_METAG	TARA_097_SRF_180-2000	PRJEB4352	SAMEA2732369	ERR1726593	ERX1796562	ERS491630
TARA_SAMEA2732195_METAG	TARA_N000001534_METAG	TARA_097_SRF_20-180	PRJEB4352	SAMEA2732195	ERR1726598	ERX1796507	ERS491693
TARA_SAMEA2622038_METAG	TARA_N000001588_METAG	TARA_098_DCM_0.8-5	PRJEB4352	SAMEA2622038	ERR873961,ERR873966	ERX953562,ERX953571	ERS491757
TARA_SAMEA2657031_METAG	TARA_N000001594_METAG	TARA_098_DCM_180-2000	PRJEB4352	SAMEA2657031	ERR1726900	ERX1796719	ERS491798
TARA_SAMEA2657023_METAG	TARA_N000001584_METAG	TARA_098_DCM_20-180	PRJEB4352	SAMEA2657023	ERR1726603,ERR1726710	ERX1796739,ERX1796812	ERS491799
TARA_SAMEA2622039_METAG	TARA_N000001580_METAG	TARA_098_DCM_5-20	PRJEB4352	SAMEA2622039	ERR1700897,ERR1700905	ERX1771185,ERX1771199	ERS491758
TARA_SAMEA2622067_METAG	TARA_N000001590_METAG	TARA_098_MES_0.8-3	PRJEB4352	SAMEA2622067	ERR868379	ERX948108	ERS491786
TARA_SAMEA2622010_METAG	TARA_N000001574_METAG	TARA_098_SRF_0.8-5	PRJEB4352	SAMEA2622010	ERR868447,ERR868499	ERX947978,ERX948101	ERS491719
TARA_SAMEA2656959_METAG	TARA_N000001586_METAG	TARA_098_SRF_180-2000	PRJEB4352	SAMEA2656959	ERR1726541	ERX1796652	ERS491732
TARA_SAMEA2656984_METAG	TARA_N000001582_METAG	TARA_098_SRF_20-180	PRJEB4352	SAMEA2656984	ERR1726970	ERX1796667	ERS491736
TARA_SAMEA2622012_METAG	TARA_N000001578_METAG	TARA_098_SRF_5-20	PRJEB4352	SAMEA2622012	ERR1726735,ERR1726896	ERX1796722,ERX1796737	ERS491721
TARA_SAMEA2622128_METAG	TARA_N000001606_METAG	TARA_100_DCM_0.8->	PRJEB4352	SAMEA2622128	ERR1726527,ERR1726609	ERX1796801,ERX1796844	ERS491883
TARA_SAMEA2622158_METAG	TARA_N000001642_METAG	TARA_100_DCM_0.8-3	PRJEB4352	SAMEA2622158	ERR868453,ERR868457	ERX948009,ERX948083	ERS491922
TARA_SAMEA2622130_METAG	TARA_N000001610_METAG	TARA_100_DCM_0.8-5	PRJEB4352	SAMEA2622130	ERR868424,ERR868465	ERX947967,ERX947975	ERS491885
TARA_SAMEA2657044_METAG	TARA_N000001622_METAG	TARA_100_DCM_180-2000	PRJEB4352	SAMEA2657044	ERR1726550,ERR1726623,ERR1726698	ERX1796610,ERX1796771,ERX1796911	ERS491900
TARA_SAMEA2657077_METAG	TARA_N000001618_METAG	TARA_100_DCM_20-180	PRJEB4352	SAMEA2657077	ERR1726655	ERX1796736	ERS491904
TARA_SAMEA2622159_METAG	TARA_N000001643_METAG	TARA_100_DCM_3->	PRJEB4352	SAMEA2622159	ERR1726631	ERX1796709	ERS491923
TARA_SAMEA2622132_METAG	TARA_N000001614_METAG	TARA_100_DCM_5-20	PRJEB4352	SAMEA2622132	ERR1700903	ERX1771196	ERS491887
TARA_SAMEA2622104_METAG	TARA_N000001604_METAG	TARA_100_SRF_0.8->	PRJEB4352	SAMEA2622104	ERR1726634,ERR1726656	ERX1796752,ERX1796869	ERS491843
TARA_SAMEA2622106_METAG	TARA_N000001608_METAG	TARA_100_SRF_0.8-5	PRJEB4352	SAMEA2622106	ERR868493	ERX947966	ERS491845
TARA_SAMEA2657000_METAG	TARA_N000001620_METAG	TARA_100_SRF_180-2000	PRJEB4352	SAMEA2657000	ERR1726624,ERR1726909	ERX1796631,ERX1796952	ERS491866
TARA_SAMEA2657086_METAG	TARA_N000001616_METAG	TARA_100_SRF_20-180	PRJEB4352	SAMEA2657086	ERR1726588,ERR1726639,ERR1726755	ERX1796541,ERX1796573,ERX1796883	ERS491854
TARA_SAMEA2656973_METAG	TARA_N000001612_METAG	TARA_100_SRF_5-20	PRJEB4352	SAMEA2656973	ERR1726865	ERX1796826	ERS491858
TARA_SAMEA2622228_METAG	TARA_N000001648_METAG	TARA_102_DCM_0.8->	PRJEB4352	SAMEA2622228	ERR1726842	ERX1796691	ERS492021
TARA_SAMEA2622230_METAG	TARA_N000001652_METAG	TARA_102_DCM_0.8-5	PRJEB4352	SAMEA2622230	ERR868422,ERR868440	ERX948043,ERX948049	ERS492023
TARA_SAMEA2657097_METAG	TARA_N000001664_METAG	TARA_102_DCM_180-2000	PRJEB4352	SAMEA2657097	ERR1700911	ERX1771184	ERS492000
TARA_SAMEA2657087_METAG	TARA_N000001660_METAG	TARA_102_DCM_20-180	PRJEB4352	SAMEA2657087	ERR1726659	ERX1796886	ERS492004
TARA_SAMEA2622232_METAG	TARA_N000001656_METAG	TARA_102_DCM_5-20	PRJEB4352	SAMEA2622232	ERR1726742	ERX1796757	ERS492025
TARA_SAMEA2622206_METAG	TARA_N000001684_METAG	TARA_102_MES_0.8-3	PRJEB4352	SAMEA2622206	ERR868362	ERX948109	ERS491989
TARA_SAMEA2622182_METAG	TARA_N000001646_METAG	TARA_102_SRF_0.8->	PRJEB4352	SAMEA2622182	ERR1726628	ERX1796580	ERS491947
TARA_SAMEA2622184_METAG	TARA_N000001650_METAG	TARA_102_SRF_0.8-5	PRJEB4352	SAMEA2622184	ERR868357	ERX947991	ERS491949
TARA_SAMEA2657072_METAG	TARA_N000001662_METAG	TARA_102_SRF_180-2000	PRJEB4352	SAMEA2657072	ERR1726705	ERX1796929	ERS491970
TARA_SAMEA2657092_METAG	TARA_N000001658_METAG	TARA_102_SRF_20-180	PRJEB4352	SAMEA2657092	ERR1726709	ERX1796804	ERS491958
TARA_SAMEA2656991_METAG	TARA_N000001654_METAG	TARA_102_SRF_5-20	PRJEB4352	SAMEA2656991	ERR1726841	ERX1796646	ERS491962
TARA_SAMEA2622278_METAG	TARA_N000001692_METAG	TARA_106_DCM_0.8-5	PRJEB4352	SAMEA2622278	ERR868505	ERX948003	ERS492090
TARA_SAMEA2732708_METAG	TARA_N000001704_METAG	TARA_106_DCM_180-2000	PRJEB4352	SAMEA2732708	ERR1726566	ERX1796783	ERS492124
TARA_SAMEA2732775_METAG	TARA_N000001700_METAG	TARA_106_DCM_20-180	PRJEB4352	SAMEA2732775	ERR1726830	ERX1796957	ERS492128
TARA_SAMEA2622280_METAG	TARA_N000001696_METAG	TARA_106_DCM_5-20	PRJEB4352	SAMEA2622280	ERR1726828	ERX1796559	ERS492092
TARA_SAMEA2622305_METAG	TARA_N000001724_METAG	TARA_106_MES_0.8-3	PRJEB4352	SAMEA2622305	ERR868377	ERX947961	ERS492117
TARA_SAMEA2622258_METAG	TARA_N000001690_METAG	TARA_106_SRF_0.8-5	PRJEB4352	SAMEA2622258	ERR868502	ERX947951	ERS492052
TARA_SAMEA2732643_METAG	TARA_N000001702_METAG	TARA_106_SRF_180-2000	PRJEB4352	SAMEA2732643	ERR1726740	ERX1796847	ERS492073
TARA_SAMEA2732548_METAG	TARA_N000001698_METAG	TARA_106_SRF_20-180	PRJEB4352	SAMEA2732548	ERR1726525	ERX1796611	ERS492060
TARA_SAMEA2732589_METAG	TARA_N000001694_METAG	TARA_106_SRF_5-20	PRJEB4352	SAMEA2732589	ERR1726713	ERX1796909	ERS492064
TARA_SAMEA2622343_METAG	TARA_N000001728_METAG	TARA_109_DCM_0.8->	PRJEB4352	SAMEA2622343	ERR1726760	ERX1796651	ERS492184
TARA_SAMEA2622345_METAG	TARA_N000001732_METAG	TARA_109_DCM_0.8-5	PRJEB4352	SAMEA2622345	ERR868450,ERR868472	ERX947952,ERX947965	ERS492186
TARA_SAMEA2657076_METAG	TARA_N000001740_METAG	TARA_109_DCM_20-180	PRJEB4352	SAMEA2657076,SAMEA2657103	ERR1726563,ERR1726658,ERR1726945,ERR1726964	ERX1796779,ERX1796781,ERX1796841,ERX1796884	ERS492224,ERS492226
TARA_SAMEA2622347_METAG	TARA_N000001736_METAG	TARA_109_DCM_5-20	PRJEB4352	SAMEA2622347	ERR1726856,ERR1726904	ERX1796566,ERX1796956	ERS492188
TARA_SAMEA2622369_METAG	TARA_N000001784_METAG	TARA_109_MES_0.8-3	PRJEB4352	SAMEA2622369	ERR868470,ERR868506	ERX947981,ERX948066	ERS492212
TARA_SAMEA2622324_METAG	TARA_N000001727_METAG	TARA_109_SRF_0.8->	PRJEB4352	SAMEA2622324	ERR1726807,ERR1726933,ERR1726955	ERX1796656,ERX1796928,ERX1796948	ERS492153
TARA_SAMEA2622325_METAG	TARA_N000001730_METAG	TARA_109_SRF_0.8-5	PRJEB4352	SAMEA2622325	ERR868374,ERR868441	ERX948011,ERX948095	ERS492154
TARA_SAMEA2657088_METAG	TARA_N000001742_METAG	TARA_109_SRF_180-2000	PRJEB4352	SAMEA2657088	ERR1726766,ERR1726789	ERX1796906,ERX1796958	ERS492169
TARA_SAMEA2657008_METAG	TARA_N000001738_METAG	TARA_109_SRF_20-180	PRJEB4352	SAMEA2657008	ERR1726788,ERR1726801	ERX1796585,ERX1796743	ERS492137
TARA_SAMEA2657063_METAG	TARA_N000001734_METAG	TARA_109_SRF_5-20	PRJEB4352	SAMEA2657063	ERR1726792,ERR1726871	ERX1796620,ERX1796917	ERS492161
TARA_SAMEA2622415_METAG	TARA_N000001748_METAG	TARA_110_DCM_0.8->	PRJEB4352	SAMEA2622415	ERR1726579	ERX1796750	ERS492277
TARA_SAMEA2622417_METAG	TARA_N000001752_METAG	TARA_110_DCM_0.8-5	PRJEB4352	SAMEA2622417	ERR868364,ERR868438	ERX947998,ERX948046	ERS492279
TARA_SAMEA2731692_METAG	TARA_N000001764_METAG	TARA_110_DCM_180-2000	PRJEB4352	SAMEA2731692	ERR1726604	ERX1796873	ERS492313
TARA_SAMEA2622419_METAG	TARA_N000001756_METAG	TARA_110_DCM_5-20	PRJEB4352	SAMEA2622419	ERR1726668,ERR1726773	ERX1796574,ERX1796649	ERS492281
TARA_SAMEA2622441_METAG	TARA_N000001804_METAG	TARA_110_MES_0.8-3	PRJEB4352	SAMEA2622441	ERR868443	ERX948100	ERS492306
TARA_SAMEA2622389_METAG	TARA_N000001746_METAG	TARA_110_SRF_0.8->	PRJEB4352	SAMEA2622389	ERR1726602,ERR1726907	ERX1796697,ERX1796813	ERS492241
TARA_SAMEA2622391_METAG	TARA_N000001750_METAG	TARA_110_SRF_0.8-5	PRJEB4352	SAMEA2622391	ERR868442	ERX947983	ERS492243
TARA_SAMEA2731833_METAG	TARA_N000001762_METAG	TARA_110_SRF_180-2000	PRJEB4352	SAMEA2731833	ERR1726739,ERR1726775	ERX1796642,ERX1796910	ERS492260
TARA_SAMEA2731795_METAG	TARA_N000001758_METAG	TARA_110_SRF_20-180	PRJEB4352	SAMEA2731795	ERR1726528	ERX1796511	ERS492254
TARA_SAMEA2622393_METAG	TARA_N000001754_METAG	TARA_110_SRF_5-20	PRJEB4352	SAMEA2622393	ERR1726732,ERR1726890	ERX1796753,ERX1796770	ERS492245
TARA_SAMEA2622487_METAG	TARA_N000001814_METAG	TARA_111_DCM_0.8->	PRJEB4352	SAMEA2622487	ERR1726584	ERX1796682	ERS492366
TARA_SAMEA2622489_METAG	TARA_N000001816_METAG	TARA_111_DCM_0.8-5	PRJEB4352	SAMEA2622489	ERR868381	ERX947977	ERS492368
TARA_SAMEA2657019_METAG	TARA_N000001828_METAG	TARA_111_DCM_180-2000	PRJEB4352	SAMEA2657019	ERR1726552,ERR1726882	ERX1796600,ERX1796819	ERS492400
TARA_SAMEA2656980_METAG	TARA_N000001824_METAG	TARA_111_DCM_20-180	PRJEB4352	SAMEA2656980	ERR1726690	ERX1796575	ERS492404
TARA_SAMEA2622490_METAG	TARA_N000001820_METAG	TARA_111_DCM_5-20	PRJEB4352	SAMEA2622490	ERR1726771	ERX1796780	ERS492369
TARA_SAMEA2622511_METAG	TARA_N000001808_METAG	TARA_111_MES_0.8-3	PRJEB4352	SAMEA2622511	ERR873963	ERX953572	ERS492393
TARA_SAMEA2622461_METAG	TARA_N000001810_METAG	TARA_111_SRF_0.8->	PRJEB4352	SAMEA2622461	ERR1726567	ERX1796933	ERS492330
TARA_SAMEA2622463_METAG	TARA_N000001812_METAG	TARA_111_SRF_0.8-5	PRJEB4352	SAMEA2622463	ERR868476	ERX948111	ERS492332
TARA_SAMEA2656988_METAG	TARA_N000001826_METAG	TARA_111_SRF_180-2000	PRJEB4352	SAMEA2656988	ERR1726916	ERX1796628	ERS492349
TARA_SAMEA2657036_METAG	TARA_N000001823_METAG	TARA_111_SRF_20-180	PRJEB4352	SAMEA2657036	ERR1726670	ERX1796734	ERS492344
TARA_SAMEA2622465_METAG	TARA_N000001818_METAG	TARA_111_SRF_5-20	PRJEB4352	SAMEA2622465	ERR1726708	ERX1796934	ERS492334
TARA_SAMEA2622561_METAG	TARA_N000001872_METAG	TARA_112_DCM_0.8-5	PRJEB4352	SAMEA2622561	ERR868432	ERX948086	ERS492461
TARA_SAMEA2732026_METAG	TARA_N000001884_METAG	TARA_112_DCM_180-2000	PRJEB4352	SAMEA2732026	ERR1726778	ERX1796581	ERS492441
TARA_SAMEA2731477_METAG	TARA_N000001880_METAG	TARA_112_DCM_20-180	PRJEB4352	SAMEA2731477	ERR1726977	ERX1796955	ERS492498
TARA_SAMEA2622584_METAG	TARA_N000001846_METAG	TARA_112_MES_0.8-3	PRJEB4352	SAMEA2622584	ERR868365	ERX948001	ERS492487
TARA_SAMEA2622536_METAG	TARA_N000001870_METAG	TARA_112_SRF_0.8-5	PRJEB4352	SAMEA2622536	ERR868501	ERX947963	ERS492426
TARA_SAMEA2731973_METAG	TARA_N000001882_METAG	TARA_112_SRF_180-2000	PRJEB4352	SAMEA2731973	ERR1726694	ERX1796525	ERS492437
TARA_SAMEA2731613_METAG	TARA_N000001878_METAG	TARA_112_SRF_20-180	PRJEB4352	SAMEA2731613	ERR1726834	ERX1796857	ERS492494
TARA_SAMEA2622538_METAG	TARA_N000001874_METAG	TARA_112_SRF_5-20	PRJEB4352	SAMEA2622538	ERR1726535	ERX1796769	ERS492428
TARA_SAMEA2622605_METAG	TARA_N000001896_METAG	TARA_113_SRF_0.8-5	PRJEB4352	SAMEA2622605	ERR868405	ERX948065	ERS492516
TARA_SAMEA2731573_METAG	TARA_N000001902_METAG	TARA_113_SRF_180-2000	PRJEB4352	SAMEA2731573	ERR1726586	ERX1796821	ERS492534
TARA_SAMEA2731517_METAG	TARA_N000001900_METAG	TARA_113_SRF_20-180	PRJEB4352	SAMEA2731517	ERR1726615	ERX1796726	ERS492528
TARA_SAMEA2731618_METAG	TARA_N000001905_METAG	TARA_114_SRF_180-2000	PRJEB4352	SAMEA2731618	ERR1726685	ERX1796810	ERS492539
TARA_SAMEA2731617_METAG	TARA_N000001904_METAG	TARA_114_SRF_20-180	PRJEB4352	SAMEA2731617	ERR1726605	ERX1796623	ERS492538
TARA_SAMEA2731525_METAG	TARA_N000001915_METAG	TARA_115_SRF_180-2000	PRJEB4352	SAMEA2731525	ERR1726620	ERX1796568	ERS492561
TARA_SAMEA2731524_METAG	TARA_N000001914_METAG	TARA_115_SRF_20-180	PRJEB4352	SAMEA2731524	ERR1726592	ERX1796597	ERS492560
TARA_SAMEA2731658_METAG	TARA_N000001911_METAG	TARA_116_SRF_180-2000	PRJEB4352	SAMEA2731658	ERR1726664,ERR1726931	ERX1796579,ERX1796891	ERS492573
TARA_SAMEA2731626_METAG	TARA_N000001910_METAG	TARA_116_SRF_20-180	PRJEB4352	SAMEA2731626	ERR1726857	ERX1796625	ERS492572
TARA_SAMEA2731721_METAG	TARA_N000001919_METAG	TARA_117_SRF_180-2000	PRJEB4352	SAMEA2731721	ERR1726600	ERX1796694	ERS492585
TARA_SAMEA2731720_METAG	TARA_N000001918_METAG	TARA_117_SRF_20-180	PRJEB4352	SAMEA2731720	ERR1726785	ERX1796506	ERS492584
TARA_SAMEA2731578_METAG	TARA_N000001923_METAG	TARA_118_SRF_180-2000	PRJEB4352	SAMEA2731578	ERR1726741	ERX1796794	ERS492598
TARA_SAMEA2731531_METAG	TARA_N000001922_METAG	TARA_118_SRF_20-180	PRJEB4352	SAMEA2731531	ERR1726544	ERX1796746	ERS492597
TARA_SAMEA2622699_METAG	TARA_N000001948_METAG	TARA_122_DCM_0.8-5	PRJEB4352	SAMEA2622699	ERR868419,ERR868425	ERX947990,ERX948085	ERS492708
TARA_SAMEA2657075_METAG	TARA_N000001954_METAG	TARA_122_DCM_180-2000	PRJEB4352	SAMEA2657075	ERR1726826,ERR1726922	ERX1796837,ERX1796892	ERS492715
TARA_SAMEA2657064_METAG	TARA_N000001952_METAG	TARA_122_DCM_20-180	PRJEB4352	SAMEA2657064	ERR1726606,ERR1726700	ERX1796583,ERX1796885	ERS492719
TARA_SAMEA2657026_METAG	TARA_N000001950_METAG	TARA_122_DCM_5-20	PRJEB4352	SAMEA2657026	ERR1726717,ERR1726959	ERX1796522,ERX1796868	ERS492723
TARA_SAMEA2622679_METAG	TARA_N000002010_METAG	TARA_122_MES_0.8-3	PRJEB4352	SAMEA2622679	ERR873959,ERR873968	ERX953564,ERX953570	ERS492686
TARA_SAMEA2622660_METAG	TARA_N000001937_METAG	TARA_122_SRF_0.8->	PRJEB4352	SAMEA2622660	ERR1726556,ERR1726667	ERX1796638,ERX1796912	ERS492650
TARA_SAMEA2622661_METAG	TARA_N000001938_METAG	TARA_122_SRF_0.8-5	PRJEB4352	SAMEA2622661	ERR868475,ERR868513	ERX948010,ERX948080	ERS492651
TARA_SAMEA2657010_METAG	TARA_N000001942_METAG	TARA_122_SRF_180-2000	PRJEB4352	SAMEA2657010	ERR1726883,ERR1726891	ERX1796700,ERX1796855	ERS492658
TARA_SAMEA2657094_METAG	TARA_N000001941_METAG	TARA_122_SRF_20-180	PRJEB4352	SAMEA2657094	ERR1726927,ERR1726932	ERX1796544,ERX1796854	ERS492662
TARA_SAMEA2657070_METAG	TARA_N000001943_METAG	TARA_122_SRF_5-20	PRJEB4352	SAMEA2657070	ERR1726688,ERR1726938	ERX1796690,ERX1796805	ERS492669
TARA_SAMEA2622744_METAG	TARA_N000002000_METAG	TARA_123_MIX_0.8-5	PRJEB4352	SAMEA2622744	ERR868360,ERR868481	ERX948004,ERX948023	ERS492789
TARA_SAMEA2622719_METAG	TARA_N000001972_METAG	TARA_123_SRF_0.8->	PRJEB4352	SAMEA2622719	ERR1726762,ERR1726913	ERX1796627,ERX1796773	ERS492742
TARA_SAMEA2622717_METAG	TARA_N000001992_METAG	TARA_123_SRF_0.8-5	PRJEB4352	SAMEA2622717	ERR868466,ERR868469	ERX948029,ERX948074	ERS492740
TARA_SAMEA2657005_METAG	TARA_N000001998_METAG	TARA_123_SRF_180-2000	PRJEB4352	SAMEA2657005	ERR1726561,ERR1726770	ERX1796596,ERX1796836	ERS492757
TARA_SAMEA2656975_METAG	TARA_N000001996_METAG	TARA_123_SRF_20-180	PRJEB4352	SAMEA2656975	ERR1726622,ERR1726721	ERX1796524,ERX1796866	ERS492763
TARA_SAMEA2657109_METAG	TARA_N000001994_METAG	TARA_123_SRF_5-20	PRJEB4352	SAMEA2657109	ERR1726522,ERR1726961	ERX1796605,ERX1796931	ERS492751
TARA_SAMEA2622804_METAG	TARA_N000002063_METAG	TARA_124_MIX_0.8-5	PRJEB4352	SAMEA2622804	ERR868371,ERR868491,ERR868494	ERX947949,ERX947974,ERX948053	ERS492871
TARA_SAMEA2622766_METAG	TARA_N000002223_METAG	TARA_124_SRF_0.22-3	PRJEB4352	SAMEA2622766	ERR588857	ERX546861	ERS492821
TARA_SAMEA2622769_METAG	TARA_N000002036_METAG	TARA_124_SRF_0.8->	PRJEB4352	SAMEA2622769	ERR1726564,ERR1726569,ERR1726725	ERX1796586,ERX1796687,ERX1796703	ERS492824
TARA_SAMEA2622770_METAG	TARA_N000002037_METAG	TARA_124_SRF_0.8-5	PRJEB4352	SAMEA2622770	ERR868363,ERR868489	ERX947973,ERX948088	ERS492825
TARA_SAMEA2656986_METAG	TARA_N000002043_METAG	TARA_124_SRF_180-2000	PRJEB4352	SAMEA2656986	ERR1726608,ERR1726657,ERR1726763	ERX1796645,ERX1796858,ERX1796924	ERS492846
TARA_SAMEA2657085_METAG	TARA_N000002041_METAG	TARA_124_SRF_20-180	PRJEB4352	SAMEA2657085	ERR1726601,ERR1726892	ERX1796678,ERX1796698	ERS492852
TARA_SAMEA2622774_METAG	TARA_N000002039_METAG	TARA_124_SRF_5-20	PRJEB4352	SAMEA2622774	ERR1726533,ERR1726571	ERX1796518,ERX1796662	ERS492829
TARA_SAMEA2622846_METAG	TARA_N000002081_METAG	TARA_125_MIX_0.8-5	PRJEB4352	SAMEA2622846	ERR868359,ERR868426	ERX947953,ERX948022	ERS492935
TARA_SAMEA2622824_METAG	TARA_N000002017_METAG	TARA_125_SRF_0.8->	PRJEB4352	SAMEA2622824	ERR1726643,ERR1726714,ERR1726846	ERX1796632,ERX1796658,ERX1796818	ERS492895
TARA_SAMEA2622826_METAG	TARA_N000002019_METAG	TARA_125_SRF_0.8-5	PRJEB4352	SAMEA2622826	ERR868352,ERR868382	ERX947994,ERX948064	ERS492897
TARA_SAMEA2657071_METAG	TARA_N000002025_METAG	TARA_125_SRF_180-2000	PRJEB4352	SAMEA2657071	ERR1726745,ERR1726765,ERR1726946	ERX1796607,ERX1796714,ERX1796738	ERS492904
TARA_SAMEA2657032_METAG	TARA_N000002024_METAG	TARA_125_SRF_20-180	PRJEB4352	SAMEA2657032	ERR1726666,ERR1726695,ERR1726903	ERX1796523,ERX1796689,ERX1796850	ERS492909
TARA_SAMEA2656982_METAG	TARA_N000002021_METAG	TARA_125_SRF_5-20	PRJEB4352	SAMEA2656982	ERR1726691,ERR1726822,ERR1726912	ERX1796732,ERX1796741,ERX1796921	ERS492912
TARA_SAMEA2622934_METAG	TARA_N000002287_METAG	TARA_128_DCM_0.8->	PRJEB4352	SAMEA2622934	ERR1726858	ERX1796874	ERS493109
TARA_SAMEA2622936_METAG	TARA_N000002291_METAG	TARA_128_DCM_0.8-5	PRJEB4352	SAMEA2622936	ERR868458	ERX947960	ERS493111
TARA_SAMEA2731900_METAG	TARA_N000002303_METAG	TARA_128_DCM_180-2000	PRJEB4352	SAMEA2731900	ERR1726962	ERX1796877	ERS493076
TARA_SAMEA2731945_METAG	TARA_N000002299_METAG	TARA_128_DCM_20-180	PRJEB4352	SAMEA2731945	ERR1726727	ERX1796582	ERS493080
TARA_SAMEA2732042_METAG	TARA_N000002295_METAG	TARA_128_DCM_5-20	PRJEB4352	SAMEA2732042	ERR1726562	ERX1796595	ERS493092
TARA_SAMEA2622912_METAG	TARA_N000002285_METAG	TARA_128_SRF_0.8->	PRJEB4352	SAMEA2622912	ERR1726851	ERX1796563	ERS493055
TARA_SAMEA2622914_METAG	TARA_N000002289_METAG	TARA_128_SRF_0.8-5	PRJEB4352	SAMEA2622914	ERR868462	ERX948063	ERS493057
TARA_SAMEA2731987_METAG	TARA_N000002301_METAG	TARA_128_SRF_180-2000	PRJEB4352	SAMEA2731987	ERR1726795	ERX1796617	ERS493066
TARA_SAMEA2732035_METAG	TARA_N000002297_METAG	TARA_128_SRF_20-180	PRJEB4352	SAMEA2732035	ERR1726577	ERX1796680	ERS493070
TARA_SAMEA2731992_METAG	TARA_N000002293_METAG	TARA_128_SRF_5-20	PRJEB4352	SAMEA2731992	ERR1726594	ERX1796859	ERS493086
TARA_SAMEA2622983_METAG	TARA_N000002312_METAG	TARA_129_DCM_0.8-5	PRJEB4352	SAMEA2622983	ERR868427	ERX948089	ERS493175
TARA_SAMEA2732644_METAG	TARA_N000002324_METAG	TARA_129_DCM_180-2000	PRJEB4352	SAMEA2732644	ERR1726539	ERX1796616	ERS493153
TARA_SAMEA2732208_METAG	TARA_N000002320_METAG	TARA_129_DCM_20-180	PRJEB4352	SAMEA2732208	ERR1726647	ERX1796845	ERS493184
TARA_SAMEA2732267_METAG	TARA_N000002316_METAG	TARA_129_DCM_5-20	PRJEB4352	SAMEA2732267	ERR1726637	ERX1796577	ERS493188
TARA_SAMEA2622957_METAG	TARA_N000002310_METAG	TARA_129_SRF_0.8-5	PRJEB4352	SAMEA2622957	ERR868347	ERX948062	ERS493132
TARA_SAMEA2732441_METAG	TARA_N000002322_METAG	TARA_129_SRF_180-2000	PRJEB4352	SAMEA2732441	ERR1726935	ERX1796515	ERS493147
TARA_SAMEA2732648_METAG	TARA_N000002318_METAG	TARA_129_SRF_20-180	PRJEB4352	SAMEA2732648	ERR1726894	ERX1796716	ERS493157
TARA_SAMEA2622959_METAG	TARA_N000002314_METAG	TARA_129_SRF_5-20	PRJEB4352	SAMEA2622959	ERR1726805	ERX1796717	ERS493134
TARA_SAMEA2622997_METAG	TARA_N000002343_METAG	TARA_130_SRF_0.8-5	PRJEB4352	SAMEA2622997	ERR868500	ERX948090	ERS493199
TARA_SAMEA2732442_METAG	TARA_N000002347_METAG	TARA_130_SRF_180-2000	PRJEB4352	SAMEA2732442	ERR1726797	ERX1796785	ERS493205
TARA_SAMEA2732443_METAG	TARA_N000002346_METAG	TARA_130_SRF_20-180	PRJEB4352	SAMEA2732443	ERR1726687	ERX1796720	ERS493206
TARA_SAMEA2623035_METAG	TARA_N000002350_METAG	TARA_131_DCM_0.8->	PRJEB4352	SAMEA2623035	ERR1726724,ERR1726845	ERX1796521,ERX1796799	ERS493262
TARA_SAMEA2732729_METAG	TARA_N000002366_METAG	TARA_131_DCM_180-2000	PRJEB4352	SAMEA2732729	ERR1726966	ERX1796904	ERS493270
TARA_SAMEA2732785_METAG	TARA_N000002362_METAG	TARA_131_DCM_20-180	PRJEB4352	SAMEA2732785	ERR1726767	ERX1796889	ERS493274
TARA_SAMEA2732732_METAG	TARA_N000002358_METAG	TARA_131_DCM_5-20	PRJEB4352	SAMEA2732732	ERR1726595	ERX1796536	ERS493278
TARA_SAMEA2623054_METAG	TARA_N000002384_METAG	TARA_131_MES_0.8-3	PRJEB4352	SAMEA2623054	ERR868384	ERX948037	ERS493295
TARA_SAMEA2623016_METAG	TARA_N000002348_METAG	TARA_131_SRF_0.8->	PRJEB4352	SAMEA2623016	ERR1726914	ERX1796558	ERS493222
TARA_SAMEA2623018_METAG	TARA_N000002352_METAG	TARA_131_SRF_0.8-5	PRJEB4352	SAMEA2623018	ERR868485	ERX948000	ERS493224
TARA_SAMEA2732906_METAG	TARA_N000002364_METAG	TARA_131_SRF_180-2000	PRJEB4352	SAMEA2732906	ERR1726823	ERX1796932	ERS493233
TARA_SAMEA2732135_METAG	TARA_N000002360_METAG	TARA_131_SRF_20-180	PRJEB4352	SAMEA2732135	ERR1726621	ERX1796601	ERS493237
TARA_SAMEA2732139_METAG	TARA_N000002356_METAG	TARA_131_SRF_5-20	PRJEB4352	SAMEA2732139	ERR1726640,ERR1726924	ERX1796516,ERX1796584	ERS493241
TARA_SAMEA2623090_METAG	TARA_N000002422_METAG	TARA_132_DCM_0.8->	PRJEB4352	SAMEA2623090	ERR1726570	ERX1796708	ERS493351
TARA_SAMEA2623092_METAG	TARA_N000002418_METAG	TARA_132_DCM_0.8-5	PRJEB4352	SAMEA2623092	ERR868385	ERX948079	ERS493353
TARA_SAMEA2732797_METAG	TARA_N000002402_METAG	TARA_132_DCM_180-2000	PRJEB4352	SAMEA2732797	ERR1726818	ERX1796637	ERS493336
TARA_SAMEA2732910_METAG	TARA_N000002406_METAG	TARA_132_DCM_20-180	PRJEB4352	SAMEA2732910	ERR1726769	ERX1796852	ERS493358
TARA_SAMEA2732914_METAG	TARA_N000002414_METAG	TARA_132_DCM_5-20	PRJEB4352	SAMEA2732914	ERR1726837	ERX1796619	ERS493362
TARA_SAMEA2623108_METAG	TARA_N000002426_METAG	TARA_132_MES_0.8-3	PRJEB4352	SAMEA2623108	ERR868490	ERX947957	ERS493382
TARA_SAMEA2623070_METAG	TARA_N000002420_METAG	TARA_132_SRF_0.8->	PRJEB4352	SAMEA2623070	ERR1726816	ERX1796655	ERS493311
TARA_SAMEA2623072_METAG	TARA_N000002416_METAG	TARA_132_SRF_0.8-5	PRJEB4352	SAMEA2623072	ERR868480	ERX948008	ERS493313
TARA_SAMEA2732736_METAG	TARA_N000002400_METAG	TARA_132_SRF_180-2000	PRJEB4352	SAMEA2732736	ERR1726782	ERX1796707	ERS493320
TARA_SAMEA2732790_METAG	TARA_N000002404_METAG	TARA_132_SRF_20-180	PRJEB4352	SAMEA2732790	ERR1726580,ERR1726872	ERX1796793,ERX1796950	ERS493324
TARA_SAMEA2732843_METAG	TARA_N000002412_METAG	TARA_132_SRF_5-20	PRJEB4352	SAMEA2732843	ERR1726559,ERR1726849	ERX1796839,ERX1796867	ERS493328
TARA_SAMEA2623226_METAG	TARA_N000002183_METAG	TARA_135_DCM_0.8->	PRJEB4352	SAMEA2623226	ERR1726848	ERX1796576	ERS493555
TARA_SAMEA2623228_METAG	TARA_N000002191_METAG	TARA_135_DCM_0.8-5	PRJEB4352	SAMEA2623228	ERR868346	ERX947948	ERS493557
TARA_SAMEA2732986_METAG	TARA_N000002199_METAG	TARA_135_DCM_180-2000	PRJEB4352	SAMEA2732986	ERR1726930	ERX1796875	ERS493564
TARA_SAMEA2732990_METAG	TARA_N000002195_METAG	TARA_135_DCM_20-180	PRJEB4352	SAMEA2732990	ERR1726641,ERR1726680	ERX1796765,ERX1796927	ERS493568
TARA_SAMEA2732994_METAG	TARA_N000002187_METAG	TARA_135_DCM_5-20	PRJEB4352	SAMEA2732994	ERR1726616	ERX1796907	ERS493572
TARA_SAMEA2623246_METAG	TARA_N000002172_METAG	TARA_135_MES_0.8-3	PRJEB4352	SAMEA2623246	ERR873960,ERR873967	ERX953568,ERX953569	ERS493592
TARA_SAMEA2623247_METAG	TARA_N000002171_METAG	TARA_135_MES_3->	PRJEB4352	SAMEA2623247	ERR1726869	ERX1796685	ERS493593
TARA_SAMEA2623204_METAG	TARA_N000002464_METAG	TARA_135_SRF_0.8->	PRJEB4352	SAMEA2623204	ERR1726884	ERX1796660	ERS493517
TARA_SAMEA2623206_METAG	TARA_N000002179_METAG	TARA_135_SRF_0.8-5	PRJEB4352	SAMEA2623206	ERR868433	ERX947971	ERS493519
TARA_SAMEA2732932_METAG	TARA_N000002175_METAG	TARA_135_SRF_180-2000	PRJEB4352	SAMEA2732932	ERR1726747,ERR1726923	ERX1796590,ERX1796851	ERS493526
TARA_SAMEA2732980_METAG	TARA_N000002193_METAG	TARA_135_SRF_20-180	PRJEB4352	SAMEA2732980	ERR1726750	ERX1796803	ERS493530
TARA_SAMEA2732214_METAG	TARA_N000002185_METAG	TARA_135_SRF_5-20	PRJEB4352	SAMEA2732214	ERR1726702,ERR1726888	ERX1796828,ERX1796897	ERS493536
TARA_SAMEA2623264_METAG	TARA_N000002959_METAG	TARA_136_SRF_0.8->	PRJEB4352	SAMEA2623264	ERR1726576	ERX1796735	ERS493610
TARA_SAMEA2623266_METAG	TARA_N000002961_METAG	TARA_136_SRF_0.8-5	PRJEB4352	SAMEA2623266	ERR868378	ERX948060	ERS493612
TARA_SAMEA2732594_METAG	TARA_N000002967_METAG	TARA_136_SRF_180-2000	PRJEB4352	SAMEA2732594	ERR1726776	ERX1796945	ERS493617
TARA_SAMEA2732598_METAG	TARA_N000002965_METAG	TARA_136_SRF_20-180	PRJEB4352	SAMEA2732598	ERR1726873	ERX1796939	ERS493621
TARA_SAMEA2732373_METAG	TARA_N000002963_METAG	TARA_136_SRF_5-20	PRJEB4352	SAMEA2732373	ERR1726723	ERX1796778	ERS493626
TARA_SAMEA2623302_METAG	TARA_N000002934_METAG	TARA_137_DCM_0.8->	PRJEB4352	SAMEA2623302	ERR1726523	ERX1796551	ERS493677
TARA_SAMEA2623304_METAG	TARA_N000002936_METAG	TARA_137_DCM_0.8-5	PRJEB4352	SAMEA2623304	ERR868492	ERX948106	ERS493679
TARA_SAMEA2732863_METAG	TARA_N000002942_METAG	TARA_137_DCM_180-2000	PRJEB4352	SAMEA2732863	ERR1726796	ERX1796556	ERS493686
TARA_SAMEA2732613_METAG	TARA_N000002940_METAG	TARA_137_DCM_20-180	PRJEB4352	SAMEA2732613	ERR1726954	ERX1796937	ERS493690
TARA_SAMEA2732866_METAG	TARA_N000002938_METAG	TARA_137_DCM_5-20	PRJEB4352	SAMEA2732866	ERR1726583	ERX1796681	ERS493694
TARA_SAMEA2623321_METAG	TARA_N000002993_METAG	TARA_137_MES_0.8-3	PRJEB4352	SAMEA2623321	ERR868512	ERX948018	ERS493712
TARA_SAMEA2623282_METAG	TARA_N000002923_METAG	TARA_137_SRF_0.8->	PRJEB4352	SAMEA2623282	ERR1726864	ERX1796594	ERS493643
TARA_SAMEA2732604_METAG	TARA_N000002931_METAG	TARA_137_SRF_180-2000	PRJEB4352	SAMEA2732604	ERR1726738	ERX1796887	ERS493652
TARA_SAMEA2732378_METAG	TARA_N000002929_METAG	TARA_137_SRF_20-180	PRJEB4352	SAMEA2732378	ERR1726692	ERX1796825	ERS493656
TARA_SAMEA2732607_METAG	TARA_N000002927_METAG	TARA_137_SRF_5-20	PRJEB4352	SAMEA2732607	ERR1726669	ERX1796760	ERS493660
TARA_SAMEA2623379_METAG	TARA_N000003011_METAG	TARA_138_DCM_0.8-5	PRJEB4352	SAMEA2623379	ERR868398	ERX948084	ERS493797
TARA_SAMEA2732508_METAG	TARA_N000003017_METAG	TARA_138_DCM_180-2000	PRJEB4352	SAMEA2732508	ERR1726650	ERX1796930	ERS493810
TARA_SAMEA2732721_METAG	TARA_N000003015_METAG	TARA_138_DCM_20-180	PRJEB4352	SAMEA2732721	ERR1726874	ERX1796538	ERS493814
TARA_SAMEA2732716_METAG	TARA_N000003013_METAG	TARA_138_DCM_5-20	PRJEB4352	SAMEA2732716	ERR1726560	ERX1796938	ERS493804
TARA_SAMEA2623397_METAG	TARA_N000002997_METAG	TARA_138_MES_0.8-3	PRJEB4352	SAMEA2623397	ERR868467	ERX948110	ERS493829
TARA_SAMEA2623359_METAG	TARA_N000003001_METAG	TARA_138_SRF_0.8-5	PRJEB4352	SAMEA2623359	ERR868390	ERX948056	ERS493761
TARA_SAMEA2732654_METAG	TARA_N000003007_METAG	TARA_138_SRF_180-2000	PRJEB4352	SAMEA2732654	ERR1726619	ERX1796759	ERS493768
TARA_SAMEA2732658_METAG	TARA_N000003005_METAG	TARA_138_SRF_20-180	PRJEB4352	SAMEA2732658	ERR1726948,ERR1726967	ERX1796501,ERX1796653	ERS493772
TARA_SAMEA2732453_METAG	TARA_N000003003_METAG	TARA_138_SRF_5-20	PRJEB4352	SAMEA2732453	ERR1700910	ERX1771200	ERS493776
TARA_SAMEA2623417_METAG	TARA_N000003035_METAG	TARA_139_SRF_0.8->	PRJEB4352	SAMEA2623417	ERR1726730	ERX1796784	ERS493851
TARA_SAMEA2623419_METAG	TARA_N000003037_METAG	TARA_139_SRF_0.8-5	PRJEB4352	SAMEA2623419	ERR868420	ERX948050	ERS493853
TARA_SAMEA2732322_METAG	TARA_N000003044_METAG	TARA_139_SRF_180-2000	PRJEB4352	SAMEA2732322	ERR1726536	ERX1796552	ERS493872
TARA_SAMEA2732277_METAG	TARA_N000003041_METAG	TARA_139_SRF_20-180	PRJEB4352	SAMEA2732277	ERR1726661	ERX1796860	ERS493867
TARA_SAMEA2732983_METAG	TARA_N000003039_METAG	TARA_139_SRF_5-20	PRJEB4352	SAMEA2732983	ERR1726886	ERX1796878	ERS493860
TARA_SAMEA2623504_METAG	TARA_N000003104_METAG	TARA_142_DCM_0.8-5	PRJEB4352	SAMEA2623504	ERR868367	ERX948021	ERS493997
TARA_SAMEA2730939_METAG	TARA_N000003098_METAG	TARA_142_DCM_180-2000	PRJEB4352	SAMEA2730939	ERR1726957	ERX1796683	ERS493976
TARA_SAMEA2730652_METAG	TARA_N000003100_METAG	TARA_142_DCM_20-180	PRJEB4352	SAMEA2730652	ERR1726529	ERX1796754	ERS493980
TARA_SAMEA2623506_METAG	TARA_N000003102_METAG	TARA_142_DCM_5-20	PRJEB4352	SAMEA2623506	ERR1700891	ERX1771187	ERS493999
TARA_SAMEA2623523_METAG	TARA_N000003118_METAG	TARA_142_MES_0.8-3	PRJEB4352	SAMEA2623523	ERR868474	ERX948096	ERS494016
TARA_SAMEA2623479_METAG	TARA_N000003083_METAG	TARA_142_SRF_0.8-5	PRJEB4352	SAMEA2623479	ERR868430	ERX948041	ERS493954
TARA_SAMEA2730918_METAG	TARA_N000003089_METAG	TARA_142_SRF_180-2000	PRJEB4352	SAMEA2730918	ERR1726944	ERX1796530	ERS493965
TARA_SAMEA2730804_METAG	TARA_N000003087_METAG	TARA_142_SRF_20-180	PRJEB4352	SAMEA2730804	ERR1726768	ERX1796505	ERS493971
TARA_SAMEA2623564_METAG	TARA_N000003144_METAG	TARA_143_DCM_0.8-5	PRJEB4352	SAMEA2623564	ERR868509	ERX948073	ERS494087
TARA_SAMEA2730839_METAG	TARA_N000003148_METAG	TARA_143_DCM_180-2000	PRJEB4352	SAMEA2730839	ERR1726617	ERX1796661	ERS494070
TARA_SAMEA2730834_METAG	TARA_N000003156_METAG	TARA_143_DCM_20-180	PRJEB4352	SAMEA2730834	ERR1726893	ERX1796633	ERS494060
TARA_SAMEA2730960_METAG	TARA_N000003146_METAG	TARA_143_DCM_5-20	PRJEB4352	SAMEA2730960	ERR1726684	ERX1796704	ERS494064
TARA_SAMEA2623579_METAG	TARA_N000003149_METAG	TARA_143_MES_0.8-3	PRJEB4352	SAMEA2623579,SAMEA2623581	ERR868349,ERR873965	ERX947968,ERX953567	ERS494105,ERS494107
TARA_SAMEA2623543_METAG	TARA_N000003137_METAG	TARA_143_SRF_0.8-5	PRJEB4352	SAMEA2623543	ERR868421	ERX948112	ERS494036
TARA_SAMEA2730657_METAG	TARA_N000003141_METAG	TARA_143_SRF_180-2000	PRJEB4352	SAMEA2730657	ERR1726638	ERX1796543	ERS494045
TARA_SAMEA2730956_METAG	TARA_N000003153_METAG	TARA_143_SRF_20-180	PRJEB4352	SAMEA2730956	ERR1726737	ERX1796519	ERS494055
TARA_SAMEA2730950_METAG	TARA_N000003139_METAG	TARA_143_SRF_5-20	PRJEB4352	SAMEA2730950	ERR1700893	ERX1771202	ERS494049
TARA_SAMEA2623621_METAG	TARA_N000003195_METAG	TARA_144_MES_0.8-3	PRJEB4352	SAMEA2623621	ERR868451	ERX948059	ERS494164
TARA_SAMEA2623603_METAG	TARA_N000003179_METAG	TARA_144_SRF_0.8-5	PRJEB4352	SAMEA2623603	ERR873964	ERX953566	ERS494131
TARA_SAMEA2730691_METAG	TARA_N000003191_METAG	TARA_144_SRF_180-2000	PRJEB4352	SAMEA2730691	ERR1726654	ERX1796808	ERS494147
TARA_SAMEA2730686_METAG	TARA_N000003187_METAG	TARA_144_SRF_20-180	PRJEB4352	SAMEA2730686	ERR1726581	ERX1796609	ERS494142
TARA_SAMEA2731011_METAG	TARA_N000003183_METAG	TARA_144_SRF_5-20	PRJEB4352	SAMEA2731011	ERR1700902	ERX1771181	ERS494136
TARA_SAMEA2623667_METAG	TARA_N000003235_METAG	TARA_145_MES_0.8-3	PRJEB4352	SAMEA2623667	ERR868495	ERX948013	ERS494226
TARA_SAMEA2623639_METAG	TARA_N000003215_METAG	TARA_145_SRF_0.8->	PRJEB4352	SAMEA2623639	ERR1726693	ERX1796508	ERS494182
TARA_SAMEA2623641_METAG	TARA_N000003219_METAG	TARA_145_SRF_0.8-5	PRJEB4352	SAMEA2623641	ERR868411	ERX948047	ERS494184
TARA_SAMEA2731031_METAG	TARA_N000003231_METAG	TARA_145_SRF_180-2000	PRJEB4352	SAMEA2731031	ERR1726885	ERX1796643	ERS494191
TARA_SAMEA2731035_METAG	TARA_N000003227_METAG	TARA_145_SRF_20-180	PRJEB4352	SAMEA2731035	ERR1726971	ERX1796918	ERS494195
TARA_SAMEA2730594_METAG	TARA_N000003223_METAG	TARA_145_SRF_5-20	PRJEB4352	SAMEA2730594	ERR1726547	ERX1796935	ERS494199
TARA_SAMEA2623703_METAG	TARA_N000002151_METAG	TARA_146_MES_0.8-3	PRJEB4352	SAMEA2623703	ERR868449	ERX948103	ERS494284
TARA_SAMEA2623685_METAG	TARA_N000003253_METAG	TARA_146_SRF_0.8-5	PRJEB4352	SAMEA2623685	ERR868351	ERX947979	ERS494248
TARA_SAMEA2730869_METAG	TARA_N000003240_METAG	TARA_146_SRF_180-2000	PRJEB4352	SAMEA2730869	ERR1726764	ERX1796547	ERS494255
TARA_SAMEA2730873_METAG	TARA_N000003246_METAG	TARA_146_SRF_20-180	PRJEB4352	SAMEA2730873	ERR1726757	ERX1796916	ERS494259
TARA_SAMEA2730877_METAG	TARA_N000003257_METAG	TARA_146_SRF_5-20	PRJEB4352	SAMEA2730877	ERR1726548	ERX1796548	ERS494263
TARA_SAMEA2623721_METAG	TARA_N000002101_METAG	TARA_147_SRF_0.8->	PRJEB4352	SAMEA2623721	ERR1726679	ERX1796895	ERS494302
TARA_SAMEA2623723_METAG	TARA_N000002103_METAG	TARA_147_SRF_0.8-5	PRJEB4352	SAMEA2623723	ERR868366	ERX948012	ERS494304
TARA_SAMEA2731996_METAG	TARA_N000002109_METAG	TARA_147_SRF_180-2000	PRJEB4352	SAMEA2731996	ERR1726831,ERR1726877	ERX1796549,ERX1796659	ERS494313
TARA_SAMEA2732044_METAG	TARA_N000002107_METAG	TARA_147_SRF_20-180	PRJEB4352	SAMEA2732044	ERR1726720	ERX1796713	ERS494317
TARA_SAMEA2732078_METAG	TARA_N000002106_METAG	TARA_147_SRF_5-20	PRJEB4352	SAMEA2732078	ERR1726703	ERX1796723	ERS494323
TARA_SAMEA2623743_METAG	TARA_N000002113_METAG	TARA_148_SRF_0.8-5	PRJEB4352	SAMEA2623743	ERR868395	ERX947999	ERS494341
TARA_SAMEA2732099_METAG	TARA_N000002119_METAG	TARA_148_SRF_180-2000	PRJEB4352	SAMEA2732099	ERR1726889	ERX1796772	ERS494350
TARA_SAMEA2731634_METAG	TARA_N000002117_METAG	TARA_148_SRF_20-180	PRJEB4352	SAMEA2731634	ERR1726625	ERX1796775	ERS494355
TARA_SAMEA2731821_METAG	TARA_N000002115_METAG	TARA_148_SRF_5-20	PRJEB4352	SAMEA2731821	ERR1726534	ERX1796542	ERS494359
TARA_SAMEA2623763_METAG	TARA_N000002131_METAG	TARA_148b_MES_0.8-3	PRJEB4352	SAMEA2623763	ERR868479	ERX948044	ERS494381
TARA_SAMEA2623799_METAG	TARA_N000002509_METAG	TARA_149_MES_0.8-3	PRJEB4352	SAMEA2623799	ERR868380	ERX947997	ERS494436
TARA_SAMEA2623783_METAG	TARA_N000002135_METAG	TARA_149_SRF_0.8-5	PRJEB4352	SAMEA2623783	ERR868392	ERX948093	ERS494403
TARA_SAMEA2731846_METAG	TARA_N000002141_METAG	TARA_149_SRF_180-2000	PRJEB4352	SAMEA2731846	ERR1726949	ERX1796902	ERS494412
TARA_SAMEA2731641_METAG	TARA_N000002139_METAG	TARA_149_SRF_20-180	PRJEB4352	SAMEA2731641	ERR1726867	ERX1796832	ERS494418
TARA_SAMEA2731851_METAG	TARA_N000002137_METAG	TARA_149_SRF_5-20	PRJEB4352	SAMEA2731851	ERR1726772	ERX1796567	ERS494422
TARA_SAMEA2623839_METAG	TARA_N000002145_METAG	TARA_150_DCM_0.8-5	PRJEB4352	SAMEA2623839	ERR868511	ERX948078	ERS494501
TARA_SAMEA2732073_METAG	TARA_N000002719_METAG	TARA_150_DCM_180-2000	PRJEB4352	SAMEA2732073	ERR1726783	ERX1796588	ERS494508
TARA_SAMEA2732005_METAG	TARA_N000002717_METAG	TARA_150_DCM_20-180	PRJEB4352	SAMEA2732005	ERR1726852	ERX1796863	ERS494484
TARA_SAMEA2731999_METAG	TARA_N000002147_METAG	TARA_150_DCM_5-20	PRJEB4352	SAMEA2731999	ERR1726551	ERX1796557	ERS494478
TARA_SAMEA2623815_METAG	TARA_N000002695_METAG	TARA_150_SRF_0.8->	PRJEB4352	SAMEA2623815	ERR1726817	ERX1796532	ERS494452
TARA_SAMEA2623817_METAG	TARA_N000002697_METAG	TARA_150_SRF_0.8-5	PRJEB4352	SAMEA2623817	ERR868354	ERX948040	ERS494454
TARA_SAMEA2731784_METAG	TARA_N000002703_METAG	TARA_150_SRF_180-2000	PRJEB4352	SAMEA2731784	ERR1726859	ERX1796729	ERS494461
TARA_SAMEA2731788_METAG	TARA_N000002701_METAG	TARA_150_SRF_20-180	PRJEB4352	SAMEA2731788	ERR1726860	ERX1796612	ERS494465
TARA_SAMEA2732095_METAG	TARA_N000002699_METAG	TARA_150_SRF_5-20	PRJEB4352	SAMEA2732095	ERR1726973	ERX1796767	ERS494470
TARA_SAMEA2623881_METAG	TARA_N000002739_METAG	TARA_151_DCM_0.8->	PRJEB4352	SAMEA2623881	ERR1726596	ERX1796571	ERS494572
TARA_SAMEA2623879_METAG	TARA_N000002723_METAG	TARA_151_DCM_0.8-5	PRJEB4352	SAMEA2623879	ERR868423	ERX947969	ERS494570
TARA_SAMEA2732058_METAG	TARA_N000002751_METAG	TARA_151_DCM_180-2000	PRJEB4352	SAMEA2732058	ERR1726824	ERX1796744	ERS494557
TARA_SAMEA2732088_METAG	TARA_N000002755_METAG	TARA_151_DCM_20-180	PRJEB4352	SAMEA2732088	ERR1726911	ERX1796502	ERS494553
TARA_SAMEA2623859_METAG	TARA_N000002737_METAG	TARA_151_SRF_0.8->	PRJEB4352	SAMEA2623859	ERR1726589	ERX1796634	ERS494527
TARA_SAMEA2623861_METAG	TARA_N000002741_METAG	TARA_151_SRF_0.8-5	PRJEB4352	SAMEA2623861	ERR868459	ERX948070	ERS494529
TARA_SAMEA2732052_METAG	TARA_N000002753_METAG	TARA_151_SRF_180-2000	PRJEB4352	SAMEA2732052	ERR1726712	ERX1796589	ERS494536
TARA_SAMEA2732056_METAG	TARA_N000002749_METAG	TARA_151_SRF_20-180	PRJEB4352	SAMEA2732056	ERR1726744	ERX1796896	ERS494540
TARA_SAMEA2732085_METAG	TARA_N000002745_METAG	TARA_151_SRF_5-20	PRJEB4352	SAMEA2732085	ERR1726847	ERX1796830	ERS494545
TARA_SAMEA2623914_METAG	TARA_N000002795_METAG	TARA_152_MES_0.8-3	PRJEB4352	SAMEA2623914	ERR868434	ERX947992	ERS494623
TARA_SAMEA2623946_METAG	TARA_N000002480_METAG	TARA_152_MIX_0.8->	PRJEB4352	SAMEA2623946,SAMEA2623948,SAMEA2623950,SAMEA2623954	ERR1726629,ERR1726707,ERR1726761,ERR1726972	ERX1796513,ERX1796671,ERX1796712,ERX1796829	ERS494658,ERS494660,ERS494662,ERS494666
TARA_SAMEA2623958_METAG	TARA_N000002791_METAG	TARA_152_MIX_0.8-5	PRJEB4352	SAMEA2623958	ERR868375	ERX947970	ERS494670
TARA_SAMEA2731893_METAG	TARA_N000002783_METAG	TARA_152_MIX_20-180	PRJEB4352	SAMEA2731893	ERR1726947	ERX1796782	ERS494686
TARA_SAMEA2623961_METAG	TARA_N000002797_METAG	TARA_152_MIX_5-20	PRJEB4352	SAMEA2623961	ERR1726545	ERX1796796	ERS494673
TARA_SAMEA2623899_METAG	TARA_N000002773_METAG	TARA_152_SRF_0.8->	PRJEB4352	SAMEA2623899	ERR1726980	ERX1796777	ERS494592
TARA_SAMEA2623901_METAG	TARA_N000002789_METAG	TARA_152_SRF_0.8-5	PRJEB4352	SAMEA2623901	ERR868445	ERX948038	ERS494594
TARA_SAMEA2731672_METAG	TARA_N000002777_METAG	TARA_152_SRF_180-2000	PRJEB4352	SAMEA2731672	ERR1726553	ERX1796666	ERS494602
TARA_SAMEA2731859_METAG	TARA_N000002781_METAG	TARA_152_SRF_20-180	PRJEB4352	SAMEA2731859	ERR1726635	ERX1796684	ERS494612
TARA_SAMEA2731676_METAG	TARA_N000002785_METAG	TARA_152_SRF_5-20	PRJEB4352	SAMEA2731676	ERR1726861	ERX1796603	ERS494606
TARA_SAMEA2623985_METAG	TARA_N000002823_METAG	TARA_153_MIX_0.8->	PRJEB4352	SAMEA2623985,SAMEA2624009	ERR1726821,ERR1726919	ERX1796665,ERX1796797	ERS494707,ERS494741
TARA_SAMEA2623987_METAG	TARA_N000002819_METAG	TARA_153_MIX_0.8-5	PRJEB4352	SAMEA2623987,SAMEA2624011	ERR868410,ERR868429	ERX947956,ERX947962	ERS494709,ERS494743
TARA_SAMEA2731729_METAG	TARA_N000002807_METAG	TARA_153_MIX_180-2000	PRJEB4352	SAMEA2731729,SAMEA2731933	ERR1726532,ERR1726941	ERX1796654,ERX1796748	ERS494720,ERS494752
TARA_SAMEA2731730_METAG	TARA_N000002811_METAG	TARA_153_MIX_20-180	PRJEB4352	SAMEA2731730,SAMEA2731935	ERR1726653,ERR1726803	ERX1796545,ERX1796809	ERS494726,ERS494754
TARA_SAMEA2623989_METAG	TARA_N000002817_METAG	TARA_153_MIX_5-20	PRJEB4352	SAMEA2623989	ERR1726756	ERX1796870	ERS494711
TARA_SAMEA2620959_METAG	TARA_N000000807SUB_METAG	TARA_066_DCM_0.8-5	PRJEB4352	SAMEA2620959	ERR599233,ERR599235	ERX556278,ERX556298	ERS490172

## Sheet: Tara prokaryote enriched metatr
sample_name	internal_sample_name	sample_material	study_accessions	sample_accessions	run_accessions	internal_run_accessions
TARA_SAMEA3905024_METAT	TARA_011_SRF_0.22-1.6_T	TARA_011_SRF_0.22-1.6	PRJEB6608	SAMEA3905024	ERR1336912,ERR1336911	BEZ_ADGAOSW_3_C7BWPACXX.IND3_noribo_clean,BEZ_ADGAOSW_7_C7R7GACXX.IND3_noribo_clean
TARA_SAMEA2619639_METAT	TARA_015_SRF_0.22-1.6_T	TARA_015_SRF_0.22-1.6	PRJEB6608	SAMEA2619639	ERR3586985,ERR3587078	BEZ_ADHAOSW_1_C8D3YACXX.IND5_noribo_clean,BEZ_ADHAOSW_2_C8C37ACXX.IND5_noribo_clean
TARA_SAMEA2619647_METAT	TARA_016_SRF_0.22-1.6_T	TARA_016_SRF_0.22-1.6	PRJEB6608	SAMEA2619647	ERR3586986,ERR3587079	BEZ_ADIAOSW_2_C8D3YACXX.IND11_noribo_clean,BEZ_ADIAOSW_3_C8C37ACXX.IND11_noribo_clean
TARA_SAMEA2619669_METAT	TARA_018_SRF_0.22-1.6_T	TARA_018_SRF_0.22-1.6	PRJEB6608	SAMEA2619669	ERR3586987,ERR3587080	BEZ_ADKAOSW_3_C8D3YACXX.IND12_noribo_clean,BEZ_ADKAOSW_4_C8C37ACXX.IND12_noribo_clean
TARA_SAMEA2619691_METAT	TARA_019_SRF_0.22-1.6_T	TARA_019_SRF_0.22-1.6	PRJEB6608	SAMEA2619691	ERR3586988,ERR3587081	BEZ_ADLAOSW_4_C8D3YACXX.IND1_noribo_clean,BEZ_ADLAOSW_7_C8C37ACXX.IND1_noribo_clean
TARA_SAMEA2619750_METAT	TARA_022_DCM_0.22-1.6_T	TARA_022_DCM_0.22-1.6	PRJEB6608	SAMEA2619750	ERR3586989,ERR3587082	BEZ_ADQAOSW_5_C8D3YACXX.IND5_noribo_clean,BEZ_ADQAOSW_6_C8C37ACXX.IND5_noribo_clean
TARA_SAMEA2619784_METAT	TARA_025_DCM_0.22-1.6_T	TARA_025_DCM_0.22-1.6	PRJEB6608	SAMEA2619784	ERR3587083,ERR3586990	BEZ_ADVAOSW_8_C8C37ACXX.IND9_noribo_clean,BEZ_ADVAOSW_8_C8D3YACXX.IND9_noribo_clean
TARA_SAMEA2619804_METAT	TARA_031_SRF_0.22-1.6_T	TARA_031_SRF_0.22-1.6	PRJEB6608	SAMEA2619804	ERR3586961,ERR3587084	BEZ_ADXAOSW_1_C8NELACXX.IND10_noribo_clean,BEZ_ADXAOSW_5_C8C37ACXX.IND10_noribo_clean
TARA_SAMEA2619822_METAT	TARA_032_SRF_0.22-1.6_T	TARA_032_SRF_0.22-1.6	PRJEB6608	SAMEA2619822	ERR3587085,ERR3586752,ERR3586753,ERR3586754,ERR3586755	BEZ_AEAAOSW_5_C8C37ACXX.IND11_noribo_clean,BEZ_AEAAOSW_5_C8P5JACXX.IND11_noribo_clean,BEZ_AEAAOSW_6_C8P5JACXX.IND11_noribo_clean,BEZ_AEAAOSW_7_C8P5JACXX.IND11_noribo_clean,BEZ_AEAAOSW_8_C8P5JACXX.IND11_noribo_clean
TARA_SAMEA2619861_METAT	TARA_033_SRF_0.22-1.6_T	TARA_033_SRF_0.22-1.6	PRJEB6608	SAMEA2619861	ERR3586962,ERR3587086	BEZ_AECAOSW_2_C8NELACXX.IND1_noribo_clean,BEZ_AECAOSW_8_C8C37ACXX.IND1_noribo_clean
TARA_SAMEA2619970_METAT	TARA_037_MES_0.22-1.6_T	TARA_037_MES_0.22-1.6	PRJEB6608	SAMEA2619970	ERR3587163,ERR3587145	BEZ_AAAAOSW_1_C52MRACXX.IND6_noribo_clean,BEZ_AAAAOSW_2_C7RP7ACXX.IND6_noribo_clean
TARA_SAMEA2620035_METAT	TARA_038_MES_0.22-1.6_T	TARA_038_MES_0.22-1.6	PRJEB6608	SAMEA2620035	ERR3587155,ERR3587146	BEZ_AADAOSW_2_C5NN3ACXX.IND7_noribo_clean,BEZ_AADAOSW_3_C7RP7ACXX.IND7_noribo_clean
TARA_SAMEA2620085_METAT	TARA_039_DCM_0.22-1.6_T	TARA_039_DCM_0.22-1.6	PRJEB6608	SAMEA2620085	ERR1328124,ERR1328123	BEZ_AAFAOSW_1_C4VBLACXX.IND8_noribo_clean,BEZ_AAFAOSW_5_C7RP7ACXX.IND8_noribo_clean
TARA_SAMEA2620102_METAT	TARA_039_MES_0.22-1.6_T	TARA_039_MES_0.22-1.6	PRJEB6608	SAMEA2620102	ERR3587194,ERR3587148	BEZ_AAGAOSW_1_C49VTACXX.IND1_noribo_clean,BEZ_AAGAOSW_6_C7RP7ACXX.IND1_noribo_clean
TARA_SAMEA2620061_METAT	TARA_039_SRF_0.22-1.6_T	TARA_039_SRF_0.22-1.6	PRJEB6608	SAMEA2620061	ERR3587168,ERR3587147	BEZ_AAEAOSW_1_C4VBLACXX.IND7_noribo_clean,BEZ_AAEAOSW_4_C7RP7ACXX.IND7_noribo_clean
TARA_SAMEA2620180_METAT	TARA_040_MES_0.22-1.6_T	TARA_040_MES_0.22-1.6	PRJEB6608	SAMEA2620180	ERR3586967,ERR3587090	BEZ_AEPAOSW_6_C8NELACXX.IND9_noribo_clean,BEZ_AEPAOSW_7_C8C37ACXX.IND9_noribo_clean
TARA_SAMEA2620125_METAT	TARA_040_SRF_0.22-1.6_T	TARA_040_SRF_0.22-1.6	PRJEB6608	SAMEA2620125	ERR3587087,ERR3586963	BEZ_AEIAOSW_1_C8C37ACXX.IND6_noribo_clean,BEZ_AEIAOSW_3_C8NELACXX.IND6_noribo_clean
TARA_SAMEA2620136_METAT	TARA_040_ZZZ_0.22-1.6_T	TARA_040_ZZZ_0.22-1.6	PRJEB6608	SAMEA2620136,SAMEA2620147,SAMEA2620158,SAMEA2620169	ERR3587088,ERR3586964,ERR3586965,ERR3587089,ERR3586935,ERR3586992,ERR3587035,ERR3587036,ERR3586966	BEZ_AEKAOSW_3_C8C37ACXX.IND6_noribo_clean,BEZ_AEKAOSW_4_C8NELACXX.IND6_noribo_clean,BEZ_AELAOSW_5_C8NELACXX.IND6_noribo_clean,BEZ_AELAOSW_6_C8C37ACXX.IND6_noribo_clean,BEZ_AEMAOSW_1_C8FY6ACXX.IND7_noribo_clean,BEZ_AEMAOSW_7_C8F2AACXX.IND7_noribo_clean,BEZ_AEMAOSW_7_C8FCMACXX.IND7_noribo_clean,BEZ_AENAOSW_4_C8FJUACXX.IND8_noribo_clean,BEZ_AENAOSW_7_C8JE3ACXX.IND8_noribo_clean
TARA_SAMEA2620217_METAT	TARA_041_DCM_0.22-1.6_T	TARA_041_DCM_0.22-1.6	PRJEB6608	SAMEA2620217	ERR3587156,ERR3587150	BEZ_AAIAOSW_2_C5NN3ACXX.IND2_noribo_clean,BEZ_AAIAOSW_8_C7RP7ACXX.IND2_noribo_clean
TARA_SAMEA2620194_METAT	TARA_041_SRF_0.22-1.6_T	TARA_041_SRF_0.22-1.6	PRJEB6608	SAMEA2620194	ERR3587169,ERR3587149	BEZ_AAHAOSW_1_C4VBLACXX.IND5_noribo_clean,BEZ_AAHAOSW_7_C7RP7ACXX.IND5_noribo_clean
TARA_SAMEA2620261_METAT	TARA_042_DCM_0.22-1.6_T	TARA_042_DCM_0.22-1.6	PRJEB6608	SAMEA2620261	ERR3587092,ERR3586969	BEZ_AERAOSW_6_C8C37ACXX.IND11_noribo_clean,BEZ_AERAOSW_8_C8NELACXX.IND11_noribo_clean
TARA_SAMEA2620235_METAT	TARA_042_SRF_0.22-1.6_T	TARA_042_SRF_0.22-1.6	PRJEB6608	SAMEA2620235	ERR3587091,ERR3586968	BEZ_AEQAOSW_6_C8C37ACXX.IND10_noribo_clean,BEZ_AEQAOSW_7_C8NELACXX.IND10_noribo_clean
TARA_SAMEA2620281_METAT	TARA_043_SRF_0.22-1.6_T	TARA_043_SRF_0.22-1.6	PRJEB6608	SAMEA2620281	ERR3586970,ERR3587093	BEZ_AESAOSW_1_C8NACACXX.IND12_noribo_clean,BEZ_AESAOSW_8_C8C37ACXX.IND12_noribo_clean
TARA_SAMEA2620306_METAT	TARA_044_SRF_0.22-1.6_T	TARA_044_SRF_0.22-1.6	PRJEB6608	SAMEA2620306	ERR3586971,ERR3587094	BEZ_AETAOSW_2_C8NACACXX.IND1_noribo_clean,BEZ_AETAOSW_5_C8C37ACXX.IND1_noribo_clean
TARA_SAMEA2620368_METAT	TARA_046_SRF_0.22-1.6_T	TARA_046_SRF_0.22-1.6	PRJEB6608	SAMEA2620368	ERR3586936,ERR3586993,ERR3587037	BEZ_AEXAOSW_2_C8FY6ACXX.IND3_noribo_clean,BEZ_AEXAOSW_6_C8F2AACXX.IND3_noribo_clean,BEZ_AEXAOSW_6_C8FCMACXX.IND3_noribo_clean
TARA_SAMEA2620389_METAT	TARA_047_SRF_0.22-1.6_T	TARA_047_SRF_0.22-1.6	PRJEB6608	SAMEA2620389	ERR3587131,ERR3587165	BEZ_AAKAOSW_3_C7L56ACXX.IND12_noribo_clean,BEZ_AAKAOSW_8_C4VJ6ACXX.IND12_noribo_clean
TARA_SAMEA2620426_METAT	TARA_049_SRF_0.22-1.6_T	TARA_049_SRF_0.22-1.6	PRJEB6608	SAMEA2620426	ERR3586785,ERR3586786,ERR3586787,ERR3586788,ERR3586994,ERR3587038	BEZ_AFBAOSW_2_C8NY9ACXX.IND6_noribo_clean,BEZ_AFBAOSW_3_C8NY9ACXX.IND6_noribo_clean,BEZ_AFBAOSW_4_C8NY9ACXX.IND6_noribo_clean,BEZ_AFBAOSW_5_C8NY9ACXX.IND6_noribo_clean,BEZ_AFBAOSW_6_C8F2AACXX.IND6_noribo_clean,BEZ_AFBAOSW_6_C8FCMACXX.IND6_noribo_clean
TARA_SAMEA2620442_METAT	TARA_050_SRF_0.22-1.6_T	TARA_050_SRF_0.22-1.6	PRJEB6608	SAMEA2620442	ERR3586937,ERR3586995,ERR3587039	BEZ_AFCAOSW_3_C8FY6ACXX.IND5_noribo_clean,BEZ_AFCAOSW_7_C8F2AACXX.IND5_noribo_clean,BEZ_AFCAOSW_7_C8FCMACXX.IND5_noribo_clean
TARA_SAMEA2620492_METAT	TARA_051_SRF_0.22-1.6_T	TARA_051_SRF_0.22-1.6	PRJEB6608	SAMEA2620492	ERR3587040,ERR3586972	BEZ_AFDAOSW_4_C8FJUACXX.IND7_noribo_clean,BEZ_AFDAOSW_8_C8JE3ACXX.IND7_noribo_clean
TARA_SAMEA2620570_METAT	TARA_052_DCM_0.22-1.6_T	TARA_052_DCM_0.22-1.6	PRJEB6608	SAMEA2620570	ERR3587158,ERR3587133	BEZ_AAMAOSW_2_C5NN3ACXX.IND3_noribo_clean,BEZ_AAMAOSW_5_C7L56ACXX.IND3_noribo_clean
TARA_SAMEA2620542_METAT	TARA_052_SRF_0.22-1.6_T	TARA_052_SRF_0.22-1.6	PRJEB6608	SAMEA2620542	ERR3587157,ERR3587132	BEZ_AALAOSW_3_C5NN3ACXX.IND8_noribo_clean,BEZ_AALAOSW_4_C7L56ACXX.IND8_noribo_clean
TARA_SAMEA2620596_METAT	TARA_053_SRF_0.22-1.6_T	TARA_053_SRF_0.22-1.6	PRJEB6608	SAMEA2620596	ERR3587041,ERR3586938	BEZ_AFFAOSW_4_C8FJUACXX.IND9_noribo_clean,BEZ_AFFAOSW_4_C8FY6ACXX.IND9_noribo_clean
TARA_SAMEA2620626_METAT	TARA_054_SRF_0.22-1.6_T	TARA_054_SRF_0.22-1.6	PRJEB6608	SAMEA2620626	ERR3587042,ERR3586939	BEZ_AFGAOSW_3_C8FJUACXX.IND10_noribo_clean,BEZ_AFGAOSW_5_C8FY6ACXX.IND10_noribo_clean
TARA_SAMEA2620974_METAT	TARA_067_SRF_0.22-3_T	TARA_067_SRF_0.22-3	PRJEB6608	SAMEA2620974	ERR3586996,ERR3587043,ERR3586940	BEZ_AFSAOSW_6_C8F2AACXX.IND2_noribo_clean,BEZ_AFSAOSW_6_C8FCMACXX.IND2_noribo_clean,BEZ_AFSAOSW_6_C8FY6ACXX.IND2_noribo_clean
TARA_SAMEA2621041_METAT	TARA_068_DCM_0.22-3_T	TARA_068_DCM_0.22-3	PRJEB6608	SAMEA2621041	ERR3586974,ERR3587096	BEZ_AFXAOSW_4_C8NACACXX.IND4_noribo_clean,BEZ_AFXAOSW_8_C8C37ACXX.IND4_noribo_clean
TARA_SAMEA2621017_METAT	TARA_068_SRF_0.22-3_T	TARA_068_SRF_0.22-3	PRJEB6608	SAMEA2621017	ERR3587095,ERR3586973	BEZ_AFVAOSW_2_C8C37ACXX.IND12_noribo_clean,BEZ_AFVAOSW_3_C8NACACXX.IND12_noribo_clean
TARA_SAMEA2621096_METAT	TARA_070_MES_0.22-3_T	TARA_070_MES_0.22-3	PRJEB6608	SAMEA2621096	ERR3587045,ERR3586942	BEZ_AGBAOSW_5_C8FJUACXX.IND10_noribo_clean,BEZ_AGBAOSW_8_C8FY6ACXX.IND10_noribo_clean
TARA_SAMEA2621070_METAT	TARA_070_SRF_0.22-3_T	TARA_070_SRF_0.22-3	PRJEB6608	SAMEA2621070	ERR3587044,ERR3586941	BEZ_AGAAOSW_3_C8FJUACXX.IND9_noribo_clean,BEZ_AGAAOSW_7_C8FY6ACXX.IND9_noribo_clean
TARA_SAMEA2621115_METAT	TARA_071_SRF_0.22-3_T	TARA_071_SRF_0.22-3	PRJEB6608	SAMEA2621115	ERR3586943,ERR3587046	BEZ_AGCAOSW_1_C8NATACXX.IND11_noribo_clean,BEZ_AGCAOSW_3_C8FJUACXX.IND11_noribo_clean
TARA_SAMEA2621158_METAT	TARA_072_DCM_0.22-3_T	TARA_072_DCM_0.22-3	PRJEB6608	SAMEA2621158	ERR3586945,ERR3587048	BEZ_AGEAOSW_3_C8NATACXX.IND1_noribo_clean,BEZ_AGEAOSW_5_C8FJUACXX.IND1_noribo_clean
TARA_SAMEA2621136_METAT	TARA_072_SRF_0.22-3_T	TARA_072_SRF_0.22-3	PRJEB6608	SAMEA2621136	ERR3586944,ERR3587047	BEZ_AGDAOSW_2_C8NATACXX.IND12_noribo_clean,BEZ_AGDAOSW_5_C8FJUACXX.IND12_noribo_clean
TARA_SAMEA2621218_METAT	TARA_076_DCM_0.22-3_T	TARA_076_DCM_0.22-3	PRJEB6608	SAMEA2621218	ERR3586946,ERR3587049	BEZ_AGGAOSW_4_C8NATACXX.IND3_noribo_clean,BEZ_AGGAOSW_6_C8FJUACXX.IND3_noribo_clean
TARA_SAMEA2621236_METAT	TARA_076_MES_0.22-3_T	TARA_076_MES_0.22-3	PRJEB6608	SAMEA2621236	ERR3586947,ERR3587050	BEZ_AGHAOSW_5_C8NATACXX.IND4_noribo_clean,BEZ_AGHAOSW_7_C8FJUACXX.IND4_noribo_clean
TARA_SAMEA2621198_METAT	TARA_076_SRF_0.22-3_T	TARA_076_SRF_0.22-3	PRJEB6608	SAMEA2621198	ERR1001626,ERR3587134	BEZ_AANAOSW_1_C49VTACXX.IND2_noribo_clean,BEZ_AANAOSW_6_C7L56ACXX.IND2_noribo_clean
TARA_SAMEA2621274_METAT	TARA_078_DCM_0.22-3_T	TARA_078_DCM_0.22-3	PRJEB6608	SAMEA2621274	ERR3587097,ERR3586975	BEZ_AGIAOSW_1_C8C37ACXX.IND7_noribo_clean,BEZ_AGIAOSW_5_C8NACACXX.IND7_noribo_clean
TARA_SAMEA2621254_METAT	TARA_078_SRF_0.22-3_T	TARA_078_SRF_0.22-3	PRJEB6608	SAMEA2621254	ERR3587135,ERR1001627	BEZ_AAPAOSW_7_C7L56ACXX.IND5_noribo_clean,BEZ_AAPAOSW_8_C4VM6ACXX.IND5_noribo_clean
TARA_SAMEA2621307_METAT	TARA_080_SRF_0.22-3_T	TARA_080_SRF_0.22-3	PRJEB6608	SAMEA2621307	ERR3587098,ERR3586976	BEZ_AGLAOSW_2_C8C37ACXX.IND8_noribo_clean,BEZ_AGLAOSW_6_C8NACACXX.IND8_noribo_clean
TARA_SAMEA2621378_METAT	TARA_081_DCM_0.22-3_T	TARA_081_DCM_0.22-3	PRJEB6608	SAMEA2621378	ERR3586789,ERR3586790,ERR3586791,ERR3586792,ERR3586997,ERR3587052	BEZ_AGNAOSW_2_C8NY9ACXX.IND9_noribo_clean,BEZ_AGNAOSW_3_C8NY9ACXX.IND9_noribo_clean,BEZ_AGNAOSW_4_C8NY9ACXX.IND9_noribo_clean,BEZ_AGNAOSW_5_C8NY9ACXX.IND9_noribo_clean,BEZ_AGNAOSW_6_C8F2AACXX.IND9_noribo_clean,BEZ_AGNAOSW_6_C8FCMACXX.IND9_noribo_clean
TARA_SAMEA2621350_METAT	TARA_081_SRF_0.22-3_T	TARA_081_SRF_0.22-3	PRJEB6608	SAMEA2621350	ERR3587051,ERR3586948	BEZ_AGMAOSW_2_C8FJUACXX.IND6_noribo_clean,BEZ_AGMAOSW_6_C8NATACXX.IND6_noribo_clean
TARA_SAMEA2621423_METAT	TARA_082_DCM_0.22-3_T	TARA_082_DCM_0.22-3	PRJEB6608	SAMEA2621423	ERR3587196,ERR3587137	BEZ_AARAOSW_1_C49VTACXX.IND4_noribo_clean,BEZ_AARAOSW_1_C7RG4ACXX.IND4_noribo_clean
TARA_SAMEA2621401_METAT	TARA_082_SRF_0.22-3_T	TARA_082_SRF_0.22-3	PRJEB6608	SAMEA2621401	ERR3587195,ERR3587136	BEZ_AAQAOSW_1_C49VTACXX.IND3_noribo_clean,BEZ_AAQAOSW_8_C7L56ACXX.IND3_noribo_clean
TARA_SAMEA2621455_METAT	TARA_083_SRF_0.22-3_T	TARA_083_SRF_0.22-3	PRJEB6608	SAMEA2621455	ERR3586998,ERR3587053,ERR3586949	BEZ_AGPAOSW_7_C8F2AACXX.IND10_noribo_clean,BEZ_AGPAOSW_7_C8FCMACXX.IND10_noribo_clean,BEZ_AGPAOSW_7_C8NATACXX.IND10_noribo_clean
TARA_SAMEA2621487_METAT	TARA_084_SRF_0.22-3_T	TARA_084_SRF_0.22-3	PRJEB6608	SAMEA2621487	ERR3587138,ERR3587191	BEZ_AASAOSW_2_C7RG4ACXX.IND6_noribo_clean,BEZ_AASAOSW_8_C4VM6ACXX.IND6_noribo_clean
TARA_SAMEA2621536_METAT	TARA_085_DCM_0.22-3_T	TARA_085_DCM_0.22-3	PRJEB6608	SAMEA2621536	ERR3587140,ERR3587193	BEZ_AAVAOSW_4_C7RG4ACXX.IND8_noribo_clean,BEZ_AAVAOSW_8_C4VM6ACXX.IND8_noribo_clean
TARA_SAMEA2621509_METAT	TARA_085_SRF_0.22-3_T	TARA_085_SRF_0.22-3	PRJEB6608	SAMEA2621509	ERR3587139,ERR3587192	BEZ_AATAOSW_3_C7RG4ACXX.IND7_noribo_clean,BEZ_AATAOSW_8_C4VM6ACXX.IND7_noribo_clean
TARA_SAMEA2621595_METAT	TARA_086_DCM_0.22-3_T	TARA_086_DCM_0.22-3	PRJEB6608	SAMEA2621595	ERR3586951,ERR3587055	BEZ_AGSAOSW_2_C8NA4ACXX.IND8_noribo_clean,BEZ_AGSAOSW_3_C8FJUACXX.IND8_noribo_clean
TARA_SAMEA2621571_METAT	TARA_086_SRF_0.22-3_T	TARA_086_SRF_0.22-3	PRJEB6608	SAMEA2621571	ERR3586950,ERR3586999,ERR3587054	BEZ_AGRAOSW_1_C8NA4ACXX.IND11_noribo_clean,BEZ_AGRAOSW_7_C8F2AACXX.IND11_noribo_clean,BEZ_AGRAOSW_7_C8FCMACXX.IND11_noribo_clean
TARA_SAMEA2621623_METAT	TARA_087_SRF_0.22-3_T	TARA_087_SRF_0.22-3	PRJEB6608	SAMEA2621623	ERR3586952,ERR3587000,ERR3587056	BEZ_AGTAOSW_3_C8NA4ACXX.IND7_noribo_clean,BEZ_AGTAOSW_8_C8F2AACXX.IND7_noribo_clean,BEZ_AGTAOSW_8_C8FCMACXX.IND7_noribo_clean
TARA_SAMEA2621653_METAT	TARA_088_SRF_0.22-3_T	TARA_088_SRF_0.22-3	PRJEB6608	SAMEA2621653	ERR3587099,ERR3586977	BEZ_AGVAOSW_2_C8C37ACXX.IND10_noribo_clean,BEZ_AGVAOSW_7_C8NACACXX.IND10_noribo_clean
TARA_SAMEA2621681_METAT	TARA_089_SRF_0.22-3_T	TARA_089_SRF_0.22-3	PRJEB6608	SAMEA2621681	ERR3587100,ERR3586978	BEZ_AGXAOSW_3_C8C37ACXX.IND1_noribo_clean,BEZ_AGXAOSW_8_C8NACACXX.IND1_noribo_clean
TARA_SAMEA2621710_METAT	TARA_090_SRF_0.22-3_T	TARA_090_SRF_0.22-3	PRJEB6608	SAMEA2621710	ERR3587057,ERR3586953	BEZ_AHAAOSW_2_C8FJUACXX.IND7_noribo_clean,BEZ_AHAAOSW_4_C8NA4ACXX.IND7_noribo_clean
TARA_SAMEA2621736_METAT	TARA_091_SRF_0.22-3_T	TARA_091_SRF_0.22-3	PRJEB6608	SAMEA2621736	ERR3587058,ERR3586954	BEZ_AHBAOSW_2_C8FJUACXX.IND9_noribo_clean,BEZ_AHBAOSW_5_C8NA4ACXX.IND9_noribo_clean
TARA_SAMEA2621758_METAT	TARA_092_SRF_0.22-3_T	TARA_092_SRF_0.22-3	PRJEB6608	SAMEA2621758	ERR3587059,ERR3586955	BEZ_AHCAOSW_4_C8FJUACXX.IND10_noribo_clean,BEZ_AHCAOSW_6_C8NA4ACXX.IND10_noribo_clean
TARA_SAMEA2621814_METAT	TARA_093_DCM_0.22-3_T	TARA_093_DCM_0.22-3	PRJEB6608	SAMEA2621814	ERR3587061,ERR3586957	BEZ_AHEAOSW_1_C8FJUACXX.IND1_noribo_clean,BEZ_AHEAOSW_8_C8NA4ACXX.IND1_noribo_clean
TARA_SAMEA2621782_METAT	TARA_093_SRF_0.22-3_T	TARA_093_SRF_0.22-3	PRJEB6608	SAMEA2621782	ERR3587060,ERR3586956	BEZ_AHDAOSW_1_C8FJUACXX.IND12_noribo_clean,BEZ_AHDAOSW_7_C8NA4ACXX.IND12_noribo_clean
TARA_SAMEA2621885_METAT	TARA_096_DCM_0.22-3_T	TARA_096_DCM_0.22-3	PRJEB6608	SAMEA2621885	ERR3586891,ERR3587063	BEZ_AHGAOSW_2_C8NB8ACXX.IND8_noribo_clean,BEZ_AHGAOSW_7_C8FJUACXX.IND8_noribo_clean
TARA_SAMEA2621863_METAT	TARA_096_SRF_0.22-3_T	TARA_096_SRF_0.22-3	PRJEB6608	SAMEA2621863	ERR3586890,ERR3587062	BEZ_AHFAOSW_1_C8NB8ACXX.IND7_noribo_clean,BEZ_AHFAOSW_6_C8FJUACXX.IND7_noribo_clean
TARA_SAMEA2621961_METAT	TARA_097_DCM_0.22-3_T	TARA_097_DCM_0.22-3	PRJEB6608	SAMEA2621961	ERR3586894,ERR3587066	BEZ_AHKAOSW_5_C8NB8ACXX.IND11_noribo_clean,BEZ_AHKAOSW_6_C8FJUACXX.IND11_noribo_clean
TARA_SAMEA2621941_METAT	TARA_097_MES_0.22-3_T	TARA_097_MES_0.22-3	PRJEB6608	SAMEA2621941	ERR3586893,ERR3587065	BEZ_AHIAOSW_4_C8NB8ACXX.IND10_noribo_clean,BEZ_AHIAOSW_7_C8FJUACXX.IND10_noribo_clean
TARA_SAMEA2621913_METAT	TARA_097_SRF_0.22-3_T	TARA_097_SRF_0.22-3	PRJEB6608	SAMEA2621913	ERR3586892,ERR3587064	BEZ_AHHAOSW_3_C8NB8ACXX.IND9_noribo_clean,BEZ_AHHAOSW_6_C8FJUACXX.IND9_noribo_clean
TARA_SAMEA2622025_METAT	TARA_098_DCM_0.22-3_T	TARA_098_DCM_0.22-3	PRJEB6608	SAMEA2622025	ERR3586896,ERR3587068	BEZ_AHMAOSW_7_C8NB8ACXX.IND1_noribo_clean,BEZ_AHMAOSW_8_C8FJUACXX.IND1_noribo_clean
TARA_SAMEA2622054_METAT	TARA_098_MES_0.22-3_T	TARA_098_MES_0.22-3	PRJEB6608	SAMEA2622054	ERR3586897,ERR3587069	BEZ_AHNAOSW_3_C8NA5ACXX.IND2_noribo_clean,BEZ_AHNAOSW_8_C8FJUACXX.IND2_noribo_clean
TARA_SAMEA2621996_METAT	TARA_098_SRF_0.22-3_T	TARA_098_SRF_0.22-3	PRJEB6608	SAMEA2621996	ERR3586895,ERR3587067	BEZ_AHLAOSW_6_C8NB8ACXX.IND12_noribo_clean,BEZ_AHLAOSW_7_C8FJUACXX.IND12_noribo_clean
TARA_SAMEA2622078_METAT	TARA_099_SRF_0.22-3_T	TARA_099_SRF_0.22-3	PRJEB6608	SAMEA2622078	ERR3587004,ERR3586898	BEZ_AHPAOSW_1_C8FB9ACXX.IND3_noribo_clean,BEZ_AHPAOSW_8_C8NB8ACXX.IND3_noribo_clean
TARA_SAMEA2622119_METAT	TARA_100_DCM_0.22-3_T	TARA_100_DCM_0.22-3	PRJEB6608	SAMEA2622119	ERR3587184,ERR3587142	BEZ_ABBAOSW_2_C4VAEACXX.IND10_noribo_clean,BEZ_ABBAOSW_6_C7RG4ACXX.IND10_noribo_clean
TARA_SAMEA2622149_METAT	TARA_100_MES_0.22-3_T	TARA_100_MES_0.22-3	PRJEB6608	SAMEA2622149	ERR3587183,ERR3587141	BEZ_ABAAOSW_2_C4VAEACXX.IND9_noribo_clean,BEZ_ABAAOSW_5_C7RG4ACXX.IND9_noribo_clean
TARA_SAMEA2622097_METAT	TARA_100_SRF_0.22-3_T	TARA_100_SRF_0.22-3	PRJEB6608	SAMEA2622097	ERR3587185,ERR3587143	BEZ_ABCAOSW_2_C4VAEACXX.IND11_noribo_clean,BEZ_ABCAOSW_7_C7RG4ACXX.IND11_noribo_clean
TARA_SAMEA2622219_METAT	TARA_102_DCM_0.22-3_T	TARA_102_DCM_0.22-3	PRJEB6608	SAMEA2622219	ERR3587186,ERR3587144	BEZ_ABDAOSW_2_C4VAEACXX.IND12_noribo_clean,BEZ_ABDAOSW_8_C7RG4ACXX.IND12_noribo_clean
TARA_SAMEA2622197_METAT	TARA_102_MES_0.22-3_T	TARA_102_MES_0.22-3	PRJEB6608	SAMEA2622197	ERR3587118,ERR3587159	BEZ_ABEAOSW_1_C7M9EACXX.IND9_noribo_clean,BEZ_ABEAOSW_2_C5NN3ACXX.IND9_noribo_clean
TARA_SAMEA2622173_METAT	TARA_102_SRF_0.22-3_T	TARA_102_SRF_0.22-3	PRJEB6608	SAMEA2622173	ERR3587119,ERR3587187	BEZ_ABFAOSW_2_C7M9EACXX.IND1_noribo_clean,BEZ_ABFAOSW_3_C4VAEACXX.IND1_noribo_clean
TARA_SAMEA2622269_METAT	TARA_106_DCM_0.22-3_T	TARA_106_DCM_0.22-3	PRJEB6608	SAMEA2622269	ERR3586959,ERR3587070	BEZ_AHSAOSW_7_C8NA2ACXX.IND5_noribo_clean,BEZ_AHSAOSW_8_C8FJUACXX.IND5_noribo_clean
TARA_SAMEA2622295_METAT	TARA_106_MES_0.22-3_T	TARA_106_MES_0.22-3	PRJEB6608	SAMEA2622295	ERR3587006,ERR3586960	BEZ_AHTAOSW_1_C8FB9ACXX.IND6_noribo_clean,BEZ_AHTAOSW_8_C8NA2ACXX.IND6_noribo_clean
TARA_SAMEA2622249_METAT	TARA_106_SRF_0.22-3_T	TARA_106_SRF_0.22-3	PRJEB6608	SAMEA2622249	ERR3587005,ERR3586958	BEZ_AHRAOSW_1_C8FB9ACXX.IND4_noribo_clean,BEZ_AHRAOSW_6_C8NA2ACXX.IND4_noribo_clean
TARA_SAMEA2622336_METAT	TARA_109_DCM_0.22-3_T	TARA_109_DCM_0.22-3	PRJEB6608	SAMEA2622336	ERR3587188,ERR3587120	BEZ_ABGBOSW_3_C4VAEACXX.IND2_noribo_clean,BEZ_ABGBOSW_4_C7M9EACXX.IND2_noribo_clean
TARA_SAMEA2622362_METAT	TARA_109_MES_0.22-3_T	TARA_109_MES_0.22-3	PRJEB6608	SAMEA2622362	ERR3587189,ERR3587122	BEZ_ABIAOSW_3_C4VAEACXX.IND3_noribo_clean,BEZ_ABIAOSW_7_C7M9EACXX.IND3_noribo_clean
TARA_SAMEA2622316_METAT	TARA_109_SRF_0.22-3_T	TARA_109_SRF_0.22-3	PRJEB6608	SAMEA2622316	ERR3587170,ERR3587121	BEZ_ABHBOSW_1_C4VBLACXX.IND11_noribo_clean,BEZ_ABHBOSW_5_C7M9EACXX.IND11_noribo_clean
TARA_SAMEA2622406_METAT	TARA_110_DCM_0.22-3_T	TARA_110_DCM_0.22-3	PRJEB6608	SAMEA2622406	ERR3587008,ERR3586751	BEZ_AIAAOSW_3_C8FB9ACXX.IND8_noribo_clean,BEZ_AIAAOSW_8_C8N3AACXX.IND8_noribo_clean
TARA_SAMEA2622432_METAT	TARA_110_MES_0.22-3_T	TARA_110_MES_0.22-3	PRJEB6608	SAMEA2622432	ERR3586900,ERR3587071	BEZ_AIBAOSW_6_C8NA5ACXX.IND9_noribo_clean,BEZ_AIBAOSW_8_C8FJUACXX.IND9_noribo_clean
TARA_SAMEA2622380_METAT	TARA_110_SRF_0.22-3_T	TARA_110_SRF_0.22-3	PRJEB6608	SAMEA2622380	ERR3587007,ERR3586899	BEZ_AHXAOSW_2_C8FB9ACXX.IND7_noribo_clean,BEZ_AHXAOSW_4_C8NA5ACXX.IND7_noribo_clean
TARA_SAMEA2622478_METAT	TARA_111_DCM_0.22-3_T	TARA_111_DCM_0.22-3	PRJEB6608	SAMEA2622478	ERR3587190,ERR3587123	BEZ_ABKAOSW_3_C4VAEACXX.IND4_noribo_clean,BEZ_ABKAOSW_8_C7M9EACXX.IND4_noribo_clean
TARA_SAMEA2622452_METAT	TARA_111_SRF_0.22-3_T	TARA_111_SRF_0.22-3	PRJEB6608	SAMEA2622452	ERR3587124,ERR3587171	BEZ_ABLAOSW_1_C7RA2ACXX.IND5_noribo_clean,BEZ_ABLAOSW_5_C4VBLACXX.IND5_noribo_clean
TARA_SAMEA2622549_METAT	TARA_112_DCM_0.22-3_T	TARA_112_DCM_0.22-3	PRJEB6608	SAMEA2622549	ERR3587010,ERR3586902	BEZ_AIDAOSW_2_C8FB9ACXX.IND11_noribo_clean,BEZ_AIDAOSW_8_C8NA5ACXX.IND11_noribo_clean
TARA_SAMEA2622522_METAT	TARA_112_SRF_0.22-3_T	TARA_112_SRF_0.22-3	PRJEB6608	SAMEA2622522	ERR3587009,ERR3586901	BEZ_AICAOSW_1_C8FB9ACXX.IND10_noribo_clean,BEZ_AICAOSW_7_C8NA5ACXX.IND10_noribo_clean
TARA_SAMEA2622593_METAT	TARA_113_SRF_0.22-3_T	TARA_113_SRF_0.22-3	PRJEB6608	SAMEA2622593	ERR3587011,ERR3586756,ERR3586757,ERR3586758,ERR3586759	BEZ_AIFAOSW_2_C8FB9ACXX.IND1_noribo_clean,BEZ_AIFAOSW_5_C8P5JACXX.IND1_noribo_clean,BEZ_AIFAOSW_6_C8P5JACXX.IND1_noribo_clean,BEZ_AIFAOSW_7_C8P5JACXX.IND1_noribo_clean,BEZ_AIFAOSW_8_C8P5JACXX.IND1_noribo_clean
TARA_SAMEA2622690_METAT	TARA_122_DCM_0.22-3_T	TARA_122_DCM_0.22-3	PRJEB6608	SAMEA2622690	ERR3587125,ERR3587151,ERR3587172	BEZ_ABNAOSW_2_C7RA2ACXX.IND1_noribo_clean,BEZ_ABNAOSW_3_C7BWPACXX.IND1_noribo_clean,BEZ_ABNAOSW_5_C4VBLACXX.IND6_noribo_clean
TARA_SAMEA2622673_METAT	TARA_122_MES_0.22-3_T	TARA_122_MES_0.22-3	PRJEB6608	SAMEA2622673	ERR3587160,ERR3587126	BEZ_ABPAOSW_3_C5NN3ACXX.IND4_noribo_clean,BEZ_ABPAOSW_3_C7RA2ACXX.IND4_noribo_clean
TARA_SAMEA2622652_METAT	TARA_122_SRF_0.22-3_T	TARA_122_SRF_0.22-3	PRJEB6608	SAMEA2622652	ERR3587197,ERR3587201	BEZ_ABMAOSW_1_C4A65ACXX.IND4_noribo_clean,BEZ_ABMAOSW_2_HA4CYADXX.IND4_noribo_clean
TARA_SAMEA2622733_METAT	TARA_123_MIX_0.22-3_T	TARA_123_MIX_0.22-3	PRJEB6608	SAMEA2622733	ERR3587161,ERR3587127	BEZ_ABRAOSW_3_C5NN3ACXX.IND10_noribo_clean,BEZ_ABRAOSW_4_C7RA2ACXX.IND10_noribo_clean
TARA_SAMEA2622710_METAT	TARA_123_SRF_0.22-3_T	TARA_123_SRF_0.22-3	PRJEB6608	SAMEA2622710	ERR3587198,ERR3587202	BEZ_ABQAOSW_2_C4A65ACXX.IND2_noribo_clean,BEZ_ABQAOSW_2_HA4CYADXX.IND2_noribo_clean
TARA_SAMEA2622796_METAT	TARA_124_MIX_0.22-3_T	TARA_124_MIX_0.22-3	PRJEB6608	SAMEA2622796	ERR3587173,ERR3587128	BEZ_ABTAOSW_5_C4VBLACXX.IND7_noribo_clean,BEZ_ABTAOSW_5_C7RA2ACXX.IND7_noribo_clean
TARA_SAMEA2622759_METAT	TARA_124_SRF_0.22-3_T	TARA_124_SRF_0.22-3	PRJEB6608	SAMEA2622759	ERR3562601,ERR3587203,ERR3587199	BEZ_ABSAOSW_1_AAD5J.IND1_noribo_clean,BEZ_ABSAOSW_2_HA4CYADXX.IND1_noribo_clean,BEZ_ABSAOSW_3_C4A65ACXX.IND1_noribo_clean
TARA_SAMEA2622837_METAT	TARA_125_MIX_0.22-3_T	TARA_125_MIX_0.22-3	PRJEB6608	SAMEA2622837	ERR3587174,ERR3587129	BEZ_ACAAOSW_5_C4VBLACXX.IND8_noribo_clean,BEZ_ACAAOSW_6_C7RA2ACXX.IND8_noribo_clean
TARA_SAMEA2622817_METAT	TARA_125_SRF_0.22-3_T	TARA_125_SRF_0.22-3	PRJEB6608	SAMEA2622817	ERR3587204,ERR3587200	BEZ_ABVAOSW_2_HA4CYADXX.IND3_noribo_clean,BEZ_ABVAOSW_5_C4A65ACXX.IND3_noribo_clean
TARA_SAMEA2622886_METAT	TARA_127_DCM_0.22-3_T	TARA_127_DCM_0.22-3	PRJEB6608	SAMEA2622886	ERR3587012,ERR3586760,ERR3586761,ERR3586762,ERR3586763	BEZ_AIHAOSW_3_C8FB9ACXX.IND2_noribo_clean,BEZ_AIHAOSW_5_C8P5JACXX.IND2_noribo_clean,BEZ_AIHAOSW_6_C8P5JACXX.IND2_noribo_clean,BEZ_AIHAOSW_7_C8P5JACXX.IND2_noribo_clean,BEZ_AIHAOSW_8_C8P5JACXX.IND2_noribo_clean
TARA_SAMEA2622866_METAT	TARA_127_SRF_0.22-3_T	TARA_127_SRF_0.22-3	PRJEB6608	SAMEA2622866	ERR3586979,ERR3587101	BEZ_AIGAOSW_1_C8JE3ACXX.IND2_noribo_clean,BEZ_AIGAOSW_4_C8C37ACXX.IND2_noribo_clean
TARA_SAMEA2622927_METAT	TARA_128_DCM_0.22-3_T	TARA_128_DCM_0.22-3	PRJEB6608	SAMEA2622927	ERR3587103,ERR3586981	BEZ_AIKAOSW_1_C8C37ACXX.IND3_noribo_clean,BEZ_AIKAOSW_3_C8JE3ACXX.IND3_noribo_clean
TARA_SAMEA2622905_METAT	TARA_128_SRF_0.22-3_T	TARA_128_SRF_0.22-3	PRJEB6608	SAMEA2622905	ERR3586980,ERR3587102	BEZ_AIIAOSW_2_C8JE3ACXX.IND9_noribo_clean,BEZ_AIIAOSW_4_C8C37ACXX.IND9_noribo_clean
TARA_SAMEA2622973_METAT	TARA_129_DCM_0.22-3_T	TARA_129_DCM_0.22-3	PRJEB6608	SAMEA2622973	ERR3586793,ERR3586794,ERR3587014,ERR3586795,ERR3586796	BEZ_AIMAOSW_1_C8P55ACXX.IND4_noribo_clean,BEZ_AIMAOSW_2_C8P55ACXX.IND4_noribo_clean,BEZ_AIMAOSW_3_C8FB9ACXX.IND4_noribo_clean,BEZ_AIMAOSW_3_C8P55ACXX.IND4_noribo_clean,BEZ_AIMAOSW_4_C8P55ACXX.IND4_noribo_clean
TARA_SAMEA2622947_METAT	TARA_129_SRF_0.22-3_T	TARA_129_SRF_0.22-3	PRJEB6608	SAMEA2622947	ERR3587013,ERR3586764,ERR3586765,ERR3586766,ERR3586767	BEZ_AILAOSW_2_C8FB9ACXX.IND3_noribo_clean,BEZ_AILAOSW_5_C8P5JACXX.IND3_noribo_clean,BEZ_AILAOSW_6_C8P5JACXX.IND3_noribo_clean,BEZ_AILAOSW_7_C8P5JACXX.IND3_noribo_clean,BEZ_AILAOSW_8_C8P5JACXX.IND3_noribo_clean
TARA_SAMEA2623027_METAT	TARA_131_DCM_0.22-3_T	TARA_131_DCM_0.22-3	PRJEB6608	SAMEA2623027	ERR3586840,ERR3586841,ERR3587016,ERR3586842,ERR3586843,ERR3586844,ERR3586845	BEZ_AIPAOSW_1_C8P3BACXX.IND6_noribo_clean,BEZ_AIPAOSW_2_C8P3BACXX.IND6_noribo_clean,BEZ_AIPAOSW_4_C8FB9ACXX.IND6_noribo_clean,BEZ_AIPAOSW_4_C8P3BACXX.IND6_noribo_clean,BEZ_AIPAOSW_5_C8P3BACXX.IND6_noribo_clean,BEZ_AIPAOSW_6_C8P3BACXX.IND6_noribo_clean,BEZ_AIPAOSW_7_C8P3BACXX.IND6_noribo_clean
TARA_SAMEA2623045_METAT	TARA_131_MES_0.22-3_T	TARA_131_MES_0.22-3	PRJEB6608	SAMEA2623045	ERR3586846,ERR3586847,ERR3587017,ERR3586848,ERR3586849,ERR3586850,ERR3586851	BEZ_AIQAOSW_1_C8P3BACXX.IND7_noribo_clean,BEZ_AIQAOSW_2_C8P3BACXX.IND7_noribo_clean,BEZ_AIQAOSW_4_C8FB9ACXX.IND7_noribo_clean,BEZ_AIQAOSW_4_C8P3BACXX.IND7_noribo_clean,BEZ_AIQAOSW_5_C8P3BACXX.IND7_noribo_clean,BEZ_AIQAOSW_6_C8P3BACXX.IND7_noribo_clean,BEZ_AIQAOSW_7_C8P3BACXX.IND7_noribo_clean
TARA_SAMEA2623007_METAT	TARA_131_SRF_0.22-3_T	TARA_131_SRF_0.22-3	PRJEB6608	SAMEA2623007	ERR3586834,ERR3586835,ERR3587015,ERR3586836,ERR3586837,ERR3586838,ERR3586839	BEZ_AINAOSW_1_C8P3BACXX.IND5_noribo_clean,BEZ_AINAOSW_2_C8P3BACXX.IND5_noribo_clean,BEZ_AINAOSW_4_C8FB9ACXX.IND5_noribo_clean,BEZ_AINAOSW_4_C8P3BACXX.IND5_noribo_clean,BEZ_AINAOSW_5_C8P3BACXX.IND5_noribo_clean,BEZ_AINAOSW_6_C8P3BACXX.IND5_noribo_clean,BEZ_AINAOSW_7_C8P3BACXX.IND5_noribo_clean
TARA_SAMEA2623083_METAT	TARA_132_DCM_0.22-3_T	TARA_132_DCM_0.22-3	PRJEB6608	SAMEA2623083	ERR3586797,ERR3586798,ERR3587019,ERR3586799,ERR3586800	BEZ_AISAOSW_1_C8P55ACXX.IND9_noribo_clean,BEZ_AISAOSW_2_C8P55ACXX.IND9_noribo_clean,BEZ_AISAOSW_3_C8FB9ACXX.IND9_noribo_clean,BEZ_AISAOSW_3_C8P55ACXX.IND9_noribo_clean,BEZ_AISAOSW_4_C8P55ACXX.IND9_noribo_clean
TARA_SAMEA2623101_METAT	TARA_132_MES_0.22-3_T	TARA_132_MES_0.22-3	PRJEB6608	SAMEA2623101	ERR3586852,ERR3586853,ERR3587020,ERR3586854,ERR3586855,ERR3586856,ERR3586857	BEZ_AITAOSW_1_C8P3BACXX.IND10_noribo_clean,BEZ_AITAOSW_2_C8P3BACXX.IND10_noribo_clean,BEZ_AITAOSW_4_C8FB9ACXX.IND10_noribo_clean,BEZ_AITAOSW_4_C8P3BACXX.IND10_noribo_clean,BEZ_AITAOSW_5_C8P3BACXX.IND10_noribo_clean,BEZ_AITAOSW_6_C8P3BACXX.IND10_noribo_clean,BEZ_AITAOSW_7_C8P3BACXX.IND10_noribo_clean
TARA_SAMEA2623063_METAT	TARA_132_SRF_0.22-3_T	TARA_132_SRF_0.22-3	PRJEB6608	SAMEA2623063	ERR3586903,ERR3586904,ERR3586905,ERR3586906,ERR3587018,ERR3586907,ERR3586908,ERR3586909,ERR3586910	BEZ_AIRAOSW_1_C8P57ACXX.IND8_noribo_clean,BEZ_AIRAOSW_2_C8P57ACXX.IND8_noribo_clean,BEZ_AIRAOSW_3_C8P57ACXX.IND8_noribo_clean,BEZ_AIRAOSW_4_C8P57ACXX.IND8_noribo_clean,BEZ_AIRAOSW_5_C8FB9ACXX.IND8_noribo_clean,BEZ_AIRAOSW_5_C8P57ACXX.IND8_noribo_clean,BEZ_AIRAOSW_6_C8P57ACXX.IND8_noribo_clean,BEZ_AIRAOSW_7_C8P57ACXX.IND8_noribo_clean,BEZ_AIRAOSW_8_C8P57ACXX.IND8_noribo_clean
TARA_SAMEA2623139_METAT	TARA_133_DCM_0.22-3_T	TARA_133_DCM_0.22-3	PRJEB6608	SAMEA2623139	ERR3586911,ERR3586912,ERR3586913,ERR3586914,ERR3587021,ERR3586915,ERR3586916,ERR3586917,ERR3586918	BEZ_AIXAOSW_1_C8P57ACXX.IND11_noribo_clean,BEZ_AIXAOSW_2_C8P57ACXX.IND11_noribo_clean,BEZ_AIXAOSW_3_C8P57ACXX.IND11_noribo_clean,BEZ_AIXAOSW_4_C8P57ACXX.IND11_noribo_clean,BEZ_AIXAOSW_5_C8FB9ACXX.IND11_noribo_clean,BEZ_AIXAOSW_5_C8P57ACXX.IND11_noribo_clean,BEZ_AIXAOSW_6_C8P57ACXX.IND11_noribo_clean,BEZ_AIXAOSW_7_C8P57ACXX.IND11_noribo_clean,BEZ_AIXAOSW_8_C8P57ACXX.IND11_noribo_clean
TARA_SAMEA2623119_METAT	TARA_133_SRF_0.22-3_T	TARA_133_SRF_0.22-3	PRJEB6608	SAMEA2623119	ERR3586801,ERR3586802,ERR3586803,ERR3586804,ERR3587001,ERR3587072	BEZ_AIVAOSW_2_C8NY9ACXX.IND3_noribo_clean,BEZ_AIVAOSW_3_C8NY9ACXX.IND3_noribo_clean,BEZ_AIVAOSW_4_C8NY9ACXX.IND3_noribo_clean,BEZ_AIVAOSW_5_C8NY9ACXX.IND3_noribo_clean,BEZ_AIVAOSW_8_C8F2AACXX.IND3_noribo_clean,BEZ_AIVAOSW_8_C8FCMACXX.IND3_noribo_clean
TARA_SAMEA2623177_METAT	TARA_134_SRF_0.22-3_T	TARA_134_SRF_0.22-3	PRJEB6608	SAMEA2623177	ERR3587073,ERR3586805,ERR3586806,ERR3586807,ERR3586808	BEZ_AKBAOSW_2_C8FJUACXX.IND4_noribo_clean,BEZ_AKBAOSW_5_C8P55ACXX.IND4_noribo_clean,BEZ_AKBAOSW_6_C8P55ACXX.IND4_noribo_clean,BEZ_AKBAOSW_7_C8P55ACXX.IND4_noribo_clean,BEZ_AKBAOSW_8_C8P55ACXX.IND4_noribo_clean
TARA_SAMEA2623219_METAT	TARA_135_DCM_0.22-3_T	TARA_135_DCM_0.22-3	PRJEB6608	SAMEA2623219	ERR3586813,ERR3586814,ERR3586815,ERR3586816,ERR3587002,ERR3587075	BEZ_AKDAOSW_1_C8P55ACXX.IND1_noribo_clean,BEZ_AKDAOSW_2_C8P55ACXX.IND1_noribo_clean,BEZ_AKDAOSW_3_C8P55ACXX.IND1_noribo_clean,BEZ_AKDAOSW_4_C8P55ACXX.IND1_noribo_clean,BEZ_AKDAOSW_8_C8F2AACXX.IND1_noribo_clean,BEZ_AKDAOSW_8_C8FCMACXX.IND1_noribo_clean
TARA_SAMEA2623197_METAT	TARA_135_SRF_0.22-3_T	TARA_135_SRF_0.22-3	PRJEB6608	SAMEA2623197	ERR3587074,ERR3586809,ERR3586810,ERR3586811,ERR3586812	BEZ_AKCAOSW_1_C8FJUACXX.IND5_noribo_clean,BEZ_AKCAOSW_1_C8P55ACXX.IND5_noribo_clean,BEZ_AKCAOSW_2_C8P55ACXX.IND5_noribo_clean,BEZ_AKCAOSW_3_C8P55ACXX.IND5_noribo_clean,BEZ_AKCAOSW_4_C8P55ACXX.IND5_noribo_clean
TARA_SAMEA2623257_METAT	TARA_136_SRF_0.22-3_T	TARA_136_SRF_0.22-3	PRJEB6608	SAMEA2623257	ERR3586982,ERR3586991,ERR3586817,ERR3586818,ERR3586819,ERR3586820	BEZ_AKEAOSW_2_C8HNDACXX.IND6_noribo_clean,BEZ_AKEAOSW_2_C8NBGACXX.IND6_noribo_clean,BEZ_AKEAOSW_5_C8P55ACXX.IND6_noribo_clean,BEZ_AKEAOSW_6_C8P55ACXX.IND6_noribo_clean,BEZ_AKEAOSW_7_C8P55ACXX.IND6_noribo_clean,BEZ_AKEAOSW_8_C8P55ACXX.IND6_noribo_clean
TARA_SAMEA2623295_METAT	TARA_137_DCM_0.22-3_T	TARA_137_DCM_0.22-3	PRJEB6608	SAMEA2623295	ERR3587164,ERR3587130	BEZ_ACBBOSW_1_C4UJUACXX.IND4_noribo_clean,BEZ_ACBBOSW_8_C7RA2ACXX.IND4_noribo_clean
TARA_SAMEA2623314_METAT	TARA_137_MES_0.22-3_T	TARA_137_MES_0.22-3	PRJEB6608	SAMEA2623314	ERR3587176,ERR3587113	BEZ_ACDAOSW_2_C4VBLACXX.IND9_noribo_clean,BEZ_ACDAOSW_4_C7M7KACXX.IND9_noribo_clean
TARA_SAMEA2623275_METAT	TARA_137_SRF_0.22-3_T	TARA_137_SRF_0.22-3	PRJEB6608	SAMEA2623275	ERR3587112,ERR3587175	BEZ_ACCAOSW_3_C7M7KACXX.IND9_noribo_clean,BEZ_ACCAOSW_6_C4VBLACXX.IND9_noribo_clean
TARA_SAMEA2623370_METAT	TARA_138_DCM_0.22-3_T	TARA_138_DCM_0.22-3	PRJEB6608	SAMEA2623370	ERR3587114,ERR3587177	BEZ_ACEAOSW_5_C7M7KACXX.IND10_noribo_clean,BEZ_ACEAOSW_6_C4VBLACXX.IND10_noribo_clean
TARA_SAMEA2623390_METAT	TARA_138_MES_0.22-3_T	TARA_138_MES_0.22-3	PRJEB6608	SAMEA2623390	ERR3587115,ERR3587166	BEZ_ACFAOSW_6_C7M7KACXX.IND6_noribo_clean,BEZ_ACFAOSW_8_C4VJ6ACXX.IND6_noribo_clean
TARA_SAMEA2623350_METAT	TARA_138_SRF_0.22-3_T	TARA_138_SRF_0.22-3	PRJEB6608	SAMEA2623350	ERR3587178,ERR3587116	BEZ_ACGAOSW_6_C4VBLACXX.IND11_noribo_clean,BEZ_ACGAOSW_7_C7M7KACXX.IND11_noribo_clean
TARA_SAMEA2623408_METAT	TARA_139_SRF_0.22-3_T	TARA_139_SRF_0.22-3	PRJEB6608	SAMEA2623408	ERR3586821,ERR3586822,ERR3586823,ERR3587003,ERR3587076,ERR3586824	BEZ_AKHAOSW_5_C8P55ACXX.IND5_noribo_clean,BEZ_AKHAOSW_6_C8P55ACXX.IND5_noribo_clean,BEZ_AKHAOSW_7_C8P55ACXX.IND5_noribo_clean,BEZ_AKHAOSW_8_C8F2AACXX.IND5_noribo_clean,BEZ_AKHAOSW_8_C8FCMACXX.IND5_noribo_clean,BEZ_AKHAOSW_8_C8P55ACXX.IND5_noribo_clean
TARA_SAMEA2623430_METAT	TARA_140_SRF_0.22-3_T	TARA_140_SRF_0.22-3	PRJEB6608	SAMEA2623430	ERR3587077,ERR3586825,ERR3586826,ERR3586827,ERR3586828	BEZ_AKIAOSW_1_C8FJUACXX.IND8_noribo_clean,BEZ_AKIAOSW_5_C8P55ACXX.IND8_noribo_clean,BEZ_AKIAOSW_6_C8P55ACXX.IND8_noribo_clean,BEZ_AKIAOSW_7_C8P55ACXX.IND8_noribo_clean,BEZ_AKIAOSW_8_C8P55ACXX.IND8_noribo_clean
TARA_SAMEA2623450_METAT	TARA_141_SRF_0.22-3_T	TARA_141_SRF_0.22-3	PRJEB6608	SAMEA2623450	ERR3586919,ERR3586920,ERR3586921,ERR3586922,ERR3587022,ERR3586923,ERR3586924,ERR3586925,ERR3586926	BEZ_AKKAOSW_1_C8P57ACXX.IND1_noribo_clean,BEZ_AKKAOSW_2_C8P57ACXX.IND1_noribo_clean,BEZ_AKKAOSW_3_C8P57ACXX.IND1_noribo_clean,BEZ_AKKAOSW_4_C8P57ACXX.IND1_noribo_clean,BEZ_AKKAOSW_5_C8FB9ACXX.IND1_noribo_clean,BEZ_AKKAOSW_5_C8P57ACXX.IND1_noribo_clean,BEZ_AKKAOSW_6_C8P57ACXX.IND1_noribo_clean,BEZ_AKKAOSW_7_C8P57ACXX.IND1_noribo_clean,BEZ_AKKAOSW_8_C8P57ACXX.IND1_noribo_clean
TARA_SAMEA2623492_METAT	TARA_142_DCM_0.22-3_T	TARA_142_DCM_0.22-3	PRJEB6608	SAMEA2623492	ERR3586768,ERR3586769,ERR3586770,ERR3586771,ERR3587024	BEZ_AKMAOSW_1_C8P5JACXX.IND3_noribo_clean,BEZ_AKMAOSW_2_C8P5JACXX.IND3_noribo_clean,BEZ_AKMAOSW_3_C8P5JACXX.IND3_noribo_clean,BEZ_AKMAOSW_4_C8P5JACXX.IND3_noribo_clean,BEZ_AKMAOSW_6_C8FB9ACXX.IND3_noribo_clean
TARA_SAMEA2623516_METAT	TARA_142_MES_0.22-3_T	TARA_142_MES_0.22-3	PRJEB6608	SAMEA2623516	ERR3586772,ERR3586773,ERR3586774,ERR3586775,ERR3587025	BEZ_AKNAOSW_1_C8P5JACXX.IND4_noribo_clean,BEZ_AKNAOSW_2_C8P5JACXX.IND4_noribo_clean,BEZ_AKNAOSW_3_C8P5JACXX.IND4_noribo_clean,BEZ_AKNAOSW_4_C8P5JACXX.IND4_noribo_clean,BEZ_AKNAOSW_7_C8FB9ACXX.IND4_noribo_clean
TARA_SAMEA2623466_METAT	TARA_142_SRF_0.22-3_T	TARA_142_SRF_0.22-3	PRJEB6608	SAMEA2623466	ERR3586927,ERR3586928,ERR3586929,ERR3586930,ERR3587023,ERR3586931,ERR3586932,ERR3586933,ERR3586934	BEZ_AKLAOSW_1_C8P57ACXX.IND2_noribo_clean,BEZ_AKLAOSW_2_C8P57ACXX.IND2_noribo_clean,BEZ_AKLAOSW_3_C8P57ACXX.IND2_noribo_clean,BEZ_AKLAOSW_4_C8P57ACXX.IND2_noribo_clean,BEZ_AKLAOSW_5_C8FB9ACXX.IND2_noribo_clean,BEZ_AKLAOSW_5_C8P57ACXX.IND2_noribo_clean,BEZ_AKLAOSW_6_C8P57ACXX.IND2_noribo_clean,BEZ_AKLAOSW_7_C8P57ACXX.IND2_noribo_clean,BEZ_AKLAOSW_8_C8P57ACXX.IND2_noribo_clean
TARA_SAMEA2623552_METAT	TARA_143_DCM_0.22-3_T	TARA_143_DCM_0.22-3	PRJEB6608	SAMEA2623552	ERR3586776,ERR3586777,ERR3586778,ERR3586779,ERR3587027	BEZ_AKQAOSW_1_C8P5JACXX.IND6_noribo_clean,BEZ_AKQAOSW_2_C8P5JACXX.IND6_noribo_clean,BEZ_AKQAOSW_3_C8P5JACXX.IND6_noribo_clean,BEZ_AKQAOSW_4_C8P5JACXX.IND6_noribo_clean,BEZ_AKQAOSW_6_C8FB9ACXX.IND6_noribo_clean
TARA_SAMEA2623532_METAT	TARA_143_SRF_0.22-3_T	TARA_143_SRF_0.22-3	PRJEB6608	SAMEA2623532	ERR3586858,ERR3586859,ERR3586860,ERR3586861,ERR3586862,ERR3586863,ERR3586864,ERR3587026,ERR3586865	BEZ_AKPAOSW_1_C8P5PACXX.IND5_noribo_clean,BEZ_AKPAOSW_2_C8P5PACXX.IND5_noribo_clean,BEZ_AKPAOSW_3_C8P5PACXX.IND5_noribo_clean,BEZ_AKPAOSW_4_C8P5PACXX.IND5_noribo_clean,BEZ_AKPAOSW_5_C8P5PACXX.IND5_noribo_clean,BEZ_AKPAOSW_6_C8P5PACXX.IND5_noribo_clean,BEZ_AKPAOSW_7_C8P5PACXX.IND5_noribo_clean,BEZ_AKPAOSW_8_C8FB9ACXX.IND5_noribo_clean,BEZ_AKPAOSW_8_C8P5PACXX.IND5_noribo_clean
TARA_SAMEA2623590_METAT	TARA_144_SRF_0.22-3_T	TARA_144_SRF_0.22-3	PRJEB6608	SAMEA2623590	ERR3586866,ERR3586867,ERR3586868,ERR3586869,ERR3586870,ERR3586871,ERR3586872,ERR3587028,ERR3586873	BEZ_AKSAOSW_1_C8P5PACXX.IND8_noribo_clean,BEZ_AKSAOSW_2_C8P5PACXX.IND8_noribo_clean,BEZ_AKSAOSW_3_C8P5PACXX.IND8_noribo_clean,BEZ_AKSAOSW_4_C8P5PACXX.IND8_noribo_clean,BEZ_AKSAOSW_5_C8P5PACXX.IND8_noribo_clean,BEZ_AKSAOSW_6_C8P5PACXX.IND8_noribo_clean,BEZ_AKSAOSW_7_C8P5PACXX.IND8_noribo_clean,BEZ_AKSAOSW_8_C8FB9ACXX.IND8_noribo_clean,BEZ_AKSAOSW_8_C8P5PACXX.IND8_noribo_clean
TARA_SAMEA2623656_METAT	TARA_145_MES_0.22-3_T	TARA_145_MES_0.22-3	PRJEB6608	SAMEA2623656	ERR3587029	BEZ_AKVAOSW_7_C8FB9ACXX.IND10_noribo_clean
TARA_SAMEA2623630_METAT	TARA_145_SRF_0.22-3_T	TARA_145_SRF_0.22-3	PRJEB6608	SAMEA2623630	ERR3587154,ERR3587111	BEZ_ADDAOSW_3_C7BWPACXX.IND2_noribo_clean,BEZ_ADDAOSW_6_C7R7GACXX.IND2_noribo_clean
TARA_SAMEA2623715_METAT	TARA_147_SRF_0.22-3_T	TARA_147_SRF_0.22-3	PRJEB6608	SAMEA2623715	ERR3587179,ERR3587117	BEZ_ACHAOSW_6_C4VBLACXX.IND12_noribo_clean,BEZ_ACHAOSW_8_C7M7KACXX.IND12_noribo_clean
TARA_SAMEA2623734_METAT	TARA_148_SRF_0.22-3_T	TARA_148_SRF_0.22-3	PRJEB6608	SAMEA2623734,SAMEA2623735	ERR3587106,ERR3587167,ERR3587152	BEZ_ACIAOSW_6_C7RH7ACXX.IND10_noribo_clean,BEZ_ACIAOSW_8_C4VJ6ACXX.IND10_noribo_clean,BEZ_ADBAOSW_3_C7BWPACXX.IND4_noribo_clean
TARA_SAMEA2623756_METAT	TARA_148b_MES_0.22-3_T	TARA_148b_MES_0.22-3	PRJEB6608	SAMEA2623756	ERR3587180,ERR3587107	BEZ_ACKAOSW_2_C4VBLACXX.IND1_noribo_clean,BEZ_ACKAOSW_7_C7RH7ACXX.IND1_noribo_clean
TARA_SAMEA2623794_METAT	TARA_149_MES_0.22-3_T	TARA_149_MES_0.22-3	PRJEB6608	SAMEA2623794	ERR3587109,ERR3587162	BEZ_ACMAOSW_1_C7R7GACXX.IND5_noribo_clean,BEZ_ACMAOSW_3_C5NN3ACXX.IND5_noribo_clean
TARA_SAMEA2623774_METAT	TARA_149_SRF_0.22-3_T	TARA_149_SRF_0.22-3	PRJEB6608	SAMEA2623774	ERR3587181,ERR3587108	BEZ_ACLAOSW_2_C4VBLACXX.IND2_noribo_clean,BEZ_ACLAOSW_8_C7RH7ACXX.IND2_noribo_clean
TARA_SAMEA2623830_METAT	TARA_150_DCM_0.22-3_T	TARA_150_DCM_0.22-3	PRJEB6608	SAMEA2623830	ERR3587104,ERR3586983	BEZ_ALBAOSW_1_C8C37ACXX.IND11_noribo_clean,BEZ_ALBAOSW_4_C8JE3ACXX.IND11_noribo_clean
TARA_SAMEA2623808_METAT	TARA_150_SRF_0.22-3_T	TARA_150_SRF_0.22-3	PRJEB6608	SAMEA2623808,SAMEA2623809	ERR3587182,ERR3587110,ERR3587153	BEZ_ACNAOSW_2_C4VBLACXX.IND3_noribo_clean,BEZ_ACNAOSW_2_C7R7GACXX.IND3_noribo_clean,BEZ_ADCAOSW_2_C7BWPACXX.IND5_noribo_clean
TARA_SAMEA2623872_METAT	TARA_151_DCM_0.22-3_T	TARA_151_DCM_0.22-3	PRJEB6608	SAMEA2623872	ERR3586780,ERR3586781,ERR3586782,ERR3586783,ERR3587030	BEZ_ALCAOSW_1_C8P5JACXX.IND1_noribo_clean,BEZ_ALCAOSW_2_C8P5JACXX.IND1_noribo_clean,BEZ_ALCAOSW_3_C8P5JACXX.IND1_noribo_clean,BEZ_ALCAOSW_4_C8P5JACXX.IND1_noribo_clean,BEZ_ALCAOSW_6_C8FB9ACXX.IND1_noribo_clean
TARA_SAMEA2623850_METAT	TARA_151_SRF_0.22-3_T	TARA_151_SRF_0.22-3	PRJEB6608	SAMEA2623850,SAMEA2623851	ERR1328125,ERR1328122,ERR1328127,ERR1328126	BEZ_ACPAOSW_3_C7R7GACXX.IND4_noribo_clean,BEZ_ACPAOSW_8_C4VJ6ACXX.IND4_noribo_clean,BEZ_ADAAOSW_1_C7BWPACXX.IND4_noribo_clean,BEZ_ADAAOSW_8_C7R7GACXX.IND4_noribo_clean
TARA_SAMEA2623925_METAT	TARA_152_MXL_0.22-3_T	TARA_152_MXL_0.22-3	PRJEB6608	SAMEA2623925,SAMEA2623929,SAMEA2623931	ERR3586829,ERR3586830,ERR3586831,ERR3586832,ERR3587031,ERR3586833,ERR3587032,ERR3586874,ERR3586875,ERR3586876,ERR3586877,ERR3586878,ERR3586879,ERR3586880,ERR3587033,ERR3586881	BEZ_ALEAOSW_2_C8NY9ACXX.IND2_noribo_clean,BEZ_ALEAOSW_3_C8NY9ACXX.IND2_noribo_clean,BEZ_ALEAOSW_4_C8NY9ACXX.IND2_noribo_clean,BEZ_ALEAOSW_5_C8NY9ACXX.IND2_noribo_clean,BEZ_ALEAOSW_7_C8FB9ACXX.IND2_noribo_clean,BEZ_ALFAOSW_6_C8NY9ACXX.IND3_noribo_clean,BEZ_ALFAOSW_7_C8FB9ACXX.IND3_noribo_clean,BEZ_ALGAOSW_1_C8P5PACXX.IND2_noribo_clean,BEZ_ALGAOSW_2_C8P5PACXX.IND2_noribo_clean,BEZ_ALGAOSW_3_C8P5PAC…
TARA_SAMEA2623890_METAT	TARA_152_SRF_0.22-3_T	TARA_152_SRF_0.22-3	PRJEB6608	SAMEA2623890	ERR3587105,ERR3586984	BEZ_ALDAOSW_3_C8C37ACXX.IND4_noribo_clean,BEZ_ALDAOSW_5_C8JE3ACXX.IND4_noribo_clean
TARA_SAMEA2623974_METAT	TARA_153_MXL_0.22-3_T	TARA_153_MXL_0.22-3	PRJEB6608	SAMEA2623974,SAMEA2624000	ERR3586882,ERR3586883,ERR3586884,ERR3586885,ERR3586886,ERR3586887,ERR3586888,ERR3587034,ERR3586889,ERR3586784	BEZ_ALHAOSW_1_C8P5PACXX.IND4_noribo_clean,BEZ_ALHAOSW_2_C8P5PACXX.IND4_noribo_clean,BEZ_ALHAOSW_3_C8P5PACXX.IND4_noribo_clean,BEZ_ALHAOSW_4_C8P5PACXX.IND4_noribo_clean,BEZ_ALHAOSW_5_C8P5PACXX.IND4_noribo_clean,BEZ_ALHAOSW_6_C8P5PACXX.IND4_noribo_clean,BEZ_ALHAOSW_7_C8P5PACXX.IND4_noribo_clean,BEZ_ALHAOSW_8_C8FB9ACXX.IND4_noribo_clean,BEZ_ALHAOSW_8_C8P5PACXX.IND4_noribo_clean,BEZ_ALIAOSW_1_C8P20AC…
TARA_SAMEA4396508_METAT	TARA_155_DCM_0.22-3_T	TARA_155_DCM_0.22-3	PRJEB9741	SAMEA4396508	ERR3586709,ERR3586732	BMR_AACAOSW_4_C7M1JACXX.IND3_noribo_clean,BMR_AACAOSW_7_C7AD3ACXX.IND3_noribo_clean
TARA_SAMEA4396435_METAT	TARA_155_SRF_0.22-3_T	TARA_155_SRF_0.22-3	PRJEB9741	SAMEA4396435	ERR3586708,ERR3586731	BMR_AAAAOSW_3_C7M1JACXX.IND2_noribo_clean,BMR_AAAAOSW_7_C7AD3ACXX.IND2_noribo_clean
TARA_SAMEA4396982_METAT	TARA_158_DCM_0.22-3_T	TARA_158_DCM_0.22-3	PRJEB9741	SAMEA4396982	ERR3586716,ERR3586711	BMR_AAEAOSW_3_C7BJ1ACXX.IND5_noribo_clean,BMR_AAEAOSW_6_C7M1JACXX.IND5_noribo_clean
TARA_SAMEA4396935_METAT	TARA_158_SRF_0.22-3_T	TARA_158_SRF_0.22-3	PRJEB9741	SAMEA4396935	ERR3586715,ERR3586710	BMR_AADAOSW_3_C7BJ1ACXX.IND4_noribo_clean,BMR_AADAOSW_5_C7M1JACXX.IND4_noribo_clean
TARA_SAMEA4397085_METAT	TARA_163_MES_0.22-3_T	TARA_163_MES_0.22-3	PRJEB9741	SAMEA4397085	ERR3586747,ERR3586713	BMR_AAHAOSW_3_C7C9DACXX.IND3_noribo_clean,BMR_AAHAOSW_8_C7M1JACXX.IND3_noribo_clean
TARA_SAMEA4397045_METAT	TARA_163_SRF_0.22-3_T	TARA_163_SRF_0.22-3	PRJEB9741	SAMEA4397045	ERR3586717,ERR3586712	BMR_AAGAOSW_3_C7BJ1ACXX.IND6_noribo_clean,BMR_AAGAOSW_7_C7M1JACXX.IND6_noribo_clean
TARA_SAMEA4397168_METAT	TARA_168_DCM_0.22-3_T	TARA_168_DCM_0.22-3	PRJEB9741	SAMEA4397168	ERR3586696,ERR3586718	BMR_AAKAOSW_2_C7TEHACXX.IND7_noribo_clean,BMR_AAKAOSW_3_C7BJ1ACXX.IND7_noribo_clean
TARA_SAMEA4397209_METAT	TARA_168_IZZ_0.22-3_T	TARA_168_IZZ_0.22-3	PRJEB9741	SAMEA4397209	ERR3586749,ERR3586697	BMR_AALAOSW_3_C7C9DACXX.IND5_noribo_clean,BMR_AALAOSW_3_C7TEHACXX.IND5_noribo_clean
TARA_SAMEA4397112_METAT	TARA_168_SRF_0.22-3_T	TARA_168_SRF_0.22-3	PRJEB9741	SAMEA4397112	ERR3586695,ERR3586748	BMR_AAIAOSW_1_C7TEHACXX.IND4_noribo_clean,BMR_AAIAOSW_3_C7C9DACXX.IND4_noribo_clean
TARA_SAMEA4397289_METAT	TARA_173_DCM_0.22-3_T	TARA_173_DCM_0.22-3	PRJEB9741	SAMEA4397289	ERR3586719,ERR3586699	BMR_AANAOSW_4_C7BJ1ACXX.IND8_noribo_clean,BMR_AANAOSW_5_C7TEHACXX.IND8_noribo_clean
TARA_SAMEA4397249_METAT	TARA_173_SRF_0.22-3_T	TARA_173_SRF_0.22-3	PRJEB9741	SAMEA4397249	ERR3586750,ERR3586698	BMR_AAMAOSW_3_C7C9DACXX.IND6_noribo_clean,BMR_AAMAOSW_4_C7TEHACXX.IND6_noribo_clean
TARA_SAMEA4397403_METAT	TARA_175_IZZ_0.22-3_T	TARA_175_IZZ_0.22-3	PRJEB9741	SAMEA4397403	ERR3586740,ERR3586702	BMR_AARAOSW_2_C7ANJACXX.IND8_noribo_clean,BMR_AARAOSW_8_C7TEHACXX.IND8_noribo_clean
TARA_SAMEA4397324_METAT	TARA_175_SRF_0.22-3_T	TARA_175_SRF_0.22-3	PRJEB9741	SAMEA4397324	ERR3586720,ERR3586700	BMR_AAPAOSW_4_C7BJ1ACXX.IND9_noribo_clean,BMR_AAPAOSW_6_C7TEHACXX.IND9_noribo_clean
TARA_SAMEA4397357_METAT	TARA_175_ZZZ_0.22-3_T	TARA_175_ZZZ_0.22-3	PRJEB9741	SAMEA4397357	ERR3586739,ERR3586701	BMR_AAQAOSW_2_C7ANJACXX.IND7_noribo_clean,BMR_AAQAOSW_7_C7TEHACXX.IND7_noribo_clean
TARA_SAMEA4397439_METAT	TARA_178_SRF_0.22-3_T	TARA_178_SRF_0.22-3	PRJEB9741	SAMEA4397439	ERR3586721,ERR3586703	BMR_AASAOSW_4_C7BJ1ACXX.IND10_noribo_clean,BMR_AASAOSW_4_C7TEBACXX.IND10_noribo_clean
TARA_SAMEA4397483_METAT	TARA_180_SRF_0.22-3_T	TARA_180_SRF_0.22-3	PRJEB9741	SAMEA4397483	ERR3586722,ERR3586704	BMR_AATAOSW_4_C7BJ1ACXX.IND11_noribo_clean,BMR_AATAOSW_5_C7TEBACXX.IND11_noribo_clean
TARA_SAMEA4397530_METAT	TARA_180_ZZZ_0.22-3_T	TARA_180_ZZZ_0.22-3	PRJEB9741	SAMEA4397530	ERR3586723,ERR3586705	BMR_AAVAOSW_5_C7BJ1ACXX.IND12_noribo_clean,BMR_AAVAOSW_6_C7TEBACXX.IND12_noribo_clean
TARA_SAMEA4397621_METAT	TARA_188_DCM_0.22-3_T	TARA_188_DCM_0.22-3	PRJEB9741	SAMEA4397621	ERR3586725,ERR3586707	BMR_ABAAOSW_5_C7BJ1ACXX.IND2_noribo_clean,BMR_ABAAOSW_8_C7TEBACXX.IND2_noribo_clean
TARA_SAMEA4397580_METAT	TARA_188_SRF_0.22-3_T	TARA_188_SRF_0.22-3	PRJEB9741	SAMEA4397580	ERR3586724,ERR3586706	BMR_AAXAOSW_5_C7BJ1ACXX.IND1_noribo_clean,BMR_AAXAOSW_7_C7TEBACXX.IND1_noribo_clean
TARA_SAMEA4397716_METAT	TARA_189_DCM_0.22-3_T	TARA_189_DCM_0.22-3	PRJEB9741	SAMEA4397716	ERR3586680,ERR3586727	BMR_ABCAOSW_2_C7R7VACXX.IND5_noribo_clean,BMR_ABCAOSW_6_C7BJ1ACXX.IND5_noribo_clean
TARA_SAMEA4397660_METAT	TARA_189_SRF_0.22-3_T	TARA_189_SRF_0.22-3	PRJEB9741	SAMEA4397660	ERR3586679,ERR3586726	BMR_ABBAOSW_1_C7R7VACXX.IND3_noribo_clean,BMR_ABBAOSW_5_C7BJ1ACXX.IND3_noribo_clean
TARA_SAMEA4397741_METAT	TARA_189_ZZZ_0.22-3_T	TARA_189_ZZZ_0.22-3	PRJEB9741	SAMEA4397741	ERR3586741,ERR3586681	BMR_ABDAOSW_2_C7ANJACXX.IND1_noribo_clean,BMR_ABDAOSW_3_C7R7VACXX.IND1_noribo_clean
TARA_SAMEA4397768_METAT	TARA_191_SRF_0.22-3_T	TARA_191_SRF_0.22-3	PRJEB9741	SAMEA4397768	ERR3586742,ERR3586682	BMR_ABEAOSW_2_C7ANJACXX.IND2_noribo_clean,BMR_ABEAOSW_4_C7R7VACXX.IND2_noribo_clean
TARA_SAMEA4397809_METAT	TARA_193_SRF_0.22-3_T	TARA_193_SRF_0.22-3	PRJEB9741	SAMEA4397809	ERR3586743,ERR3586683	BMR_ABFAOSW_3_C7ANJACXX.IND9_noribo_clean,BMR_ABFAOSW_5_C7R7VACXX.IND9_noribo_clean
TARA_SAMEA4397915_METAT	TARA_194_DCM_0.22-3_T	TARA_194_DCM_0.22-3	PRJEB9741	SAMEA4397915	ERR3586693,ERR3586736	BMR_ACDAOSW_7_C7R63ACXX.IND10_noribo_clean,BMR_ACDAOSW_8_C7AD3ACXX.IND10_noribo_clean
TARA_SAMEA4397853_METAT	TARA_194_SRF_0.22-3_T	TARA_194_SRF_0.22-3	PRJEB9741	SAMEA4397853	ERR3586744,ERR3586684	BMR_ABGAOSW_3_C7ANJACXX.IND10_noribo_clean,BMR_ABGAOSW_6_C7R7VACXX.IND10_noribo_clean
TARA_SAMEA4397942_METAT	TARA_196_SRF_0.22-3_T	TARA_196_SRF_0.22-3	PRJEB9741	SAMEA4397942	ERR3586728,ERR3586685	BMR_ABIAOSW_6_C7BJ1ACXX.IND6_noribo_clean,BMR_ABIAOSW_7_C7R7VACXX.IND6_noribo_clean
TARA_SAMEA4398077_METAT	TARA_201_DCM_0.22-3_T	TARA_201_DCM_0.22-3	PRJEB9741	SAMEA4398077	ERR3586745,ERR3586686	BMR_ABMAOSW_3_C7ANJACXX.IND2_noribo_clean,BMR_ABMAOSW_8_C7R7VACXX.IND2_noribo_clean
TARA_SAMEA4398022_METAT	TARA_201_SRF_0.22-3_T	TARA_201_SRF_0.22-3	PRJEB9741	SAMEA4398022	ERR3586737,ERR3586694	BMR_ACFAOSW_8_C7AD3ACXX.IND11_noribo_clean,BMR_ACFAOSW_8_C7R63ACXX.IND11_noribo_clean
TARA_SAMEA4398105_METAT	TARA_205_SRF_0.22-3_T	TARA_205_SRF_0.22-3	PRJEB9741	SAMEA4398105	ERR3586687,ERR3586746	BMR_ABNAOSW_1_C7R63ACXX.IND3_noribo_clean,BMR_ABNAOSW_3_C7ANJACXX.IND3_noribo_clean
TARA_SAMEA4398233_METAT	TARA_206_MES_0.22-3_T	TARA_206_MES_0.22-3	PRJEB9741	SAMEA4398233	ERR3586677,ERR3586738	BMR_ACHAOSW_1_C7L56ACXX.IND12_noribo_clean,BMR_ACHAOSW_8_C7AD3ACXX.IND12_noribo_clean
TARA_SAMEA4398187_METAT	TARA_206_SRF_0.22-3_T	TARA_206_SRF_0.22-3	PRJEB9741	SAMEA4398187	ERR3586688,ERR3586729	BMR_ABQAOSW_2_C7R63ACXX.IND7_noribo_clean,BMR_ABQAOSW_6_C7BJ1ACXX.IND7_noribo_clean
TARA_SAMEA4398261_METAT	TARA_208_SRF_0.22-3_T	TARA_208_SRF_0.22-3	PRJEB9741	SAMEA4398261	ERR3586678,ERR3586714	BMR_ACIAOSW_2_C7L56ACXX.IND1_noribo_clean,BMR_ACIAOSW_6_C797YACXX.IND1_noribo_clean
TARA_SAMEA4398354_METAT	TARA_209_MES_0.22-3_T	TARA_209_MES_0.22-3	PRJEB9741	SAMEA4398354	ERR3586690,ERR3586733	BMR_ABVAOSW_4_C7R63ACXX.IND7_noribo_clean,BMR_ABVAOSW_7_C7AD3ACXX.IND7_noribo_clean
TARA_SAMEA4398309_METAT	TARA_209_SRF_0.22-3_T	TARA_209_SRF_0.22-3	PRJEB9741	SAMEA4398309	ERR3586689,ERR3586730	BMR_ABTAOSW_3_C7R63ACXX.IND8_noribo_clean,BMR_ABTAOSW_6_C7BJ1ACXX.IND8_noribo_clean
TARA_SAMEA4398426_METAT	TARA_210_MES_0.22-3_T	TARA_210_MES_0.22-3	PRJEB9741	SAMEA4398426	ERR3586692,ERR3586735	BMR_ACAAOSW_6_C7R63ACXX.IND9_noribo_clean,BMR_ACAAOSW_8_C7AD3ACXX.IND9_noribo_clean
TARA_SAMEA4398381_METAT	TARA_210_SRF_0.22-3_T	TARA_210_SRF_0.22-3	PRJEB9741	SAMEA4398381	ERR3586691,ERR3586734	BMR_ABXAOSW_5_C7R63ACXX.IND8_noribo_clean,BMR_ABXAOSW_7_C7AD3ACXX.IND8_noribo_clean

## Sheet: Tara eukarote enriched metatran
sample_name	internal_sample_name	sample_material	study_accessions	sample_accessions	run_accessions	experiment_accessions	sample_accessions
TARA_SAMEA2619419_METAT	TARA_X000000408_METAT	TARA_004_DCM_0.8-5	PRJEB6609	SAMEA2619419	ERR1719507	ERX1789507	ERS487956
TARA_SAMEA2619421_METAT	TARA_X000000410_METAT	TARA_004_DCM_5-20	PRJEB6609	SAMEA2619421	ERR1719222,ERR1719432	ERX1789471,ERX1789505	ERS487958
TARA_SAMEA2619396_METAT	TARA_X000000323_METAT	TARA_004_SRF_0.8-5	PRJEB6609	SAMEA2619396	ERR1719198	ERX1789441	ERS487919
TARA_SAMEA2657059_METAT	TARA_X000000357_METAT	TARA_004_SRF_180-2000	PRJEB6609	SAMEA2657059	ERR1711928,ERR1712116	ERX1782136,ERX1782335	ERS487930
TARA_SAMEA2619398_METAT	TARA_X000000325_METAT	TARA_004_SRF_5-20	PRJEB6609	SAMEA2619398	ERR1712004,ERR1712047	ERX1782094,ERX1782382	ERS487921
TARA_SAMEA2591077_METAT	TARA_A200000158_METAT	TARA_007_DCM_0.8-5	PRJEB6609	SAMEA2591077	ERR550537	ERX509596	ERS477956
TARA_SAMEA2625588_METAT	TARA_A200000179_METAT	TARA_007_DCM_20-180	PRJEB6609	SAMEA2625588	ERR550387,ERR550402	ERX509462,ERX509472	ERS477972
TARA_SAMEA2591078_METAT	TARA_A200000150_METAT	TARA_007_DCM_5-20	PRJEB6609	SAMEA2591078	ERR550388	ERX509463	ERS477957
TARA_SAMEA2591060_METAT	TARA_A200000123_METAT	TARA_007_SRF_0.8-5	PRJEB6609	SAMEA2591060	ERR550396,ERR550403	ERX509456,ERX509471	ERS477934
TARA_SAMEA2611380_METAT	TARA_A200000139_METAT	TARA_007_SRF_20-180	PRJEB6609	SAMEA2611380	ERR550381,ERR550393	ERX509450,ERX509461	ERS477943
TARA_SAMEA2619551_METAT	TARA_X000001040_METAT	TARA_009_DCM_0.8-5	PRJEB6609	SAMEA2619551	ERR1712075,ERR1712097	ERX1782353,ERX1782417	ERS488150
TARA_SAMEA2619554_METAT	TARA_X000001043_METAT	TARA_009_DCM_5-20	PRJEB6609	SAMEA2619554	ERR1712007,ERR1712206	ERX1782201,ERX1782383	ERS488153
TARA_SAMEA2619534_METAT	TARA_X000000954_METAT	TARA_009_SRF_0.8-5	PRJEB6609	SAMEA2619534	ERR1711932,ERR1711995	ERX1782131,ERX1782349	ERS488122
TARA_SAMEA2657011_METAT	TARA_X000001006_METAT	TARA_009_SRF_180-2000	PRJEB6609	SAMEA2657011	ERR1711922,ERR1712200	ERX1782446,ERX1782473	ERS488134
TARA_SAMEA2619621_METAT	TARA_X000001288_METAT	TARA_011_SRF_0.8-5	PRJEB6609	SAMEA2619621	ERR1719164,ERR1719231	ERX1789380,ERX1789595	ERS488249
TARA_SAMEA2657003_METAT	TARA_X000001334_METAT	TARA_011_SRF_180-2000	PRJEB6609	SAMEA2657003	ERR1711911,ERR1711946	ERX1782401,ERX1782458	ERS488257
TARA_SAMEA2656955_METAT	TARA_X000001338_METAT	TARA_011_SRF_20-180	PRJEB6609	SAMEA2656955	ERR1711860,ERR1712049	ERX1782096,ERX1782331	ERS488262
TARA_SAMEA2619623_METAT	TARA_X000001286_METAT	TARA_011_SRF_5-20	PRJEB6609	SAMEA2619623	ERR1712063,ERR1712137	ERX1782311,ERX1782333	ERS488251
TARA_SAMEA2619684_METAT	TARA_A100000604_METAT	TARA_018_DCM_0.8-5	PRJEB6609	SAMEA2619684	ERR1711896,ERR1712139	ERX1782236,ERX1782359	ERS488352
TARA_SAMEA2657107_METAT	TARA_A100000589_METAT	TARA_018_DCM_20-180	PRJEB6609	SAMEA2657107	ERR1711993,ERR1712141	ERX1782392,ERX1782411	ERS488356
TARA_SAMEA2619685_METAT	TARA_A100000602_METAT	TARA_018_DCM_5-20	PRJEB6609	SAMEA2619685	ERR1712015	ERX1782398	ERS488353
TARA_SAMEA2619675_METAT	TARA_A100000595_METAT	TARA_018_SRF_0.8-5	PRJEB6609	SAMEA2619675	ERR1712185	ERX1782295	ERS488338
TARA_SAMEA2656983_METAT	TARA_A100000596_METAT	TARA_018_SRF_20-180	PRJEB6609	SAMEA2656983	ERR1712062	ERX1782280	ERS488342
TARA_SAMEA2619676_METAT	TARA_A100000598_METAT	TARA_018_SRF_5-20	PRJEB6609	SAMEA2619676	ERR1711953	ERX1782153	ERS488339
TARA_SAMEA2657025_METAT	TARA_A100000759_METAT	TARA_020_SRF_180-2000	PRJEB6609	SAMEA2657025	ERR1711905,ERR1712237	ERX1782198,ERX1782467	ERS488420
TARA_SAMEA2619725_METAT	TARA_A100000761_METAT	TARA_020_SRF_5-20	PRJEB6609	SAMEA2619725	ERR1711874,ERR1711913	ERX1782202,ERX1782416	ERS488412
TARA_SAMEA2619754_METAT	TARA_A100000698_METAT	TARA_022_DCM_0.8-5	PRJEB6609	SAMEA2619754	ERR1719303,ERR1719473	ERX1789556,ERX1789670	ERS488460
TARA_SAMEA2661639_METAT	TARA_A100000700_METAT	TARA_022_DCM_180-2000	PRJEB6609	SAMEA2661639	ERR1712074,ERR1712148	ERX1782139,ERX1782252	ERS506046
TARA_SAMEA2657048_METAT	TARA_A100000695_METAT	TARA_022_DCM_20-180	PRJEB6609	SAMEA2657048	ERR1712043,ERR1712150	ERX1782190,ERX1782402	ERS488464
TARA_SAMEA2619755_METAT	TARA_A100000696_METAT	TARA_022_DCM_5-20	PRJEB6609	SAMEA2619755	ERR1712076,ERR1712226	ERX1782435,ERX1782468	ERS488461
TARA_SAMEA2619745_METAT	TARA_A100000534_METAT	TARA_022_SRF_0.8-5	PRJEB6609	SAMEA2619745	ERR1719224,ERR1719453	ERX1789462,ERX1789653	ERS488446
TARA_SAMEA2731167_METAT	TARA_A100000536_METAT	TARA_022_SRF_180-2000	PRJEB6609	SAMEA2731167	ERR1712090,ERR1712105	ERX1782248,ERX1782257	ERS488468
TARA_SAMEA2657062_METAT	TARA_A100000538_METAT	TARA_022_SRF_20-180	PRJEB6609	SAMEA2657062	ERR1711894,ERR1712140	ERX1782162,ERX1782191	ERS488453
TARA_SAMEA2619746_METAT	TARA_A100000539_METAT	TARA_022_SRF_5-20	PRJEB6609	SAMEA2619746	ERR1711909,ERR1712179	ERX1782156,ERX1782234	ERS488447
TARA_SAMEA2591103_METAT	TARA_A100000555_METAT	TARA_023_DCM_0.8-5	PRJEB6609	SAMEA2591103,SAMEA2591105	ERR550400,ERR550514	ERX509465,ERX509586	ERS478003,ERS478005
TARA_SAMEA2611381_METAT	TARA_A100000554_METAT	TARA_023_DCM_180-2000	PRJEB6609	SAMEA2611381,SAMEA2624981	ERR550378,ERR550519	ERX509468,ERX509595	ERS478012,ERS478013
TARA_SAMEA2611379_METAT	TARA_A100000556_METAT	TARA_023_DCM_20-180	PRJEB6609	SAMEA2611379,SAMEA2624976	ERR550380,ERR550529,ERR550539	ERX509466,ERX509581,ERX509594	ERS478010,ERS478011
TARA_SAMEA2591106_METAT	TARA_A100000560_METAT	TARA_023_DCM_5-20	PRJEB6609	SAMEA2591106	ERR550383	ERX509469	ERS478006
TARA_SAMEA2591093_METAT	TARA_A100000551_METAT	TARA_023_SRF_0.8-5	PRJEB6609	SAMEA2591093,SAMEA2591095	ERR550386,ERR550521	ERX509448,ERX509607	ERS477988,ERS477990
TARA_SAMEA2611383_METAT	TARA_A100000546_METAT	TARA_023_SRF_180-2000	PRJEB6609	SAMEA2611383,SAMEA2624982	ERR550382,ERR550399,ERR550534	ERX509447,ERX509470,ERX509590	ERS477996,ERS477997
TARA_SAMEA2611385_METAT	TARA_A100000548_METAT	TARA_023_SRF_20-180	PRJEB6609	SAMEA2611385	ERR550532	ERX509584	ERS478008
TARA_SAMEA2591096_METAT	TARA_A100000547_METAT	TARA_023_SRF_5-20	PRJEB6609	SAMEA2591096	ERR550384	ERX509473	ERS477991
TARA_SAMEA2619788_METAT	TARA_A100000396_METAT	TARA_025_DCM_0.8-5	PRJEB6609	SAMEA2619788	ERR1711898,ERR1712167	ERX1782206,ERX1782223	ERS488515
TARA_SAMEA2657045_METAT	TARA_E500000200_METAT	TARA_025_DCM_180-2000	PRJEB6609	SAMEA2657045	ERR1711984,ERR1712030	ERX1782124,ERX1782317	ERS488521
TARA_SAMEA2657037_METAT	TARA_E500000196_METAT	TARA_025_DCM_20-180	PRJEB6609	SAMEA2657037	ERR1719216,ERR1719361	ERX1789398,ERX1789513	ERS488508
TARA_SAMEA2619789_METAT	TARA_A100000398_METAT	TARA_025_DCM_5-20	PRJEB6609	SAMEA2619789	ERR1712110,ERR1712184	ERX1782122,ERX1782307	ERS488516
TARA_SAMEA2619777_METAT	TARA_A100000393_METAT	TARA_025_SRF_0.8-5	PRJEB6609	SAMEA2619777	ERR1711998,ERR1712022	ERX1782342,ERX1782443	ERS488497
TARA_SAMEA2657015_METAT	TARA_A100000402_METAT	TARA_025_SRF_180-2000	PRJEB6609	SAMEA2657015	ERR1711947,ERR1712208	ERX1782238,ERX1782377	ERS488506
TARA_SAMEA2656999_METAT	TARA_A100000400_METAT	TARA_025_SRF_20-180	PRJEB6609	SAMEA2656999	ERR1719242	ERX1789643	ERS488503
TARA_SAMEA2619778_METAT	TARA_A100000394_METAT	TARA_025_SRF_5-20	PRJEB6609	SAMEA2619778	ERR1711910,ERR1711936	ERX1782339,ERX1782343	ERS488498
TARA_SAMEA2619798_METAT	TARA_E400007200_METAT	TARA_026_SRF_0.8-20	PRJEB6609	SAMEA2619798	ERR1711918,ERR1712006	ERX1782187,ERX1782211	ERS488534
TARA_SAMEA2657002_METAT	TARA_S400007202_METAT	TARA_026_SRF_20-180	PRJEB6609	SAMEA2657002	ERR1712016,ERR1712052	ERX1782147,ERX1782456	ERS488539
TARA_SAMEA2591130_METAT	TARA_A100001332_METAT	TARA_030_DCM_0.8-5	PRJEB6609	SAMEA2591130	ERR550390	ERX509453	ERS478048
TARA_SAMEA2624977_METAT	TARA_A100001644_METAT	TARA_030_DCM_20-180	PRJEB6609	SAMEA2624977,SAMEA2625587	ERR550391,ERR550392,ERR550397	ERX509451,ERX509455,ERX509458	ERS478038,ERS478039
TARA_SAMEA2591131_METAT	TARA_A100001335_METAT	TARA_030_DCM_5-20	PRJEB6609	SAMEA2591131	ERR550379	ERX509452	ERS478049
TARA_SAMEA2591117_METAT	TARA_A100001639_METAT	TARA_030_SRF_0.8-5	PRJEB6609	SAMEA2591117	ERR550404	ERX509457	ERS478026
TARA_SAMEA2624978_METAT	TARA_A100001648_METAT	TARA_030_SRF_180-2000	PRJEB6609	SAMEA2624978,SAMEA2624980	ERR550385,ERR550401,ERR550517	ERX509454,ERX509459,ERX509582	ERS478036,ERS478037
TARA_SAMEA2611384_METAT	TARA_A100001646_METAT	TARA_030_SRF_20-180	PRJEB6609	SAMEA2611384,SAMEA2624983	ERR550395,ERR550525	ERX509467,ERX509591	ERS478033,ERS478034
TARA_SAMEA2591116_METAT	TARA_A100001638_METAT	TARA_030_SRF_5-20	PRJEB6609	SAMEA2591116,SAMEA2591118	ERR550389,ERR550394,ERR550398	ERX509449,ERX509460,ERX509464	ERS478025,ERS478027
TARA_SAMEA2619958_METAT	TARA_N000000317_METAT	TARA_036_DCM_0.8-5	PRJEB6609	SAMEA2619958	ERR1719240,ERR1719465	ERX1789374,ERX1789428	ERS488753
TARA_SAMEA2657098_METAT	TARA_N000000314_METAT	TARA_036_DCM_180-2000	PRJEB6609	SAMEA2657098	ERR1711955,ERR1712243	ERX1782195,ERX1782308	ERS488746
TARA_SAMEA2657080_METAT	TARA_N000000312_METAT	TARA_036_DCM_20-180	PRJEB6609	SAMEA2657080	ERR1719414,ERR1719511	ERX1789363,ERX1789518	ERS488744
TARA_SAMEA2619959_METAT	TARA_N000000319_METAT	TARA_036_DCM_5-20	PRJEB6609	SAMEA2619959	ERR1711945,ERR1712064	ERX1782193,ERX1782290	ERS488754
TARA_SAMEA2619943_METAT	TARA_N000000316_METAT	TARA_036_SRF_0.8-5	PRJEB6609	SAMEA2619943	ERR1719152,ERR1719488	ERX1789557,ERX1789620	ERS488730
TARA_SAMEA2657060_METAT	TARA_N000000313_METAT	TARA_036_SRF_180-2000	PRJEB6609	SAMEA2657060	ERR1719374,ERR1719383	ERX1789463,ERX1789694	ERS488742
TARA_SAMEA2656960_METAT	TARA_N000000311_METAT	TARA_036_SRF_20-180	PRJEB6609	SAMEA2656960	ERR1712011,ERR1712122	ERX1782141,ERX1782300	ERS488712
TARA_SAMEA2620023_METAT	TARA_N000000030_METAT	TARA_038_DCM_0.8-5	PRJEB6609	SAMEA2620023,SAMEA2620025	ERR1719248,ERR1719274,ERR1719399,ERR1719421	ERX1789390,ERX1789515,ERX1789546,ERX1789610	ERS488832,ERS488834
TARA_SAMEA2657041_METAT	TARA_N000000041_METAT	TARA_038_DCM_20-180	PRJEB6609	SAMEA2657041	ERR1719255,ERR1719328	ERX1789478,ERX1789590	ERS488822
TARA_SAMEA2620010_METAT	TARA_N000000029_METAT	TARA_038_SRF_0.8-5	PRJEB6609	SAMEA2620010	ERR1711871,ERR1711968	ERX1782302,ERX1782471	ERS488809
TARA_SAMEA2730588_METAT	TARA_N000000046_METAT	TARA_038_SRF_180-2000	PRJEB6609	SAMEA2730588	ERR1719259,ERR1719423	ERX1789468,ERX1789696	ERS488821
TARA_SAMEA2730547_METAT	TARA_N000000045_METAT	TARA_038_SRF_20-180	PRJEB6609	SAMEA2730547	ERR1719322,ERR1719351	ERX1789509,ERX1789545	ERS488817
TARA_SAMEA2620089_METAT	TARA_N000000007_METAT	TARA_039_DCM_0.8-5	PRJEB6609	SAMEA2620089	ERR1711861,ERR1712196	ERX1782180,ERX1782399	ERS488924
TARA_SAMEA2656964_METAT	TARA_N000000014_METAT	TARA_039_DCM_180-2000	PRJEB6609	SAMEA2656964	ERR1712126,ERR1712133	ERX1782135,ERX1782459	ERS488915
TARA_SAMEA2656967_METAT	TARA_N000000012_METAT	TARA_039_DCM_20-180	PRJEB6609	SAMEA2656967	ERR1719323,ERR1719429	ERX1789395,ERX1789645	ERS488902
TARA_SAMEA2730747_METAT	TARA_N000000051_METAT	TARA_039_FSW_0.8-5	PRJEB6609	SAMEA2730747,SAMEA2730749	ERR1711880,ERR1711916,ERR1711991,ERR1712065	ERX1782175,ERX1782293,ERX1782316,ERX1782375	ERS488908,ERS488910
TARA_SAMEA2620071_METAT	TARA_N000000006_METAT	TARA_039_SRF_0.8-5	PRJEB6609	SAMEA2620071	ERR1719267,ERR1719502	ERX1789623,ERX1789678	ERS488885
TARA_SAMEA2656965_METAT	TARA_N000000013_METAT	TARA_039_SRF_180-2000	PRJEB6609	SAMEA2656965	ERR1712135,ERR1712136	ERX1782199,ERX1782220	ERS488900
TARA_SAMEA2657110_METAT	TARA_N000000011_METAT	TARA_039_SRF_20-180	PRJEB6609	SAMEA2657110	ERR1712012,ERR1712209	ERX1782393,ERX1782442	ERS488896
TARA_SAMEA2620072_METAT	TARA_N000000008_METAT	TARA_039_SRF_5-20	PRJEB6609	SAMEA2620072	ERR1712107,ERR1712211	ERX1782182,ERX1782338	ERS488886
TARA_SAMEA2620128_METAT	TARA_N000000063_METAT	TARA_040_SRF_3->	PRJEB6609	SAMEA2620128	ERR1719284,ERR1719434	ERX1789396,ERX1789476	ERS488967
TARA_SAMEA2620139_METAT	TARA_N000000064_METAT	TARA_040_ZZZ_3->	PRJEB6609	SAMEA2620139,SAMEA2620150,SAMEA2620172	ERR1711868,ERR1711890,ERR1712080,ERR1712227,ERR1719392,ERR1719450	ERX1782232,ERX1782259,ERX1782288,ERX1782334,ERX1789713,ERX1789716	ERS488980,ERS488991,ERS489013
TARA_SAMEA2620221_METAT	TARA_N000000072_METAT	TARA_041_DCM_0.8-5	PRJEB6609	SAMEA2620221	ERR1712159,ERR1712164	ERX1782177,ERX1782436	ERS489078
TARA_SAMEA2656995_METAT	TARA_N000000075_METAT	TARA_041_DCM_20-180	PRJEB6609	SAMEA2656995	ERR1711944,ERR1712018	ERX1782267,ERX1782420	ERS489067
TARA_SAMEA2620222_METAT	TARA_N000000074_METAT	TARA_041_DCM_5-20	PRJEB6609	SAMEA2620222	ERR1711996,ERR1712229	ERX1782325,ERX1782410	ERS489079
TARA_SAMEA2620204_METAT	TARA_N000000071_METAT	TARA_041_SRF_0.8-5	PRJEB6609	SAMEA2620204	ERR1712005,ERR1712023	ERX1782305,ERX1782354	ERS489053
TARA_SAMEA2657016_METAT	TARA_N000000077_METAT	TARA_041_SRF_180-2000	PRJEB6609	SAMEA2657016	ERR1712131,ERR1712235	ERX1782274,ERX1782429	ERS489065
TARA_SAMEA2657106_METAT	TARA_N000000076_METAT	TARA_041_SRF_20-180	PRJEB6609	SAMEA2657106	ERR1719210,ERR1719346	ERX1789602,ERX1789702	ERS489037
TARA_SAMEA2620205_METAT	TARA_N000000073_METAT	TARA_041_SRF_5-20	PRJEB6609	SAMEA2620205	ERR1711963,ERR1712213	ERX1782278,ERX1782414	ERS489054
TARA_SAMEA2620378_METAT	TARA_N000000267_METAT	TARA_046_SRF_0.8-5	PRJEB6609	SAMEA2620378	ERR1719218,ERR1719498	ERX1789416,ERX1789679	ERS489279
TARA_SAMEA2730900_METAT	TARA_N000000270_METAT	TARA_046_SRF_180-2000	PRJEB6609	SAMEA2730900	ERR1711980,ERR1712035	ERX1782213,ERX1782454	ERS489291
TARA_SAMEA2730898_METAT	TARA_N000000269_METAT	TARA_046_SRF_20-180	PRJEB6609	SAMEA2730898	ERR1711893,ERR1712044	ERX1782265,ERX1782277	ERS489289
TARA_SAMEA2620379_METAT	TARA_N000000268_METAT	TARA_046_SRF_5-20	PRJEB6609	SAMEA2620379	ERR1711976,ERR1712170	ERX1782137,ERX1782472	ERS489280
TARA_SAMEA2620403_METAT	TARA_G000000124_METAT	TARA_047_DCM_0.8-20	PRJEB6609	SAMEA2620403	ERR1711919,ERR1712026	ERX1782113,ERX1782192	ERS489312
TARA_SAMEA2620396_METAT	TARA_N000000278_METAT	TARA_047_SRF_0.8-20	PRJEB6609	SAMEA2620396	ERR1711901,ERR1712146	ERX1782373,ERX1782424	ERS489303
TARA_SAMEA2730863_METAT	TARA_N000000284_METAT	TARA_047_SRF_180-2000	PRJEB6609	SAMEA2730863	ERR1712145,ERR1712198	ERX1782152,ERX1782447	ERS489314
TARA_SAMEA2620418_METAT	TARA_N000000113_METAT	TARA_048_SRF_0.8-20	PRJEB6609	SAMEA2620418	ERR1719378	ERX1789674	ERS489329
TARA_SAMEA2657050_METAT	TARA_N000000115_METAT	TARA_048_SRF_180-2000	PRJEB6609	SAMEA2657050	ERR1712189,ERR1712221	ERX1782260,ERX1782433	ERS489336
TARA_SAMEA2620526_METAT	TARA_N000000216_METAT	TARA_051_DCM_0.8-5	PRJEB6609	SAMEA2620526	ERR1712138,ERR1712171	ERX1782154,ERX1782242	ERS489505
TARA_SAMEA2730995_METAT	TARA_N000000193_METAT	TARA_051_DCM_180-2000	PRJEB6609	SAMEA2730995	ERR1711921,ERR1712002	ERX1782355,ERX1782366	ERS489489
TARA_SAMEA2620523_METAT	TARA_N000000225_METAT	TARA_051_DCM_20-180	PRJEB6609	SAMEA2620523	ERR1712053,ERR1712173	ERX1782098,ERX1782445	ERS489502
TARA_SAMEA2620500_METAT	TARA_N000000231_METAT	TARA_051_SRF_0.8-5	PRJEB6609	SAMEA2620500	ERR1719306,ERR1719408	ERX1789593,ERX1789703	ERS489448
TARA_SAMEA2731026_METAT	TARA_N000000189_METAT	TARA_051_SRF_180-2000	PRJEB6609	SAMEA2731026	ERR1711872,ERR1712234	ERX1782203,ERX1782289	ERS489466
TARA_SAMEA2730769_METAT	TARA_N000000196_METAT	TARA_051_SRF_20-180	PRJEB6609	SAMEA2730769	ERR1711978,ERR1712092	ERX1782129,ERX1782145	ERS489476
TARA_SAMEA2730799_METAT	TARA_N000000185_METAT	TARA_051_SRF_5-20	PRJEB6609	SAMEA2730799	ERR1711866,ERR1712187	ERX1782346,ERX1782407	ERS489481
TARA_SAMEA2620581_METAT	TARA_N000000600_METAT	TARA_052_DCM_0.8-5	PRJEB6609	SAMEA2620581	ERR1712017,ERR1712188	ERX1782171,ERX1782224	ERS489596
TARA_SAMEA2657020_METAT	TARA_N000000585_METAT	TARA_052_DCM_180-2000	PRJEB6609	SAMEA2657020	ERR1712033,ERR1712121	ERX1782296,ERX1782309	ERS489574
TARA_SAMEA2657079_METAT	TARA_N000000593_METAT	TARA_052_DCM_20-180	PRJEB6609	SAMEA2657079	ERR1719411,ERR1719415	ERX1789430,ERX1789720	ERS489582
TARA_SAMEA2620556_METAT	TARA_N000000598_METAT	TARA_052_SRF_0.8-5	PRJEB6609	SAMEA2620556	ERR1711907,ERR1712199	ERX1782168,ERX1782204	ERS489543
TARA_SAMEA2657047_METAT	TARA_N000000581_METAT	TARA_052_SRF_180-2000	PRJEB6609	SAMEA2657047	ERR1719283,ERR1719334	ERX1789424,ERX1789689	ERS489523
TARA_SAMEA2657038_METAT	TARA_N000000589_METAT	TARA_052_SRF_20-180	PRJEB6609	SAMEA2657038	ERR1719349,ERR1719461	ERX1789409,ERX1789605	ERS489566
TARA_SAMEA2656997_METAT	TARA_N000000570_METAT	TARA_052_SRF_5-20	PRJEB6609	SAMEA2656997	ERR1712019,ERR1712048	ERX1782313,ERX1782340	ERS489556
TARA_SAMEA2657083_METAT	TARA_N000000925_METAT	TARA_064_DCM_180-2000	PRJEB6609	SAMEA2657083	ERR1711931,ERR1712168	ERX1782110,ERX1782319	ERS489984
TARA_SAMEA2657013_METAT	TARA_N000000535_METAT	TARA_064_DCM_20-180	PRJEB6609	SAMEA2657013	ERR1711950,ERR1712024	ERX1782170,ERX1782412	ERS489974
TARA_SAMEA2620846_METAT	TARA_N000000531_METAT	TARA_064_DCM_5-20	PRJEB6609	SAMEA2620846	ERR1712125,ERR1712232	ERX1782133,ERX1782179	ERS490020
TARA_SAMEA2620802_METAT	TARA_N000000522_METAT	TARA_064_SRF_0.8-5	PRJEB6609	SAMEA2620802	ERR1711943,ERR1712100	ERX1782387,ERX1782438	ERS489933
TARA_SAMEA2657108_METAT	TARA_N000000539_METAT	TARA_064_SRF_180-2000	PRJEB6609	SAMEA2657108	ERR1712042,ERR1712142	ERX1782273,ERX1782281	ERS489952
TARA_SAMEA2656968_METAT	TARA_N000000526_METAT	TARA_064_SRF_20-180	PRJEB6609	SAMEA2656968	ERR1711878,ERR1712045	ERX1782276,ERX1782298	ERS489963
TARA_SAMEA2731338_METAT	TARA_N000000927_METAT	TARA_064_SRF_5-20	PRJEB6609	SAMEA2731338	ERR1712084,ERR1712151	ERX1782376,ERX1782419	ERS489954
TARA_SAMEA2620907_METAT	TARA_N000000939_METAT	TARA_065_DCM_5-20	PRJEB6609	SAMEA2620907	ERR1712130,ERR1712233	ERX1782328,ERX1782360	ERS490102
TARA_SAMEA2620865_METAT	TARA_N000000933_METAT	TARA_065_SRF_0.8-5	PRJEB6609	SAMEA2620865	ERR1719261,ERR1719390	ERX1789381,ERX1789709	ERS490039
TARA_SAMEA2657007_METAT	TARA_N000000981_METAT	TARA_065_SRF_180-2000	PRJEB6609	SAMEA2657007	ERR1719348,ERR1719516	ERX1789406,ERX1789537	ERS490063
TARA_SAMEA2656992_METAT	TARA_N000000968_METAT	TARA_065_SRF_20-180	PRJEB6609	SAMEA2656992	ERR1719251,ERR1719384	ERX1789531,ERX1789681	ERS490083
TARA_SAMEA2620871_METAT	TARA_N000000963_METAT	TARA_065_SRF_5-20	PRJEB6609	SAMEA2620871	ERR1712154,ERR1712244	ERX1782167,ERX1782306	ERS490045
TARA_SAMEA2620959_METAT	TARA_N000000807_METAT	TARA_066_DCM_0.8-5	PRJEB6609	SAMEA2620959	ERR1719352,ERR1719504	ERX1789491,ERX1789715	ERS490172
TARA_SAMEA2620961_METAT	TARA_N000000791_METAT	TARA_066_DCM_5-20	PRJEB6609	SAMEA2620961	ERR1712181,ERR1712192	ERX1782279,ERX1782310	ERS490174
TARA_SAMEA2620939_METAT	TARA_N000000805_METAT	TARA_066_SRF_0.8-5	PRJEB6609	SAMEA2620939	ERR1712205,ERR1712216	ERX1782188,ERX1782451	ERS490134
TARA_SAMEA2656956_METAT	TARA_N000000790_METAT	TARA_066_SRF_180-2000	PRJEB6609	SAMEA2656956	ERR1719180,ERR1719234	ERX1789490,ERX1789512	ERS490150
TARA_SAMEA2657046_METAT	TARA_N000000793_METAT	TARA_066_SRF_20-180	PRJEB6609	SAMEA2657046	ERR1719302,ERR1719464	ERX1789434,ERX1789656	ERS490159
TARA_SAMEA2620941_METAT	TARA_N000000809_METAT	TARA_066_SRF_5-20	PRJEB6609	SAMEA2620941	ERR1711971,ERR1712172	ERX1782160,ERX1782297	ERS490136
TARA_SAMEA2620985_METAT	TARA_N000000759_METAT	TARA_067_SRF_0.8->	PRJEB6609	SAMEA2620985	ERR1719253,ERR1719287	ERX1789508,ERX1789554	ERS490198
TARA_SAMEA2620988_METAT	TARA_N000000756_METAT	TARA_067_SRF_0.8-5	PRJEB6609	SAMEA2620988	ERR1711906,ERR1711966	ERX1782233,ERX1782239	ERS490201
TARA_SAMEA2656969_METAT	TARA_N000000750_METAT	TARA_067_SRF_180-2000	PRJEB6609	SAMEA2656969	ERR1719154,ERR1719452	ERX1789440,ERX1789504	ERS490210
TARA_SAMEA2657065_METAT	TARA_N000000746_METAT	TARA_067_SRF_20-180	PRJEB6609	SAMEA2657065	ERR1719319,ERR1719509	ERX1789613,ERX1789722	ERS490216
TARA_SAMEA2657014_METAT	TARA_N000000742_METAT	TARA_067_SRF_5-20	PRJEB6609	SAMEA2657014	ERR1719296,ERR1719416	ERX1789433,ERX1789492	ERS490220
TARA_SAMEA2621052_METAT	TARA_N000000720_METAT	TARA_068_DCM_0.8->	PRJEB6609	SAMEA2621052	ERR1719407,ERR1719482	ERX1789582,ERX1789717	ERS490311
TARA_SAMEA2621048_METAT	TARA_N000000728_METAT	TARA_068_DCM_0.8-5	PRJEB6609	SAMEA2621048	ERR1719269,ERR1719271	ERX1789501,ERX1789523	ERS490307
TARA_SAMEA2657061_METAT	TARA_N000000711_METAT	TARA_068_DCM_180-2000	PRJEB6609	SAMEA2657061	ERR1719427,ERR1719466	ERX1789413,ERX1789456	ERS490294
TARA_SAMEA2621055_METAT	TARA_N000000703_METAT	TARA_068_DCM_5-20	PRJEB6609	SAMEA2621055	ERR1712119,ERR1712183	ERX1782146,ERX1782432	ERS490314
TARA_SAMEA2621006_METAT	TARA_N000000713_METAT	TARA_068_MES_0.8-3	PRJEB6609	SAMEA2621006	ERR1712096,ERR1712202	ERX1782189,ERX1782205	ERS490241
TARA_SAMEA2621029_METAT	TARA_N000000722_METAT	TARA_068_SRF_0.8-5	PRJEB6609	SAMEA2621029	ERR1719344,ERR1719484	ERX1789621,ERX1789631	ERS490281
TARA_SAMEA2657073_METAT	TARA_N000000709_METAT	TARA_068_SRF_180-2000	PRJEB6609	SAMEA2657073	ERR1719186,ERR1719508	ERX1789487,ERX1789629	ERS490253
TARA_SAMEA2657082_METAT	TARA_N000000705_METAT	TARA_068_SRF_20-180	PRJEB6609	SAMEA2657082	ERR1719418,ERR1719501	ERX1789382,ERX1789682	ERS490256
TARA_SAMEA2657009_METAT	TARA_N000000701_METAT	TARA_068_SRF_5-20	PRJEB6609	SAMEA2657009	ERR1719291,ERR1719442	ERX1789615,ERX1789718	ERS490261
TARA_SAMEA2621080_METAT	TARA_N000000674_METAT	TARA_070_SRF_0.8->	PRJEB6609	SAMEA2621080	ERR1719451,ERR1719486	ERX1789517,ERX1789580	ERS490341
TARA_SAMEA2621082_METAT	TARA_N000000678_METAT	TARA_070_SRF_0.8-5	PRJEB6609	SAMEA2621082	ERR1711924,ERR1712094	ERX1782151,ERX1782477	ERS490343
TARA_SAMEA2657034_METAT	TARA_N000000666_METAT	TARA_070_SRF_180-2000	PRJEB6609	SAMEA2657034	ERR1719153,ERR1719260	ERX1789399,ERX1789483	ERS490356
TARA_SAMEA2656971_METAT	TARA_N000000662_METAT	TARA_070_SRF_20-180	PRJEB6609	SAMEA2656971	ERR1719225,ERR1719340	ERX1789619,ERX1789652	ERS490362
TARA_SAMEA2656958_METAT	TARA_N000000682_METAT	TARA_070_SRF_5-20	PRJEB6609	SAMEA2656958	ERR1719221,ERR1719517	ERX1789372,ERX1789550	ERS490366
TARA_SAMEA2621169_METAT	TARA_N000000833_METAT	TARA_072_DCM_0.8-5	PRJEB6609	SAMEA2621169	ERR1711959,ERR1712057	ERX1782138,ERX1782439	ERS490490
TARA_SAMEA2657053_METAT	TARA_N000000845_METAT	TARA_072_DCM_180-2000	PRJEB6609	SAMEA2657053	ERR1712215,ERR1712236	ERX1782161,ERX1782453	ERS490473
TARA_SAMEA2656972_METAT	TARA_N000000841_METAT	TARA_072_DCM_20-180	PRJEB6609	SAMEA2656972	ERR1711962,ERR1712180	ERX1782169,ERX1782332	ERS490499
TARA_SAMEA2657100_METAT	TARA_N000000837_METAT	TARA_072_DCM_5-20	PRJEB6609	SAMEA2657100	ERR1712056,ERR1712190	ERX1782121,ERX1782460	ERS490503
TARA_SAMEA2657090_METAT	TARA_N000000843_METAT	TARA_072_SRF_180-2000	PRJEB6609	SAMEA2657090	ERR1711899,ERR1712223	ERX1782134,ERX1782185	ERS490457
TARA_SAMEA2656961_METAT	TARA_N000000839_METAT	TARA_072_SRF_20-180	PRJEB6609	SAMEA2656961	ERR1712109,ERR1712156	ERX1782178,ERX1782228	ERS490463
TARA_SAMEA2731714_METAT	TARA_N000000836_METAT	TARA_072_SRF_5-20	PRJEB6609	SAMEA2731714	ERR1711948,ERR1712039	ERX1782194,ERX1782266	ERS490468
TARA_SAMEA2621225_METAT	TARA_N000000920_METAT	TARA_076_DCM_0.8->	PRJEB6609	SAMEA2621225	ERR1007418	ERX1086439	ERS490606
TARA_SAMEA2656962_METAT	TARA_N000000884_METAT	TARA_076_DCM_180-2000	PRJEB6609	SAMEA2656962	ERR1719315,ERR1719369	ERX1789359,ERX1789477	ERS490594
TARA_SAMEA2656998_METAT	TARA_N000000876_METAT	TARA_076_DCM_20-180	PRJEB6609	SAMEA2656998	ERR1719195,ERR1719325	ERX1789367,ERX1789705	ERS490618
TARA_SAMEA2657101_METAT	TARA_N000000868_METAT	TARA_076_DCM_5-20	PRJEB6609	SAMEA2657101	ERR1712061,ERR1712186	ERX1782115,ERX1782470	ERS490626
TARA_SAMEA2621208_METAT	TARA_N000000852_METAT	TARA_076_SRF_0.8->	PRJEB6609	SAMEA2621208	ERR1007416,ERR1712031,ERR1712046	ERX1086441,ERX1782166,ERX1782372	ERS490552
TARA_SAMEA2657091_METAT	TARA_N000000879_METAT	TARA_076_SRF_180-2000	PRJEB6609	SAMEA2657091	ERR1719268,ERR1719357	ERX1789423,ERX1789481	ERS490564
TARA_SAMEA2657030_METAT	TARA_N000000871_METAT	TARA_076_SRF_20-180	PRJEB6609	SAMEA2657030	ERR1712073,ERR1712079	ERX1782184,ERX1782235	ERS490572
TARA_SAMEA2732954_METAT	TARA_N000000864_METAT	TARA_076_SRF_5-20	PRJEB6609	SAMEA2732954	ERR1711870,ERR1712217	ERX1782143,ERX1782318	ERS490583
TARA_SAMEA2621280_METAT	TARA_N000000618_METAT	TARA_078_DCM_0.8->	PRJEB6609	SAMEA2621280	ERR1007417,ERR1711887,ERR1711970	ERX1086440,ERX1782150,ERX1782263	ERS490699
TARA_SAMEA2657042_METAT	TARA_N000001516_METAT	TARA_078_DCM_180-2000	PRJEB6609	SAMEA2657042	ERR1711888,ERR1711891	ERX1782107,ERX1782294	ERS490708
TARA_SAMEA2657102_METAT	TARA_N000001512_METAT	TARA_078_DCM_20-180	PRJEB6609	SAMEA2657102	ERR1711863,ERR1712001	ERX1782264,ERX1782409	ERS490712
TARA_SAMEA2621263_METAT	TARA_N000000616_METAT	TARA_078_SRF_0.8->	PRJEB6609	SAMEA2621263	ERR1007415,ERR1711908,ERR1712220	ERX1086442,ERX1782105,ERX1782448	ERS490668
TARA_SAMEA2656977_METAT	TARA_N000001514_METAT	TARA_078_SRF_180-2000	PRJEB6609	SAMEA2656977	ERR1719173,ERR1719285	ERX1789472,ERX1789607	ERS490679
TARA_SAMEA2657067_METAT	TARA_N000001510_METAT	TARA_078_SRF_20-180	PRJEB6609	SAMEA2657067	ERR1711876,ERR1712242	ERX1782237,ERX1782469	ERS490683
TARA_SAMEA2657029_METAT	TARA_N000000625_METAT	TARA_078_SRF_5-20	PRJEB6609	SAMEA2657029	ERR1013384,ERR1013385	ERX1092408,ERX1092409	ERS490687
TARA_SAMEA2621337_METAT	TARA_N000001485_METAT	TARA_080_DCM_0.8-5	PRJEB6609	SAMEA2621337	ERR1739841,ERR1739843	ERX1809472,ERX1809474	ERS490792
TARA_SAMEA2732344_METAT	TARA_N000001477_METAT	TARA_080_DCM_180-2000	PRJEB6609	SAMEA2732344	ERR1719431,ERR1719435	ERX1789429,ERX1789676	ERS490774
TARA_SAMEA2732399_METAT	TARA_N000001473_METAT	TARA_080_DCM_20-180	PRJEB6609	SAMEA2732399	ERR1739844,ERR1739846	ERX1809465,ERX1809470	ERS490778
TARA_SAMEA2621339_METAT	TARA_N000001489_METAT	TARA_080_DCM_5-20	PRJEB6609	SAMEA2621339	ERR1739840,ERR1739842	ERX1809466,ERX1809467	ERS490794
TARA_SAMEA2621316_METAT	TARA_N000001478_METAT	TARA_080_SRF_0.8->	PRJEB6609	SAMEA2621316	ERR1719446,ERR1719475	ERX1789386,ERX1789635	ERS490752
TARA_SAMEA2621315_METAT	TARA_N000001491_METAT	TARA_080_SRF_0.8-5	PRJEB6609	SAMEA2621315	ERR1711967,ERR1712070	ERX1782226,ERX1782356	ERS490751
TARA_SAMEA2732231_METAT	TARA_N000001503_METAT	TARA_080_SRF_180-2000	PRJEB6609	SAMEA2732231	ERR1719376,ERR1719489	ERX1789402,ERX1789695	ERS490761
TARA_SAMEA2732299_METAT	TARA_N000001499_METAT	TARA_080_SRF_20-180	PRJEB6609	SAMEA2732299	ERR1719330,ERR1719512	ERX1789364,ERX1789636	ERS490768
TARA_SAMEA2732401_METAT	TARA_N000001424_METAT	TARA_081_DCM_180-2000	PRJEB6609	SAMEA2732401	ERR1740116,ERR1740123	ERX1809753,ERX1809759	ERS490832
TARA_SAMEA2732468_METAT	TARA_N000001426_METAT	TARA_081_DCM_20-180	PRJEB6609	SAMEA2732468	ERR1740122,ERR1740129	ERX1809760,ERX1809764	ERS490836
TARA_SAMEA2732530_METAT	TARA_N000001430_METAT	TARA_081_DCM_5-20	PRJEB6609	SAMEA2732530	ERR1740120,ERR1740121	ERX1809741,ERX1809743	ERS490841
TARA_SAMEA2621362_METAT	TARA_N000001436_METAT	TARA_081_SRF_0.8-5	PRJEB6609	SAMEA2621362	ERR1740127,ERR1740138	ERX1809755,ERX1809758	ERS490817
TARA_SAMEA2732891_METAT	TARA_N000001428_METAT	TARA_081_SRF_20-180	PRJEB6609	SAMEA2732891	ERR1739838,ERR1739839	ERX1809462,ERX1809468	ERS490871
TARA_SAMEA2621436_METAT	TARA_N000001384_METAT	TARA_082_DCM_0.8->	PRJEB6609	SAMEA2621436	ERR1711935,ERR1712021	ERX1782271,ERX1782358	ERS490941
TARA_SAMEA2657035_METAT	TARA_N000001400_METAT	TARA_082_DCM_180-2000	PRJEB6609	SAMEA2657035	ERR1712106,ERR1712128	ERX1782437,ERX1782449	ERS490922
TARA_SAMEA2621440_METAT	TARA_N000001396_METAT	TARA_082_DCM_20-180	PRJEB6609	SAMEA2621440	ERR1711956,ERR1712008	ERX1782253,ERX1782254	ERS490945
TARA_SAMEA2621410_METAT	TARA_N000001382_METAT	TARA_082_SRF_0.8->	PRJEB6609	SAMEA2621410	ERR1712086,ERR1712153	ERX1782155,ERX1782404	ERS490894
TARA_SAMEA2621412_METAT	TARA_N000001386_METAT	TARA_082_SRF_0.8-5	PRJEB6609	SAMEA2621412	ERR1719149,ERR1719424	ERX1789373,ERX1789378	ERS490896
TARA_SAMEA2656994_METAT	TARA_N000001398_METAT	TARA_082_SRF_180-2000	PRJEB6609	SAMEA2656994	ERR1711892,ERR1712123	ERX1782120,ERX1782230	ERS490905
TARA_SAMEA2657078_METAT	TARA_N000001394_METAT	TARA_082_SRF_20-180	PRJEB6609	SAMEA2657078	ERR1712129,ERR1712204	ERX1782320,ERX1782475	ERS490911
TARA_SAMEA2657104_METAT	TARA_N000001390_METAT	TARA_082_SRF_5-20	PRJEB6609	SAMEA2657104	ERR1712085,ERR1712194	ERX1782108,ERX1782474	ERS490915
TARA_SAMEA2621468_METAT	TARA_N000001372_METAT	TARA_083_SRF_0.8->	PRJEB6609	SAMEA2621468	ERR1712127,ERR1712231	ERX1782216,ERX1782312	ERS490975
TARA_SAMEA2621470_METAT	TARA_N000001374_METAT	TARA_083_SRF_0.8-5	PRJEB6609	SAMEA2621470	ERR1740125,ERR1740126	ERX1809751,ERX1809752	ERS490977
TARA_SAMEA2732412_METAT	TARA_N000001380_METAT	TARA_083_SRF_180-2000	PRJEB6609	SAMEA2732412	ERR1740119,ERR1740128	ERX1809750,ERX1809763	ERS490995
TARA_SAMEA2621475_METAT	TARA_N000001377_METAT	TARA_083_SRF_5-20	PRJEB6609	SAMEA2621475	ERR1712071,ERR1712191	ERX1782163,ERX1782440	ERS490982
TARA_SAMEA2621496_METAT	TARA_N000001006_METAT	TARA_084_SRF_0.8->	PRJEB6609	SAMEA2621496	ERR1719157,ERR1719162	ERX1789586,ERX1789588	ERS491010
TARA_SAMEA2621498_METAT	TARA_N000001438_METAT	TARA_084_SRF_0.8-5	PRJEB6609	SAMEA2621498	ERR1711865,ERR1712028	ERX1782285,ERX1782371	ERS491012
TARA_SAMEA2657049_METAT	TARA_N000001362_METAT	TARA_084_SRF_180-2000	PRJEB6609	SAMEA2657049	ERR1719196,ERR1719483	ERX1789634,ERX1789685	ERS491021
TARA_SAMEA2657033_METAT	TARA_N000001442_METAT	TARA_084_SRF_20-180	PRJEB6609	SAMEA2657033	ERR1719148,ERR1719491	ERX1789421,ERX1789723	ERS491028
TARA_SAMEA2657096_METAT	TARA_N000001440_METAT	TARA_084_SRF_5-20	PRJEB6609	SAMEA2657096	ERR1712161,ERR1712238	ERX1782157,ERX1782476	ERS491032
TARA_SAMEA2621542_METAT	TARA_N000001026_METAT	TARA_085_DCM_0.8->	PRJEB6609	SAMEA2621542	ERR1719272,ERR1719345	ERX1789475,ERX1789658	ERS491101
TARA_SAMEA2621544_METAT	TARA_N000001030_METAT	TARA_085_DCM_0.8-5	PRJEB6609	SAMEA2621544	ERR1712166,ERR1712195	ERX1782209,ERX1782390	ERS491103
TARA_SAMEA2657068_METAT	TARA_N000001042_METAT	TARA_085_DCM_180-2000	PRJEB6609	SAMEA2657068	ERR1740134,ERR1740137	ERX1809744,ERX1809745	ERS491078
TARA_SAMEA2732536_METAT	TARA_N000001019_METAT	TARA_085_DCM_20-180	PRJEB6609	SAMEA2732536	ERR1719246,ERR1719469	ERX1789514,ERX1789708	ERS491081
TARA_SAMEA2656966_METAT	TARA_N000001034_METAT	TARA_085_DCM_5-20	PRJEB6609	SAMEA2656966	ERR1711957,ERR1712160	ERX1782225,ERX1782268	ERS491086
TARA_SAMEA2621520_METAT	TARA_N000001024_METAT	TARA_085_SRF_0.8->	PRJEB6609	SAMEA2621520	ERR1740115,ERR1740117	ERX1809747,ERX1809749	ERS491055
TARA_SAMEA2621523_METAT	TARA_N000001029_METAT	TARA_085_SRF_0.8-5	PRJEB6609	SAMEA2621523	ERR1740130,ERR1740133	ERX1809754,ERX1809756	ERS491058
TARA_SAMEA2656979_METAT	TARA_N000001040_METAT	TARA_085_SRF_180-2000	PRJEB6609	SAMEA2656979	ERR1740124,ERR1740136	ERX1809757,ERX1809766	ERS491070
TARA_SAMEA2732415_METAT	TARA_N000001017_METAT	TARA_085_SRF_20-180	PRJEB6609	SAMEA2732415	ERR1740135,ERR1740139	ERX1809742,ERX1809746	ERS491073
TARA_SAMEA2621768_METAT	TARA_N000001309_METAT	TARA_092_SRF_0.8->	PRJEB6609	SAMEA2621768	ERR1719223,ERR1719276	ERX1789376,ERX1789661	ERS491394
TARA_SAMEA2621772_METAT	TARA_N000001299_METAT	TARA_092_SRF_0.8-5	PRJEB6609	SAMEA2621772	ERR1719329,ERR1719503	ERX1789377,ERX1789404	ERS491398
TARA_SAMEA2732583_METAT	TARA_N000001305_METAT	TARA_092_SRF_180-2000	PRJEB6609	SAMEA2732583	ERR1719354,ERR1719457	ERX1789445,ERX1789500	ERS491407
TARA_SAMEA2732628_METAT	TARA_N000001303_METAT	TARA_092_SRF_20-180	PRJEB6609	SAMEA2732628	ERR1719360,ERR1719468	ERX1789387,ERX1789686	ERS491412
TARA_SAMEA2732696_METAT	TARA_N000001301_METAT	TARA_092_SRF_5-20	PRJEB6609	SAMEA2732696	ERR1719215,ERR1719444	ERX1789420,ERX1789542	ERS491417
TARA_SAMEA2621823_METAT	TARA_N000001111_METAT	TARA_093_DCM_0.8-5	PRJEB6609	SAMEA2621823	ERR1719265,ERR1719386	ERX1789405,ERX1789573	ERS491474
TARA_SAMEA2732245_METAT	TARA_N000001123_METAT	TARA_093_DCM_180-2000	PRJEB6609	SAMEA2732245	ERR1719250,ERR1719496	ERX1789497,ERX1789560	ERS491460
TARA_SAMEA2621832_METAT	TARA_N000001098_METAT	TARA_093_DCM_5-20	PRJEB6609	SAMEA2621832	ERR1712013	ERX1782362	ERS491483
TARA_SAMEA2621789_METAT	TARA_N000001306_METAT	TARA_093_SRF_0.8->	PRJEB6609	SAMEA2621789	ERR1711938,ERR1712009	ERX1782389,ERX1782391	ERS491431
TARA_SAMEA2621791_METAT	TARA_N000001296_METAT	TARA_093_SRF_0.8-5	PRJEB6609	SAMEA2621791	ERR1711965,ERR1712103	ERX1782158,ERX1782214	ERS491433
TARA_SAMEA2732192_METAT	TARA_N000001288_METAT	TARA_093_SRF_180-2000	PRJEB6609	SAMEA2732192	ERR1719212,ERR1719320	ERX1789482,ERX1789601	ERS491455
TARA_SAMEA2621793_METAT	TARA_N000001290_METAT	TARA_093_SRF_20-180	PRJEB6609	SAMEA2621793	ERR1719206,ERR1719477	ERX1789547,ERX1789614	ERS491435
TARA_SAMEA2621795_METAT	TARA_N000001292_METAT	TARA_093_SRF_5-20	PRJEB6609	SAMEA2621795	ERR1719317,ERR1719513	ERX1789469,ERX1789568	ERS491437
TARA_SAMEA2622035_METAT	TARA_N000001561_METAT	TARA_098_DCM_0.8-5	PRJEB6609	SAMEA2622035	ERR1712093,ERR1712225	ERX1782244,ERX1782270	ERS491754
TARA_SAMEA2657031_METAT	TARA_N000001594_METAT	TARA_098_DCM_180-2000	PRJEB6609	SAMEA2657031	ERR1719219	ERX1789566	ERS491798
TARA_SAMEA2657023_METAT	TARA_N000001584_METAT	TARA_098_DCM_20-180	PRJEB6609	SAMEA2657023	ERR1719479,ERR1719510	ERX1789660,ERX1789698	ERS491799
TARA_SAMEA2622039_METAT	TARA_N000001580_METAT	TARA_098_DCM_5-20	PRJEB6609	SAMEA2622039	ERR1711974,ERR1712108	ERX1782315,ERX1782405	ERS491758
TARA_SAMEA2622067_METAT	TARA_N000001590_METAT	TARA_098_MES_0.8-3	PRJEB6609	SAMEA2622067	ERR1711900,ERR1711964	ERX1782183,ERX1782207	ERS491786
TARA_SAMEA2656959_METAT	TARA_N000001586_METAT	TARA_098_SRF_180-2000	PRJEB6609	SAMEA2656959	ERR1719184,ERR1719368	ERX1789578,ERX1789721	ERS491732
TARA_SAMEA2656984_METAT	TARA_N000001582_METAT	TARA_098_SRF_20-180	PRJEB6609	SAMEA2656984	ERR1719433,ERR1719492	ERX1789446,ERX1789453	ERS491736
TARA_SAMEA2622012_METAT	TARA_N000001578_METAT	TARA_098_SRF_5-20	PRJEB6609	SAMEA2622012	ERR1711879,ERR1711941	ERX1782337,ERX1782388	ERS491721
TARA_SAMEA2622128_METAT	TARA_N000001606_METAT	TARA_100_DCM_0.8->	PRJEB6609	SAMEA2622128	ERR1739847,ERR1739848	ERX1809471,ERX1809473	ERS491883
TARA_SAMEA2622158_METAT	TARA_N000001642_METAT	TARA_100_DCM_0.8-3	PRJEB6609	SAMEA2622158	ERR1711958,ERR1712104	ERX1782381,ERX1782430	ERS491922
TARA_SAMEA2622130_METAT	TARA_N000001610_METAT	TARA_100_DCM_0.8-5	PRJEB6609	SAMEA2622130	ERR1740118,ERR1740132	ERX1809761,ERX1809765	ERS491885
TARA_SAMEA2657044_METAT	TARA_N000001622_METAT	TARA_100_DCM_180-2000	PRJEB6609	SAMEA2657044	ERR1740131,ERR1740140	ERX1809748,ERX1809762	ERS491900
TARA_SAMEA2657077_METAT	TARA_N000001618_METAT	TARA_100_DCM_20-180	PRJEB6609	SAMEA2657077	ERR1739836,ERR1739837	ERX1809464,ERX1809475	ERS491904
TARA_SAMEA2622159_METAT	TARA_N000001643_METAT	TARA_100_DCM_3->	PRJEB6609	SAMEA2622159	ERR1711961,ERR1712068	ERX1782104,ERX1782282	ERS491923
TARA_SAMEA2622132_METAT	TARA_N000001614_METAT	TARA_100_DCM_5-20	PRJEB6609	SAMEA2622132	ERR1739845,ERR1739849	ERX1809463,ERX1809469	ERS491887
TARA_SAMEA2622104_METAT	TARA_N000001604_METAT	TARA_100_SRF_0.8->	PRJEB6609	SAMEA2622104	ERR1719156,ERR1719428	ERX1789622,ERX1789671	ERS491843
TARA_SAMEA2622106_METAT	TARA_N000001608_METAT	TARA_100_SRF_0.8-5	PRJEB6609	SAMEA2622106	ERR1719161,ERR1719388	ERX1789581,ERX1789687	ERS491845
TARA_SAMEA2657000_METAT	TARA_N000001620_METAT	TARA_100_SRF_180-2000	PRJEB6609	SAMEA2657000	ERR1719204,ERR1719403	ERX1789400,ERX1789528	ERS491866
TARA_SAMEA2657086_METAT	TARA_N000001616_METAT	TARA_100_SRF_20-180	PRJEB6609	SAMEA2657086	ERR1711884,ERR1712214	ERX1782222,ERX1782303	ERS491854
TARA_SAMEA2656973_METAT	TARA_N000001612_METAT	TARA_100_SRF_5-20	PRJEB6609	SAMEA2656973	ERR1719254,ERR1719401	ERX1789403,ERX1789693	ERS491858
TARA_SAMEA2622228_METAT	TARA_N000001648_METAT	TARA_102_DCM_0.8->	PRJEB6609	SAMEA2622228	ERR1719332,ERR1719420	ERX1789436,ERX1789571	ERS492021
TARA_SAMEA2622230_METAT	TARA_N000001652_METAT	TARA_102_DCM_0.8-5	PRJEB6609	SAMEA2622230	ERR1719146,ERR1719321	ERX1789569,ERX1789608	ERS492023
TARA_SAMEA2657097_METAT	TARA_N000001664_METAT	TARA_102_DCM_180-2000	PRJEB6609	SAMEA2657097	ERR1711875,ERR1711942	ERX1782130,ERX1782291	ERS492000
TARA_SAMEA2657087_METAT	TARA_N000001660_METAT	TARA_102_DCM_20-180	PRJEB6609	SAMEA2657087	ERR1711983,ERR1712095	ERX1782116,ERX1782173	ERS492004
TARA_SAMEA2622232_METAT	TARA_N000001656_METAT	TARA_102_DCM_5-20	PRJEB6609	SAMEA2622232	ERR1711862,ERR1711982	ERX1782100,ERX1782380	ERS492025
TARA_SAMEA2622182_METAT	TARA_N000001646_METAT	TARA_102_SRF_0.8->	PRJEB6609	SAMEA2622182	ERR1719443,ERR1719515	ERX1789439,ERX1789506	ERS491947
TARA_SAMEA2622184_METAT	TARA_N000001650_METAT	TARA_102_SRF_0.8-5	PRJEB6609	SAMEA2622184	ERR1719172,ERR1719375	ERX1789360,ERX1789422	ERS491949
TARA_SAMEA2657072_METAT	TARA_N000001662_METAT	TARA_102_SRF_180-2000	PRJEB6609	SAMEA2657072	ERR1719308,ERR1719312	ERX1789484,ERX1789701	ERS491970
TARA_SAMEA2657092_METAT	TARA_N000001658_METAT	TARA_102_SRF_20-180	PRJEB6609	SAMEA2657092	ERR1719232,ERR1719438	ERX1789535,ERX1789690	ERS491958
TARA_SAMEA2656991_METAT	TARA_N000001654_METAT	TARA_102_SRF_5-20	PRJEB6609	SAMEA2656991	ERR1719279,ERR1719396	ERX1789521,ERX1789663	ERS491962
TARA_SAMEA2622343_METAT	TARA_N000001728_METAT	TARA_109_DCM_0.8->	PRJEB6609	SAMEA2622343	ERR1719281,ERR1719299	ERX1789711,ERX1789726	ERS492184
TARA_SAMEA2622345_METAT	TARA_N000001732_METAT	TARA_109_DCM_0.8-5	PRJEB6609	SAMEA2622345	ERR1719335	ERX1789520	ERS492186
TARA_SAMEA2657076_METAT	TARA_N000001740_METAT	TARA_109_DCM_20-180	PRJEB6609	SAMEA2657076,SAMEA2657103	ERR1719147,ERR1719245,ERR1719481	ERX1789465,ERX1789570,ERX1789664	ERS492224,ERS492226
TARA_SAMEA2622369_METAT	TARA_N000001784_METAT	TARA_109_MES_0.8-3	PRJEB6609	SAMEA2622369	ERR1712058,ERR1712098	ERX1782103,ERX1782465	ERS492212
TARA_SAMEA2622324_METAT	TARA_N000001727_METAT	TARA_109_SRF_0.8->	PRJEB6609	SAMEA2622324	ERR1719314,ERR1719379	ERX1789447,ERX1789525	ERS492153
TARA_SAMEA2622325_METAT	TARA_N000001730_METAT	TARA_109_SRF_0.8-5	PRJEB6609	SAMEA2622325	ERR1719235	ERX1789609	ERS492154
TARA_SAMEA2657088_METAT	TARA_N000001742_METAT	TARA_109_SRF_180-2000	PRJEB6609	SAMEA2657088	ERR1719286,ERR1719300	ERX1789408,ERX1789486	ERS492169
TARA_SAMEA2657008_METAT	TARA_N000001738_METAT	TARA_109_SRF_20-180	PRJEB6609	SAMEA2657008	ERR1719208,ERR1719471	ERX1789563,ERX1789642	ERS492137
TARA_SAMEA2657063_METAT	TARA_N000001734_METAT	TARA_109_SRF_5-20	PRJEB6609	SAMEA2657063	ERR1719168,ERR1719373	ERX1789480,ERX1789632	ERS492161
TARA_SAMEA2622415_METAT	TARA_N000001748_METAT	TARA_110_DCM_0.8->	PRJEB6609	SAMEA2622415	ERR1712025,ERR1712201	ERX1782284,ERX1782431	ERS492277
TARA_SAMEA2622417_METAT	TARA_N000001752_METAT	TARA_110_DCM_0.8-5	PRJEB6609	SAMEA2622417	ERR1712124,ERR1712224	ERX1782348,ERX1782455	ERS492279
TARA_SAMEA2731692_METAT	TARA_N000001764_METAT	TARA_110_DCM_180-2000	PRJEB6609	SAMEA2731692	ERR1719347,ERR1719358	ERX1789384,ERX1789594	ERS492313
TARA_SAMEA2622389_METAT	TARA_N000001746_METAT	TARA_110_SRF_0.8->	PRJEB6609	SAMEA2622389	ERR1711937,ERR1712134	ERX1782369,ERX1782385	ERS492241
TARA_SAMEA2622391_METAT	TARA_N000001750_METAT	TARA_110_SRF_0.8-5	PRJEB6609	SAMEA2622391	ERR1711886,ERR1712078	ERX1782144,ERX1782347	ERS492243
TARA_SAMEA2731833_METAT	TARA_N000001762_METAT	TARA_110_SRF_180-2000	PRJEB6609	SAMEA2731833	ERR1711954,ERR1712081	ERX1782148,ERX1782368	ERS492260
TARA_SAMEA2731795_METAT	TARA_N000001758_METAT	TARA_110_SRF_20-180	PRJEB6609	SAMEA2731795	ERR1719170,ERR1719445	ERX1789431,ERX1789699	ERS492254
TARA_SAMEA2622393_METAT	TARA_N000001754_METAT	TARA_110_SRF_5-20	PRJEB6609	SAMEA2622393	ERR1712115,ERR1712177	ERX1782394,ERX1782444	ERS492245
TARA_SAMEA2622487_METAT	TARA_N000001814_METAT	TARA_111_DCM_0.8->	PRJEB6609	SAMEA2622487	ERR1719262,ERR1719355	ERX1789388,ERX1789630	ERS492366
TARA_SAMEA2622489_METAT	TARA_N000001816_METAT	TARA_111_DCM_0.8-5	PRJEB6609	SAMEA2622489	ERR1711977,ERR1712144	ERX1782112,ERX1782322	ERS492368
TARA_SAMEA2657019_METAT	TARA_N000001828_METAT	TARA_111_DCM_180-2000	PRJEB6609	SAMEA2657019	ERR1719187,ERR1719290	ERX1789544,ERX1789640	ERS492400
TARA_SAMEA2656980_METAT	TARA_N000001824_METAT	TARA_111_DCM_20-180	PRJEB6609	SAMEA2656980	ERR1719211,ERR1719412	ERX1789519,ERX1789688	ERS492404
TARA_SAMEA2622490_METAT	TARA_N000001820_METAT	TARA_111_DCM_5-20	PRJEB6609	SAMEA2622490	ERR1711885,ERR1712147	ERX1782125,ERX1782365	ERS492369
TARA_SAMEA2622461_METAT	TARA_N000001810_METAT	TARA_111_SRF_0.8->	PRJEB6609	SAMEA2622461	ERR1719191,ERR1719236	ERX1789425,ERX1789618	ERS492330
TARA_SAMEA2622463_METAT	TARA_N000001812_METAT	TARA_111_SRF_0.8-5	PRJEB6609	SAMEA2622463	ERR1711904,ERR1711985	ERX1782111,ERX1782478	ERS492332
TARA_SAMEA2656988_METAT	TARA_N000001826_METAT	TARA_111_SRF_180-2000	PRJEB6609	SAMEA2656988	ERR1719447,ERR1719462	ERX1789534,ERX1789684	ERS492349
TARA_SAMEA2657036_METAT	TARA_N000001823_METAT	TARA_111_SRF_20-180	PRJEB6609	SAMEA2657036	ERR1711992,ERR1712241	ERX1782102,ERX1782123	ERS492344
TARA_SAMEA2622660_METAT	TARA_N000001937_METAT	TARA_122_SRF_0.8->	PRJEB6609	SAMEA2622660	ERR1719159,ERR1719463	ERX1789366,ERX1789668	ERS492650
TARA_SAMEA2622661_METAT	TARA_N000001938_METAT	TARA_122_SRF_0.8-5	PRJEB6609	SAMEA2622661	ERR1711869,ERR1712118,ERR1712182	ERX1782327,ERX1782384,ERX1782415	ERS492651
TARA_SAMEA2657010_METAT	TARA_N000001942_METAT	TARA_122_SRF_180-2000	PRJEB6609	SAMEA2657010	ERR1711929,ERR1711951,ERR1712219	ERX1782128,ERX1782301,ERX1782464	ERS492658
TARA_SAMEA2657094_METAT	TARA_N000001941_METAT	TARA_122_SRF_20-180	PRJEB6609	SAMEA2657094	ERR1711986,ERR1712069,ERR1712197	ERX1782172,ERX1782221,ERX1782292	ERS492662
TARA_SAMEA2657070_METAT	TARA_N000001943_METAT	TARA_122_SRF_5-20	PRJEB6609	SAMEA2657070	ERR1711897,ERR1711933,ERR1712207	ERX1782109,ERX1782126,ERX1782245	ERS492669
TARA_SAMEA2622719_METAT	TARA_N000001972_METAT	TARA_123_SRF_0.8->	PRJEB6609	SAMEA2622719	ERR1719310,ERR1719393	ERX1789369,ERX1789449	ERS492742
TARA_SAMEA2622717_METAT	TARA_N000001992_METAT	TARA_123_SRF_0.8-5	PRJEB6609	SAMEA2622717	ERR1719217,ERR1719256,ERR1719298	ERX1789407,ERX1789574,ERX1789655	ERS492740
TARA_SAMEA2657005_METAT	TARA_N000001998_METAT	TARA_123_SRF_180-2000	PRJEB6609	SAMEA2657005	ERR1711914,ERR1711917	ERX1782118,ERX1782283	ERS492757
TARA_SAMEA2656975_METAT	TARA_N000001996_METAT	TARA_123_SRF_20-180	PRJEB6609	SAMEA2656975	ERR1719297,ERR1719307,ERR1719410	ERX1789612,ERX1789647,ERX1789649	ERS492763
TARA_SAMEA2657109_METAT	TARA_N000001994_METAT	TARA_123_SRF_5-20	PRJEB6609	SAMEA2657109	ERR1719343,ERR1719413,ERR1719437	ERX1789426,ERX1789524,ERX1789575	ERS492751
TARA_SAMEA2622769_METAT	TARA_N000002036_METAT	TARA_124_SRF_0.8->	PRJEB6609	SAMEA2622769	ERR1719194,ERR1719389,ERR1719448	ERX1789589,ERX1789616,ERX1789662	ERS492824
TARA_SAMEA2622770_METAT	TARA_N000002037_METAT	TARA_124_SRF_0.8-5	PRJEB6609	SAMEA2622770	ERR1719160,ERR1719214,ERR1719301	ERX1789391,ERX1789539,ERX1789587	ERS492825
TARA_SAMEA2656986_METAT	TARA_N000002043_METAT	TARA_124_SRF_180-2000	PRJEB6609	SAMEA2656986	ERR1719175,ERR1719365,ERR1719381,ERR1719391	ERX1789362,ERX1789597,ERX1789675,ERX1789700	ERS492846
TARA_SAMEA2657085_METAT	TARA_N000002041_METAT	TARA_124_SRF_20-180	PRJEB6609	SAMEA2657085	ERR1711949,ERR1712155	ERX1782217,ERX1782352	ERS492852
TARA_SAMEA2622774_METAT	TARA_N000002039_METAT	TARA_124_SRF_5-20	PRJEB6609	SAMEA2622774	ERR1711882,ERR1711999	ERX1782350,ERX1782418	ERS492829
TARA_SAMEA2622824_METAT	TARA_N000002017_METAT	TARA_125_SRF_0.8->	PRJEB6609	SAMEA2622824	ERR1719213,ERR1719404,ERR1719459	ERX1789548,ERX1789579,ERX1789638	ERS492895
TARA_SAMEA2622826_METAT	TARA_N000002019_METAT	TARA_125_SRF_0.8-5	PRJEB6609	SAMEA2622826	ERR1719207,ERR1719316,ERR1719395	ERX1789361,ERX1789368,ERX1789532	ERS492897
TARA_SAMEA2657071_METAT	TARA_N000002025_METAT	TARA_125_SRF_180-2000	PRJEB6609	SAMEA2657071	ERR1719249,ERR1719295,ERR1719385	ERX1789417,ERX1789437,ERX1789516	ERS492904
TARA_SAMEA2657032_METAT	TARA_N000002024_METAT	TARA_125_SRF_20-180	PRJEB6609	SAMEA2657032	ERR1711923,ERR1712102	ERX1782181,ERX1782370	ERS492909
TARA_SAMEA2656982_METAT	TARA_N000002021_METAT	TARA_125_SRF_5-20	PRJEB6609	SAMEA2656982	ERR1719145,ERR1719293,ERR1719356	ERX1789489,ERX1789628,ERX1789714	ERS492912
TARA_SAMEA2622934_METAT	TARA_N000002287_METAT	TARA_128_DCM_0.8->	PRJEB6609	SAMEA2622934	ERR1719333,ERR1719439	ERX1789411,ERX1789541	ERS493109
TARA_SAMEA2622936_METAT	TARA_N000002291_METAT	TARA_128_DCM_0.8-5	PRJEB6609	SAMEA2622936	ERR1719324,ERR1719380	ERX1789538,ERX1789707	ERS493111
TARA_SAMEA2731900_METAT	TARA_N000002303_METAT	TARA_128_DCM_180-2000	PRJEB6609	SAMEA2731900	ERR1711867,ERR1712101	ERX1782097,ERX1782212	ERS493076
TARA_SAMEA2731945_METAT	TARA_N000002299_METAT	TARA_128_DCM_20-180	PRJEB6609	SAMEA2731945	ERR1711902,ERR1712152	ERX1782426,ERX1782462	ERS493080
TARA_SAMEA2732042_METAT	TARA_N000002295_METAT	TARA_128_DCM_5-20	PRJEB6609	SAMEA2732042	ERR1712003,ERR1712176	ERX1782159,ERX1782357	ERS493092
TARA_SAMEA2622912_METAT	TARA_N000002285_METAT	TARA_128_SRF_0.8->	PRJEB6609	SAMEA2622912	ERR1719243,ERR1719327	ERX1789533,ERX1789572	ERS493055
TARA_SAMEA2622914_METAT	TARA_N000002289_METAT	TARA_128_SRF_0.8-5	PRJEB6609	SAMEA2622914	ERR1719311,ERR1719364,ERR1719405	ERX1789375,ERX1789379,ERX1789394	ERS493057
TARA_SAMEA2731987_METAT	TARA_N000002301_METAT	TARA_128_SRF_180-2000	PRJEB6609	SAMEA2731987	ERR1711989,ERR1712175	ERX1782127,ERX1782142	ERS493066
TARA_SAMEA2732035_METAT	TARA_N000002297_METAT	TARA_128_SRF_20-180	PRJEB6609	SAMEA2732035	ERR1711952,ERR1712067	ERX1782186,ERX1782299	ERS493070
TARA_SAMEA2731992_METAT	TARA_N000002293_METAT	TARA_128_SRF_5-20	PRJEB6609	SAMEA2731992	ERR1712157,ERR1712174	ERX1782272,ERX1782423	ERS493086
TARA_SAMEA2623035_METAT	TARA_N000002350_METAT	TARA_131_DCM_0.8->	PRJEB6609	SAMEA2623035	ERR1711881,ERR1712036	ERX1782140,ERX1782149	ERS493262
TARA_SAMEA2623037_METAT	TARA_N000002354_METAT	TARA_131_DCM_0.8-5	PRJEB6609	SAMEA2623037	ERR1719169,ERR1719456	ERX1789543,ERX1789558	ERS493264
TARA_SAMEA2732729_METAT	TARA_N000002366_METAT	TARA_131_DCM_180-2000	PRJEB6609	SAMEA2732729	ERR1711895,ERR1712120	ERX1782174,ERX1782329	ERS493270
TARA_SAMEA2732785_METAT	TARA_N000002362_METAT	TARA_131_DCM_20-180	PRJEB6609	SAMEA2732785	ERR1712020,ERR1712077	ERX1782114,ERX1782200	ERS493274
TARA_SAMEA2732732_METAT	TARA_N000002358_METAT	TARA_131_DCM_5-20	PRJEB6609	SAMEA2732732	ERR1711979,ERR1712050	ERX1782231,ERX1782466	ERS493278
TARA_SAMEA2623016_METAT	TARA_N000002348_METAT	TARA_131_SRF_0.8->	PRJEB6609	SAMEA2623016	ERR1711912,ERR1712178	ERX1782258,ERX1782351	ERS493222
TARA_SAMEA2623018_METAT	TARA_N000002352_METAT	TARA_131_SRF_0.8-5	PRJEB6609	SAMEA2623018	ERR1711975,ERR1712054	ERX1782251,ERX1782378	ERS493224
TARA_SAMEA2732906_METAT	TARA_N000002364_METAT	TARA_131_SRF_180-2000	PRJEB6609	SAMEA2732906	ERR1719202,ERR1719419	ERX1789432,ERX1789592	ERS493233
TARA_SAMEA2732135_METAT	TARA_N000002360_METAT	TARA_131_SRF_20-180	PRJEB6609	SAMEA2732135	ERR1712027,ERR1712117	ERX1782304,ERX1782428	ERS493237
TARA_SAMEA2732139_METAT	TARA_N000002356_METAT	TARA_131_SRF_5-20	PRJEB6609	SAMEA2732139	ERR1719493,ERR1719499	ERX1789511,ERX1789611	ERS493241
TARA_SAMEA2623090_METAT	TARA_N000002422_METAT	TARA_132_DCM_0.8->	PRJEB6609	SAMEA2623090	ERR1711883,ERR1711981	ERX1782099,ERX1782240	ERS493351
TARA_SAMEA2623092_METAT	TARA_N000002418_METAT	TARA_132_DCM_0.8-5	PRJEB6609	SAMEA2623092	ERR1712072,ERR1712132	ERX1782132,ERX1782261	ERS493353
TARA_SAMEA2732797_METAT	TARA_N000002402_METAT	TARA_132_DCM_180-2000	PRJEB6609	SAMEA2732797	ERR1719228,ERR1719292	ERX1789503,ERX1789727	ERS493336
TARA_SAMEA2732914_METAT	TARA_N000002414_METAT	TARA_132_DCM_5-20	PRJEB6609	SAMEA2732914	ERR1711930,ERR1712066	ERX1782336,ERX1782395	ERS493362
TARA_SAMEA2623070_METAT	TARA_N000002420_METAT	TARA_132_SRF_0.8->	PRJEB6609	SAMEA2623070	ERR1719230,ERR1719372	ERX1789576,ERX1789669	ERS493311
TARA_SAMEA2623072_METAT	TARA_N000002416_METAT	TARA_132_SRF_0.8-5	PRJEB6609	SAMEA2623072	ERR1711987,ERR1711988	ERX1782208,ERX1782323	ERS493313
TARA_SAMEA2732736_METAT	TARA_N000002400_METAT	TARA_132_SRF_180-2000	PRJEB6609	SAMEA2732736	ERR1711926,ERR1711973	ERX1782374,ERX1782434	ERS493320
TARA_SAMEA2732790_METAT	TARA_N000002404_METAT	TARA_132_SRF_20-180	PRJEB6609	SAMEA2732790	ERR1719200,ERR1719485	ERX1789564,ERX1789617	ERS493324
TARA_SAMEA2732843_METAT	TARA_N000002412_METAT	TARA_132_SRF_5-20	PRJEB6609	SAMEA2732843	ERR1711972,ERR1712040	ERX1782095,ERX1782229	ERS493328
TARA_SAMEA2623226_METAT	TARA_N000002183_METAT	TARA_135_DCM_0.8->	PRJEB6609	SAMEA2623226	ERR1711927,ERR1712091	ERX1782101,ERX1782364	ERS493555
TARA_SAMEA2623228_METAT	TARA_N000002191_METAT	TARA_135_DCM_0.8-5	PRJEB6609	SAMEA2623228	ERR1711903,ERR1712162	ERX1782341,ERX1782379	ERS493557
TARA_SAMEA2732986_METAT	TARA_N000002199_METAT	TARA_135_DCM_180-2000	PRJEB6609	SAMEA2732986	ERR1719318,ERR1719470	ERX1789530,ERX1789672	ERS493564
TARA_SAMEA2732990_METAT	TARA_N000002195_METAT	TARA_135_DCM_20-180	PRJEB6609	SAMEA2732990	ERR1719205,ERR1719350	ERX1789526,ERX1789728	ERS493568
TARA_SAMEA2732994_METAT	TARA_N000002187_METAT	TARA_135_DCM_5-20	PRJEB6609	SAMEA2732994	ERR1719476,ERR1719497	ERX1789598,ERX1789624	ERS493572
TARA_SAMEA2623246_METAT	TARA_N000002172_METAT	TARA_135_MES_0.8-3	PRJEB6609	SAMEA2623246	ERR1711925,ERR1712034	ERX1782262,ERX1782269	ERS493592
TARA_SAMEA2623247_METAT	TARA_N000002171_METAT	TARA_135_MES_3->	PRJEB6609	SAMEA2623247	ERR1711864,ERR1712059	ERX1782117,ERX1782363	ERS493593
TARA_SAMEA2623204_METAT	TARA_N000002464_METAT	TARA_135_SRF_0.8->	PRJEB6609	SAMEA2623204	ERR1712149,ERR1712193	ERX1782197,ERX1782441	ERS493517
TARA_SAMEA2623206_METAT	TARA_N000002179_METAT	TARA_135_SRF_0.8-5	PRJEB6609	SAMEA2623206	ERR1719155,ERR1719181	ERX1789392,ERX1789625	ERS493519
TARA_SAMEA2732932_METAT	TARA_N000002175_METAT	TARA_135_SRF_180-2000	PRJEB6609	SAMEA2732932	ERR1719494,ERR1719505	ERX1789495,ERX1789599	ERS493526
TARA_SAMEA2732980_METAT	TARA_N000002193_METAT	TARA_135_SRF_20-180	PRJEB6609	SAMEA2732980	ERR1711940,ERR1712143	ERX1782219,ERX1782227	ERS493530
TARA_SAMEA2732214_METAT	TARA_N000002185_METAT	TARA_135_SRF_5-20	PRJEB6609	SAMEA2732214	ERR1719176,ERR1719480	ERX1789650,ERX1789654	ERS493536
TARA_SAMEA2623264_METAT	TARA_N000002959_METAT	TARA_136_SRF_0.8->	PRJEB6609	SAMEA2623264	ERR1719257,ERR1719441	ERX1789637,ERX1789657	ERS493610
TARA_SAMEA2623266_METAT	TARA_N000002961_METAT	TARA_136_SRF_0.8-5	PRJEB6609	SAMEA2623266	ERR1719171,ERR1719241	ERX1789461,ERX1789646	ERS493612
TARA_SAMEA2732594_METAT	TARA_N000002967_METAT	TARA_136_SRF_180-2000	PRJEB6609	SAMEA2732594	ERR1711889,ERR1712240	ERX1782421,ERX1782463	ERS493617
TARA_SAMEA2732598_METAT	TARA_N000002965_METAT	TARA_136_SRF_20-180	PRJEB6609	SAMEA2732598	ERR1719179,ERR1719422	ERX1789412,ERX1789639	ERS493621
TARA_SAMEA2732373_METAT	TARA_N000002963_METAT	TARA_136_SRF_5-20	PRJEB6609	SAMEA2732373	ERR1719277,ERR1719363	ERX1789606,ERX1789706	ERS493626
TARA_SAMEA2623302_METAT	TARA_N000002934_METAT	TARA_137_DCM_0.8->	PRJEB6609	SAMEA2623302	ERR1719158,ERR1719449	ERX1789455,ERX1789559	ERS493677
TARA_SAMEA2732863_METAT	TARA_N000002942_METAT	TARA_137_DCM_180-2000	PRJEB6609	SAMEA2732863	ERR1712112,ERR1712114	ERX1782241,ERX1782243	ERS493686
TARA_SAMEA2732613_METAT	TARA_N000002940_METAT	TARA_137_DCM_20-180	PRJEB6609	SAMEA2732613	ERR1719288,ERR1719367	ERX1789444,ERX1789719	ERS493690
TARA_SAMEA2732866_METAT	TARA_N000002938_METAT	TARA_137_DCM_5-20	PRJEB6609	SAMEA2732866	ERR1719188,ERR1719226	ERX1789371,ERX1789683	ERS493694
TARA_SAMEA2623282_METAT	TARA_N000002923_METAT	TARA_137_SRF_0.8->	PRJEB6609	SAMEA2623282	ERR1719294	ERX1789659	ERS493643
TARA_SAMEA2623284_METAT	TARA_N000002925_METAT	TARA_137_SRF_0.8-5	PRJEB6609	SAMEA2623284	ERR1719252,ERR1719387	ERX1789397,ERX1789466	ERS493645
TARA_SAMEA2732604_METAT	TARA_N000002931_METAT	TARA_137_SRF_180-2000	PRJEB6609	SAMEA2732604	ERR1711873,ERR1712163	ERX1782165,ERX1782344	ERS493652
TARA_SAMEA2732378_METAT	TARA_N000002929_METAT	TARA_137_SRF_20-180	PRJEB6609	SAMEA2732378	ERR1719270	ERX1789418	ERS493656
TARA_SAMEA2732607_METAT	TARA_N000002927_METAT	TARA_137_SRF_5-20	PRJEB6609	SAMEA2732607	ERR1719394	ERX1789712	ERS493660
TARA_SAMEA2623379_METAT	TARA_N000003011_METAT	TARA_138_DCM_0.8-5	PRJEB6609	SAMEA2623379	ERR1719359,ERR1719377	ERX1789448,ERX1789600	ERS493797
TARA_SAMEA2732508_METAT	TARA_N000003017_METAT	TARA_138_DCM_180-2000	PRJEB6609	SAMEA2732508	ERR1712082,ERR1712239	ERX1782247,ERX1782361	ERS493810
TARA_SAMEA2732716_METAT	TARA_N000003013_METAT	TARA_138_DCM_5-20	PRJEB6609	SAMEA2732716	ERR1719190,ERR1719436	ERX1789435,ERX1789553	ERS493804
TARA_SAMEA2623397_METAT	TARA_N000002997_METAT	TARA_138_MES_0.8-3	PRJEB6609	SAMEA2623397	ERR1712000,ERR1712169	ERX1782119,ERX1782408	ERS493829
TARA_SAMEA2732654_METAT	TARA_N000003007_METAT	TARA_138_SRF_180-2000	PRJEB6609	SAMEA2732654	ERR1719167	ERX1789498	ERS493768
TARA_SAMEA2732658_METAT	TARA_N000003005_METAT	TARA_138_SRF_20-180	PRJEB6609	SAMEA2732658	ERR1719166,ERR1719336	ERX1789666,ERX1789704	ERS493772
TARA_SAMEA2732453_METAT	TARA_N000003003_METAT	TARA_138_SRF_5-20	PRJEB6609	SAMEA2732453	ERR1711877,ERR1712014	ERX1782367,ERX1782400	ERS493776
TARA_SAMEA2623417_METAT	TARA_N000003035_METAT	TARA_139_SRF_0.8->	PRJEB6609	SAMEA2623417	ERR1719406,ERR1719455	ERX1789555,ERX1789644	ERS493851
TARA_SAMEA2623419_METAT	TARA_N000003037_METAT	TARA_139_SRF_0.8-5	PRJEB6609	SAMEA2623419	ERR1719185,ERR1719313	ERX1789464,ERX1789626	ERS493853
TARA_SAMEA2732321_METAT	TARA_N000003043_METAT	TARA_139_SRF_180-2000	PRJEB6609	SAMEA2732321	ERR1719304,ERR1719342	ERX1789401,ERX1789562	ERS493871
TARA_SAMEA2732983_METAT	TARA_N000003039_METAT	TARA_139_SRF_5-20	PRJEB6609	SAMEA2732983	ERR1719227,ERR1719282	ERX1789370,ERX1789641	ERS493860
TARA_SAMEA2623504_METAT	TARA_N000003104_METAT	TARA_142_DCM_0.8-5	PRJEB6609	SAMEA2623504	ERR1711939,ERR1712230	ERX1782256,ERX1782386	ERS493997
TARA_SAMEA2730939_METAT	TARA_N000003098_METAT	TARA_142_DCM_180-2000	PRJEB6609	SAMEA2730939	ERR1719244	ERX1789552	ERS493976
TARA_SAMEA2730652_METAT	TARA_N000003100_METAT	TARA_142_DCM_20-180	PRJEB6609	SAMEA2730652	ERR1712038,ERR1712165	ERX1782275,ERX1782286	ERS493980
TARA_SAMEA2623506_METAT	TARA_N000003102_METAT	TARA_142_DCM_5-20	PRJEB6609	SAMEA2623506	ERR1712029,ERR1712111	ERX1782249,ERX1782406	ERS493999
TARA_SAMEA2623477_METAT	TARA_N000003081_METAT	TARA_142_SRF_0.8->	PRJEB6609	SAMEA2623477	ERR1719326	ERX1789496	ERS493952
TARA_SAMEA2623479_METAT	TARA_N000003083_METAT	TARA_142_SRF_0.8-5	PRJEB6609	SAMEA2623479	ERR1719165,ERR1719487	ERX1789389,ERX1789499	ERS493954
TARA_SAMEA2730918_METAT	TARA_N000003089_METAT	TARA_142_SRF_180-2000	PRJEB6609	SAMEA2730918	ERR1719474	ERX1789442	ERS493965
TARA_SAMEA2730804_METAT	TARA_N000003087_METAT	TARA_142_SRF_20-180	PRJEB6609	SAMEA2730804	ERR1711994	ERX1782450	ERS493971
TARA_SAMEA2730839_METAT	TARA_N000003148_METAT	TARA_143_DCM_180-2000	PRJEB6609	SAMEA2730839	ERR1719309	ERX1789561	ERS494070
TARA_SAMEA2730834_METAT	TARA_N000003156_METAT	TARA_143_DCM_20-180	PRJEB6609	SAMEA2730834	ERR1719150	ERX1789724	ERS494060
TARA_SAMEA2730960_METAT	TARA_N000003146_METAT	TARA_143_DCM_5-20	PRJEB6609	SAMEA2730960	ERR1719229	ERX1789393	ERS494064
TARA_SAMEA2730657_METAT	TARA_N000003141_METAT	TARA_143_SRF_180-2000	PRJEB6609	SAMEA2730657	ERR1719495	ERX1789460	ERS494045
TARA_SAMEA2730956_METAT	TARA_N000003153_METAT	TARA_143_SRF_20-180	PRJEB6609	SAMEA2730956	ERR1719192	ERX1789470	ERS494055
TARA_SAMEA2730950_METAT	TARA_N000003139_METAT	TARA_143_SRF_5-20	PRJEB6609	SAMEA2730950	ERR1712099,ERR1712113	ERX1782287,ERX1782397	ERS494049
TARA_SAMEA2623601_METAT	TARA_N000003175_METAT	TARA_144_SRF_0.8->	PRJEB6609	SAMEA2623601	ERR1719197	ERX1789604	ERS494129
TARA_SAMEA2623603_METAT	TARA_N000003179_METAT	TARA_144_SRF_0.8-5	PRJEB6609	SAMEA2623603	ERR1712041,ERR1712089	ERX1782218,ERX1782396	ERS494131
TARA_SAMEA2730691_METAT	TARA_N000003191_METAT	TARA_144_SRF_180-2000	PRJEB6609	SAMEA2730691	ERR1719402	ERX1789527	ERS494147
TARA_SAMEA2730686_METAT	TARA_N000003187_METAT	TARA_144_SRF_20-180	PRJEB6609	SAMEA2730686	ERR1712218	ERX1782324	ERS494142
TARA_SAMEA2731011_METAT	TARA_N000003183_METAT	TARA_144_SRF_5-20	PRJEB6609	SAMEA2731011	ERR1711915	ERX1782452	ERS494136
TARA_SAMEA2623639_METAT	TARA_N000003215_METAT	TARA_145_SRF_0.8->	PRJEB6609	SAMEA2623639	ERR1719183	ERX1789385	ERS494182
TARA_SAMEA2623641_METAT	TARA_N000003219_METAT	TARA_145_SRF_0.8-5	PRJEB6609	SAMEA2623641	ERR1719199	ERX1789450	ERS494184
TARA_SAMEA2731031_METAT	TARA_N000003231_METAT	TARA_145_SRF_180-2000	PRJEB6609	SAMEA2731031	ERR1719397	ERX1789633	ERS494191
TARA_SAMEA2731035_METAT	TARA_N000003227_METAT	TARA_145_SRF_20-180	PRJEB6609	SAMEA2731035	ERR1712051	ERX1782457	ERS494195
TARA_SAMEA2730594_METAT	TARA_N000003223_METAT	TARA_145_SRF_5-20	PRJEB6609	SAMEA2730594	ERR1719203	ERX1789493	ERS494199
TARA_SAMEA2623685_METAT	TARA_N000003253_METAT	TARA_146_SRF_0.8-5	PRJEB6609	SAMEA2623685	ERR1719409	ERX1789692	ERS494248
TARA_SAMEA2730869_METAT	TARA_N000003240_METAT	TARA_146_SRF_180-2000	PRJEB6609	SAMEA2730869	ERR1719233,ERR1719425	ERX1789485,ERX1789502	ERS494255
TARA_SAMEA2730873_METAT	TARA_N000003246_METAT	TARA_146_SRF_20-180	PRJEB6609	SAMEA2730873	ERR1719273	ERX1789549	ERS494259
TARA_SAMEA2730877_METAT	TARA_N000003257_METAT	TARA_146_SRF_5-20	PRJEB6609	SAMEA2730877	ERR1712228	ERX1782250	ERS494263
TARA_SAMEA2623721_METAT	TARA_N000002101_METAT	TARA_147_SRF_0.8->	PRJEB6609	SAMEA2623721	ERR1719163,ERR1719366	ERX1789648,ERX1789665	ERS494302
TARA_SAMEA2623723_METAT	TARA_N000002103_METAT	TARA_147_SRF_0.8-5	PRJEB6609	SAMEA2623723	ERR1719478,ERR1719514	ERX1789577,ERX1789596	ERS494304
TARA_SAMEA2731996_METAT	TARA_N000002109_METAT	TARA_147_SRF_180-2000	PRJEB6609	SAMEA2731996	ERR1719177,ERR1719280	ERX1789583,ERX1789591	ERS494313
TARA_SAMEA2732044_METAT	TARA_N000002107_METAT	TARA_147_SRF_20-180	PRJEB6609	SAMEA2732044	ERR1719266,ERR1719338	ERX1789415,ERX1789473	ERS494317
TARA_SAMEA2732077_METAT	TARA_N000002105_METAT	TARA_147_SRF_5-20	PRJEB6609	SAMEA2732077	ERR1712083	ERX1782210	ERS494322
TARA_SAMEA2623741_METAT	TARA_N000002111_METAT	TARA_148_SRF_0.8->	PRJEB6609	SAMEA2623741	ERR1719238	ERX1789603	ERS494339
TARA_SAMEA2732099_METAT	TARA_N000002119_METAT	TARA_148_SRF_180-2000	PRJEB6609	SAMEA2732099	ERR1719193,ERR1719289	ERX1789510,ERX1789730	ERS494350
TARA_SAMEA2731634_METAT	TARA_N000002117_METAT	TARA_148_SRF_20-180	PRJEB6609	SAMEA2731634	ERR1719189	ERX1789584	ERS494355
TARA_SAMEA2731821_METAT	TARA_N000002115_METAT	TARA_148_SRF_5-20	PRJEB6609	SAMEA2731821	ERR1711920	ERX1782106	ERS494359
TARA_SAMEA2623799_METAT	TARA_N000002509_METAT	TARA_149_MES_0.8-3	PRJEB6609	SAMEA2623799	ERR1711960,ERR1711969	ERX1782176,ERX1782255	ERS494436
TARA_SAMEA2731846_METAT	TARA_N000002141_METAT	TARA_149_SRF_180-2000	PRJEB6609	SAMEA2731846	ERR1712212	ERX1782196	ERS494412
TARA_SAMEA2731641_METAT	TARA_N000002139_METAT	TARA_149_SRF_20-180	PRJEB6609	SAMEA2731641	ERR1711997	ERX1782461	ERS494418
TARA_SAMEA2731851_METAT	TARA_N000002137_METAT	TARA_149_SRF_5-20	PRJEB6609	SAMEA2731851	ERR1712087	ERX1782314	ERS494422
TARA_SAMEA2623839_METAT	TARA_N000002145_METAT	TARA_150_DCM_0.8-5	PRJEB6609	SAMEA2623839	ERR1719467	ERX1789551	ERS494501
TARA_SAMEA2732073_METAT	TARA_N000002719_METAT	TARA_150_DCM_180-2000	PRJEB6609	SAMEA2732073	ERR1719430	ERX1789459	ERS494508
TARA_SAMEA2732005_METAT	TARA_N000002717_METAT	TARA_150_DCM_20-180	PRJEB6609	SAMEA2732005	ERR1719278	ERX1789725	ERS494484
TARA_SAMEA2731999_METAT	TARA_N000002147_METAT	TARA_150_DCM_5-20	PRJEB6609	SAMEA2731999	ERR1712060	ERX1782246	ERS494478
TARA_SAMEA2623815_METAT	TARA_N000002695_METAT	TARA_150_SRF_0.8->	PRJEB6609	SAMEA2623815	ERR1711990	ERX1782413	ERS494452
TARA_SAMEA2623817_METAT	TARA_N000002697_METAT	TARA_150_SRF_0.8-5	PRJEB6609	SAMEA2623817	ERR1719258	ERX1789438	ERS494454
TARA_SAMEA2731784_METAT	TARA_N000002703_METAT	TARA_150_SRF_180-2000	PRJEB6609	SAMEA2731784	ERR1719209	ERX1789451	ERS494461
TARA_SAMEA2731788_METAT	TARA_N000002701_METAT	TARA_150_SRF_20-180	PRJEB6609	SAMEA2731788	ERR1719400	ERX1789729	ERS494465
TARA_SAMEA2732095_METAT	TARA_N000002699_METAT	TARA_150_SRF_5-20	PRJEB6609	SAMEA2732095	ERR1719382	ERX1789443	ERS494470
TARA_SAMEA2623881_METAT	TARA_N000002739_METAT	TARA_151_DCM_0.8->	PRJEB6609	SAMEA2623881	ERR1719337,ERR1719371	ERX1789529,ERX1789677	ERS494572
TARA_SAMEA2732058_METAT	TARA_N000002751_METAT	TARA_151_DCM_180-2000	PRJEB6609	SAMEA2732058	ERR1712055	ERX1782427	ERS494557
TARA_SAMEA2732088_METAT	TARA_N000002755_METAT	TARA_151_DCM_20-180	PRJEB6609	SAMEA2732088	ERR1712088,ERR1712158	ERX1782215,ERX1782345	ERS494553
TARA_SAMEA2623859_METAT	TARA_N000002737_METAT	TARA_151_SRF_0.8->	PRJEB6609	SAMEA2623859	ERR1719454	ERX1789452	ERS494527
TARA_SAMEA2623861_METAT	TARA_N000002741_METAT	TARA_151_SRF_0.8-5	PRJEB6609	SAMEA2623861	ERR1719440	ERX1789536	ERS494529
TARA_SAMEA2732052_METAT	TARA_N000002753_METAT	TARA_151_SRF_180-2000	PRJEB6609	SAMEA2732052	ERR1719370	ERX1789540	ERS494536
TARA_SAMEA2732056_METAT	TARA_N000002749_METAT	TARA_151_SRF_20-180	PRJEB6609	SAMEA2732056	ERR1719220	ERX1789457	ERS494540
TARA_SAMEA2732085_METAT	TARA_N000002745_METAT	TARA_151_SRF_5-20	PRJEB6609	SAMEA2732085	ERR1712203	ERX1782164	ERS494545
TARA_SAMEA2623946_METAT	TARA_N000002480_METAT	TARA_152_MIX_0.8->	PRJEB6609	SAMEA2623946,SAMEA2623948,SAMEA2623950,SAMEA2623954	ERR1711934,ERR1712010,ERR1719178,ERR1719305,ERR1719398,ERR1719417,ERR1719460,ERR1719472	ERX1782326,ERX1782330,ERX1789358,ERX1789365,ERX1789383,ERX1789410,ERX1789474,ERX1789697	ERS494658,ERS494660,ERS494662,ERS494666
TARA_SAMEA2623958_METAT	TARA_N000002791_METAT	TARA_152_MIX_0.8-5	PRJEB6609	SAMEA2623958	ERR1719247,ERR1719426	ERX1789522,ERX1789585	ERS494670
TARA_SAMEA2731893_METAT	TARA_N000002783_METAT	TARA_152_MIX_20-180	PRJEB6609	SAMEA2731893	ERR1719458,ERR1719490	ERX1789414,ERX1789454	ERS494686
TARA_SAMEA2623961_METAT	TARA_N000002797_METAT	TARA_152_MIX_5-20	PRJEB6609	SAMEA2623961	ERR1719237,ERR1719275	ERX1789427,ERX1789651	ERS494673
TARA_SAMEA2623899_METAT	TARA_N000002773_METAT	TARA_152_SRF_0.8->	PRJEB6609	SAMEA2623899	ERR1719331	ERX1789567	ERS494592
TARA_SAMEA2623901_METAT	TARA_N000002789_METAT	TARA_152_SRF_0.8-5	PRJEB6609	SAMEA2623901	ERR1719353	ERX1789691	ERS494594
TARA_SAMEA2731672_METAT	TARA_N000002777_METAT	TARA_152_SRF_180-2000	PRJEB6609	SAMEA2731672	ERR1719239	ERX1789710	ERS494602
TARA_SAMEA2731859_METAT	TARA_N000002781_METAT	TARA_152_SRF_20-180	PRJEB6609	SAMEA2731859	ERR1719362	ERX1789667	ERS494612
TARA_SAMEA2731674_METAT	TARA_N000002761_METAT	TARA_152_SRF_5-20	PRJEB6609	SAMEA2731674	ERR1712032,ERR1712222	ERX1782422,ERX1782425	ERS494604
TARA_SAMEA2623985_METAT	TARA_N000002823_METAT	TARA_153_MIX_0.8->	PRJEB6609	SAMEA2623985,SAMEA2624009	ERR1719174,ERR1719182,ERR1719201	ERX1789419,ERX1789479,ERX1789680	ERS494707,ERS494741
TARA_SAMEA2624011_METAT	TARA_N000002819_METAT	TARA_153_MIX_0.8-5	PRJEB6609	SAMEA2624011	ERR1719506	ERX1789627	ERS494743
TARA_SAMEA2731729_METAT	TARA_N000002807_METAT	TARA_153_MIX_180-2000	PRJEB6609	SAMEA2731729,SAMEA2731933	ERR1719339,ERR1719341,ERR1719500	ERX1789458,ERX1789494,ERX1789565	ERS494720,ERS494752
TARA_SAMEA2731730_METAT	TARA_N000002811_METAT	TARA_153_MIX_20-180	PRJEB6609	SAMEA2731730,SAMEA2731935	ERR1719151,ERR1719263,ERR1719264	ERX1789467,ERX1789488,ERX1789673	ERS494726,ERS494754
TARA_SAMEA2623989_METAT	TARA_N000002817_METAT	TARA_153_MIX_5-20	PRJEB6609	SAMEA2623989	ERR1712037,ERR1712210	ERX1782321,ERX1782403	ERS494711

## Sheet: OMD Metadata
Sample	Internal Sample Name	dataset	station	ocean_province	latitude	longitude	date	depth	size_fraction	temperature [°C]	oxygen [µmol/kg]	depth_num	depth_layer
TARA_SAMEA2619625_METAG	TARA_X000001316	Tara Oceans	TARA_011	Mediterranean Sea	41.6686	7996-02-01	2009-10-04T08:30:00Z	9	<-0.22	NA	NA	9	EPI
TARA_SAMEA2619872_METAG	TARA_A100001201	Tara Oceans	TARA_033	Red Sea	21.9467	38.2517	2010-01-13T07:16:00Z	5	<-0.22	27.3097	183.589125	5	EPI
TARA_SAMEA2619992_METAG	TARA_R100000049	Tara Oceans	TARA_037	Indian Ocean	20.8457	63.5851	2010-03-12T17:08:00Z	600	<-0.22	11.984006	2.81625	600	MES
TARA_SAMEA2620053_METAG	TARA_R100000093	Tara Oceans	TARA_038	Indian Ocean	19.0351	64.5638	2010-03-16T06:13:00Z	340	<-0.22	14.901445	9502-02-01	340	MES
TARA_SAMEA2620120_METAG	TARA_R100000501	Tara Oceans	TARA_039	Indian Ocean	18.7341	66.3896	2010-03-20T08:15:00Z	270	<-0.22	15.553795	3.12405	270	MES
TARA_SAMEA2620360_METAG	TARA_R100000388	Tara Oceans	TARA_045	Indian Ocean	0.0033	71.6428	2010-04-13T03:21:00Z	5	<-0.22	30.59345	186.0215	5	EPI
TARA_SAMEA2620421_METAG	TARA_R100000426	Tara Oceans	TARA_048	Indian Ocean	-9.3921	66.4228	2010-04-19T07:56:00Z	5	<-0.22	29.818108	187.35	5	EPI
TARA_SAMEA2620565_METAG	TARA_R100000231	Tara Oceans	TARA_052	Indian Ocean	-16.957	53.9801	2010-05-17T04:10:00Z	5	<-0.22	27.956483	191.628083	5	EPI
TARA_SAMEA2620668_METAG	TARA_R100000365	Tara Oceans	TARA_056	Indian Ocean	-15.3379	43.2948	2010-06-26T07:12:00Z	1000	<-0.22	6.195775	88.88975	1000	MES
TARA_SAMEA2620663_METAG	TARA_R100000353	Tara Oceans	TARA_056	Indian Ocean	-15.3424	43.2965	2010-06-26T07:05:00Z	5	<-0.22	27.296125	193.165	5	EPI
TARA_SAMEA2620755_METAG	TARA_R100000278	Tara Oceans	TARA_058	Indian Ocean	-17.2855	42.2866	2010-06-29T15:00:00Z	66	<-0.22	25.113925	181.101938	66	EPI
TARA_SAMEA2620783_METAG	TARA_R100000329	Tara Oceans	TARA_062	Indian Ocean	-22.3368	40.3412	2010-07-03T08:09:00Z	5	<-0.22	NA	NA	5	EPI
TARA_SAMEA2620824_METAG	TARA_R100000306	Tara Oceans	TARA_064	Indian Ocean	-29.5046	37.9599	2010-07-07T12:13:00Z	1000	<-0.22	7.552017	190.888667	1000	MES
TARA_SAMEA2621010_METAG	TARA_R100000963	Tara Oceans	TARA_068	South Atlantic Ocean	-31.0198	6685-04-01	2010-09-13T13:02:00Z	700	<-0.22	7.32145	194.4342	700	MES
TARA_SAMEA2621247_METAG	TARA_R100001132	Tara Oceans	TARA_076	South Atlantic Ocean	-20.9315	-35.1794	2010-10-17T09:05:00Z	800	<-0.22	4.664275	191.413187	800	MES
TARA_SAMEA2621285_METAG	TARA_R100001163	Tara Oceans	TARA_078	South Atlantic Ocean	-30.1484	-43.2705	2010-11-04T18:16:00Z	120	<-0.22	19.32335	216.6547	120	EPI
TARA_SAMEA2621300_METAG	TARA_R100001143	Tara Oceans	TARA_078	South Atlantic Ocean	-30.1471	-43.2915	2010-11-05T12:33:00Z	800	<-0.22	5.823213	215.95475	800	MES
TARA_SAMEA2621416_METAG	TARA_R100000541	Tara Oceans	TARA_082	South Atlantic Ocean	-47.1863	-58.2902	2010-12-06T10:33:00Z	5	<-0.22	7.579417	303.147667	5	EPI
TARA_SAMEA2621502_METAG	TARA_R100000935	Tara Oceans	TARA_084	Southern Ocean	-60.2287	-60.6476	2011-01-03T11:05:00Z	5	<-0.22	9034-01-01	338.526	5	EPI
TARA_SAMEA2621564_METAG	TARA_R100001244	Tara Oceans	TARA_085	Southern Ocean	-61.9689	-49.5017	2011-01-07T10:39:00Z	790	<-0.22	0.456763	203.7715	790	MES
TARA_SAMEA2621528_METAG	TARA_R100001369	Tara Oceans	TARA_085	Southern Ocean	-62.0385	-49.529	2011-01-06T10:38:00Z	5	<-0.22	0.73159	344.81235	5	EPI
TARA_SAMEA2622119_METAG	TARA_B100000965	Tara Oceans	TARA_100	South Pacific Ocean	-12.9723	-96.012200000000000	2011-04-15T19:38:00Z	50	0.22-3	22.596675	216.67805	50	EPI
TARA_SAMEA2622142_METAG	TARA_R100001443	Tara Oceans	TARA_100	South Pacific Ocean	-12.9723	-96.012200000000000	2011-04-15T19:38:00Z	50	<-0.22	22.596675	216.67805	50	EPI
TARA_SAMEA2622149_METAG	TARA_B100000959	Tara Oceans	TARA_100	South Pacific Ocean	-12.9794	-96.0232	2011-04-16T13:03:00Z	177	0.22-3	12.806365	4942-03-01	177	EPI
TARA_SAMEA2622166_METAG	TARA_R100001530	Tara Oceans	TARA_100	South Pacific Ocean	-12.9794	-96.0232	2011-04-16T13:03:00Z	177	<-0.22	12.806365	4942-03-01	177	EPI
TARA_SAMEA2622112_METAG	TARA_R100001440	Tara Oceans	TARA_100	South Pacific Ocean	-13.0023	-95.9759	2011-04-15T12:45:00Z	5	<-0.22	25.349495	201.0109	5	EPI
TARA_SAMEA2622097_METAG	TARA_B100000963	Tara Oceans	TARA_100	South Pacific Ocean	-13.0023	-95.9759	2011-04-15T12:45:00Z	5	0.22-3	25.349495	201.0109	5	EPI
TARA_SAMEA2622219_METAG	TARA_B100000902	Tara Oceans	TARA_102	South Pacific Ocean	-5.2669	-85.2732	2011-04-22T21:13:00Z	40	0.22-3	19.781235	104.9968	40	EPI
TARA_SAMEA2622242_METAG	TARA_R100001463	Tara Oceans	TARA_102	South Pacific Ocean	-5.2669	-85.2732	2011-04-22T21:13:00Z	40	<-0.22	19.781235	104.9968	40	EPI
TARA_SAMEA2622197_METAG	TARA_B100000953	Tara Oceans	TARA_102	South Pacific Ocean	-5.261	-85.1678	2011-04-22T12:08:00Z	480	0.22-3	9.137438	5.148	480	MES
TARA_SAMEA2622212_METAG	TARA_R100001480	Tara Oceans	TARA_102	South Pacific Ocean	-5.261	-85.1678	2011-04-22T12:08:00Z	480	<-0.22	9.137438	5.148	480	MES
TARA_SAMEA2622190_METAG	TARA_R100001460	Tara Oceans	TARA_102	South Pacific Ocean	-5.2529	-85.1545	2011-04-21T20:07:00Z	5	<-0.22	24.958885	204.421	5	EPI
TARA_SAMEA2622173_METAG	TARA_B100000900	Tara Oceans	TARA_102	South Pacific Ocean	-5.2529	-85.1545	2011-04-21T20:07:00Z	5	0.22-3	24.958885	204.421	5	EPI
TARA_SAMEA2622357_METAG	TARA_R100001510	Tara Oceans	TARA_109	North Pacific Ocean	2.0299	-84.5546	2011-05-12T22:15:00Z	30	<-0.22	26.019185	199.8303	30	EPI
TARA_SAMEA2622336_METAG	TARA_B100000927	Tara Oceans	TARA_109	North Pacific Ocean	2.0299	-84.5546	2011-05-12T22:15:00Z	30	0.22-3	26.019185	199.8303	30	EPI
TARA_SAMEA2622362_METAG	TARA_B100000929	Tara Oceans	TARA_109	North Pacific Ocean	2.0649	-84.5546	2011-05-13T16:08:00Z	380	0.22-3	11.142362	2.264562	380	MES
TARA_SAMEA2622331_METAG	TARA_R100001509	Tara Oceans	TARA_109	North Pacific Ocean	9928-01-01	-84.5766	2011-05-12T14:00:00Z	5	<-0.22	27.497475	199.6911	5	EPI
TARA_SAMEA2622316_METAG	TARA_B100000925	Tara Oceans	TARA_109	North Pacific Ocean	9928-01-01	-84.5766	2011-05-12T14:00:00Z	5	0.22-3	27.497475	199.6911	5	EPI
TARA_SAMEA2622402_METAG	TARA_B100001113	Tara Oceans	TARA_110	South Pacific Ocean	-1.9002	-84.6265	2011-05-21T21:00:00Z	50	0.22-3	22.039785	145.0818	50	EPI
TARA_SAMEA2622429_METAG	TARA_B100001079	Tara Oceans	TARA_110	South Pacific Ocean	-1.8902	-84.6141	2011-05-22T13:20:00Z	380	0.22-3	10.082375	2.43975	380	MES
TARA_SAMEA2622376_METAG	TARA_B100001109	Tara Oceans	TARA_110	South Pacific Ocean	-2.0133	-84.589	2011-05-21T12:27:00Z	5	0.22-3	23.88816	191.91255	5	EPI
TARA_SAMEA2622478_METAG	TARA_B100000579	Tara Oceans	TARA_111	South Pacific Ocean	-16.9587	-100.6751	2011-05-31T20:28:00Z	90	0.22-3	19.783275	208.54895	90	EPI
TARA_SAMEA2622497_METAG	TARA_R100000655	Tara Oceans	TARA_111	South Pacific Ocean	-16.9587	-100.6751	2011-05-31T20:28:00Z	90	<-0.22	19.783275	208.54895	90	EPI
TARA_SAMEA2622499_METAG	TARA_B100000586	Tara Oceans	TARA_111	South Pacific Ocean	-16.9486	-100.6715	2011-06-01T16:00:00Z	350	0.22-3	10.69894	7047-04-01	350	MES
TARA_SAMEA2622517_METAG	TARA_R100000656	Tara Oceans	TARA_111	South Pacific Ocean	-16.9486	-100.6715	2011-06-01T16:00:00Z	350	<-0.22	10.69894	7047-04-01	350	MES
TARA_SAMEA2622473_METAG	TARA_R100000654	Tara Oceans	TARA_111	South Pacific Ocean	-16.9601	-100.6335	2011-05-31T14:25:00Z	5	<-0.22	22.78183	209.1003	5	EPI
TARA_SAMEA2622452_METAG	TARA_B100000575	Tara Oceans	TARA_111	South Pacific Ocean	-16.9601	-100.6335	2011-05-31T14:25:00Z	5	0.22-3	22.78183	209.1003	5	EPI
TARA_SAMEA2622545_METAG	TARA_B100000945	Tara Oceans	TARA_112	South Pacific Ocean	-23.2189	-129.4997	2011-06-15T00:55:00Z	155	0.22-3	21.94937	206.4346	155	EPI
TARA_SAMEA2622568_METAG	TARA_B100000949	Tara Oceans	TARA_112	South Pacific Ocean	-23.2232	-129.5986	2011-06-15T18:43:00Z	696	0.22-3	5.749106	200.470625	696	MES
TARA_SAMEA2622518_METAG	TARA_B100000941	Tara Oceans	TARA_112	South Pacific Ocean	-23.2811	-129.3947	2011-06-14T16:45:00Z	5	0.22-3	24.26287	201.6702	5	EPI
TARA_SAMEA2622694_METAG	TARA_Y100001973	Tara Oceans	TARA_122	South Pacific Ocean	-9.0063	-139.1394	2011-07-28T17:15:00Z	115	0.1-0.22	24.661385	178.3692	115	EPI
TARA_SAMEA2622695_METAG	TARA_Y100001970	Tara Oceans	TARA_122	South Pacific Ocean	-9.0063	-139.1394	2011-07-28T17:15:00Z	115	0.22-0.45	24.661385	178.3692	115	EPI
TARA_SAMEA2622690_METAG	TARA_B100000700	Tara Oceans	TARA_122	South Pacific Ocean	-9.0063	-139.1394	2011-07-28T17:15:00Z	115	0.22-3	24.661385	178.3692	115	EPI
TARA_SAMEA2622696_METAG	TARA_Y100001968	Tara Oceans	TARA_122	South Pacific Ocean	-9.0063	-139.1394	2011-07-28T17:15:00Z	115	0.45-0.8	24.661385	178.3692	115	EPI
TARA_SAMEA2622705_METAG	TARA_R100000664	Tara Oceans	TARA_122	South Pacific Ocean	-9.0063	-139.1394	2011-07-28T17:15:00Z	115	<-0.22	24.661385	178.3692	115	EPI
TARA_SAMEA2622676_METAG	TARA_Y100001951	Tara Oceans	TARA_122	South Pacific Ocean	-8.9729	-139.2393	2011-07-27T19:28:00Z	600	0.1-0.22	7.133995	40.6107	600	MES
TARA_SAMEA2622677_METAG	TARA_Y100001949	Tara Oceans	TARA_122	South Pacific Ocean	-8.9729	-139.2393	2011-07-27T19:28:00Z	600	0.22-0.45	7.133995	40.6107	600	MES
TARA_SAMEA2622673_METAG	TARA_B100000678	Tara Oceans	TARA_122	South Pacific Ocean	-8.9729	-139.2393	2011-07-27T19:28:00Z	600	0.22-3	7.133995	40.6107	600	MES
TARA_SAMEA2622678_METAG	TARA_Y100001947	Tara Oceans	TARA_122	South Pacific Ocean	-8.9729	-139.2393	2011-07-27T19:28:00Z	600	0.45-0.8	7.133995	40.6107	600	MES
TARA_SAMEA2622685_METAG	TARA_R100000687	Tara Oceans	TARA_122	South Pacific Ocean	-8.9729	-139.2393	2011-07-27T19:28:00Z	600	<-0.22	7.133995	40.6107	600	MES
TARA_SAMEA2622667_METAG	TARA_R100000657	Tara Oceans	TARA_122	South Pacific Ocean	-8.9971	-139.1963	2011-07-26T17:10:00Z	5	<-0.22	26.60467	187.07695	5	EPI
TARA_SAMEA2622656_METAG	TARA_Y100001972	Tara Oceans	TARA_122	South Pacific Ocean	-8.9971	-139.1963	2011-07-26T17:10:00Z	5	0.1-0.22	26.60467	187.07695	5	EPI
TARA_SAMEA2622657_METAG	TARA_Y100001980	Tara Oceans	TARA_122	South Pacific Ocean	-8.9971	-139.1963	2011-07-26T17:10:00Z	5	0.22-0.45	26.60467	187.07695	5	EPI
TARA_SAMEA2622652_METAG	TARA_B100001115	Tara Oceans	TARA_122	South Pacific Ocean	-8.9971	-139.1963	2011-07-26T17:10:00Z	5	0.22-3	26.60467	187.07695	5	EPI
TARA_SAMEA2622658_METAG	TARA_Y100001978	Tara Oceans	TARA_122	South Pacific Ocean	-8.9971	-139.1963	2011-07-26T17:10:00Z	5	0.45-0.8	26.60467	187.07695	5	EPI
TARA_SAMEA2622736_METAG	TARA_Y100001963	Tara Oceans	TARA_123	South Pacific Ocean	-8.9109	-140.2845	2011-08-01T17:52:00Z	150	0.1-0.22	21.97372	158.18405	150	EPI
TARA_SAMEA2622737_METAG	TARA_Y100001960	Tara Oceans	TARA_123	South Pacific Ocean	-8.9109	-140.2845	2011-08-01T17:52:00Z	150	0.22-0.45	21.97372	158.18405	150	EPI
TARA_SAMEA2622733_METAG	TARA_B100000686	Tara Oceans	TARA_123	South Pacific Ocean	-8.9109	-140.2845	2011-08-01T17:52:00Z	150	0.22-3	21.97372	158.18405	150	EPI
TARA_SAMEA2622738_METAG	TARA_Y100001956	Tara Oceans	TARA_123	South Pacific Ocean	-8.9109	-140.2845	2011-08-01T17:52:00Z	150	0.45-0.8	21.97372	158.18405	150	EPI
TARA_SAMEA2622752_METAG	TARA_R100001594	Tara Oceans	TARA_123	South Pacific Ocean	-8.9109	-140.2845	2011-08-01T17:52:00Z	150	<-0.22	21.97372	158.18405	150	EPI
TARA_SAMEA2622725_METAG	TARA_R100001591	Tara Oceans	TARA_123	South Pacific Ocean	-8.9068	-140.283	2011-07-31T17:20:00Z	5	<-0.22	26.586685	189.6701	5	EPI
TARA_SAMEA2622715_METAG	TARA_Y100001958	Tara Oceans	TARA_123	South Pacific Ocean	-8.9068	-140.283	2011-07-31T17:20:00Z	5	0.22-0.45	26.586685	189.6701	5	EPI
TARA_SAMEA2622710_METAG	TARA_B100000683	Tara Oceans	TARA_123	South Pacific Ocean	-8.9068	-140.283	2011-07-31T17:20:00Z	5	0.22-3	26.586685	189.6701	5	EPI
TARA_SAMEA2622716_METAG	TARA_Y100001954	Tara Oceans	TARA_123	South Pacific Ocean	-8.9068	-140.283	2011-07-31T17:20:00Z	5	0.45-0.8	26.586685	189.6701	5	EPI
TARA_SAMEA2622799_METAG	TARA_Y100001938	Tara Oceans	TARA_124	South Pacific Ocean	-9.0714	-140.5973	2011-08-05T17:31:00Z	120	0.1-0.22	24.81397	172.42475	120	EPI
TARA_SAMEA2622800_METAG	TARA_Y100001936	Tara Oceans	TARA_124	South Pacific Ocean	-9.0714	-140.5973	2011-08-05T17:31:00Z	120	0.22-0.45	24.81397	172.42475	120	EPI
TARA_SAMEA2622796_METAG	TARA_B100000676	Tara Oceans	TARA_124	South Pacific Ocean	-9.0714	-140.5973	2011-08-05T17:31:00Z	120	0.22-3	24.81397	172.42475	120	EPI
TARA_SAMEA2622801_METAG	TARA_Y100001934	Tara Oceans	TARA_124	South Pacific Ocean	-9.0714	-140.5973	2011-08-05T17:31:00Z	120	0.45-0.8	24.81397	172.42475	120	EPI
TARA_SAMEA2622810_METAG	TARA_R100000700	Tara Oceans	TARA_124	South Pacific Ocean	-9.0714	-140.5973	2011-08-05T17:31:00Z	120	<-0.22	24.81397	172.42475	120	EPI
TARA_SAMEA2622788_METAG	TARA_R100000697	Tara Oceans	TARA_124	South Pacific Ocean	-9.1504	-140.5216	2011-08-04T18:33:00Z	5	<-0.22	26.572419	190.378187	5	EPI
TARA_SAMEA2622763_METAG	TARA_Y100001937	Tara Oceans	TARA_124	South Pacific Ocean	-9.1504	-140.5216	2011-08-04T18:33:00Z	5	0.1-0.22	26.572419	190.378187	5	EPI
TARA_SAMEA2622764_METAG	TARA_Y100001935	Tara Oceans	TARA_124	South Pacific Ocean	-9.1504	-140.5216	2011-08-04T18:33:00Z	5	0.22-0.45	26.572419	190.378187	5	EPI
TARA_SAMEA2622766_METAG	TARA_B100000674	Tara Oceans	TARA_124	South Pacific Ocean	-9.1504	-140.5216	2011-08-04T18:33:00Z	5	0.22-3	26.572419	190.378187	5	EPI
TARA_SAMEA2622765_METAG	TARA_Y100001933	Tara Oceans	TARA_124	South Pacific Ocean	-9.1504	-140.5216	2011-08-04T18:33:00Z	5	0.45-0.8	26.572419	190.378187	5	EPI
TARA_SAMEA2622841_METAG	TARA_Y100000593	Tara Oceans	TARA_125	South Pacific Ocean	-8.8999	-142.5461	2011-08-09T17:05:00Z	140	0.1-0.22	23.681605	160.81445	140	EPI
TARA_SAMEA2622842_METAG	TARA_Y100000591	Tara Oceans	TARA_125	South Pacific Ocean	-8.8999	-142.5461	2011-08-09T17:05:00Z	140	0.22-0.45	23.681605	160.81445	140	EPI
TARA_SAMEA2622837_METAG	TARA_B100001123	Tara Oceans	TARA_125	South Pacific Ocean	-8.8999	-142.5461	2011-08-09T17:05:00Z	140	0.22-3	23.681605	160.81445	140	EPI
TARA_SAMEA2622843_METAG	TARA_Y100000589	Tara Oceans	TARA_125	South Pacific Ocean	-8.8999	-142.5461	2011-08-09T17:05:00Z	140	0.45-0.8	23.681605	160.81445	140	EPI
TARA_SAMEA2622852_METAG	TARA_R100000808	Tara Oceans	TARA_125	South Pacific Ocean	-8.8999	-142.5461	2011-08-09T17:05:00Z	140	<-0.22	23.681605	160.81445	140	EPI
TARA_SAMEA2622832_METAG	TARA_R100000805	Tara Oceans	TARA_125	South Pacific Ocean	-8.9111	-142.5571	2011-08-08T17:33:00Z	5	<-0.22	26.80604	187.3321	5	EPI
TARA_SAMEA2622821_METAG	TARA_Y100000592	Tara Oceans	TARA_125	South Pacific Ocean	-8.9111	-142.5571	2011-08-08T17:33:00Z	5	0.1-0.22	26.80604	187.3321	5	EPI
TARA_SAMEA2622822_METAG	TARA_Y100000590	Tara Oceans	TARA_125	South Pacific Ocean	-8.9111	-142.5571	2011-08-08T17:33:00Z	5	0.22-0.45	26.80604	187.3321	5	EPI
TARA_SAMEA2622817_METAG	TARA_B100001121	Tara Oceans	TARA_125	South Pacific Ocean	-8.9111	-142.5571	2011-08-08T17:33:00Z	5	0.22-3	26.80604	187.3321	5	EPI
TARA_SAMEA2622823_METAG	TARA_Y100000588	Tara Oceans	TARA_125	South Pacific Ocean	-8.9111	-142.5571	2011-08-08T17:33:00Z	5	0.45-0.8	26.80604	187.3321	5	EPI
TARA_SAMEA2622923_METAG	TARA_B100000614	Tara Oceans	TARA_128	South Pacific Ocean	0.0222	-153.6858	2011-09-05T18:40:00Z	40	0.22-3	26.139288	177.673063	40	EPI
TARA_SAMEA2622901_METAG	TARA_B100000609	Tara Oceans	TARA_128	South Pacific Ocean	0.0003	-153.6759	2011-09-04T18:00:00Z	5	0.22-3	26.218438	180.67375	5	EPI
TARA_SAMEA2623079_METAG	TARA_B100001250	Tara Oceans	TARA_132	North Pacific Ocean	31.5168	-159.046	2011-10-05T00:59:00Z	115	0.22-3	15.321075	222.94125	115	EPI
TARA_SAMEA2623098_METAG	TARA_B100001245	Tara Oceans	TARA_132	North Pacific Ocean	31.528	-159.0224	2011-10-05T20:45:00Z	550	0.22-3	6.634392	131.979417	550	MES
TARA_SAMEA2623059_METAG	TARA_B100001248	Tara Oceans	TARA_132	North Pacific Ocean	31.5213	-158.9958	2011-10-04T17:46:00Z	5	0.22-3	25.164595	197.7245	5	EPI
TARA_SAMEA2623135_METAG	TARA_B100001094	Tara Oceans	TARA_133	North Pacific Ocean	35.4002	-127.7499	2011-10-19T00:09:00Z	45	0.22-3	13.874505	236.1591	45	EPI
TARA_SAMEA2623155_METAG	TARA_B100001105	Tara Oceans	TARA_133	North Pacific Ocean	35.2698	-127.7268	2011-10-19T19:27:00Z	650	0.22-3	4.918875	9.46475	650	MES
TARA_SAMEA2623116_METAG	TARA_B100001093	Tara Oceans	TARA_133	North Pacific Ocean	35.3671	-127.7422	2011-10-18T15:35:00Z	5	0.22-3	19.24802	223.159	5	EPI
TARA_SAMEA2623295_METAG	TARA_B100001964	Tara Oceans	TARA_137	North Pacific Ocean	14.2075	-116.6468	2011-12-02T20:42:00Z	40	0.22-3	20.58574	123.201	40	EPI
TARA_SAMEA2623309_METAG	TARA_R100000742	Tara Oceans	TARA_137	North Pacific Ocean	14.2075	-116.6468	2011-12-02T20:42:00Z	40	<-0.22	20.58574	123.201	40	EPI
TARA_SAMEA2623314_METAG	TARA_B100001971	Tara Oceans	TARA_137	North Pacific Ocean	14.2025	-116.6433	2011-12-03T14:31:00Z	375	0.22-3	8.887131	0.832313	375	MES
TARA_SAMEA2623327_METAG	TARA_R100000750	Tara Oceans	TARA_137	North Pacific Ocean	14.2025	-116.6433	2011-12-03T14:31:00Z	375	<-0.22	8.887131	0.832313	375	MES
TARA_SAMEA2623290_METAG	TARA_R100000734	Tara Oceans	TARA_137	North Pacific Ocean	14.2035	-116.6261	2011-12-02T14:12:00Z	5	<-0.22	26.478605	195.77195	5	EPI
TARA_SAMEA2623275_METAG	TARA_B100001287	Tara Oceans	TARA_137	North Pacific Ocean	14.2035	-116.6261	2011-12-02T14:12:00Z	5	0.22-3	26.478605	195.77195	5	EPI
TARA_SAMEA2623370_METAG	TARA_B100001996	Tara Oceans	TARA_138	North Pacific Ocean	3378-06-01	-102.9538	2011-12-11T13:27:00Z	60	0.22-3	17.291965	41.52515	60	EPI
TARA_SAMEA2623385_METAG	TARA_R100000781	Tara Oceans	TARA_138	North Pacific Ocean	3378-06-01	-102.9538	2011-12-11T13:27:00Z	60	<-0.22	17.291965	41.52515	60	EPI
TARA_SAMEA2623390_METAG	TARA_B100002003	Tara Oceans	TARA_138	North Pacific Ocean	3559-06-01	-103.0598	2011-12-11T20:37:00Z	450	0.22-3	8.149894	1.013313	450	MES
TARA_SAMEA2623403_METAG	TARA_R100000789	Tara Oceans	TARA_138	North Pacific Ocean	3559-06-01	-103.0598	2011-12-11T20:37:00Z	450	<-0.22	8.149894	1.013313	450	MES
TARA_SAMEA2623365_METAG	TARA_R100000773	Tara Oceans	TARA_138	North Pacific Ocean	3332-06-01	-102.9432	2011-12-10T14:08:00Z	5	<-0.22	26.605515	196.2029	5	EPI
TARA_SAMEA2623350_METAG	TARA_B100001989	Tara Oceans	TARA_138	North Pacific Ocean	3332-06-01	-102.9432	2011-12-10T14:08:00Z	5	0.22-3	26.605515	196.2029	5	EPI
TARA_SAMEA2623426_METAG	TARA_B100002019	Tara Oceans	TARA_140	North Pacific Ocean	4122-07-01	-79.3017	2011-12-21T16:20:00Z	5	0.22-3	26.555663	205.411	5	EPI
TARA_SAMEA2623446_METAG	TARA_B100001939	Tara Oceans	TARA_141	North Atlantic Ocean	8481-09-01	-80.0454	2011-12-30T13:35:00Z	5	0.22-3	27.1673	195.502875	5	EPI
TARA_SAMEA2623488_METAG	TARA_B100002052	Tara Oceans	TARA_142	North Atlantic Ocean	25.6168	-88.4532	2012-01-09T20:17:00Z	125	0.22-3	24.961605	193.38225	125	EPI
TARA_SAMEA2623513_METAG	TARA_B100002049	Tara Oceans	TARA_142	North Atlantic Ocean	25.6236	-88.45	2012-01-10T14:49:00Z	640	0.22-3	9.735075	108.231313	640	MES
TARA_SAMEA2623463_METAG	TARA_B100002051	Tara Oceans	TARA_142	North Atlantic Ocean	25.5264	-88.394	2012-01-09T13:41:00Z	5	0.22-3	24.98456	195.54125	5	EPI
TARA_SAMEA2623649_METAG	TARA_B100001146	Tara Oceans	TARA_145	North Atlantic Ocean	39.2392	-70.0343	2012-02-02T18:36:00Z	590	0.22-3	5.004169	232.660562	590	MES
TARA_SAMEA2623627_METAG	TARA_B100001142	Tara Oceans	TARA_145	North Atlantic Ocean	39.2305	-70.0377	2012-02-02T11:52:00Z	5	0.22-3	13.993715	236.78925	5	EPI
TARA_SAMEA2623693_METAG	TARA_B100001167	Tara Oceans	TARA_146	North Atlantic Ocean	34.6663	-71.2907	2012-02-16T12:01:00Z	640	0.22-3	6855-10-01	137.3344	640	MES
TARA_SAMEA2623673_METAG	TARA_B100001540	Tara Oceans	TARA_146	North Atlantic Ocean	34.6712	-71.3093	2012-02-15T12:54:00Z	5	0.22-3	19.312775	213.9635	5	EPI
TARA_SAMEA2623756_METAG	TARA_B100001750	Tara Oceans	TARA_148b	North Atlantic Ocean	34.1504	-56.9684	2012-02-27T15:28:00Z	250	0.22-3	18.129194	192.246187	250	MES
TARA_SAMEA2623734_METAG	TARA_B100001741	Tara Oceans	TARA_148	North Atlantic Ocean	31.6948	-64.2489	2012-02-24T11:40:00Z	5	0.22-3	20.481195	213.6889	5	EPI
TARA_SAMEA2623794_METAG	TARA_B100001765	Tara Oceans	TARA_149	North Atlantic Ocean	34.0771	-49.8233	2012-03-01T18:50:00Z	740	0.22-3	10.496305	152.7195	740	MES
TARA_SAMEA2623774_METAG	TARA_B100001758	Tara Oceans	TARA_149	North Atlantic Ocean	34.1132	-49.9181	2012-03-01T10:48:00Z	5	0.22-3	18.82554	220.9492	5	EPI
TARA_SAMEA2623826_METAG	TARA_B100001778	Tara Oceans	TARA_150	North Atlantic Ocean	35.8427	-37.1526	2012-03-05T17:34:00Z	40	0.22-3	17.585567	229.097917	40	EPI
TARA_SAMEA2623808_METAG	TARA_B100001769	Tara Oceans	TARA_150	North Atlantic Ocean	35.9346	-37.3032	2012-03-05T09:25:00Z	5	0.22-3	17.627142	229.368083	5	EPI
TARA_SAMEA2623868_METAG	TARA_B100001559	Tara Oceans	TARA_151	North Atlantic Ocean	36.1811	-28.9373	2012-03-09T17:42:00Z	80	0.22-3	16.74703	228.11655	80	EPI
TARA_SAMEA2623850_METAG	TARA_B100001564	Tara Oceans	TARA_151	North Atlantic Ocean	36.1715	-29.023	2012-03-09T08:59:00Z	5	0.22-3	17.303005	232.28725	5	EPI
TARA_SAMEA2623919_METAG	TARA_B100001175	Tara Oceans	TARA_152	North Atlantic Ocean	43.7056	-16.8794	2012-03-20T08:48:00Z	25	0.22-3	14.29128	241.1573	25	EPI
TARA_SAMEA2623907_METAG	TARA_B100001179	Tara Oceans	TARA_152	North Atlantic Ocean	43.7182	-16.8714	2012-03-19T14:59:00Z	800	0.22-3	10.167675	174.851333	800	MES
TARA_SAMEA2623886_METAG	TARA_B100001173	Tara Oceans	TARA_152	North Atlantic Ocean	43.6792	-16.8344	2012-03-19T08:18:00Z	5	0.22-3	14.31675	242.8405	5	EPI
TARA_SAMEA4396496_METAG	TARA_B110000008	Tara Oceans	TARA_155	North Atlantic Ocean	54.5451	-16.7943	2013-05-25T09:07:00Z	40	0.22-3	10.79018	266.473125	40	EPI
TARA_SAMEA4396515_METAG	TARA_R110002012	Tara Oceans	TARA_155	North Atlantic Ocean	54.5451	-16.7943	2013-05-25T09:07:00Z	40	<-0.22	10.79018	266.473125	40	EPI
TARA_SAMEA4396468_METAG	TARA_B110000014	Tara Oceans	TARA_155	North Atlantic Ocean	54.5742	-16.8345	2013-05-24T13:15:00Z	751	0.22-3	8.923581	208.76175	751	MES
TARA_SAMEA4396489_METAG	TARA_R110002020	Tara Oceans	TARA_155	North Atlantic Ocean	54.5742	-16.8345	2013-05-24T13:15:00Z	751	<-0.22	8.923581	208.76175	751	MES
TARA_SAMEA4396424_METAG	TARA_B110000003	Tara Oceans	TARA_155	North Atlantic Ocean	54.5305	-16.9377	2013-05-24T05:36:00Z	5	0.22-3	11.09547	271.064125	5	EPI
TARA_SAMEA4396441_METAG	TARA_R110002003	Tara Oceans	TARA_155	North Atlantic Ocean	54.5305	-16.9377	2013-05-24T05:36:00Z	5	<-0.22	11.09547	271.064125	5	EPI
TARA_SAMEA4396971_METAG	TARA_B110001452	Tara Oceans	TARA_158	Arctic Ocean	67.161	0.3964	2013-06-03T15:27:00Z	25	0.22-3	6.73489	304.0473	25	EPI
TARA_SAMEA4396988_METAG	TARA_R110002050	Tara Oceans	TARA_158	Arctic Ocean	67.161	0.3964	2013-06-03T15:27:00Z	25	<-0.22	6.73489	304.0473	25	EPI
TARA_SAMEA4397004_METAG	TARA_B110001454	Tara Oceans	TARA_158	Arctic Ocean	67.1675	0.2177	2013-06-04T09:05:00Z	651	0.22-3	0.22498	295.31095	651	MES
TARA_SAMEA4397023_METAG	TARA_R110002051	Tara Oceans	TARA_158	Arctic Ocean	67.1675	0.2177	2013-06-04T09:05:00Z	651	<-0.22	0.22498	295.31095	651	MES
TARA_SAMEA4396538_METAG	TARA_B110001450	Tara Oceans	TARA_158	Arctic Ocean	67.141	0.2355	2013-06-03T07:31:00Z	5	0.22-3	8.47447	311.7827	5	EPI
TARA_SAMEA4396941_METAG	TARA_R110002049	Tara Oceans	TARA_158	Arctic Ocean	67.141	0.2355	2013-06-03T07:31:00Z	5	<-0.22	8.47447	311.7827	5	EPI
TARA_SAMEA4397072_METAG	TARA_B110000196	Tara Oceans	TARA_163	Arctic Ocean	76.1246	3648-01-01	2013-06-10T08:38:00Z	499	0.22-3	0.099535	315.37205	499	MES
TARA_SAMEA4397091_METAG	TARA_R110002060	Tara Oceans	TARA_163	Arctic Ocean	76.1246	3648-01-01	2013-06-10T08:38:00Z	499	<-0.22	0.099535	315.37205	499	MES
TARA_SAMEA4397034_METAG	TARA_B110001469	Tara Oceans	TARA_163	Arctic Ocean	76.1825	3918-01-01	2013-06-09T07:39:00Z	5	0.22-3	1.899612	363.000813	5	EPI
TARA_SAMEA4397051_METAG	TARA_R110002033	Tara Oceans	TARA_163	Arctic Ocean	76.1825	3918-01-01	2013-06-09T07:39:00Z	5	<-0.22	1.899612	363.000813	5	EPI
TARA_SAMEA4397157_METAG	TARA_B110000046	Tara Oceans	TARA_168	Arctic Ocean	72.5432	44.102	2013-07-01T12:34:00Z	40	0.22-3	3.824545	326.3609	40	EPI
TARA_SAMEA4397174_METAG	TARA_R110002073	Tara Oceans	TARA_168	Arctic Ocean	72.5432	44.102	2013-07-01T12:34:00Z	40	<-0.22	3.824545	326.3609	40	EPI
TARA_SAMEA4397196_METAG	TARA_B110000037	Tara Oceans	TARA_168	Arctic Ocean	72.5199	44.0552	2013-07-02T04:24:00Z	10-100	0.22-3	3.1072	303.31905	NA	EPI
TARA_SAMEA4397215_METAG	TARA_R110002074	Tara Oceans	TARA_168	Arctic Ocean	72.5199	44.0552	2013-07-02T04:24:00Z	10-100	<-0.22	3.1072	303.31905	NA	EPI
TARA_SAMEA4397101_METAG	TARA_B110000027	Tara Oceans	TARA_168	Arctic Ocean	72.5128	44.0775	2013-07-01T03:20:00Z	5	0.22-3	7.48766	299.0073	5	EPI
TARA_SAMEA4397118_METAG	TARA_R110002072	Tara Oceans	TARA_168	Arctic Ocean	72.5128	44.0775	2013-07-01T03:20:00Z	5	<-0.22	7.48766	299.0073	5	EPI
TARA_SAMEA4397390_METAG	TARA_B110000093	Tara Oceans	TARA_175	Arctic Ocean	79.3349	66.2954	2013-07-11T06:13:00Z	10-100	0.22-3	1.025705	314.71675	NA	EPI
TARA_SAMEA4397295_METAG	TARA_R110002096	Tara Oceans	TARA_173	Arctic Ocean	78.9354	79.0604	2013-07-08T11:00:00Z	35	<-0.22	-1.29785	348.000625	35	EPI
TARA_SAMEA4397278_METAG	TARA_B110000091	Tara Oceans	TARA_173	Arctic Ocean	78.9354	79.0604	2013-07-08T11:00:00Z	35	0.22-3	-1.29785	348.000625	35	EPI
TARA_SAMEA4397239_METAG	TARA_B110000090	Tara Oceans	TARA_173	Arctic Ocean	78.9564	79.4201	2013-07-08T04:12:00Z	5	0.22-3	-0.160312	385.28075	5	EPI
TARA_SAMEA4397255_METAG	TARA_R110002095	Tara Oceans	TARA_173	Arctic Ocean	78.9564	79.4201	2013-07-08T04:12:00Z	5	<-0.22	-0.160312	385.28075	5	EPI
TARA_SAMEA4397409_METAG	TARA_R110002094	Tara Oceans	TARA_175	Arctic Ocean	79.3349	66.2954	2013-07-11T06:13:00Z	10-100	<-0.22	1.025705	314.71675	NA	EPI
TARA_SAMEA4397311_METAG	TARA_B110000114	Tara Oceans	TARA_175	Arctic Ocean	79.2233	66.3435	2013-07-10T03:58:00Z	5	0.22-3	1.365705	369.289812	5	EPI
TARA_SAMEA4397330_METAG	TARA_R110002110	Tara Oceans	TARA_175	Arctic Ocean	79.2233	66.3435	2013-07-10T03:58:00Z	5	<-0.22	1.365705	369.289812	5	EPI
TARA_SAMEA4397355_METAG	TARA_B110000116	Tara Oceans	TARA_175	Arctic Ocean	79.2026	66.4827	2013-07-10T11:00:00Z	199	0.22-3	1.47689	296.228	199	EPI
TARA_SAMEA4397363_METAG	TARA_R110002111	Tara Oceans	TARA_175	Arctic Ocean	79.2026	66.4827	2013-07-10T11:00:00Z	199	<-0.22	1.47689	296.228	199	EPI
TARA_SAMEA4397426_METAG	TARA_B110000208	Tara Oceans	TARA_178	Arctic Ocean	77.1604	73.2057	2013-07-15T02:11:00Z	5	0.22-3	1.325833	348.196667	5	EPI
TARA_SAMEA4397445_METAG	TARA_R110002124	Tara Oceans	TARA_178	Arctic Ocean	77.1604	73.2057	2013-07-15T02:11:00Z	5	<-0.22	1.325833	348.196667	5	EPI
TARA_SAMEA2619686_METAG	TARA_A100000172	Tara Oceans	TARA_018	Mediterranean Sea	35.7528	14.2765	2009-11-02T14:07:00Z	60	<-0.22	18.30575	238.694625	60	EPI
TARA_SAMEA2619678_METAG	TARA_S200000501	Tara Oceans	TARA_018	Mediterranean Sea	35.7528	14.2765	2009-11-02T14:07:00Z	60	0.22-1.6	18.30575	238.694625	60	EPI
TARA_SAMEA2619677_METAG	TARA_A100000171	Tara Oceans	TARA_018	Mediterranean Sea	35.759	14.2574	2009-11-02T08:13:00Z	5	<-0.22	21.48665	208.245	5	EPI
TARA_SAMEA2619667_METAG	TARA_A100000164	Tara Oceans	TARA_018	Mediterranean Sea	35.759	14.2574	2009-11-02T08:13:00Z	5	0.22-1.6	21.48665	208.245	5	EPI
TARA_SAMEA4397472_METAG	TARA_B110000503	Tara Oceans	TARA_180	Arctic Ocean	74.8023	76.1478	2013-07-18T02:04:00Z	5	0.22-3	2.507887	357.164917	5	EPI
TARA_SAMEA4397489_METAG	TARA_R110000868	Tara Oceans	TARA_180	Arctic Ocean	74.8023	76.1478	2013-07-18T02:04:00Z	5	<-0.22	2.507887	357.164917	5	EPI
TARA_SAMEA4397516_METAG	TARA_B110000211	Tara Oceans	TARA_180	Arctic Ocean	74.8283	76.2096	2013-07-18T08:27:00Z	30	0.22-3	-1.533492	356.223917	30	EPI
TARA_SAMEA4397536_METAG	TARA_R110002126	Tara Oceans	TARA_180	Arctic Ocean	74.8283	76.2096	2013-07-18T08:27:00Z	30	<-0.22	-1.533492	356.223917	30	EPI
TARA_SAMEA4397611_METAG	TARA_B110000240	Tara Oceans	TARA_188	Arctic Ocean	78.3555	91.6084	2013-08-15T07:54:00Z	17	0.22-3	-1.647244	373.061	17	EPI
TARA_SAMEA4397627_METAG	TARA_R110000851	Tara Oceans	TARA_188	Arctic Ocean	78.3555	91.6084	2013-08-15T07:54:00Z	17	<-0.22	-1.647244	373.061	17	EPI
TARA_SAMEA4397569_METAG	TARA_B110000238	Tara Oceans	TARA_188	Arctic Ocean	78.2518	91.8557	2013-08-15T00:30:00Z	5	0.22-3	-1.649738	388.303875	5	EPI
TARA_SAMEA4397586_METAG	TARA_R110000850	Tara Oceans	TARA_188	Arctic Ocean	78.2518	91.8557	2013-08-15T00:30:00Z	5	<-0.22	-1.649738	388.303875	5	EPI
TARA_SAMEA4397705_METAG	TARA_B110000261	Tara Oceans	TARA_189	Arctic Ocean	77.9668	116.6556	2013-08-27T11:40:00Z	20	0.22-3	-0.607125	371.05845	20	EPI
TARA_SAMEA4397722_METAG	TARA_R110000823	Tara Oceans	TARA_189	Arctic Ocean	77.9668	116.6556	2013-08-27T11:40:00Z	20	<-0.22	-0.607125	371.05845	20	EPI
TARA_SAMEA4397730_METAG	TARA_B110000263	Tara Oceans	TARA_189	Arctic Ocean	78.0391	116.4105	2013-08-28T00:47:00Z	299	0.22-3	1.59404	293.889	299	MES
TARA_SAMEA4397747_METAG	TARA_R110000824	Tara Oceans	TARA_189	Arctic Ocean	78.0391	116.4105	2013-08-28T00:47:00Z	299	<-0.22	1.59404	293.889	299	MES
TARA_SAMEA4397649_METAG	TARA_B110000259	Tara Oceans	TARA_189	Arctic Ocean	77.9028	117.1545	2013-08-27T01:53:00Z	5	0.22-3	0.10149	363.6485	5	EPI
TARA_SAMEA4397666_METAG	TARA_R110000822	Tara Oceans	TARA_189	Arctic Ocean	77.9028	117.1545	2013-08-27T01:53:00Z	5	<-0.22	0.10149	363.6485	5	EPI
TARA_SAMEA4397756_METAG	TARA_B110000285	Tara Oceans	TARA_191	Arctic Ocean	71.5955	160.9383	2013-09-02T22:37:00Z	5	0.22-3	1.48885	340.44375	5	EPI
TARA_SAMEA4397772_METAG	TARA_R110000803	Tara Oceans	TARA_191	Arctic Ocean	71.5955	160.9383	2013-09-02T22:37:00Z	5	<-0.22	1.48885	340.44375	5	EPI
TARA_SAMEA4397798_METAG	TARA_B110000977	Tara Oceans	TARA_193	Arctic Ocean	71.0704	174.9916	2013-09-08T02:45:00Z	5	0.22-3	4534-02-01	339.4475	5	EPI
TARA_SAMEA4397815_METAG	TARA_R110000796	Tara Oceans	TARA_193	Arctic Ocean	71.0704	174.9916	2013-09-08T02:45:00Z	5	<-0.22	4534-02-01	339.4475	5	EPI
TARA_SAMEA4397903_METAG	TARA_B110000967	Tara Oceans	TARA_194	Arctic Ocean	73.3275	-168.8142	2013-09-12T03:59:00Z	35	0.22-3	-0.987833	396.848083	35	EPI
TARA_SAMEA4397920_METAG	TARA_R110000787	Tara Oceans	TARA_194	Arctic Ocean	73.3275	-168.8142	2013-09-12T03:59:00Z	35	<-0.22	-0.987833	396.848083	35	EPI
TARA_SAMEA4397842_METAG	TARA_B110000971	Tara Oceans	TARA_194	Arctic Ocean	73.3833	-168.1333	2013-09-11T20:00:00Z	5	0.22-3	-0.585333	368.662625	5	EPI
TARA_SAMEA4397859_METAG	TARA_R110000782	Tara Oceans	TARA_194	Arctic Ocean	73.3833	-168.1333	2013-09-11T20:00:00Z	5	<-0.22	-0.585333	368.662625	5	EPI
TARA_SAMEA4397930_METAG	TARA_B110000305	Tara Oceans	TARA_196	Arctic Ocean	71.8895	-154.9101	2013-09-14T17:30:00Z	5	0.22-3	5694-02-01	336.04075	5	EPI
TARA_SAMEA4397948_METAG	TARA_R110000772	Tara Oceans	TARA_196	Arctic Ocean	71.8895	-154.9101	2013-09-14T17:30:00Z	5	<-0.22	5694-02-01	336.04075	5	EPI
TARA_SAMEA4398067_METAG	TARA_B110000908	Tara Oceans	TARA_201	Arctic Ocean	74.3386	-85.6208	2013-09-30T22:33:00Z	36	0.22-3	-0.409335	343.877833	36	EPI
TARA_SAMEA4398083_METAG	TARA_R110000744	Tara Oceans	TARA_201	Arctic Ocean	74.3386	-85.6208	2013-09-30T22:33:00Z	36	<-0.22	-0.409335	343.877833	36	EPI
TARA_SAMEA4397983_METAG	TARA_B110000914	Tara Oceans	TARA_201	Arctic Ocean	74.305	-85.6552	2013-09-29T16:37:00Z	441	0.22-3	0.994025	233.314	441	MES
TARA_SAMEA4398001_METAG	TARA_R110000751	Tara Oceans	TARA_201	Arctic Ocean	74.305	-85.6552	2013-09-29T16:37:00Z	441	<-0.22	0.994025	233.314	441	MES
TARA_SAMEA4398009_METAG	TARA_B110000902	Tara Oceans	TARA_201	Arctic Ocean	74.2987	-85.7806	2013-09-30T15:02:00Z	5	0.22-3	-1.32986	368.52475	5	EPI
TARA_SAMEA4398027_METAG	TARA_R110000737	Tara Oceans	TARA_201	Arctic Ocean	74.2987	-85.7806	2013-09-30T15:02:00Z	5	<-0.22	-1.32986	368.52475	5	EPI
TARA_SAMEA4398150_METAG	TARA_B110000881	Tara Oceans	TARA_205	Arctic Ocean	72.4456	-71.8814	2013-10-08T18:24:00Z	491	0.22-3	1.230869	227.316	491	MES
TARA_SAMEA4398168_METAG	TARA_R110000765	Tara Oceans	TARA_205	Arctic Ocean	72.4456	-71.8814	2013-10-08T18:24:00Z	491	<-0.22	1.230869	227.316	491	MES
TARA_SAMEA4398094_METAG	TARA_B110000879	Tara Oceans	TARA_205	Arctic Ocean	72.4693	-71.892	2013-10-08T12:15:00Z	5	0.22-3	-0.479225	353.1935	5	EPI
TARA_SAMEA4398111_METAG	TARA_R110000764	Tara Oceans	TARA_205	Arctic Ocean	72.4693	-71.892	2013-10-08T12:15:00Z	5	<-0.22	-0.479225	353.1935	5	EPI
TARA_SAMEA4398219_METAG	TARA_B110000495	Tara Oceans	TARA_206	Arctic Ocean	70.9433	-53.5127	2013-10-12T18:02:00Z	411	0.22-3	3.03554	230.0861	411	MES
TARA_SAMEA4398238_METAG	TARA_R110002167	Tara Oceans	TARA_206	Arctic Ocean	70.9433	-53.5127	2013-10-12T18:02:00Z	411	<-0.22	3.03554	230.0861	411	MES
TARA_SAMEA4398176_METAG	TARA_B110000483	Tara Oceans	TARA_206	Arctic Ocean	70.9574	-53.5989	2013-10-12T11:09:00Z	5	0.22-3	1.445315	328.54665	5	EPI
TARA_SAMEA4398193_METAG	TARA_R110002153	Tara Oceans	TARA_206	Arctic Ocean	70.9574	-53.5989	2013-10-12T11:09:00Z	5	<-0.22	1.445315	328.54665	5	EPI
TARA_SAMEA4398247_METAG	TARA_B110000858	Tara Oceans	TARA_208	Arctic Ocean	69.1136	-51.5086	2013-10-20T10:34:00Z	5	0.22-3	1965-03-01	303.326	5	EPI
TARA_SAMEA4398266_METAG	TARA_R110001632	Tara Oceans	TARA_208	Arctic Ocean	69.1136	-51.5086	2013-10-20T10:34:00Z	5	<-0.22	1965-03-01	303.326	5	EPI
TARA_SAMEA4398341_METAG	TARA_B110000467	Tara Oceans	TARA_209	Arctic Ocean	64.7	-52.996	2013-10-23T17:36:00Z	351	0.22-3	4.20173	273.02835	351	MES
TARA_SAMEA4398360_METAG	TARA_R110001599	Tara Oceans	TARA_209	Arctic Ocean	64.7	-52.996	2013-10-23T17:36:00Z	351	<-0.22	4.20173	273.02835	351	MES
TARA_SAMEA4398296_METAG	TARA_B110000459	Tara Oceans	TARA_209	Arctic Ocean	64.7127	-53.0106	2013-10-23T10:25:00Z	5	0.22-3	2.496125	323.901563	5	EPI
TARA_SAMEA4398315_METAG	TARA_R110001606	Tara Oceans	TARA_209	Arctic Ocean	64.7127	-53.0106	2013-10-23T10:25:00Z	5	<-0.22	2.496125	323.901563	5	EPI
TARA_SAMEA4398413_METAG	TARA_B110000438	Tara Oceans	TARA_210	Arctic Ocean	61.5754	-55.9846	2013-10-27T16:30:00Z	391	0.22-3	4.791395	271.8744	391	MES
TARA_SAMEA4398432_METAG	TARA_R110001583	Tara Oceans	TARA_210	Arctic Ocean	61.5754	-55.9846	2013-10-27T16:30:00Z	391	<-0.22	4.791395	271.8744	391	MES
TARA_SAMEA4398370_METAG	TARA_B110000444	Tara Oceans	TARA_210	Arctic Ocean	61.5427	-55.9869	2013-10-27T10:16:00Z	5	0.22-3	5.295265	293.84675	5	EPI
TARA_SAMEA4398387_METAG	TARA_R110001592	Tara Oceans	TARA_210	Arctic Ocean	61.5427	-55.9869	2013-10-27T10:16:00Z	5	<-0.22	5.295265	293.84675	5	EPI
TARA_SAMEA2619747_METAG	TARA_S200002703	Tara Oceans	TARA_022	Mediterranean Sea	39.8386	17.4155	2009-11-16T08:16:00Z	5	<-0.22	17.298758	221.54775	5	EPI
TARA_SAMEA2591107_METAG	TARA_X000001382	Tara Oceans	TARA_023	Mediterranean Sea	42.1735	17.7252	2009-11-18T13:50:00Z	55	<-0.22	15.180558	224.264417	55	EPI
TARA_SAMEA2591098_METAG	TARA_E500000081	Tara Oceans	TARA_023	Mediterranean Sea	42.1735	17.7252	2009-11-18T13:50:00Z	55	0.22-1.6	15.180558	224.264417	55	EPI
TARA_SAMEA2591084_METAG	TARA_E500000075	Tara Oceans	TARA_023	Mediterranean Sea	42.2038	17.715	2009-11-18T08:41:00Z	5	0.22-1.6	17.211742	221.782083	5	EPI
TARA_SAMEA2619791_METAG	TARA_E500000305	Tara Oceans	TARA_025	Mediterranean Sea	39.3991	19.3997	2009-11-23T13:52:00Z	50	<-0.22	15.181967	229.908917	50	EPI
TARA_SAMEA2619782_METAG	TARA_E500000331	Tara Oceans	TARA_025	Mediterranean Sea	39.3991	19.3997	2009-11-23T13:52:00Z	50	0.22-1.6	15.181967	229.908917	50	EPI
TARA_SAMEA2619779_METAG	TARA_E500000318	Tara Oceans	TARA_025	Mediterranean Sea	39.3888	19.3905	2009-11-23T09:12:00Z	5	<-0.22	18.319192	217.809833	5	EPI
TARA_SAMEA2619766_METAG	TARA_E500000178	Tara Oceans	TARA_025	Mediterranean Sea	39.3888	19.3905	2009-11-23T09:12:00Z	5	0.22-1.6	18.319192	217.809833	5	EPI
TARA_SAMEA2591132_METAG	TARA_X000001388	Tara Oceans	TARA_030	Mediterranean Sea	33.9235	32.8118	2009-12-15T15:23:00Z	70	<-0.22	18.61621	218.75115	70	EPI
TARA_SAMEA2591122_METAG	TARA_A100001011	Tara Oceans	TARA_030	Mediterranean Sea	33.9235	32.8118	2009-12-15T15:23:00Z	70	0.22-1.6	18.61621	218.75115	70	EPI
TARA_SAMEA2591108_METAG	TARA_A100001015	Tara Oceans	TARA_030	Mediterranean Sea	33.9179	32.898	2009-12-15T10:41:00Z	5	0.22-1.6	20.4425	207.61355	5	EPI
TARA_SAMEA2619815_METAG	TARA_A100001391	Tara Oceans	TARA_031	Red Sea	27.16	34.835	2010-01-09T07:15:00Z	5	<-0.22	25.0281	189.91675	5	EPI
TARA_SAMEA2619802_METAG	TARA_A100001388	Tara Oceans	TARA_031	Red Sea	27.16	34.835	2010-01-09T07:15:00Z	5	0.22-1.6	25.0281	189.91675	5	EPI
TARA_SAMEA2619854_METAG	TARA_A100001518	Tara Oceans	TARA_032	Red Sea	23.4183	37.245	2010-01-11T14:17:00Z	80	<-0.22	26.12925	181.501	80	EPI
TARA_SAMEA2619840_METAG	TARA_A100001037	Tara Oceans	TARA_032	Red Sea	23.4183	37.245	2010-01-11T14:17:00Z	80	0.22-1.6	26.12925	181.501	80	EPI
TARA_SAMEA2619838_METAG	TARA_A100001515	Tara Oceans	TARA_032	Red Sea	23.36	37.2183	2010-01-11T07:21:00Z	5	<-0.22	25.811708	188.341917	5	EPI
TARA_SAMEA2619818_METAG	TARA_A100001035	Tara Oceans	TARA_032	Red Sea	23.36	37.2183	2010-01-11T07:21:00Z	5	0.22-1.6	25.811708	188.341917	5	EPI
TARA_SAMEA2619857_METAG	TARA_A100001234	Tara Oceans	TARA_033	Red Sea	21.9467	38.2517	2010-01-13T07:16:00Z	5	0.22-1.6	27.3097	183.589125	5	EPI
TARA_SAMEA2619923_METAG	TARA_R100000008	Tara Oceans	TARA_034	Red Sea	18.4417	39.8567	2010-01-20T11:50:00Z	60	<-0.22	27.558763	175.509	60	EPI
TARA_SAMEA2619907_METAG	TARA_B100000029	Tara Oceans	TARA_034	Red Sea	18.4417	39.8567	2010-01-20T11:50:00Z	60	0.22-1.6	27.558763	175.509	60	EPI
TARA_SAMEA2619903_METAG	TARA_R100000005	Tara Oceans	TARA_034	Red Sea	18.3967	39.875	2010-01-20T04:27:00Z	5	<-0.22	27.635025	183.84625	5	EPI
TARA_SAMEA2619888_METAG	TARA_Y100000004	Tara Oceans	TARA_034	Red Sea	18.3967	39.875	2010-01-20T04:27:00Z	5	0.1-0.22	27.635025	183.84625	5	EPI
TARA_SAMEA2619879_METAG	TARA_B100000003	Tara Oceans	TARA_034	Red Sea	18.3967	39.875	2010-01-20T04:27:00Z	5	0.22-1.6	27.635025	183.84625	5	EPI
TARA_SAMEA2619962_METAG	TARA_R100000030	Tara Oceans	TARA_036	Indian Ocean	20.8222	63.5133	2010-03-12T12:23:00Z	17	<-0.22	25.329231	206.568833	17	EPI
TARA_SAMEA2619952_METAG	TARA_B100000035	Tara Oceans	TARA_036	Indian Ocean	20.8222	63.5133	2010-03-12T12:23:00Z	17	0.22-1.6	25.329231	206.568833	17	EPI
TARA_SAMEA2619950_METAG	TARA_R100000027	Tara Oceans	TARA_036	Indian Ocean	20.8183	63.5047	2010-03-12T06:06:00Z	5	<-0.22	25.681369	209.807083	5	EPI
TARA_SAMEA2619935_METAG	TARA_Y100000015	Tara Oceans	TARA_036	Indian Ocean	20.8183	63.5047	2010-03-12T06:06:00Z	5	0.1-0.22	25.681369	209.807083	5	EPI
TARA_SAMEA2619927_METAG	TARA_Y100000022	Tara Oceans	TARA_036	Indian Ocean	20.8183	63.5047	2010-03-12T06:06:00Z	5	0.22-1.6	25.681369	209.807083	5	EPI
TARA_SAMEA2619974_METAG	TARA_Y100000310	Tara Oceans	TARA_037	Indian Ocean	20.8457	63.5851	2010-03-12T17:08:00Z	600	0.1-0.22	11.984006	2.81625	600	MES
TARA_SAMEA2619970_METAG	TARA_B100000315	Tara Oceans	TARA_037	Indian Ocean	20.8457	63.5851	2010-03-12T17:08:00Z	600	0.22-1.6	11.984006	2.81625	600	MES
TARA_SAMEA2620027_METAG	TARA_R100000084	Tara Oceans	TARA_038	Indian Ocean	19.0284	64.5126	2010-03-15T11:18:00Z	25	<-0.22	25.607735	189.0233	25	EPI
TARA_SAMEA2620021_METAG	TARA_B100000073	Tara Oceans	TARA_038	Indian Ocean	19.0284	64.5126	2010-03-15T11:18:00Z	25	0.22-1.6	25.607735	189.0233	25	EPI
TARA_SAMEA2620039_METAG	TARA_Y100000296	Tara Oceans	TARA_038	Indian Ocean	19.0351	64.5638	2010-03-16T06:13:00Z	340	0.1-0.22	14.901445	9502-02-01	340	MES
TARA_SAMEA2620035_METAG	TARA_Y100000294	Tara Oceans	TARA_038	Indian Ocean	19.0351	64.5638	2010-03-16T06:13:00Z	340	0.22-1.6	14.901445	9502-02-01	340	MES
TARA_SAMEA2620014_METAG	TARA_R100000081	Tara Oceans	TARA_038	Indian Ocean	19.0393	64.4913	2010-03-15T03:35:00Z	5	<-0.22	26.313595	187.7395	5	EPI
TARA_SAMEA2620004_METAG	TARA_Y100000289	Tara Oceans	TARA_038	Indian Ocean	19.0393	64.4913	2010-03-15T03:35:00Z	5	0.1-0.22	26.313595	187.7395	5	EPI
TARA_SAMEA2620000_METAG	TARA_Y100000287	Tara Oceans	TARA_038	Indian Ocean	19.0393	64.4913	2010-03-15T03:35:00Z	5	0.22-1.6	26.313595	187.7395	5	EPI
TARA_SAMEA2620094_METAG	TARA_R100000482	Tara Oceans	TARA_039	Indian Ocean	18.5839	66.4727	2010-03-18T11:33:00Z	25	<-0.22	26.692435	187.47615	25	EPI
TARA_SAMEA2620081_METAG	TARA_B100000085	Tara Oceans	TARA_039	Indian Ocean	18.5839	66.4727	2010-03-18T11:33:00Z	25	0.22-1.6	26.692435	187.47615	25	EPI
TARA_SAMEA2620106_METAG	TARA_Y100000034	Tara Oceans	TARA_039	Indian Ocean	18.7341	66.3896	2010-03-20T08:15:00Z	270	0.1-0.22	15.553795	3.12405	270	MES
TARA_SAMEA2620097_METAG	TARA_Y100000031	Tara Oceans	TARA_039	Indian Ocean	18.7341	66.3896	2010-03-20T08:15:00Z	270	0.22-1.6	15.553795	3.12405	270	MES
TARA_SAMEA2620078_METAG	TARA_R100000479	Tara Oceans	TARA_039	Indian Ocean	18.5918	66.622	2010-03-18T04:27:00Z	5	<-0.22	27.089113	193.065313	5	EPI
TARA_SAMEA2620065_METAG	TARA_Y100000033	Tara Oceans	TARA_039	Indian Ocean	18.5918	66.622	2010-03-18T04:27:00Z	5	0.1-0.22	27.089113	193.065313	5	EPI
TARA_SAMEA2619399_METAG	TARA_X000000368	Tara Oceans	TARA_004	North Atlantic Ocean	36.5533	-6.5669	2009-09-15T18:00:00Z	40	0.22-1.6	16.3584	NA	40	EPI
TARA_SAMEA2619376_METAG	TARA_Y200000002	Tara Oceans	TARA_004	North Atlantic Ocean	36.5533	-6.5669	2009-09-15T11:30:00Z	9	0.22-1.6	20.238088	NA	9	EPI
TARA_SAMEA2620227_METAG	TARA_R100000458	Tara Oceans	TARA_041	Indian Ocean	14.5536	70.0128	2010-03-30T10:56:00Z	60	<-0.22	27.374181	164.440063	60	EPI
TARA_SAMEA2620217_METAG	TARA_B100000287	Tara Oceans	TARA_041	Indian Ocean	14.5536	70.0128	2010-03-30T10:56:00Z	60	0.22-1.6	27.374181	164.440063	60	EPI
TARA_SAMEA2620210_METAG	TARA_R100000455	Tara Oceans	TARA_041	Indian Ocean	14.6059	69.9776	2010-03-30T02:47:00Z	5	<-0.22	29.151544	187.306625	5	EPI
TARA_SAMEA2620198_METAG	TARA_Y100000052	Tara Oceans	TARA_041	Indian Ocean	14.6059	69.9776	2010-03-30T02:47:00Z	5	0.1-0.22	29.151544	187.306625	5	EPI
TARA_SAMEA2620194_METAG	TARA_B100000282	Tara Oceans	TARA_041	Indian Ocean	14.6059	69.9776	2010-03-30T02:47:00Z	5	0.22-1.6	29.151544	187.306625	5	EPI
TARA_SAMEA2620273_METAG	TARA_R100000152	Tara Oceans	TARA_042	Indian Ocean	9998-05-01	73.9067	2010-04-04T09:50:00Z	80	<-0.22	27.9561	137.998083	80	EPI
TARA_SAMEA2620259_METAG	TARA_B100000131	Tara Oceans	TARA_042	Indian Ocean	9998-05-01	73.9067	2010-04-04T09:50:00Z	80	0.22-1.6	27.9561	137.998083	80	EPI
TARA_SAMEA2620256_METAG	TARA_R100000149	Tara Oceans	TARA_042	Indian Ocean	2001-06-01	73.8955	2010-04-04T02:47:00Z	5	<-0.22	30.12785	188.79575	5	EPI
TARA_SAMEA2620230_METAG	TARA_B100000123	Tara Oceans	TARA_042	Indian Ocean	2001-06-01	73.8955	2010-04-04T02:47:00Z	5	0.22-1.6	30.12785	188.79575	5	EPI
TARA_SAMEA2620339_METAG	TARA_B100000161	Tara Oceans	TARA_045	Indian Ocean	0.0033	71.6428	2010-04-13T03:21:00Z	5	0.22-1.6	30.59345	186.0215	5	EPI
TARA_SAMEA2620384_METAG	TARA_R100000406	Tara Oceans	TARA_046	Indian Ocean	-0.6625	73.161	2010-04-15T02:01:00Z	5	<-0.22	30.12475	185.755	5	EPI
TARA_SAMEA2620413_METAG	TARA_Y100000114	Tara Oceans	TARA_048	Indian Ocean	-9.3921	66.4228	2010-04-19T07:56:00Z	5	0.1-0.22	29.818108	187.35	5	EPI
TARA_SAMEA2620404_METAG	TARA_B100000242	Tara Oceans	TARA_048	Indian Ocean	-9.3921	66.4228	2010-04-19T07:56:00Z	5	0.22-1.6	29.818108	187.35	5	EPI
TARA_SAMEA2620588_METAG	TARA_R100000234	Tara Oceans	TARA_052	Indian Ocean	-16.9534	53.9601	2010-05-17T11:42:00Z	75	<-0.22	25.212642	194.81775	75	EPI
TARA_SAMEA2620570_METAG	TARA_B100000214	Tara Oceans	TARA_052	Indian Ocean	-16.9534	53.9601	2010-05-17T11:42:00Z	75	0.22-1.6	25.212642	194.81775	75	EPI
TARA_SAMEA2620542_METAG	TARA_B100000212	Tara Oceans	TARA_052	Indian Ocean	-16.957	53.9801	2010-05-17T04:10:00Z	5	0.22-1.6	27.956483	191.628083	5	EPI
TARA_SAMEA2620666_METAG	TARA_B100000378	Tara Oceans	TARA_056	Indian Ocean	-15.3379	43.2948	2010-06-26T07:12:00Z	1000	0.22-3	6.195775	88.88975	1000	MES
TARA_SAMEA2620651_METAG	TARA_B000000609	Tara Oceans	TARA_056	Indian Ocean	-15.3424	43.2965	2010-06-26T07:05:00Z	5	0.22-3	27.296125	193.165	5	EPI
TARA_SAMEA2620672_METAG	TARA_B000000565	Tara Oceans	TARA_057	Indian Ocean	-17.0248	42.7401	2010-06-27T12:05:00Z	5	0.22-3	26.553475	194.060917	5	EPI
TARA_SAMEA2620734_METAG	TARA_B000000557	Tara Oceans	TARA_058	Indian Ocean	-17.2855	42.2866	2010-06-29T15:00:00Z	66	0.22-3	25.113925	181.101938	66	EPI
TARA_SAMEA2620756_METAG	TARA_B000000532	Tara Oceans	TARA_062	Indian Ocean	-22.3368	40.3412	2010-07-03T08:09:00Z	5	0.22-3	NA	NA	5	EPI
TARA_SAMEA2620852_METAG	TARA_R100000315	Tara Oceans	TARA_064	Indian Ocean	-29.5333	37.9117	2010-07-08T06:21:00Z	65	<-0.22	22.215305	207.9566	65	EPI
TARA_SAMEA2620836_METAG	TARA_Y100000401	Tara Oceans	TARA_064	Indian Ocean	-29.5333	37.9117	2010-07-08T06:21:00Z	65	0.1-0.22	22.215305	207.9566	65	EPI
TARA_SAMEA2620828_METAG	TARA_B100000405	Tara Oceans	TARA_064	Indian Ocean	-29.5333	37.9117	2010-07-08T06:21:00Z	65	0.22-3	22.215305	207.9566	65	EPI
TARA_SAMEA2620815_METAG	TARA_B100000408	Tara Oceans	TARA_064	Indian Ocean	-29.5046	37.9599	2010-07-07T12:13:00Z	1000	0.22-3	7.552017	190.888667	1000	MES
TARA_SAMEA2620812_METAG	TARA_R100000322	Tara Oceans	TARA_064	Indian Ocean	-29.5019	37.9889	2010-07-07T04:48:00Z	5	<-0.22	22.2414	210.2395	5	EPI
TARA_SAMEA2620786_METAG	TARA_B100000401	Tara Oceans	TARA_064	Indian Ocean	-29.5019	37.9889	2010-07-07T04:48:00Z	5	0.22-3	22.2414	210.2395	5	EPI
TARA_SAMEA2620925_METAG	TARA_R100001198	Tara Oceans	TARA_065	Indian Ocean	-35.2421	26.3048	2010-07-12T11:03:00Z	30	<-0.22	21.72823	207.48285	30	EPI
TARA_SAMEA2620894_METAG	TARA_Y100000361	Tara Oceans	TARA_065	Indian Ocean	-35.2421	26.3048	2010-07-12T11:03:00Z	30	0.1-0.22	21.72823	207.48285	30	EPI
TARA_SAMEA2620890_METAG	TARA_B000000441	Tara Oceans	TARA_065	Indian Ocean	-35.2421	26.3048	2010-07-12T11:03:00Z	30	0.22-3	21.72823	207.48285	30	EPI
TARA_SAMEA2620882_METAG	TARA_B000000460	Tara Oceans	TARA_065	Indian Ocean	-35.1889	26.2905	2010-07-12T06:46:00Z	850	0.22-3	8.33035	199.726	850	MES
TARA_SAMEA2620879_METAG	TARA_R100001230	Tara Oceans	TARA_065	Indian Ocean	-35.1728	26.2868	2010-07-12T05:59:00Z	5	<-0.22	21.76357	207.5812	5	EPI
TARA_SAMEA2620861_METAG	TARA_Y100000356	Tara Oceans	TARA_065	Indian Ocean	-35.1728	26.2868	2010-07-12T05:59:00Z	5	0.1-0.22	21.76357	207.5812	5	EPI
TARA_SAMEA2620855_METAG	TARA_B000000437	Tara Oceans	TARA_065	Indian Ocean	-35.1728	26.2868	2010-07-12T05:59:00Z	5	0.22-3	21.76357	207.5812	5	EPI
TARA_SAMEA2620967_METAG	TARA_R100000908	Tara Oceans	TARA_066	South Atlantic Ocean	-34.8901	18.0459	2010-07-15T15:36:00Z	30	<-0.22	15.014	239.791063	30	EPI
TARA_SAMEA2620950_METAG	TARA_B000000477	Tara Oceans	TARA_066	South Atlantic Ocean	-34.8901	18.0459	2010-07-15T15:36:00Z	30	0.22-3	15.014	239.791063	30	EPI
TARA_SAMEA2620947_METAG	TARA_R100000900	Tara Oceans	TARA_066	South Atlantic Ocean	-34.9449	17.9189	2010-07-15T12:22:00Z	5	<-0.22	15.013362	239.93725	5	EPI
TARA_SAMEA2620929_METAG	TARA_B000000475	Tara Oceans	TARA_066	South Atlantic Ocean	-34.9449	17.9189	2010-07-15T12:22:00Z	5	0.22-3	15.013362	239.93725	5	EPI
TARA_SAMEA2620991_METAG	TARA_R100000951	Tara Oceans	TARA_067	South Atlantic Ocean	-32.2401	17.7103	2010-09-07T06:19:00Z	5	<-0.22	13.04322	252.63145	5	EPI
TARA_SAMEA2620979_METAG	TARA_Y100000389	Tara Oceans	TARA_067	South Atlantic Ocean	-32.2401	17.7103	2010-09-07T06:19:00Z	5	0.22-0.45	13.04322	252.63145	5	EPI
TARA_SAMEA2620970_METAG	TARA_B100000497	Tara Oceans	TARA_067	South Atlantic Ocean	-32.2401	17.7103	2010-09-07T06:19:00Z	5	0.22-3	13.04322	252.63145	5	EPI
TARA_SAMEA2620980_METAG	TARA_Y100000385	Tara Oceans	TARA_067	South Atlantic Ocean	-32.2401	17.7103	2010-09-07T06:19:00Z	5	0.45-0.8	13.04322	252.63145	5	EPI
TARA_SAMEA2621061_METAG	TARA_R100000995	Tara Oceans	TARA_068	South Atlantic Ocean	-31.027	6802-04-01	2010-09-14T13:30:00Z	50	<-0.22	16.74878	231.9774	50	EPI
TARA_SAMEA2621044_METAG	TARA_Y100000748	Tara Oceans	TARA_068	South Atlantic Ocean	-31.027	6802-04-01	2010-09-14T13:30:00Z	50	0.22-0.45	16.74878	231.9774	50	EPI
TARA_SAMEA2621037_METAG	TARA_B100000482	Tara Oceans	TARA_068	South Atlantic Ocean	-31.027	6802-04-01	2010-09-14T13:30:00Z	50	0.22-3	16.74878	231.9774	50	EPI
TARA_SAMEA2621045_METAG	TARA_Y100000746	Tara Oceans	TARA_068	South Atlantic Ocean	-31.027	6802-04-01	2010-09-14T13:30:00Z	50	0.45-0.8	16.74878	231.9774	50	EPI
TARA_SAMEA2620995_METAG	TARA_B100000470	Tara Oceans	TARA_068	South Atlantic Ocean	-31.0198	6685-04-01	2010-09-13T13:02:00Z	700	0.22-3	7.32145	194.4342	700	MES
TARA_SAMEA2621003_METAG	TARA_Y100000758	Tara Oceans	TARA_068	South Atlantic Ocean	-31.0198	6685-04-01	2010-09-13T13:02:00Z	700	0.45-0.8	7.32145	194.4342	700	MES
TARA_SAMEA2621033_METAG	TARA_R100000988	Tara Oceans	TARA_068	South Atlantic Ocean	-31.0266	4.665	2010-09-14T06:55:00Z	5	<-0.22	16.8632	234.4763	5	EPI
TARA_SAMEA2621020_METAG	TARA_Y100000741	Tara Oceans	TARA_068	South Atlantic Ocean	-31.0266	4.665	2010-09-14T06:55:00Z	5	0.22-0.45	16.8632	234.4763	5	EPI
TARA_SAMEA2621013_METAG	TARA_B100000475	Tara Oceans	TARA_068	South Atlantic Ocean	-31.0266	4.665	2010-09-14T06:55:00Z	5	0.22-3	16.8632	234.4763	5	EPI
TARA_SAMEA2621021_METAG	TARA_Y100000739	Tara Oceans	TARA_068	South Atlantic Ocean	-31.0266	4.665	2010-09-14T06:55:00Z	5	0.45-0.8	16.8632	234.4763	5	EPI
TARA_SAMEA2591074_METAG	TARA_A200000159	Tara Oceans	TARA_007	Mediterranean Sea	37.0541	9478-01-01	2009-09-23T16:08:00Z	42	0.22-1.6	17.521075	NA	42	EPI
TARA_SAMEA2591057_METAG	TARA_A200000113	Tara Oceans	TARA_007	Mediterranean Sea	37.051	9378-01-01	2009-09-23T12:50:00Z	9	0.22-1.6	23.8141	NA	9	EPI
TARA_SAMEA2621107_METAG	TARA_R100001039	Tara Oceans	TARA_070	South Atlantic Ocean	-20.4075	-3.1641	2010-09-21T11:57:00Z	800	<-0.22	4.188237	161.92525	800	MES
TARA_SAMEA2621099_METAG	TARA_Y100000782	Tara Oceans	TARA_070	South Atlantic Ocean	-20.4075	-3.1641	2010-09-21T11:57:00Z	800	0.22-0.45	4.188237	161.92525	800	MES
TARA_SAMEA2621092_METAG	TARA_B100000446	Tara Oceans	TARA_070	South Atlantic Ocean	-20.4075	-3.1641	2010-09-21T11:57:00Z	800	0.22-3	4.188237	161.92525	800	MES
TARA_SAMEA2621101_METAG	TARA_Y100000780	Tara Oceans	TARA_070	South Atlantic Ocean	-20.4075	-3.1641	2010-09-21T11:57:00Z	800	0.45-0.8	4.188237	161.92525	800	MES
TARA_SAMEA2621085_METAG	TARA_R100001015	Tara Oceans	TARA_070	South Atlantic Ocean	-20.4091	-3.1759	2010-09-21T06:55:00Z	5	<-0.22	19.77001	215.2007	5	EPI
TARA_SAMEA2621075_METAG	TARA_Y100000768	Tara Oceans	TARA_070	South Atlantic Ocean	-20.4091	-3.1759	2010-09-21T06:55:00Z	5	0.22-0.45	19.77001	215.2007	5	EPI
TARA_SAMEA2621066_METAG	TARA_B100000459	Tara Oceans	TARA_070	South Atlantic Ocean	-20.4091	-3.1759	2010-09-21T06:55:00Z	5	0.22-3	19.77001	215.2007	5	EPI
TARA_SAMEA2621076_METAG	TARA_Y100000766	Tara Oceans	TARA_070	South Atlantic Ocean	-20.4091	-3.1759	2010-09-21T06:55:00Z	5	0.45-0.8	19.77001	215.2007	5	EPI
TARA_SAMEA2621173_METAG	TARA_R100001082	Tara Oceans	TARA_072	South Atlantic Ocean	-8.7296	-17.9604	2010-10-05T15:35:00Z	100	<-0.22	23.630095	190.5966	100	EPI
TARA_SAMEA2621155_METAG	TARA_B100000427	Tara Oceans	TARA_072	South Atlantic Ocean	-8.7296	-17.9604	2010-10-05T15:35:00Z	100	0.22-3	23.630095	190.5966	100	EPI
TARA_SAMEA2621191_METAG	TARA_R100001086	Tara Oceans	TARA_072	South Atlantic Ocean	-8.7986	-17.9034	2010-10-06T07:58:00Z	800	<-0.22	4.641719	143.273625	800	MES
TARA_SAMEA2621176_METAG	TARA_B100000508	Tara Oceans	TARA_072	South Atlantic Ocean	-8.7986	-17.9034	2010-10-06T07:58:00Z	800	0.22-3	4.641719	143.273625	800	MES
TARA_SAMEA2621151_METAG	TARA_R100001079	Tara Oceans	TARA_072	South Atlantic Ocean	-8.7789	-17.9099	2010-10-05T08:00:00Z	5	<-0.22	25.064425	199.135	5	EPI
TARA_SAMEA2621132_METAG	TARA_B100000424	Tara Oceans	TARA_072	South Atlantic Ocean	-8.7789	-17.9099	2010-10-05T08:00:00Z	5	0.22-3	25.064425	199.135	5	EPI
TARA_SAMEA2621229_METAG	TARA_R100001129	Tara Oceans	TARA_076	South Atlantic Ocean	-21.0292	-35.3498	2010-10-16T16:58:00Z	150	<-0.22	21.16596	200.32465	150	EPI
TARA_SAMEA2621221_METAG	TARA_Y100000817	Tara Oceans	TARA_076	South Atlantic Ocean	-21.0292	-35.3498	2010-10-16T16:58:00Z	150	0.22-0.45	21.16596	200.32465	150	EPI
TARA_SAMEA2621216_METAG	TARA_B100000519	Tara Oceans	TARA_076	South Atlantic Ocean	-21.0292	-35.3498	2010-10-16T16:58:00Z	150	0.22-3	21.16596	200.32465	150	EPI
TARA_SAMEA2621222_METAG	TARA_Y100000814	Tara Oceans	TARA_076	South Atlantic Ocean	-21.0292	-35.3498	2010-10-16T16:58:00Z	150	0.45-0.8	21.16596	200.32465	150	EPI
TARA_SAMEA2621232_METAG	TARA_B100000749	Tara Oceans	TARA_076	South Atlantic Ocean	-20.9315	-35.1794	2010-10-17T09:05:00Z	800	0.22-3	4.664275	191.413187	800	MES
TARA_SAMEA2621242_METAG	TARA_Y100000815	Tara Oceans	TARA_076	South Atlantic Ocean	-20.9315	-35.1794	2010-10-17T09:05:00Z	800	0.45-0.8	4.664275	191.413187	800	MES
TARA_SAMEA2621213_METAG	TARA_R100001126	Tara Oceans	TARA_076	South Atlantic Ocean	-20.9354	-35.1803	2010-10-16T09:55:00Z	5	<-0.22	23.374825	206.23185	5	EPI
TARA_SAMEA2621203_METAG	TARA_Y100000816	Tara Oceans	TARA_076	South Atlantic Ocean	-20.9354	-35.1803	2010-10-16T09:55:00Z	5	0.22-0.45	23.374825	206.23185	5	EPI
TARA_SAMEA2621198_METAG	TARA_B100000513	Tara Oceans	TARA_076	South Atlantic Ocean	-20.9354	-35.1803	2010-10-16T09:55:00Z	5	0.22-3	23.374825	206.23185	5	EPI
TARA_SAMEA2621204_METAG	TARA_Y100000813	Tara Oceans	TARA_076	South Atlantic Ocean	-20.9354	-35.1803	2010-10-16T09:55:00Z	5	0.45-0.8	23.374825	206.23185	5	EPI
TARA_SAMEA2621277_METAG	TARA_Y100000996	Tara Oceans	TARA_078	South Atlantic Ocean	-30.1484	-43.2705	2010-11-04T18:16:00Z	120	0.22-0.45	19.32335	216.6547	120	EPI
TARA_SAMEA2621272_METAG	TARA_B100000530	Tara Oceans	TARA_078	South Atlantic Ocean	-30.1484	-43.2705	2010-11-04T18:16:00Z	120	0.22-3	19.32335	216.6547	120	EPI
TARA_SAMEA2621278_METAG	TARA_Y100000994	Tara Oceans	TARA_078	South Atlantic Ocean	-30.1484	-43.2705	2010-11-04T18:16:00Z	120	0.45-0.8	19.32335	216.6547	120	EPI
TARA_SAMEA2621287_METAG	TARA_B100000745	Tara Oceans	TARA_078	South Atlantic Ocean	-30.1471	-43.2915	2010-11-05T12:33:00Z	800	0.22-3	5.823213	215.95475	800	MES
TARA_SAMEA2621295_METAG	TARA_Y100001001	Tara Oceans	TARA_078	South Atlantic Ocean	-30.1471	-43.2915	2010-11-05T12:33:00Z	800	0.45-0.8	5.823213	215.95475	800	MES
TARA_SAMEA2621271_METAG	TARA_R100001224	Tara Oceans	TARA_078	South Atlantic Ocean	-30.1367	-43.2899	2010-11-04T10:24:00Z	5	<-0.22	20.07775	221.13845	5	EPI
TARA_SAMEA2621259_METAG	TARA_Y100000992	Tara Oceans	TARA_078	South Atlantic Ocean	-30.1367	-43.2899	2010-11-04T10:24:00Z	5	0.22-0.45	20.07775	221.13845	5	EPI
TARA_SAMEA2621254_METAG	TARA_B100000524	Tara Oceans	TARA_078	South Atlantic Ocean	-30.1367	-43.2899	2010-11-04T10:24:00Z	5	0.22-3	20.07775	221.13845	5	EPI
TARA_SAMEA2621260_METAG	TARA_Y100000991	Tara Oceans	TARA_078	South Atlantic Ocean	-30.1367	-43.2899	2010-11-04T10:24:00Z	5	0.45-0.8	20.07775	221.13845	5	EPI
TARA_SAMEA2621448_METAG	TARA_R100000544	Tara Oceans	TARA_082	South Atlantic Ocean	-47.2007	-57.9446	2010-12-06T18:58:00Z	40	<-0.22	7.154875	306.1555	40	EPI
TARA_SAMEA2621423_METAG	TARA_B100000767	Tara Oceans	TARA_082	South Atlantic Ocean	-47.2007	-57.9446	2010-12-06T18:58:00Z	40	0.22-3	7.154875	306.1555	40	EPI
TARA_SAMEA2621401_METAG	TARA_B100000768	Tara Oceans	TARA_082	South Atlantic Ocean	-47.1863	-58.2902	2010-12-06T10:33:00Z	5	0.22-3	7.579417	303.147667	5	EPI
TARA_SAMEA2621487_METAG	TARA_B100000780	Tara Oceans	TARA_084	Southern Ocean	-60.2287	-60.6476	2011-01-03T11:05:00Z	5	0.22-3	9034-01-01	338.526	5	EPI
TARA_SAMEA2621548_METAG	TARA_R100001377	Tara Oceans	TARA_085	Southern Ocean	-62.2231	-49.2139	2011-01-06T19:34:00Z	90	<-0.22	-0.792395	326.6803	90	EPI
TARA_SAMEA2621536_METAG	TARA_B100000795	Tara Oceans	TARA_085	Southern Ocean	-62.2231	-49.2139	2011-01-06T19:34:00Z	90	0.22-3	-0.792395	326.6803	90	EPI
TARA_SAMEA2621551_METAG	TARA_B100000809	Tara Oceans	TARA_085	Southern Ocean	-61.9689	-49.5017	2011-01-07T10:39:00Z	790	0.22-3	0.456763	203.7715	790	MES
TARA_SAMEA2621509_METAG	TARA_B100000787	Tara Oceans	TARA_085	Southern Ocean	-62.0385	-49.529	2011-01-06T10:38:00Z	5	0.22-3	0.73159	344.81235	5	EPI
TARA_SAMEA2619548_METAG	TARA_X000001036	Tara Oceans	TARA_009	Mediterranean Sea	39.0609	9422-05-01	2009-09-28T16:59:00Z	55	0.22-1.6	15.9708	NA	55	EPI
TARA_SAMEA2619531_METAG	TARA_X000000950	Tara Oceans	TARA_009	Mediterranean Sea	39.1633	5.916	2009-09-28T12:18:00Z	9	0.22-1.6	24.4828	NA	9	EPI
TARA_SAMEA2621812_METAG	TARA_B100001059	Tara Oceans	TARA_093	South Pacific Ocean	-33.9116	-73.0537	2011-03-12T19:36:00Z	35	0.22-3	15.376875	227.7609	35	EPI
TARA_SAMEA2621779_METAG	TARA_B100001063	Tara Oceans	TARA_093	South Pacific Ocean	-34.0614	-73.1066	2011-03-12T11:34:00Z	5	0.22-3	18.122955	243.0408	5	EPI
TARA_SAMEA2621839_METAG	TARA_B100001057	Tara Oceans	TARA_094	South Pacific Ocean	-32.7971	-87.0693	2011-03-18T11:57:00Z	5	0.22-3	21.121575	219.015	5	EPI
TARA_SAMEA2621859_METAG	TARA_B100000989	Tara Oceans	TARA_096	South Pacific Ocean	-29.7238	-101.1604	2011-03-24T13:00:00Z	5	0.22-3	23.84533	204.54175	5	EPI
TARA_SAMEA2622021_METAG	TARA_B100001029	Tara Oceans	TARA_098	South Pacific Ocean	-25.826	-111.7294	2011-04-03T21:50:00Z	188	0.22-3	20.2127	208.821	188	EPI
TARA_SAMEA2622048_METAG	TARA_B100001013	Tara Oceans	TARA_098	South Pacific Ocean	-25.8076	-111.6906	2011-04-04T13:55:00Z	488	0.22-3	7.96837	154.6701	488	MES
TARA_SAMEA2621990_METAG	TARA_B100001027	Tara Oceans	TARA_098	South Pacific Ocean	-25.8051	-111.7202	2011-04-03T13:44:00Z	5	0.22-3	25.18103	200.40835	5	EPI
TARA_SAMEA2622074_METAG	TARA_B100000886	Tara Oceans	TARA_099	South Pacific Ocean	-21.146	-104.787	2011-04-09T13:56:00Z	5	0.22-3	23.88925	203.37975	5	EPI
BGEO_SAMN07136483_METAG	ETHSEQ0000004448	Biogeotraces	10 (Section GA02, Cruise PE319)	North Atlantic Ocean	49.7225	-42.4467	2010-05-10T12:13:00Z	10	0.2<-	10.512	284.6	10	EPI
BGEO_SAMN07136484_METAG	ETHSEQ0000004447	Biogeotraces	10 (Section GA02, Cruise PE319)	North Atlantic Ocean	49.7225	-42.4467	2010-05-10T12:13:00Z	50	0.2<-	11.374	252.7	50	EPI
BGEO_SAMN07136485_METAG	ETHSEQ0000004450	Biogeotraces	10 (Section GA02, Cruise PE319)	North Atlantic Ocean	49.7225	-42.4467	2010-05-10T12:13:00Z	75	0.2<-	11.424	249.4	75	EPI
BGEO_SAMN07136486_METAG	ETHSEQ0000004449	Biogeotraces	10 (Section GA02, Cruise PE319)	North Atlantic Ocean	49.7225	-42.4467	2010-05-10T12:13:00Z	101	0.2<-	10.667	239.1	101	EPI
BGEO_SAMN07136487_METAG	ETHSEQ0000004444	Biogeotraces	10 (Section GA02, Cruise PE319)	North Atlantic Ocean	49.7225	-42.4467	2010-05-10T12:13:00Z	152	0.2<-	9.877	228	152	EPI
BGEO_SAMN07136488_METAG	ETHSEQ0000004443	Biogeotraces	10 (Section GA02, Cruise PE319)	North Atlantic Ocean	49.7225	-42.4467	2010-05-10T12:13:00Z	199	0.2<-	2021-11-09	181.8	199	EPI
BGEO_SAMN07136489_METAG	ETHSEQ0000004446	Biogeotraces	12 (Section GA02, Cruise PE319)	North Atlantic Ocean	46.312	-39.658	2010-05-12T20:39:00Z	10	0.2<-	15.31	259.9	10	EPI
BGEO_SAMN07136490_METAG	ETHSEQ0000004445	Biogeotraces	12 (Section GA02, Cruise PE319)	North Atlantic Ocean	46.312	-39.658	2010-05-12T20:39:00Z	49	0.2<-	15.043	225.5	49	EPI
BGEO_SAMN07136491_METAG	ETHSEQ0000004442	Biogeotraces	12 (Section GA02, Cruise PE319)	North Atlantic Ocean	46.312	-39.658	2010-05-12T20:39:00Z	73	0.2<-	14.888	222.5	73	EPI
BGEO_SAMN07136492_METAG	ETHSEQ0000004441	Biogeotraces	12 (Section GA02, Cruise PE319)	North Atlantic Ocean	46.312	-39.658	2010-05-12T20:39:00Z	100	0.2<-	14.859	222.7	100	EPI
BGEO_SAMN07136493_METAG	ETHSEQ0000004648	Biogeotraces	12 (Section GA02, Cruise PE319)	North Atlantic Ocean	46.312	-39.658	2010-05-12T20:39:00Z	153	0.2<-	14.426	212.9	153	EPI
BGEO_SAMN07136494_METAG	ETHSEQ0000004647	Biogeotraces	12 (Section GA02, Cruise PE319)	North Atlantic Ocean	46.312	-39.658	2010-05-12T20:39:00Z	198	0.2<-	14.188	210.8	198	EPI
BGEO_SAMN07136495_METAG	ETHSEQ0000004646	Biogeotraces	16 (Section GA02, Cruise PE319)	North Atlantic Ocean	36.2067	-53.2681	2010-05-20T13:30:00Z	8	0.2<-	18.574	223.1	8	EPI
BGEO_SAMN07136496_METAG	ETHSEQ0000004645	Biogeotraces	16 (Section GA02, Cruise PE319)	North Atlantic Ocean	36.2067	-53.2681	2010-05-20T13:30:00Z	50	0.2<-	18.327	214.2	50	EPI
BGEO_SAMN07136497_METAG	ETHSEQ0000004644	Biogeotraces	16 (Section GA02, Cruise PE319)	North Atlantic Ocean	36.2067	-53.2681	2010-05-20T13:30:00Z	74	0.2<-	18.069	205.2	74	EPI
BGEO_SAMN07136498_METAG	ETHSEQ0000004643	Biogeotraces	16 (Section GA02, Cruise PE319)	North Atlantic Ocean	36.2067	-53.2681	2010-05-20T13:30:00Z	102	0.2<-	17.853	206	102	EPI
BGEO_SAMN07136499_METAG	ETHSEQ0000004642	Biogeotraces	16 (Section GA02, Cruise PE319)	North Atlantic Ocean	36.2067	-53.2681	2010-05-20T13:30:00Z	151	0.2<-	17.691	205.8	151	EPI
BGEO_SAMN07136500_METAG	ETHSEQ0000004641	Biogeotraces	16 (Section GA02, Cruise PE319)	North Atlantic Ocean	36.2067	-53.2681	2010-05-20T13:30:00Z	199	0.2<-	17.558	207.4	199	EPI
BGEO_SAMN07136501_METAG	ETHSEQ0000004640	Biogeotraces	15 (Section GA02, Cruise PE319)	North Atlantic Ocean	37.5673	-50.6855	2010-05-18T13:22:00Z	10	0.2<-	17.759	222.6	10	EPI
BGEO_SAMN07136502_METAG	ETHSEQ0000004639	Biogeotraces	15 (Section GA02, Cruise PE319)	North Atlantic Ocean	37.5673	-50.6855	2010-05-18T13:22:00Z	52	0.2<-	17.695	221.8	52	EPI
BGEO_SAMN07136503_METAG	ETHSEQ0000004583	Biogeotraces	15 (Section GA02, Cruise PE319)	North Atlantic Ocean	37.5673	-50.6855	2010-05-18T13:22:00Z	75	0.2<-	17.648	220.4	75	EPI
BGEO_SAMN07136504_METAG	ETHSEQ0000004584	Biogeotraces	15 (Section GA02, Cruise PE319)	North Atlantic Ocean	37.5673	-50.6855	2010-05-18T13:22:00Z	103	0.2<-	17.24	215.8	103	EPI
BGEO_SAMN07136505_METAG	ETHSEQ0000004581	Biogeotraces	15 (Section GA02, Cruise PE319)	North Atlantic Ocean	37.5673	-50.6855	2010-05-18T13:22:00Z	151	0.2<-	16.73	186.7	151	EPI
BGEO_SAMN07136506_METAG	ETHSEQ0000004582	Biogeotraces	15 (Section GA02, Cruise PE319)	North Atlantic Ocean	37.5673	-50.6855	2010-05-18T13:22:00Z	201	0.2<-	16.75	206.5	201	EPI
BGEO_SAMN07136507_METAG	ETHSEQ0000004579	Biogeotraces	17 (Section GA02, Cruise PE319)	North Atlantic Ocean	34.3277	-55.4316	2010-05-21T13:30:00Z	10	0.2<-	18.858	227.4	10	EPI
BGEO_SAMN07136508_METAG	ETHSEQ0000004580	Biogeotraces	17 (Section GA02, Cruise PE319)	North Atlantic Ocean	34.3277	-55.4316	2010-05-21T13:30:00Z	50	0.2<-	18.167	218	50	EPI
BGEO_SAMN07136509_METAG	ETHSEQ0000004577	Biogeotraces	17 (Section GA02, Cruise PE319)	North Atlantic Ocean	34.3277	-55.4316	2010-05-21T13:30:00Z	77	0.2<-	17.855	213.3	77	EPI
BGEO_SAMN07136510_METAG	ETHSEQ0000004578	Biogeotraces	17 (Section GA02, Cruise PE319)	North Atlantic Ocean	34.3277	-55.4316	2010-05-21T13:30:00Z	103	0.2<-	17.557	207.6	103	EPI
BGEO_SAMN07136511_METAG	ETHSEQ0000004585	Biogeotraces	17 (Section GA02, Cruise PE319)	North Atlantic Ocean	34.3277	-55.4316	2010-05-21T13:30:00Z	152	0.2<-	17.436	212.2	152	EPI
BGEO_SAMN07136512_METAG	ETHSEQ0000004586	Biogeotraces	17 (Section GA02, Cruise PE319)	North Atlantic Ocean	34.3277	-55.4316	2010-05-21T13:30:00Z	199	0.2<-	17.398	209.2	199	EPI
BGEO_SAMN07136513_METAG	ETHSEQ0000004409	Biogeotraces	33 (Section GA02, Cruise PE321)	North Atlantic Ocean	13.1623	-53.4215	2010-06-26T12:25:00Z	9	0.2<-	2021-07-29	202.8	9	EPI
BGEO_SAMN07136514_METAG	ETHSEQ0000004408	Biogeotraces	33 (Section GA02, Cruise PE321)	North Atlantic Ocean	13.1623	-53.4215	2010-06-26T12:25:00Z	75	0.2<-	27.559	184.6	75	EPI
BGEO_SAMN07136515_METAG	ETHSEQ0000004411	Biogeotraces	33 (Section GA02, Cruise PE321)	North Atlantic Ocean	13.1623	-53.4215	2010-06-26T12:25:00Z	99	0.2<-	26.565	196.2	99	EPI
BGEO_SAMN07136516_METAG	ETHSEQ0000004410	Biogeotraces	33 (Section GA02, Cruise PE321)	North Atlantic Ocean	13.1623	-53.4215	2010-06-26T12:25:00Z	150	0.2<-	2021-09-22	144.8	150	EPI
BGEO_SAMN07136517_METAG	ETHSEQ0000004405	Biogeotraces	33 (Section GA02, Cruise PE321)	North Atlantic Ocean	13.1623	-53.4215	2010-06-26T12:25:00Z	200	0.2<-	17.576	120	200	EPI
BGEO_SAMN07136518_METAG	ETHSEQ0000004404	Biogeotraces	35 (Section GA02, Cruise PE321)	North Atlantic Ocean	5462-09-01	-50.4686	2010-06-28T14:16:00Z	9	0.2<-	28.629	193.5	9	EPI
BGEO_SAMN07136519_METAG	ETHSEQ0000004407	Biogeotraces	35 (Section GA02, Cruise PE321)	North Atlantic Ocean	5462-09-01	-50.4686	2010-06-28T14:16:00Z	72	0.2<-	27.942	198	72	EPI
BGEO_SAMN07136520_METAG	ETHSEQ0000004406	Biogeotraces	35 (Section GA02, Cruise PE321)	North Atlantic Ocean	5462-09-01	-50.4686	2010-06-28T14:16:00Z	100	0.2<-	26.258	185.1	100	EPI
BGEO_SAMN07136521_METAG	ETHSEQ0000004413	Biogeotraces	35 (Section GA02, Cruise PE321)	North Atlantic Ocean	5462-09-01	-50.4686	2010-06-28T14:16:00Z	151	0.2<-	18.286	116.1	151	EPI
BGEO_SAMN07136522_METAG	ETHSEQ0000004412	Biogeotraces	35 (Section GA02, Cruise PE321)	North Atlantic Ocean	5462-09-01	-50.4686	2010-06-28T14:16:00Z	201	0.2<-	11.985	96.1	201	EPI
BGEO_SAMN07136523_METAG	ETHSEQ0000004356	Biogeotraces	31 (Section GA02, Cruise PE321)	North Atlantic Ocean	16.8312	-56.2685	2010-06-24T15:06:00Z	8	0.2<-	29.158	207.2	8	EPI
BGEO_SAMN07136524_METAG	ETHSEQ0000004357	Biogeotraces	31 (Section GA02, Cruise PE321)	North Atlantic Ocean	16.8312	-56.2685	2010-06-24T15:06:00Z	76	0.2<-	26.888	195.5	76	EPI
BGEO_SAMN07136525_METAG	ETHSEQ0000004358	Biogeotraces	31 (Section GA02, Cruise PE321)	North Atlantic Ocean	16.8312	-56.2685	2010-06-24T15:06:00Z	101	0.2<-	26.014	190.9	101	EPI
BGEO_SAMN07136526_METAG	ETHSEQ0000004359	Biogeotraces	31 (Section GA02, Cruise PE321)	North Atlantic Ocean	16.8312	-56.2685	2010-06-24T15:06:00Z	150	0.2<-	22.921	163.9	150	EPI
BGEO_SAMN07136527_METAG	ETHSEQ0000004352	Biogeotraces	31 (Section GA02, Cruise PE321)	North Atlantic Ocean	16.8312	-56.2685	2010-06-24T15:06:00Z	201	0.2<-	20.414	159.2	201	EPI
BGEO_SAMN07136528_METAG	ETHSEQ0000004353	Biogeotraces	8 (Section GA03, Cruise KN204)	North Atlantic Ocean	35.41617	-66.54077	2011-11-16T13:59:00Z	2021-03-31	0.2<-	23.075	210.4	2021-03-31	EPI
BGEO_SAMN07136529_METAG	ETHSEQ0000004354	Biogeotraces	8 (Section GA03, Cruise KN204)	North Atlantic Ocean	35.41617	-66.54077	2011-11-16T13:59:00Z	68	0.2<-	23.074	210.4	68	EPI
BGEO_SAMN07136530_METAG	ETHSEQ0000004355	Biogeotraces	8 (Section GA03, Cruise KN204)	North Atlantic Ocean	35.41617	-66.54077	2011-11-16T13:59:00Z	111.1	0.2<-	21.144	189.1	111.1	EPI
BGEO_SAMN07136531_METAG	ETHSEQ0000004350	Biogeotraces	8 (Section GA03, Cruise KN204)	North Atlantic Ocean	35.41617	-66.54077	2011-11-16T13:59:00Z	135.8	0.2<-	20.021	193.9	135.8	EPI
BGEO_SAMN07136532_METAG	ETHSEQ0000004351	Biogeotraces	8 (Section GA03, Cruise KN204)	North Atlantic Ocean	35.41617	-66.54077	2011-11-16T13:59:00Z	186.3	0.2<-	18.68	192.7	186.3	EPI
BGEO_SAMN07136533_METAG	ETHSEQ0000004220	Biogeotraces	8 (Section GA03, Cruise KN204)	North Atlantic Ocean	35.41617	-66.54077	2011-11-16T13:59:00Z	237.3	0.2<-	18.322	201.4	237.3	MES
BGEO_SAMN07136534_METAG	ETHSEQ0000004219	Biogeotraces	8 (Section GA03, Cruise KN204)	North Atlantic Ocean	35.41617	-66.54077	2011-11-16T13:59:00Z	291.5	0.2<-	18.133	209	291.5	MES
BGEO_SAMN07136535_METAG	ETHSEQ0000004218	Biogeotraces	18 (Section GA03, Cruise KN204)	North Atlantic Ocean	24.1497	-40.21786	2011-12-01T17:25:00Z	38.9	0.2<-	25.242	205.9	38.9	EPI
BGEO_SAMN07136536_METAG	ETHSEQ0000004217	Biogeotraces	18 (Section GA03, Cruise KN204)	North Atlantic Ocean	24.1497	-40.21786	2011-12-01T17:25:00Z	65.2	0.2<-	25.225	205.7	65.2	EPI
BGEO_SAMN07136537_METAG	ETHSEQ0000004224	Biogeotraces	18 (Section GA03, Cruise KN204)	North Atlantic Ocean	24.1497	-40.21786	2011-12-01T17:25:00Z	75.1	0.2<-	25.193	205.7	75.1	EPI
BGEO_SAMN07136538_METAG	ETHSEQ0000004223	Biogeotraces	18 (Section GA03, Cruise KN204)	North Atlantic Ocean	24.1497	-40.21786	2011-12-01T17:25:00Z	113.9	0.2<-	22.23	209.2	113.9	EPI
BGEO_SAMN07136539_METAG	ETHSEQ0000004222	Biogeotraces	18 (Section GA03, Cruise KN204)	North Atlantic Ocean	24.1497	-40.21786	2011-12-01T17:25:00Z	184	0.2<-	19.438	195.4	184	EPI
BGEO_SAMN07136540_METAG	ETHSEQ0000004221	Biogeotraces	18 (Section GA03, Cruise KN204)	North Atlantic Ocean	24.1497	-40.21786	2011-12-01T17:25:00Z	233	0.2<-	18.129	190.7	233	MES
BGEO_SAMN07136541_METAG	ETHSEQ0000004226	Biogeotraces	18 (Section GA03, Cruise KN204)	North Atlantic Ocean	24.1497	-40.21786	2011-12-01T17:25:00Z	283.9	0.2<-	17.305	185.8	283.9	MES
BGEO_SAMN07136542_METAG	ETHSEQ0000004225	Biogeotraces	3 (Section GA03, Cruise KN204)	North Atlantic Ocean	38.65497	-69.13131	2011-11-10T14:23:00Z	2021-04-28	0.2<-	24.514	204.4	2021-04-28	EPI
BGEO_SAMN07136543_METAG	ETHSEQ0000004277	Biogeotraces	3 (Section GA03, Cruise KN204)	North Atlantic Ocean	38.65497	-69.13131	2011-11-10T14:23:00Z	61.2	0.2<-	24.153	202.8	61.2	EPI
BGEO_SAMN07136544_METAG	ETHSEQ0000004278	Biogeotraces	3 (Section GA03, Cruise KN204)	North Atlantic Ocean	38.65497	-69.13131	2011-11-10T14:23:00Z	86.4	0.2<-	23.587	165.7	86.4	EPI
BGEO_SAMN07136545_METAG	ETHSEQ0000004275	Biogeotraces	3 (Section GA03, Cruise KN204)	North Atlantic Ocean	38.65497	-69.13131	2011-11-10T14:23:00Z	108.8	0.2<-	21.66	151.1	108.8	EPI
BGEO_SAMN07136546_METAG	ETHSEQ0000004276	Biogeotraces	3 (Section GA03, Cruise KN204)	North Atlantic Ocean	38.65497	-69.13131	2011-11-10T14:23:00Z	135.6	0.2<-	20.289	161.6	135.6	EPI
BGEO_SAMN07136547_METAG	ETHSEQ0000004281	Biogeotraces	3 (Section GA03, Cruise KN204)	North Atlantic Ocean	38.65497	-69.13131	2011-11-10T14:23:00Z	186.5	0.2<-	18.946	187.8	186.5	EPI
BGEO_SAMN07136548_METAG	ETHSEQ0000004282	Biogeotraces	3 (Section GA03, Cruise KN204)	North Atlantic Ocean	38.65497	-69.13131	2011-11-10T14:23:00Z	234.7	0.2<-	18.224	193.3	234.7	MES
BGEO_SAMN07136549_METAG	ETHSEQ0000004279	Biogeotraces	3 (Section GA03, Cruise KN204)	North Atlantic Ocean	38.65497	-69.13131	2011-11-10T14:23:00Z	288.8	0.2<-	17.589	185.9	288.8	MES
BGEO_SAMN07136550_METAG	ETHSEQ0000004280	Biogeotraces	20 (Section GA03, Cruise KN204)	North Atlantic Ocean	22.33305	-35.86703	2011-12-03T23:12:00Z	39.9	0.2<-	25.324	205.8	39.9	EPI
BGEO_SAMN07136551_METAG	ETHSEQ0000004273	Biogeotraces	20 (Section GA03, Cruise KN204)	North Atlantic Ocean	22.33305	-35.86703	2011-12-03T23:12:00Z	74.3	0.2<-	23.994	219.3	74.3	EPI
BGEO_SAMN07136552_METAG	ETHSEQ0000004274	Biogeotraces	20 (Section GA03, Cruise KN204)	North Atlantic Ocean	22.33305	-35.86703	2011-12-03T23:12:00Z	99.7	0.2<-	22.44	211.6	99.7	EPI
BGEO_SAMN07136553_METAG	ETHSEQ0000004319	Biogeotraces	20 (Section GA03, Cruise KN204)	North Atlantic Ocean	22.33305	-35.86703	2011-12-03T23:12:00Z	134.2	0.2<-	20.269	174.4	134.2	EPI
BGEO_SAMN07136554_METAG	ETHSEQ0000004416	Biogeotraces	20 (Section GA03, Cruise KN204)	North Atlantic Ocean	22.33305	-35.86703	2011-12-03T23:12:00Z	183.8	0.2<-	18.195	162.6	183.8	EPI
BGEO_SAMN07136555_METAG	ETHSEQ0000004426	Biogeotraces	20 (Section GA03, Cruise KN204)	North Atlantic Ocean	22.33305	-35.86703	2011-12-03T23:12:00Z	234.1	0.2<-	17.353	159.3	234.1	MES
BGEO_SAMN07136556_METAG	ETHSEQ0000004425	Biogeotraces	20 (Section GA03, Cruise KN204)	North Atlantic Ocean	22.33305	-35.86703	2011-12-03T23:12:00Z	300.8	0.2<-	16.057	166.2	300.8	MES
BGEO_SAMN07136557_METAG	ETHSEQ0000004248	Biogeotraces	20 (Section GA03, Cruise KN204)	North Atlantic Ocean	22.33305	-35.86703	2011-12-03T23:12:00Z	374.3	0.2<-	14.843	154.6	374.3	MES
BGEO_SAMN07136558_METAG	ETHSEQ0000004427	Biogeotraces	20 (Section GA03, Cruise KN204)	North Atlantic Ocean	22.33305	-35.86703	2011-12-03T23:12:00Z	499.6	0.2<-	12.725	159.1	499.6	MES
BGEO_SAMN07136559_METAG	ETHSEQ0000004440	Biogeotraces	20 (Section GA03, Cruise KN204)	North Atlantic Ocean	22.33305	-35.86703	2011-12-03T23:12:00Z	1055.2	0.2<-	6.143	160.4	1055.2	BAT
BGEO_SAMN07136560_METAG	ETHSEQ0000004436	Biogeotraces	10 (Section GA03, Cruise KN204)	North Atlantic Ocean	31.75351	-64.17499	2011-11-19T19:31:00Z	41.8	0.2<-	24.134	209.1	41.8	EPI
BGEO_SAMN07136561_METAG	ETHSEQ0000004525	Biogeotraces	10 (Section GA03, Cruise KN204)	North Atlantic Ocean	31.75351	-64.17499	2011-11-19T19:31:00Z	75.7	0.2<-	24.189	209.1	75.7	EPI
BGEO_SAMN07136562_METAG	ETHSEQ0000004524	Biogeotraces	10 (Section GA03, Cruise KN204)	North Atlantic Ocean	31.75351	-64.17499	2011-11-19T19:31:00Z	89.1	0.2<-	22.116	219.8	89.1	EPI
BGEO_SAMN07136563_METAG	ETHSEQ0000004205	Biogeotraces	10 (Section GA03, Cruise KN204)	North Atlantic Ocean	31.75351	-64.17499	2011-11-19T19:31:00Z	109.7	0.2<-	20.552	189.7	109.7	EPI
BGEO_SAMN07136564_METAG	ETHSEQ0000004206	Biogeotraces	10 (Section GA03, Cruise KN204)	North Atlantic Ocean	31.75351	-64.17499	2011-11-19T19:31:00Z	182.4	0.2<-	18.481	203.9	182.4	EPI
BGEO_SAMN07136565_METAG	ETHSEQ0000004461	Biogeotraces	10 (Section GA03, Cruise KN204)	North Atlantic Ocean	31.75351	-64.17499	2011-11-19T19:31:00Z	233.3	0.2<-	18.246	205.4	233.3	MES
BGEO_SAMN07136566_METAG	ETHSEQ0000004462	Biogeotraces	10 (Section GA03, Cruise KN204)	North Atlantic Ocean	31.75351	-64.17499	2011-11-19T19:31:00Z	281.4	0.2<-	18.072	206.4	281.4	MES
BGEO_SAMN07136567_METAG	ETHSEQ0000004463	Biogeotraces	10 (Section GA03, Cruise KN204)	North Atlantic Ocean	31.75351	-64.17499	2011-11-19T19:31:00Z	414.2	0.2<-	17.509	203.6	414.2	MES
BGEO_SAMN07136568_METAG	ETHSEQ0000004464	Biogeotraces	16 (Section GA03, Cruise KN204)	North Atlantic Ocean	26.13688	-44.82622	2011-11-30T03:40:00Z	39.7	0.2<-	25.137	205.3	39.7	EPI
BGEO_SAMN07136569_METAG	ETHSEQ0000004465	Biogeotraces	16 (Section GA03, Cruise KN204)	North Atlantic Ocean	26.13688	-44.82622	2011-11-30T03:40:00Z	60.7	0.2<-	25.14	205.9	60.7	EPI
BGEO_SAMN07136570_METAG	ETHSEQ0000004466	Biogeotraces	16 (Section GA03, Cruise KN204)	North Atlantic Ocean	26.13688	-44.82622	2011-11-30T03:40:00Z	89.9	0.2<-	23.157	221	89.9	EPI
BGEO_SAMN07136571_METAG	ETHSEQ0000004237	Biogeotraces	16 (Section GA03, Cruise KN204)	North Atlantic Ocean	26.13688	-44.82622	2011-11-30T03:40:00Z	110.7	0.2<-	21.995	214.4	110.7	EPI
BGEO_SAMN07136572_METAG	ETHSEQ0000004437	Biogeotraces	16 (Section GA03, Cruise KN204)	North Atlantic Ocean	26.13688	-44.82622	2011-11-30T03:40:00Z	135.6	0.2<-	20.682	198.1	135.6	EPI
BGEO_SAMN07136573_METAG	ETHSEQ0000004626	Biogeotraces	16 (Section GA03, Cruise KN204)	North Atlantic Ocean	26.13688	-44.82622	2011-11-30T03:40:00Z	185.7	0.2<-	18.979	184.8	185.7	EPI
BGEO_SAMN07136574_METAG	ETHSEQ0000004625	Biogeotraces	16 (Section GA03, Cruise KN204)	North Atlantic Ocean	26.13688	-44.82622	2011-11-30T03:40:00Z	234.8	0.2<-	17.948	190.1	234.8	MES
BGEO_SAMN07136575_METAG	ETHSEQ0000004624	Biogeotraces	16 (Section GA03, Cruise KN204)	North Atlantic Ocean	26.13688	-44.82622	2011-11-30T03:40:00Z	284.8	0.2<-	17.261	194.7	284.8	MES
BGEO_SAMN07136576_METAG	ETHSEQ0000004623	Biogeotraces	24 (Section GA03, Cruise KN204)	North Atlantic Ocean	17.39998	-24.50003	2011-12-10T08:27:00Z	48.1	0.2<-	24.678	207	48.1	EPI
BGEO_SAMN07136577_METAG	ETHSEQ0000004622	Biogeotraces	24 (Section GA03, Cruise KN204)	North Atlantic Ocean	17.39998	-24.50003	2011-12-10T08:27:00Z	71.6	0.2<-	20.199	156.3	71.6	EPI
BGEO_SAMN07136578_METAG	ETHSEQ0000004621	Biogeotraces	24 (Section GA03, Cruise KN204)	North Atlantic Ocean	17.39998	-24.50003	2011-12-10T08:27:00Z	89.3	0.2<-	19.688	140.9	89.3	EPI
BGEO_SAMN07136579_METAG	ETHSEQ0000004620	Biogeotraces	24 (Section GA03, Cruise KN204)	North Atlantic Ocean	17.39998	-24.50003	2011-12-10T08:27:00Z	135	0.2<-	16.768	112.7	135	EPI
BGEO_SAMN07136580_METAG	ETHSEQ0000004619	Biogeotraces	24 (Section GA03, Cruise KN204)	North Atlantic Ocean	17.39998	-24.50003	2011-12-10T08:27:00Z	183.7	0.2<-	14.295	85.2	183.7	EPI
BGEO_SAMN07136581_METAG	ETHSEQ0000004638	Biogeotraces	24 (Section GA03, Cruise KN204)	North Atlantic Ocean	17.39998	-24.50003	2011-12-10T08:27:00Z	234.5	0.2<-	13.458	74.5	234.5	MES
BGEO_SAMN07136582_METAG	ETHSEQ0000004637	Biogeotraces	24 (Section GA03, Cruise KN204)	North Atlantic Ocean	17.39998	-24.50003	2011-12-10T08:27:00Z	285.9	0.2<-	12.667	70.5	285.9	MES
BGEO_SAMN07136583_METAG	ETHSEQ0000004299	Biogeotraces	14 (Section GA03, Cruise KN204)	North Atlantic Ocean	27.58305	-49.63297	2011-11-26T15:01:00Z	40.1	0.2<-	25.357	204.9	40.1	EPI
BGEO_SAMN07136584_METAG	ETHSEQ0000004300	Biogeotraces	14 (Section GA03, Cruise KN204)	North Atlantic Ocean	27.58305	-49.63297	2011-11-26T15:01:00Z	69.4	0.2<-	23.437	231.7	69.4	EPI
BGEO_SAMN07136585_METAG	ETHSEQ0000004297	Biogeotraces	14 (Section GA03, Cruise KN204)	North Atlantic Ocean	27.58305	-49.63297	2011-11-26T15:01:00Z	99	0.2<-	21.882	216.4	99	EPI
BGEO_SAMN07136586_METAG	ETHSEQ0000004298	Biogeotraces	14 (Section GA03, Cruise KN204)	North Atlantic Ocean	27.58305	-49.63297	2011-11-26T15:01:00Z	113.8	0.2<-	21.166	209	113.8	EPI
BGEO_SAMN07136587_METAG	ETHSEQ0000004295	Biogeotraces	14 (Section GA03, Cruise KN204)	North Atlantic Ocean	27.58305	-49.63297	2011-11-26T15:01:00Z	133.7	0.2<-	20.306	206.6	133.7	EPI
BGEO_SAMN07136588_METAG	ETHSEQ0000004296	Biogeotraces	14 (Section GA03, Cruise KN204)	North Atlantic Ocean	27.58305	-49.63297	2011-11-26T15:01:00Z	183.8	0.2<-	18.911	189.5	183.8	EPI
BGEO_SAMN07136589_METAG	ETHSEQ0000004293	Biogeotraces	14 (Section GA03, Cruise KN204)	North Atlantic Ocean	27.58305	-49.63297	2011-11-26T15:01:00Z	233.6	0.2<-	18.143	193.3	233.6	MES
BGEO_SAMN07136590_METAG	ETHSEQ0000004294	Biogeotraces	14 (Section GA03, Cruise KN204)	North Atlantic Ocean	27.58305	-49.63297	2011-11-26T15:01:00Z	285	0.2<-	17.668	197.9	285	MES
BGEO_SAMN07136591_METAG	ETHSEQ0000004301	Biogeotraces	1 (Section GA03, Cruise KN204)	North Atlantic Ocean	39.69225	-69.86286	2011-11-08T10:56:00Z	30.2	0.2<-	19.386	226.7	30.2	EPI
BGEO_SAMN07136592_METAG	ETHSEQ0000004302	Biogeotraces	1 (Section GA03, Cruise KN204)	North Atlantic Ocean	39.69225	-69.86286	2011-11-08T10:56:00Z	57.8	0.2<-	18.637	189.6	57.8	EPI
BGEO_SAMN07136593_METAG	ETHSEQ0000004433	Biogeotraces	1 (Section GA03, Cruise KN204)	North Atlantic Ocean	39.69225	-69.86286	2011-11-08T10:56:00Z	89.2	0.2<-	15.814	144.3	89.2	EPI
BGEO_SAMN07136594_METAG	ETHSEQ0000004432	Biogeotraces	1 (Section GA03, Cruise KN204)	North Atlantic Ocean	39.69225	-69.86286	2011-11-08T10:56:00Z	109.9	0.2<-	14.399	144.8	109.9	EPI
BGEO_SAMN07136595_METAG	ETHSEQ0000004435	Biogeotraces	1 (Section GA03, Cruise KN204)	North Atlantic Ocean	39.69225	-69.86286	2011-11-08T10:56:00Z	135.4	0.2<-	13.526	151.2	135.4	EPI
BGEO_SAMN07136596_METAG	ETHSEQ0000004434	Biogeotraces	1 (Section GA03, Cruise KN204)	North Atlantic Ocean	39.69225	-69.86286	2011-11-08T10:56:00Z	185.8	0.2<-	11.805	134.4	185.8	EPI
BGEO_SAMN07136597_METAG	ETHSEQ0000004429	Biogeotraces	1 (Section GA03, Cruise KN204)	North Atlantic Ocean	39.69225	-69.86286	2011-11-08T10:56:00Z	285.9	0.2<-	10.032	141.4	285.9	MES
BGEO_SAMN07136598_METAG	ETHSEQ0000004428	Biogeotraces	4 (Section GA03, Cruise KN204)	North Atlantic Ocean	38.32433	-68.87553	2011-11-12T14:57:00Z	39.4	0.2<-	23.536	208	39.4	EPI
BGEO_SAMN07136599_METAG	ETHSEQ0000004431	Biogeotraces	4 (Section GA03, Cruise KN204)	North Atlantic Ocean	38.32433	-68.87553	2011-11-12T14:57:00Z	65.6	0.2<-	23.545	207.7	65.6	EPI
BGEO_SAMN07136600_METAG	ETHSEQ0000004430	Biogeotraces	4 (Section GA03, Cruise KN204)	North Atlantic Ocean	38.32433	-68.87553	2011-11-12T14:57:00Z	90.8	0.2<-	23.571	207.8	90.8	EPI
BGEO_SAMN07136601_METAG	ETHSEQ0000004439	Biogeotraces	4 (Section GA03, Cruise KN204)	North Atlantic Ocean	38.32433	-68.87553	2011-11-12T14:57:00Z	111.1	0.2<-	23.745	205.8	111.1	EPI
BGEO_SAMN07136602_METAG	ETHSEQ0000004438	Biogeotraces	4 (Section GA03, Cruise KN204)	North Atlantic Ocean	38.32433	-68.87553	2011-11-12T14:57:00Z	135.2	0.2<-	22.725	192.3	135.2	EPI
BGEO_SAMN07136603_METAG	ETHSEQ0000004532	Biogeotraces	4 (Section GA03, Cruise KN204)	North Atlantic Ocean	38.32433	-68.87553	2011-11-12T14:57:00Z	184.1	0.2<-	20.158	185.9	184.1	EPI
BGEO_SAMN07136604_METAG	ETHSEQ0000004533	Biogeotraces	4 (Section GA03, Cruise KN204)	North Atlantic Ocean	38.32433	-68.87553	2011-11-12T14:57:00Z	236.7	0.2<-	18.795	193.1	236.7	MES
BGEO_SAMN07136605_METAG	ETHSEQ0000004534	Biogeotraces	4 (Section GA03, Cruise KN204)	North Atlantic Ocean	38.32433	-68.87553	2011-11-12T14:57:00Z	285.3	0.2<-	18.353	197.2	285.3	MES
BGEO_SAMN07136606_METAG	ETHSEQ0000004535	Biogeotraces	6 (Section GA03, Cruise KN204)	North Atlantic Ocean	37.60731	-68.3895	2011-11-15T06:20:00Z	39.6	0.2<-	23.395	207.7	39.6	EPI
BGEO_SAMN07136607_METAG	ETHSEQ0000004528	Biogeotraces	6 (Section GA03, Cruise KN204)	North Atlantic Ocean	37.60731	-68.3895	2011-11-15T06:20:00Z	64.6	0.2<-	23.418	207.5	64.6	EPI
BGEO_SAMN07136608_METAG	ETHSEQ0000004529	Biogeotraces	6 (Section GA03, Cruise KN204)	North Atlantic Ocean	37.60731	-68.3895	2011-11-15T06:20:00Z	89.6	0.2<-	23.463	208.1	89.6	EPI
BGEO_SAMN07136609_METAG	ETHSEQ0000004530	Biogeotraces	6 (Section GA03, Cruise KN204)	North Atlantic Ocean	37.60731	-68.3895	2011-11-15T06:20:00Z	111.1	0.2<-	23.458	207.4	111.1	EPI
BGEO_SAMN07136610_METAG	ETHSEQ0000004531	Biogeotraces	6 (Section GA03, Cruise KN204)	North Atlantic Ocean	37.60731	-68.3895	2011-11-15T06:20:00Z	139.6	0.2<-	20.507	175	139.6	EPI
BGEO_SAMN07136611_METAG	ETHSEQ0000004526	Biogeotraces	6 (Section GA03, Cruise KN204)	North Atlantic Ocean	37.60731	-68.3895	2011-11-15T06:20:00Z	160	0.2<-	19.819	166.2	160	EPI
BGEO_SAMN07136612_METAG	ETHSEQ0000004527	Biogeotraces	6 (Section GA03, Cruise KN204)	North Atlantic Ocean	37.60731	-68.3895	2011-11-15T06:20:00Z	232.9	0.2<-	16.073	152.3	232.9	MES
BGEO_SAMN07136613_METAG	ETHSEQ0000004664	Biogeotraces	6 (Section GA03, Cruise KN204)	North Atlantic Ocean	37.60731	-68.3895	2011-11-15T06:20:00Z	284.7	0.2<-	14.783	155.3	284.7	MES
BGEO_SAMN07136614_METAG	ETHSEQ0000004663	Biogeotraces	22 (Section GA03, Cruise KN204)	North Atlantic Ocean	19.43336	-29.38323	2011-12-07T11:25:00Z	50	0.2<-	24.811	206.9	50	EPI
BGEO_SAMN07136615_METAG	ETHSEQ0000004662	Biogeotraces	22 (Section GA03, Cruise KN204)	North Atlantic Ocean	19.43336	-29.38323	2011-12-07T11:25:00Z	74.5	0.2<-	24.807	205.9	74.5	EPI
BGEO_SAMN07136616_METAG	ETHSEQ0000004661	Biogeotraces	22 (Section GA03, Cruise KN204)	North Atlantic Ocean	19.43336	-29.38323	2011-12-07T11:25:00Z	84	0.2<-	23.235	205.3	84	EPI
BGEO_SAMN07136617_METAG	ETHSEQ0000004668	Biogeotraces	22 (Section GA03, Cruise KN204)	North Atlantic Ocean	19.43336	-29.38323	2011-12-07T11:25:00Z	123.8	0.2<-	19.517	140.1	123.8	EPI
BGEO_SAMN07136618_METAG	ETHSEQ0000004667	Biogeotraces	22 (Section GA03, Cruise KN204)	North Atlantic Ocean	19.43336	-29.38323	2011-12-07T11:25:00Z	183.9	0.2<-	15.955	117.1	183.9	EPI
BGEO_SAMN07136619_METAG	ETHSEQ0000004666	Biogeotraces	22 (Section GA03, Cruise KN204)	North Atlantic Ocean	19.43336	-29.38323	2011-12-07T11:25:00Z	233.1	0.2<-	15.176	132.3	233.1	MES
BGEO_SAMN07136620_METAG	ETHSEQ0000004665	Biogeotraces	22 (Section GA03, Cruise KN204)	North Atlantic Ocean	19.43336	-29.38323	2011-12-07T11:25:00Z	283.3	0.2<-	14.36	126.8	283.3	MES
BGEO_SAMN07136621_METAG	ETHSEQ0000004660	Biogeotraces	22 (Section GA03, Cruise KN204)	North Atlantic Ocean	19.43336	-29.38323	2011-12-07T11:25:00Z	389.4	0.2<-	12.793	123.1	389.4	MES
BGEO_SAMN07136622_METAG	ETHSEQ0000004659	Biogeotraces	25 (Section GA02, Cruise PE321)	North Atlantic Ocean	24.7143	-67.0726	2010-06-17T19:56:00Z	11	0.2<-	26.76	203.6	11	EPI
BGEO_SAMN07136623_METAG	ETHSEQ0000004324	Biogeotraces	25 (Section GA02, Cruise PE321)	North Atlantic Ocean	24.7143	-67.0726	2010-06-17T19:56:00Z	77	0.2<-	22.846	213.4	77	EPI
BGEO_SAMN07136624_METAG	ETHSEQ0000004325	Biogeotraces	25 (Section GA02, Cruise PE321)	North Atlantic Ocean	24.7143	-67.0726	2010-06-17T19:56:00Z	119	0.2<-	21.297	204.9	119	EPI
BGEO_SAMN07136625_METAG	ETHSEQ0000004322	Biogeotraces	25 (Section GA02, Cruise PE321)	North Atlantic Ocean	24.7143	-67.0726	2010-06-17T19:56:00Z	152	0.2<-	20.038	212.4	152	EPI
BGEO_SAMN07136626_METAG	ETHSEQ0000004323	Biogeotraces	25 (Section GA02, Cruise PE321)	North Atlantic Ocean	24.7143	-67.0726	2010-06-17T19:56:00Z	202	0.2<-	18.96	198.3	202	EPI
[truncated: 524 more rows]

## Sheet: Assembly accessions
bioproject	source biosample	assembly accession	assembly name	assembly file
[truncated: 1,048 more rows]

[truncated: 2 more sheets: Metagenomic Bins and MAGs acces, MAGs summary table]
