# Supplementary material for: Biosynthetic potential of the global ocean microbiome
Source: Nature. 2022 Jun 22;607(7917):111–8. doi: 10.1038/s41586-022-04862-3 (PMC9259500; doi:10.1038/s41586-022-04862-3)
Supplement: Supplementary file 5 — Supplementary Table 2 [file 41586_2022_4862_MOESM5_ESM.xlsx]

## Sheet: README
Sheet name	Description
GCFs/GCCs representative BGCs	Representative BGCs (17,689) and their GCC/GCF membership with distances to refseq and mibig
Structure of the ocean microbiome biosynthetic potential	Cluster membership of the 1,038 samples, abundances of product classes and average genome sizes
GCF class proportions	Distribution of product classes at the GCF level in MiBIG and the OMD

## Sheet: GCFsGCCs representative BGCs
bgc_id	file	contig_edge	length	genome	scaffold	scaffold_length	gcf	gcc	Type I Polyketide Synthases	Type II/III Polyketide Synthases	RiPPs (Ribosomal Natural Products)	Non-Ribosomal Peptide Synthetases	Terpenes	Other	gcc_abundance	gcc_prevalence	refseq	mibig	species	phylum
137239	BATS_SAMN07137070_METAG-scaffold_11.region001.gbk	0	22355	BATS_SAMN07137070_METAG_APGOECFM	BATS_SAMN07137070_METAG-scaffold_11	54738	gcf_654	gcc_14	FALSE	FALSE	FALSE	FALSE	TRUE	FALSE	1762.51	1	0.528773	0.679921	2187_3	Thermoplasmatota
137243	BATS_SAMN07137070_METAG-scaffold_1468.region001.gbk	1	5304	BATS_SAMN07137070_METAG_FECPJBHH	BATS_SAMN07137070_METAG-scaffold_1468	5304	gcf_125	gcc_14	FALSE	FALSE	FALSE	FALSE	TRUE	FALSE	1762.51	1	0.171905	0.244741	3080_1	Marinisomatota
137244	BATS_SAMN07137064_METAG-scaffold_353.region001.gbk	1	15827	BATS_SAMN07137064_METAG_HKFEGBEL	BATS_SAMN07137064_METAG-scaffold_353	15827	gcf_1454	gcc_92	FALSE	TRUE	FALSE	FALSE	FALSE	FALSE	201.816	1	0.104985	0.440573	3933_5	Bacteroidota
137247	BATS_SAMN07137070_METAG-scaffold_213.region001.gbk	1	7601	BATS_SAMN07137070_METAG_FENLIEBD	BATS_SAMN07137070_METAG-scaffold_213	14314	gcf_2984	gcc_13	FALSE	FALSE	TRUE	FALSE	FALSE	FALSE	1523.6	0.984586	0.00550968	0.722363	213_2	Cyanobacteria
137265	BATS_SAMN07137070_METAG-scaffold_99.region001.gbk	0	10171	BATS_SAMN07137070_METAG_FENLIEBD	BATS_SAMN07137070_METAG-scaffold_99	20831	gcf_644	gcc_20	FALSE	FALSE	TRUE	FALSE	FALSE	FALSE	23.3858	0.908478	0	0.612435	213_2	Cyanobacteria
137267	BATS_SAMN07137071_METAG-scaffold_1371.region001.gbk	1	5329	BATS_SAMN07137071_METAG_PONJEGOG	BATS_SAMN07137071_METAG-scaffold_1371	5329	gcf_588	gcc_10	FALSE	FALSE	TRUE	FALSE	FALSE	FALSE	1310.14	0.999037	0.0952477	0.690018	213_2	Cyanobacteria
137275	BATS_SAMN07137071_METAG-scaffold_275.region001.gbk	1	12361	BATS_SAMN07137071_METAG_OFBODDKM	BATS_SAMN07137071_METAG-scaffold_275	12361	gcf_1248	gcc_14	FALSE	FALSE	FALSE	FALSE	TRUE	FALSE	1762.51	1	0.185342	0.32498	2062_1	Thermoplasmatota
137279	BATS_SAMN07137071_METAG-scaffold_34.region001.gbk	0	20909	BATS_SAMN07137071_METAG_PONJEGOG	BATS_SAMN07137071_METAG-scaffold_34	32983	gcf_444	gcc_14	FALSE	FALSE	FALSE	FALSE	TRUE	FALSE	1762.51	1	0	0.657029	213_2	Cyanobacteria
137280	BATS_SAMN07137067_METAG-scaffold_66.region001.gbk	1	13189	BATS_SAMN07137067_METAG_PDCABCCM	BATS_SAMN07137067_METAG-scaffold_66	16243	gcf_929	gcc_14	FALSE	FALSE	FALSE	FALSE	TRUE	FALSE	1762.51	1	0.0790225	0.513401	5540_4	Proteobacteria
137284	BATS_SAMN07137068_METAG-scaffold_121.region001.gbk	1	7867	BATS_SAMN07137068_METAG_ALGCOOLA	BATS_SAMN07137068_METAG-scaffold_121	7867	gcf_704	gcc_14	FALSE	FALSE	FALSE	FALSE	TRUE	FALSE	1762.51	1	0.193441	0.37705	6116_2	Chloroflexota
137288	GORG_AG470P20_SAGS-scaffold_116.region001.gbk	1	5543	GORG_SAMEA6079509_SAGS_AG470P20	GORG_AG470P20_SAGS-scaffold_116	5543	gcf_9139	gcc_2	FALSE	FALSE	FALSE	FALSE	FALSE	TRUE	51.9577	0.987476	0	0.7	24_1	Proteobacteria
137289	GORG_AG313A04_SAGS-scaffold_3.region001.gbk	0	21903	GORG_SAMEA6076694_SAGS_AG313A04	GORG_AG313A04_SAGS-scaffold_3	120817	gcf_2578	gcc_14	FALSE	FALSE	FALSE	FALSE	TRUE	FALSE	1762.51	1	0.0468398	0.407189	5969_1	Proteobacteria
137290	BATS_SAMN07137071_METAG-scaffold_870.region001.gbk	1	6744	BATS_SAMN07137071_METAG_NOLODMIB	BATS_SAMN07137071_METAG-scaffold_870	6744	gcf_384	gcc_77	FALSE	FALSE	FALSE	FALSE	FALSE	TRUE	42.7152	0.965318	0.199918	0.600588	2896_1	Proteobacteria
137293	BATS_SAMN07137072_METAG-scaffold_20.region001.gbk	0	27260	BATS_SAMN07137072_METAG_DMGBPHJB	BATS_SAMN07137072_METAG-scaffold_20	42069	gcf_4968	gcc_4	FALSE	FALSE	FALSE	FALSE	FALSE	TRUE	1.84703	0.49422	0.539496	0.685725	119_2	Gemmatimonadota
137295	BATS_SAMN07137072_METAG-scaffold_591.region001.gbk	1	8452	BATS_SAMN07137072_METAG_CLCLKCAA	BATS_SAMN07137072_METAG-scaffold_591	8452	gcf_6706	gcc_77	FALSE	FALSE	FALSE	FALSE	FALSE	TRUE	42.7152	0.965318	0.199918	0.683485	2904_1	Proteobacteria
137296	BATS_SAMN07137073_METAG-scaffold_1002.region001.gbk	1	5680	BATS_SAMN07137073_METAG_OPIJCGHA	BATS_SAMN07137073_METAG-scaffold_1002	5680	gcf_3080	gcc_14	FALSE	FALSE	FALSE	FALSE	TRUE	FALSE	1762.51	1	0.233869	0.392771	2092_2	Thermoplasmatota
137301	BATS_SAMN07137073_METAG-scaffold_254.region001.gbk	1	7677	BATS_SAMN07137073_METAG_JIPHEHIK	BATS_SAMN07137073_METAG-scaffold_254	10728	gcf_393	gcc_13	FALSE	FALSE	TRUE	FALSE	FALSE	FALSE	1523.6	0.984586	1.11022e-16	0.447752	189_2	Cyanobacteria
137302	BATS_SAMN07137073_METAG-scaffold_325.region001.gbk	1	9746	BATS_SAMN07137073_METAG_EDABFCCE	BATS_SAMN07137073_METAG-scaffold_325	9746	gcf_5436	gcc_14	FALSE	FALSE	FALSE	FALSE	TRUE	FALSE	1762.51	1	0.296264	0.585041	2005_5	Thermoplasmatota
137307	BATS_SAMN07137073_METAG-scaffold_965.region001.gbk	1	5790	BATS_SAMN07137073_METAG_LGLLGDEG	BATS_SAMN07137073_METAG-scaffold_965	5790	gcf_854	gcc_13	FALSE	FALSE	TRUE	FALSE	FALSE	FALSE	1523.6	0.984586	0.1375	0.729	213_2	Cyanobacteria
137310	BATS_SAMN07137074_METAG-scaffold_1863.region001.gbk	1	5242	BATS_SAMN07137074_METAG_DBCNLFDA	BATS_SAMN07137074_METAG-scaffold_1863	5242	gcf_5243	gcc_13	FALSE	FALSE	TRUE	FALSE	FALSE	FALSE	1523.6	0.984586	0.321767	0.625447	213_2	Cyanobacteria
137321	BATS_SAMN07137074_METAG-scaffold_668.region001.gbk	1	9145	BATS_SAMN07137074_METAG_JOKCIODF	BATS_SAMN07137074_METAG-scaffold_668	9145	gcf_1904	gcc_14	FALSE	FALSE	FALSE	FALSE	TRUE	FALSE	1762.51	1	0.241712	0.396977	2005_5	Thermoplasmatota
137330	BATS_SAMN07137075_METAG-scaffold_2236.region001.gbk	1	5238	BATS_SAMN07137075_METAG_FOJBPNOE	BATS_SAMN07137075_METAG-scaffold_2236	5238	gcf_12552	gcc_10	FALSE	FALSE	FALSE	FALSE	TRUE	FALSE	1310.14	0.999037	0.394827	0.849693	4491_1	Proteobacteria
137333	BATS_SAMN07137075_METAG-scaffold_357.region001.gbk	1	13603	BATS_SAMN07137075_METAG_AKJHGNLI	BATS_SAMN07137075_METAG-scaffold_357	14109	gcf_1291	gcc_55	FALSE	FALSE	FALSE	FALSE	FALSE	TRUE	102.572	1	0.404918	0.720014	3024_2	Actinobacteriota
137334	BATS_SAMN07137075_METAG-scaffold_36.region001.gbk	1	12256	BATS_SAMN07137075_METAG_MPKEGKFP	BATS_SAMN07137075_METAG-scaffold_36	37421	gcf_1667	gcc_14	FALSE	FALSE	FALSE	FALSE	TRUE	FALSE	1762.51	1	0.183869	0.327892	2005_5	Thermoplasmatota
137336	BATS_SAMN07137075_METAG-scaffold_458.region001.gbk	1	12189	BATS_SAMN07137075_METAG_MCFJILNF	BATS_SAMN07137075_METAG-scaffold_458	12189	gcf_2975	gcc_14	FALSE	FALSE	FALSE	FALSE	TRUE	FALSE	1762.51	1	0.37275	0.570624	2187_3	Thermoplasmatota
137353	BATS_SAMN07137076_METAG-scaffold_591.region001.gbk	1	8144	BATS_SAMN07137076_METAG_CNALAKDP	BATS_SAMN07137076_METAG-scaffold_591	8144	gcf_1420	gcc_14	FALSE	FALSE	FALSE	FALSE	TRUE	FALSE	1762.51	1	0.100858	0.202586	4443_1	Proteobacteria
137354	BATS_SAMN07137077_METAG-scaffold_360.region001.gbk	1	7077	BATS_SAMN07137077_METAG_HLPNONBN	BATS_SAMN07137077_METAG-scaffold_360	7077	gcf_5057	gcc_14	FALSE	FALSE	FALSE	FALSE	TRUE	FALSE	1762.51	1	0.165753	0.496889	2187_3	Thermoplasmatota
137373	BATS_SAMN07137080_METAG-scaffold_902.region001.gbk	1	8008	BATS_SAMN07137080_METAG_MCGMJANA	BATS_SAMN07137080_METAG-scaffold_902	8008	gcf_1386	gcc_14	FALSE	FALSE	FALSE	FALSE	TRUE	FALSE	1762.51	1	0.138643	0.424543	6103_1	Chloroflexota
137376	BATS_SAMN07137081_METAG-scaffold_492.region001.gbk	1	6466	BATS_SAMN07137081_METAG_LFGCCNJP	BATS_SAMN07137081_METAG-scaffold_492	6466	gcf_6388	gcc_14	FALSE	FALSE	FALSE	FALSE	TRUE	FALSE	1762.51	1	0.335387	0.533543	2187_3	Thermoplasmatota
137385	BATS_SAMN07137083_METAG-scaffold_573.region001.gbk	1	5694	BATS_SAMN07137083_METAG_PFLBGOLP	BATS_SAMN07137083_METAG-scaffold_573	5694	gcf_63	gcc_14	FALSE	FALSE	FALSE	FALSE	TRUE	FALSE	1762.51	1	0.0709298	0.442668	2005_5	Thermoplasmatota
137386	BATS_SAMN07137084_METAG-scaffold_780.region001.gbk	1	6004	BATS_SAMN07137084_METAG_IMFBFLEL	BATS_SAMN07137084_METAG-scaffold_780	6004	gcf_291	gcc_77	FALSE	FALSE	FALSE	FALSE	FALSE	TRUE	42.7152	0.965318	0.0799066	0.629717	2904_1	Proteobacteria
137388	BATS_SAMN07137085_METAG-scaffold_1088.region001.gbk	1	7404	BATS_SAMN07137085_METAG_HEMLJMMB	BATS_SAMN07137085_METAG-scaffold_1088	7404	gcf_169	gcc_14	FALSE	FALSE	FALSE	FALSE	TRUE	FALSE	1762.51	1	0.0869565	0.211578	3899_1	Bacteroidota
137391	BATS_SAMN07137085_METAG-scaffold_1453.region001.gbk	1	5791	BATS_SAMN07137085_METAG_FLNECHMN	BATS_SAMN07137085_METAG-scaffold_1453	5791	gcf_1199	gcc_104	FALSE	FALSE	TRUE	FALSE	FALSE	FALSE	3.88009	0.783237	0.42265	0.638842	5915_2	Proteobacteria
137392	BATS_SAMN07137085_METAG-scaffold_174.region001.gbk	1	12083	BATS_SAMN07137085_METAG_JNAMCKLG	BATS_SAMN07137085_METAG-scaffold_174	26322	gcf_378	gcc_14	FALSE	FALSE	FALSE	FALSE	TRUE	FALSE	1762.51	1	0.134171	0.226692	4746_1	Proteobacteria
137398	BATS_SAMN07137085_METAG-scaffold_34.region001.gbk	0	26863	BATS_SAMN07137085_METAG_JNAMCKLG	BATS_SAMN07137085_METAG-scaffold_34	58935	gcf_3249	gcc_24	FALSE	FALSE	FALSE	FALSE	TRUE	FALSE	40.4081	0.990366	0.210205	0.447399	4746_1	Proteobacteria
137401	BATS_SAMN07137086_METAG-scaffold_1553.region001.gbk	1	6479	BATS_SAMN07137086_METAG_FEFPGDCF	BATS_SAMN07137086_METAG-scaffold_1553	6479	gcf_1904	gcc_14	FALSE	FALSE	FALSE	FALSE	TRUE	FALSE	1762.51	1	0.22034	0.423514	2195_1	Thermoplasmatota
137408	BATS_SAMN07137086_METAG-scaffold_338.region001.gbk	1	14110	BATS_SAMN07137086_METAG_CBCPBEDH	BATS_SAMN07137086_METAG-scaffold_338	15829	gcf_3266	gcc_14	FALSE	FALSE	FALSE	FALSE	TRUE	FALSE	1762.51	1	0.450275	0.64018	2187_6	Thermoplasmatota
137414	BATS_SAMN07137086_METAG-scaffold_587.region001.gbk	1	11518	BATS_SAMN07137086_METAG_EAIIBGIL	BATS_SAMN07137086_METAG-scaffold_587	11518	gcf_2475	gcc_10	FALSE	FALSE	FALSE	FALSE	TRUE	FALSE	1310.14	0.999037	0.393023	0.798854	4357_2	Cyanobacteria
137416	BATS_SAMN07137087_METAG-scaffold_1029.region001.gbk	1	6693	BATS_SAMN07137087_METAG_AOMNNNFD	BATS_SAMN07137087_METAG-scaffold_1029	6693	gcf_6638	gcc_14	FALSE	FALSE	FALSE	FALSE	TRUE	FALSE	1762.51	1	0.352501	0.499957	6392_1	Chloroflexota
137420	BATS_SAMN07137087_METAG-scaffold_215.region001.gbk	1	13044	BATS_SAMN07137087_METAG_MJFPPJJK	BATS_SAMN07137087_METAG-scaffold_215	13824	gcf_1624	gcc_14	FALSE	FALSE	FALSE	FALSE	TRUE	FALSE	1762.51	1	0.258643	0.375157	3094_1	Marinisomatota
137424	BATS_SAMN07137087_METAG-scaffold_341.region001.gbk	1	11110	BATS_SAMN07137087_METAG_CDOPEKMJ	BATS_SAMN07137087_METAG-scaffold_341	11110	gcf_1830	gcc_181	FALSE	FALSE	FALSE	FALSE	FALSE	TRUE	7.96101	0.61657	0.564417	0.638234	6391_1	Chloroflexota
137425	BATS_SAMN07137087_METAG-scaffold_387.region001.gbk	1	10342	BATS_SAMN07137087_METAG_CDOPEKMJ	BATS_SAMN07137087_METAG-scaffold_387	10342	gcf_5527	gcc_84	FALSE	FALSE	FALSE	FALSE	FALSE	TRUE	74.2455	0.998073	0.349098	0.678206	6391_1	Chloroflexota
137430	BATS_SAMN07137088_METAG-scaffold_1042.region001.gbk	1	6965	BATS_SAMN07137088_METAG_IKCGGBJH	BATS_SAMN07137088_METAG-scaffold_1042	6965	gcf_390	gcc_92	FALSE	FALSE	FALSE	FALSE	FALSE	TRUE	201.816	1	0.186508	0.433405	4878_1	Proteobacteria
137434	BATS_SAMN07137088_METAG-scaffold_20.region001.gbk	0	41197	BATS_SAMN07137088_METAG_FCCPHKBE	BATS_SAMN07137088_METAG-scaffold_20	65278	gcf_655	gcc_92	FALSE	FALSE	FALSE	FALSE	FALSE	TRUE	201.816	1	0.120164	0.33321	4880_3	Proteobacteria
137435	BATS_SAMN07137088_METAG-scaffold_208.region001.gbk	1	17325	BATS_SAMN07137088_METAG_NHCENLAJ	BATS_SAMN07137088_METAG-scaffold_208	21247	gcf_1220	gcc_10	FALSE	FALSE	FALSE	FALSE	TRUE	FALSE	1310.14	0.999037	0.251017	0.641791	3933_5	Bacteroidota
137466	BATS_SAMN07137091_METAG-scaffold_387.region001.gbk	1	10384	BATS_SAMN07137091_METAG_EDBAJBAA	BATS_SAMN07137091_METAG-scaffold_387	10384	gcf_3132	gcc_14	FALSE	FALSE	FALSE	FALSE	TRUE	FALSE	1762.51	1	0.13289	0.29935	3782_2	Bacteroidota
137468	BATS_SAMN07137091_METAG-scaffold_527.region001.gbk	1	8739	BATS_SAMN07137091_METAG_KNJMJEOC	BATS_SAMN07137091_METAG-scaffold_527	8739	gcf_621	gcc_14	FALSE	FALSE	FALSE	FALSE	TRUE	FALSE	1762.51	1	0.14344	0.486165	2005_5	Thermoplasmatota
137474	BATS_SAMN07137092_METAG-scaffold_1006.region001.gbk	1	6433	BATS_SAMN07137092_METAG_HLMFKHHG	BATS_SAMN07137092_METAG-scaffold_1006	6433	gcf_1149	gcc_14	FALSE	FALSE	FALSE	FALSE	TRUE	FALSE	1762.51	1	0.212161	0.569607	2152_1	Thermoplasmatota
137475	BATS_SAMN07137092_METAG-scaffold_107.region001.gbk	1	10227	BATS_SAMN07137092_METAG_AEDGPECG	BATS_SAMN07137092_METAG-scaffold_107	19340	gcf_5850	gcc_13	FALSE	FALSE	TRUE	FALSE	FALSE	FALSE	1523.6	0.984586	0.0111334	0.511626	190_0	Cyanobacteria
137485	BATS_SAMN07137092_METAG-scaffold_419.region001.gbk	1	9668	BATS_SAMN07137092_METAG_AEDGPECG	BATS_SAMN07137092_METAG-scaffold_419	10367	gcf_393	gcc_13	FALSE	FALSE	TRUE	FALSE	FALSE	FALSE	1523.6	0.984586	1.11022e-16	0.447752	190_0	Cyanobacteria
137486	BATS_SAMN07137092_METAG-scaffold_442.region001.gbk	1	10043	BATS_SAMN07137092_METAG_HLMFKHHG	BATS_SAMN07137092_METAG-scaffold_442	10043	gcf_6940	gcc_21	FALSE	FALSE	FALSE	FALSE	FALSE	TRUE	12.8403	0.958574	0.259649	0.580373	2152_1	Thermoplasmatota
137487	BATS_SAMN07137092_METAG-scaffold_488.region001.gbk	1	5946	BATS_SAMN07137092_METAG_AEDGPECG	BATS_SAMN07137092_METAG-scaffold_488	9466	gcf_723	gcc_13	FALSE	FALSE	TRUE	FALSE	FALSE	FALSE	1523.6	0.984586	0.337648	0.708021	190_0	Cyanobacteria
137489	BATS_SAMN07137092_METAG-scaffold_651.region001.gbk	1	5940	BATS_SAMN07137092_METAG_AEDGPECG	BATS_SAMN07137092_METAG-scaffold_651	8042	gcf_3059	gcc_13	FALSE	FALSE	TRUE	FALSE	FALSE	FALSE	1523.6	0.984586	0.0368331	0.713028	190_0	Cyanobacteria
137491	BATS_SAMN07137092_METAG-scaffold_701.region001.gbk	1	7792	BATS_SAMN07137092_METAG_AEDGPECG	BATS_SAMN07137092_METAG-scaffold_701	7792	gcf_2612	gcc_10	FALSE	FALSE	FALSE	FALSE	TRUE	FALSE	1310.14	0.999037	0.231479	0.530843	190_0	Cyanobacteria
137507	BATS_SAMN07137095_METAG-scaffold_1219.region001.gbk	1	6165	BATS_SAMN07137095_METAG_DGHJJOFH	BATS_SAMN07137095_METAG-scaffold_1219	6165	gcf_1904	gcc_14	FALSE	FALSE	FALSE	FALSE	TRUE	FALSE	1762.51	1	0.213965	0.449518	1994_1	Thermoplasmatota
137518	BATS_SAMN07137096_METAG-scaffold_136.region001.gbk	1	15850	BATS_SAMN07137096_METAG_GCLCDGIG	BATS_SAMN07137096_METAG-scaffold_136	15850	gcf_7122	gcc_77	FALSE	FALSE	FALSE	FALSE	FALSE	TRUE	42.7152	0.965318	0.432197	0.735014	2904_1	Proteobacteria
137521	BATS_SAMN07137096_METAG-scaffold_747.region001.gbk	1	6885	BATS_SAMN07137096_METAG_ELCMKIIM	BATS_SAMN07137096_METAG-scaffold_747	6885	gcf_5057	gcc_14	FALSE	FALSE	FALSE	FALSE	TRUE	FALSE	1762.51	1	0.189069	0.502481	1980_1	Thermoplasmatota
137522	BATS_SAMN07137097_METAG-scaffold_1.region001.gbk	0	21903	BATS_SAMN07137097_METAG_HPCMMKML	BATS_SAMN07137097_METAG-scaffold_1	58191	gcf_2578	gcc_14	FALSE	FALSE	FALSE	FALSE	TRUE	FALSE	1762.51	1	0.0690412	0.365638	5540_4	Proteobacteria
137527	BATS_SAMN07137098_METAG-scaffold_1028.region001.gbk	1	6481	BATS_SAMN07137098_METAG_KDLBKOGG	BATS_SAMN07137098_METAG-scaffold_1028	6481	gcf_1519	gcc_9	FALSE	TRUE	FALSE	FALSE	FALSE	FALSE	47.399	1	0.123909	0.240177	178_1	Cyanobacteria
137530	BATS_SAMN07137098_METAG-scaffold_326.region001.gbk	1	13538	BATS_SAMN07137098_METAG_KDLBKOGG	BATS_SAMN07137098_METAG-scaffold_326	13538	gcf_1335	gcc_14	FALSE	FALSE	FALSE	FALSE	TRUE	FALSE	1762.51	1	0.0985507	0.522248	178_1	Cyanobacteria
137532	BATS_SAMN07137098_METAG-scaffold_435.region001.gbk	1	11313	BATS_SAMN07137098_METAG_KDLBKOGG	BATS_SAMN07137098_METAG-scaffold_435	11313	gcf_77	gcc_10	FALSE	FALSE	FALSE	FALSE	TRUE	FALSE	1310.14	0.999037	0.0883397	0.819203	178_1	Cyanobacteria
137539	BATS_SAMN07137100_METAG-scaffold_316.region001.gbk	1	7386	BATS_SAMN07137100_METAG_OACKIIJO	BATS_SAMN07137100_METAG-scaffold_316	7386	gcf_1633	gcc_14	FALSE	FALSE	FALSE	FALSE	TRUE	FALSE	1762.51	1	0.0693977	0.448256	5540_4	Proteobacteria
137545	BATS_SAMN07137101_METAG-scaffold_40.region001.gbk	0	21173	BATS_SAMN07137101_METAG_GJDEHKHE	BATS_SAMN07137101_METAG-scaffold_40	32179	gcf_682	gcc_10	FALSE	FALSE	FALSE	FALSE	TRUE	FALSE	1310.14	0.999037	0.374457	0.750483	3928_1	Bacteroidota
137548	BATS_SAMN07137101_METAG-scaffold_709.region001.gbk	1	8505	BATS_SAMN07137101_METAG_NKPGGILM	BATS_SAMN07137101_METAG-scaffold_709	8505	gcf_169	gcc_14	FALSE	FALSE	FALSE	FALSE	TRUE	FALSE	1762.51	1	0.0969724	0.270281	3895_1	Bacteroidota
137560	BATS_SAMN07137103_METAG-scaffold_693.region001.gbk	1	7290	BATS_SAMN07137103_METAG_MCKKEMIF	BATS_SAMN07137103_METAG-scaffold_693	7290	gcf_48	gcc_10	FALSE	FALSE	FALSE	FALSE	TRUE	FALSE	1310.14	0.999037	0.0854708	0.562616	3933_5	Bacteroidota
137569	BATS_SAMN07137104_METAG-scaffold_482.region001.gbk	1	7351	BATS_SAMN07137104_METAG_JIGDCEIA	BATS_SAMN07137104_METAG-scaffold_482	7351	gcf_1663	gcc_14	FALSE	FALSE	FALSE	FALSE	TRUE	FALSE	1762.51	1	0.200756	0.407976	1994_1	Thermoplasmatota
137585	BATS_SAMN07137107_METAG-scaffold_571.region001.gbk	1	8395	BATS_SAMN07137107_METAG_HGKKMLFJ	BATS_SAMN07137107_METAG-scaffold_571	8395	gcf_162	gcc_14	FALSE	FALSE	FALSE	FALSE	TRUE	FALSE	1762.51	1	0.280495	0.507472	2187_3	Thermoplasmatota
137587	BATS_SAMN07137107_METAG-scaffold_835.region001.gbk	1	6808	BATS_SAMN07137107_METAG_AJGBLDKM	BATS_SAMN07137107_METAG-scaffold_835	6808	gcf_978	gcc_10	FALSE	FALSE	FALSE	FALSE	TRUE	FALSE	1310.14	0.999037	0	0.773808	4216_1	Cyanobacteria
137600	BATS_SAMN07137109_METAG-scaffold_735.region001.gbk	1	6802	BATS_SAMN07137109_METAG_LGJHHBEP	BATS_SAMN07137109_METAG-scaffold_735	6802	gcf_849	gcc_92	FALSE	TRUE	FALSE	FALSE	FALSE	FALSE	201.816	1	0.0853473	0.432947	4577_2	Proteobacteria
137612	BATS_SAMN07137112_METAG-scaffold_1198.region001.gbk	1	5070	BATS_SAMN07137112_METAG_DACJBCCJ	BATS_SAMN07137112_METAG-scaffold_1198	5070	gcf_232	gcc_14	FALSE	FALSE	FALSE	FALSE	TRUE	FALSE	1762.51	1	0.214768	0.561905	3355_2	Bacteroidota
137614	BATS_SAMN07137112_METAG-scaffold_325.region001.gbk	1	11025	BATS_SAMN07137112_METAG_BOBCDACC	BATS_SAMN07137112_METAG-scaffold_325	11025	gcf_1555	gcc_10	FALSE	FALSE	FALSE	FALSE	TRUE	FALSE	1310.14	0.999037	0.279614	0.698236	3933_5	Bacteroidota
137619	BATS_SAMN07137113_METAG-scaffold_23.region001.gbk	0	10216	BATS_SAMN07137113_METAG_PCFJMMFL	BATS_SAMN07137113_METAG-scaffold_23	30478	gcf_1290	gcc_13	FALSE	FALSE	TRUE	FALSE	FALSE	FALSE	1523.6	0.984586	0	0.642779	4357_2	Cyanobacteria
137624	BATS_SAMN07137114_METAG-scaffold_1213.region001.gbk	1	8991	BATS_SAMN07137114_METAG_IHKMJKEF	BATS_SAMN07137114_METAG-scaffold_1213	8991	gcf_208	gcc_14	FALSE	FALSE	FALSE	FALSE	TRUE	FALSE	1762.51	1	0.255073	0.302291	1921_1	Thermoplasmatota
137627	BATS_SAMN07137114_METAG-scaffold_1504.region001.gbk	1	8075	BATS_SAMN07137114_METAG_IGDCFAFN	BATS_SAMN07137114_METAG-scaffold_1504	8075	gcf_36	gcc_14	FALSE	FALSE	FALSE	FALSE	TRUE	FALSE	1762.51	1	0.304475	0.462867	6392_1	Chloroflexota
137636	BATS_SAMN07137114_METAG-scaffold_267.region001.gbk	1	18251	BATS_SAMN07137114_METAG_AICJLGGM	BATS_SAMN07137114_METAG-scaffold_267	18251	gcf_7094	gcc_60	FALSE	FALSE	FALSE	FALSE	FALSE	TRUE	25.3596	0.986513	0.34534	0.635304	1475_1	Proteobacteria
137638	BATS_SAMN07137114_METAG-scaffold_348.region001.gbk	1	13793	BATS_SAMN07137114_METAG_NELPOKOJ	BATS_SAMN07137114_METAG-scaffold_348	16511	gcf_1105	gcc_14	FALSE	FALSE	FALSE	FALSE	TRUE	FALSE	1762.51	1	0.383914	0.657865	4204_1	Proteobacteria
137641	BATS_SAMN07137114_METAG-scaffold_469.region001.gbk	1	10474	BATS_SAMN07137114_METAG_LFKKKCBJ	BATS_SAMN07137114_METAG-scaffold_469	14376	gcf_2363	gcc_14	FALSE	FALSE	FALSE	FALSE	TRUE	FALSE	1762.51	1	0.27845	0.623178	3080_1	Marinisomatota
137652	BATS_SAMN07137115_METAG-scaffold_357.region001.gbk	1	11427	BATS_SAMN07137115_METAG_HGCMJEPI	BATS_SAMN07137115_METAG-scaffold_357	11889	gcf_6924	gcc_14	FALSE	FALSE	FALSE	FALSE	TRUE	FALSE	1762.51	1	0.296438	0.695333	5009_2	Proteobacteria
137661	BATS_SAMN07137115_METAG-scaffold_761.region001.gbk	1	7879	BATS_SAMN07137115_METAG_EELPPNJD	BATS_SAMN07137115_METAG-scaffold_761	7879	gcf_1454	gcc_92	FALSE	TRUE	FALSE	FALSE	FALSE	FALSE	201.816	1	0.0900114	0.45364	5540_4	Proteobacteria
137667	BATS_SAMN07137116_METAG-scaffold_485.region001.gbk	1	11724	BATS_SAMN07137116_METAG_HKMJJCKM	BATS_SAMN07137116_METAG-scaffold_485	11724	gcf_3083	gcc_108	FALSE	FALSE	FALSE	FALSE	TRUE	FALSE	8.07802	0.684008	0.172067	0.693526	2454_2	Actinobacteriota
137672	BATS_SAMN07137116_METAG-scaffold_705.region001.gbk	1	9485	BATS_SAMN07137116_METAG_NBKFCJPH	BATS_SAMN07137116_METAG-scaffold_705	9485	gcf_3083	gcc_108	FALSE	FALSE	FALSE	FALSE	TRUE	FALSE	8.07802	0.684008	0.177406	0.687429	2445_1	Actinobacteriota
137674	BATS_SAMN07137116_METAG-scaffold_763.region001.gbk	1	9110	BATS_SAMN07137116_METAG_NNFKILOB	BATS_SAMN07137116_METAG-scaffold_763	9110	gcf_11412	gcc_14	FALSE	FALSE	FALSE	FALSE	TRUE	FALSE	1762.51	1	0.370322	0.517802	1921_1	Thermoplasmatota
137684	BATS_SAMN07137117_METAG-scaffold_738.region001.gbk	1	9780	BATS_SAMN07137117_METAG_CFLJHKNG	BATS_SAMN07137117_METAG-scaffold_738	9780	gcf_1343	gcc_14	FALSE	FALSE	FALSE	FALSE	TRUE	FALSE	1762.51	1	0.186487	0.286121	6385_1	Chloroflexota
137692	BATS_SAMN07137118_METAG-scaffold_1405.region001.gbk	1	7459	BATS_SAMN07137118_METAG_GCDDPGOJ	BATS_SAMN07137118_METAG-scaffold_1405	7459	gcf_829	gcc_9	FALSE	TRUE	FALSE	FALSE	FALSE	FALSE	47.399	1	0.306669	0.317097	3933_5	Bacteroidota
137693	BATS_SAMN07137118_METAG-scaffold_1410.region001.gbk	1	7445	BATS_SAMN07137118_METAG_GCDDPGOJ	BATS_SAMN07137118_METAG-scaffold_1410	7445	gcf_5784	gcc_10	FALSE	FALSE	FALSE	FALSE	TRUE	FALSE	1310.14	0.999037	0.223507	0.799937	3933_5	Bacteroidota
137695	BATS_SAMN07137118_METAG-scaffold_2415.region001.gbk	1	5347	BATS_SAMN07137118_METAG_LJJDBMJI	BATS_SAMN07137118_METAG-scaffold_2415	5347	gcf_255	gcc_14	FALSE	FALSE	FALSE	FALSE	TRUE	FALSE	1762.51	1	0.193102	0.274999	4875_1	Proteobacteria
137696	BATS_SAMN07137118_METAG-scaffold_2461.region001.gbk	1	5279	BATS_SAMN07137118_METAG_CCJCCPLP	BATS_SAMN07137118_METAG-scaffold_2461	5279	gcf_3293	gcc_92	FALSE	FALSE	FALSE	FALSE	FALSE	TRUE	201.816	1	0.418598	0.682571	4670_1	Proteobacteria
137708	BATS_SAMN07137119_METAG-scaffold_1423.region001.gbk	1	7140	BATS_SAMN07137119_METAG_GBKLLHJK	BATS_SAMN07137119_METAG-scaffold_1423	7140	gcf_169	gcc_14	FALSE	FALSE	FALSE	FALSE	TRUE	FALSE	1762.51	1	0.0652174	0.159708	6116_2	Chloroflexota
137715	BATS_SAMN07137119_METAG-scaffold_27.region001.gbk	0	22339	BATS_SAMN07137119_METAG_FDMDFKPG	BATS_SAMN07137119_METAG-scaffold_27	51313	gcf_3230	gcc_14	FALSE	FALSE	FALSE	FALSE	TRUE	FALSE	1762.51	1	0.429124	0.6002	2005_5	Thermoplasmatota
137723	BATS_SAMN07137119_METAG-scaffold_537.region001.gbk	1	12685	BATS_SAMN07137119_METAG_ECKIKAHJ	BATS_SAMN07137119_METAG-scaffold_537	12685	gcf_48	gcc_10	FALSE	FALSE	FALSE	FALSE	TRUE	FALSE	1310.14	0.999037	0.0854708	0.562616	3943_1	Bacteroidota
137727	BATS_SAMN07137119_METAG-scaffold_613.region001.gbk	0	10216	BATS_SAMN07137119_METAG_KMAJOMNB	BATS_SAMN07137119_METAG-scaffold_613	11744	gcf_2377	gcc_13	FALSE	FALSE	TRUE	FALSE	FALSE	FALSE	1523.6	0.984586	0	0.65042	4242_2	Cyanobacteria
137730	BATS_SAMN07137119_METAG-scaffold_73.region001.gbk	0	21212	BATS_SAMN07137119_METAG_KMAJOMNB	BATS_SAMN07137119_METAG-scaffold_73	33586	gcf_1114	gcc_10	FALSE	FALSE	FALSE	FALSE	TRUE	FALSE	1310.14	0.999037	0	0.770932	4242_2	Cyanobacteria
137734	BATS_SAMN07137120_METAG-scaffold_153.region001.gbk	1	12986	BATS_SAMN07137120_METAG_IGNAKKMM	BATS_SAMN07137120_METAG-scaffold_153	16078	gcf_11824	gcc_2	FALSE	FALSE	FALSE	FALSE	FALSE	TRUE	51.9577	0.987476	0.400201	0.730054	2762_1	Crenarchaeota
137735	BATS_SAMN07137120_METAG-scaffold_1756.region001.gbk	1	5052	BATS_SAMN07137120_METAG_JAMJNDDO	BATS_SAMN07137120_METAG-scaffold_1756	5052	gcf_6501	gcc_108	FALSE	FALSE	FALSE	FALSE	TRUE	FALSE	8.07802	0.684008	0.23723	0.653891	2445_1	Actinobacteriota
137741	BATS_SAMN07137120_METAG-scaffold_615.region001.gbk	1	8448	BATS_SAMN07137120_METAG_IFIKIEGC	BATS_SAMN07137120_METAG-scaffold_615	8448	gcf_125	gcc_14	FALSE	FALSE	FALSE	FALSE	TRUE	FALSE	1762.51	1	0.173672	0.246933	3061_1	Marinisomatota
137768	BATS_SAMN07137122_METAG-scaffold_1699.region001.gbk	1	6869	BATS_SAMN07137122_METAG_POMIHLNN	BATS_SAMN07137122_METAG-scaffold_1699	6869	gcf_63	gcc_14	FALSE	FALSE	FALSE	FALSE	TRUE	FALSE	1762.51	1	0.0217391	0.383817	2092_2	Thermoplasmatota
137772	BATS_SAMN07137122_METAG-scaffold_2053.region001.gbk	1	6211	BATS_SAMN07137122_METAG_LMKBMCIO	BATS_SAMN07137122_METAG-scaffold_2053	6211	gcf_421	gcc_14	FALSE	FALSE	FALSE	FALSE	TRUE	FALSE	1762.51	1	0.17754	0.460239	5540_4	Proteobacteria
137776	BATS_SAMN07137122_METAG-scaffold_476.region001.gbk	1	13066	BATS_SAMN07137122_METAG_KCFJMBNL	BATS_SAMN07137122_METAG-scaffold_476	13066	gcf_5066	gcc_14	FALSE	FALSE	FALSE	FALSE	TRUE	FALSE	1762.51	1	0.301773	0.450326	6116_2	Chloroflexota
137788	BATS_SAMN07137123_METAG-scaffold_589.region001.gbk	1	8112	BATS_SAMN07137123_METAG_EAIGKCKL	BATS_SAMN07137123_METAG-scaffold_589	8112	gcf_2893	gcc_14	FALSE	FALSE	FALSE	FALSE	TRUE	FALSE	1762.51	1	0.29134	0.332351	2092_2	Thermoplasmatota
137790	BATS_SAMN08390924_METAG-scaffold_1033.region001.gbk	1	9726	BATS_SAMN08390924_METAG_ACJECHKF	BATS_SAMN08390924_METAG-scaffold_1033	9726	gcf_9066	gcc_14	FALSE	FALSE	FALSE	FALSE	TRUE	FALSE	1762.51	1	0.363922	0.61406	3948_1	Bacteroidota
137792	BATS_SAMN08390924_METAG-scaffold_15.region001.gbk	1	14793	BATS_SAMN08390924_METAG_DKCBAJOE	BATS_SAMN08390924_METAG-scaffold_15	51232	gcf_911	gcc_14	FALSE	FALSE	FALSE	FALSE	TRUE	FALSE	1762.51	1	0.310431	0.615277	3355_2	Bacteroidota
137803	BATS_SAMN08390924_METAG-scaffold_79.region001.gbk	1	20481	BATS_SAMN08390924_METAG_JMMHNNAF	BATS_SAMN08390924_METAG-scaffold_79	31288	gcf_390	gcc_92	FALSE	FALSE	FALSE	FALSE	FALSE	TRUE	201.816	1	0.190113	0.435736	4568_2	Proteobacteria
137809	BATS_SAMN08390925_METAG-scaffold_136.region001.gbk	1	35978	BATS_SAMN08390925_METAG_PDJJPGJA	BATS_SAMN08390925_METAG-scaffold_136	42412	gcf_3071	gcc_77	FALSE	FALSE	FALSE	FALSE	FALSE	TRUE	42.7152	0.965318	0.46542	0.756017	2904_2	Proteobacteria
137813	BATS_SAMN08390925_METAG-scaffold_1676.region001.gbk	1	11336	BATS_SAMN08390925_METAG_NFEKAKIB	BATS_SAMN08390925_METAG-scaffold_1676	11336	gcf_125	gcc_14	FALSE	FALSE	FALSE	FALSE	TRUE	FALSE	1762.51	1	0.180184	0.265697	3064_1	Marinisomatota
137814	BATS_SAMN08390925_METAG-scaffold_1705.region001.gbk	1	11254	BATS_SAMN08390925_METAG_CPFEIALL	BATS_SAMN08390925_METAG-scaffold_1705	11254	gcf_33	gcc_14	FALSE	FALSE	FALSE	FALSE	TRUE	FALSE	1762.51	1	0.196513	0.399592	1956_1	Thermoplasmatota
137822	BATS_SAMN08390925_METAG-scaffold_2396.region001.gbk	1	9212	BATS_SAMN08390925_METAG_JDEPEAEO	BATS_SAMN08390925_METAG-scaffold_2396	9212	gcf_6359	gcc_14	FALSE	FALSE	FALSE	FALSE	TRUE	FALSE	1762.51	1	0.356089	0.369789	2092_2	Thermoplasmatota
137824	BATS_SAMN08390925_METAG-scaffold_270.region001.gbk	0	21017	BATS_SAMN08390925_METAG_CFOGBJHL	BATS_SAMN08390925_METAG-scaffold_270	31313	gcf_1192	gcc_14	FALSE	FALSE	FALSE	FALSE	TRUE	FALSE	1762.51	1	0.433244	0.529486	1922_1	Thermoplasmatota
137826	BATS_SAMN08390925_METAG-scaffold_2987.region001.gbk	1	8167	BATS_SAMN08390925_METAG_KFHDJDIB	BATS_SAMN08390925_METAG-scaffold_2987	8167	gcf_5057	gcc_14	FALSE	FALSE	FALSE	FALSE	TRUE	FALSE	1762.51	1	0.260687	0.54642	1977_1	Thermoplasmatota
137828	BATS_SAMN08390925_METAG-scaffold_325.region001.gbk	1	20783	BATS_SAMN08390925_METAG_BJAOANMI	BATS_SAMN08390925_METAG-scaffold_325	28707	gcf_2974	gcc_14	FALSE	FALSE	FALSE	FALSE	TRUE	FALSE	1762.51	1	0.175526	0.427802	3895_1	Bacteroidota
137831	BATS_SAMN08390925_METAG-scaffold_4727.region001.gbk	1	6265	BATS_SAMN08390925_METAG_AOAKJKAN	BATS_SAMN08390925_METAG-scaffold_4727	6265	gcf_393	gcc_13	FALSE	FALSE	TRUE	FALSE	FALSE	FALSE	1523.6	0.984586	1.11022e-16	0.497956	4216_1	Cyanobacteria
137834	BATS_SAMN08390925_METAG-scaffold_831.region001.gbk	1	16830	BATS_SAMN08390925_METAG_BCPJKAJI	BATS_SAMN08390925_METAG-scaffold_831	17104	gcf_1840	gcc_14	FALSE	FALSE	FALSE	FALSE	TRUE	FALSE	1762.51	1	0.431798	0.658879	2909_1	Verrucomicrobiota
137837	BGEO_SAMN07136483_METAG-scaffold_10.region001.gbk	0	21224	BGEO_SAMN07136483_METAG_CEMEACFK	BGEO_SAMN07136483_METAG-scaffold_10	65594	gcf_409	gcc_10	FALSE	FALSE	TRUE	FALSE	TRUE	FALSE	1310.14	0.999037	1.11022e-16	0.821641	187_2	Cyanobacteria
137838	BGEO_SAMN07136483_METAG-scaffold_133.region001.gbk	1	8598	BGEO_SAMN07136483_METAG_ONBEHCJO	BGEO_SAMN07136483_METAG-scaffold_133	8598	gcf_378	gcc_14	FALSE	FALSE	FALSE	FALSE	TRUE	FALSE	1762.51	1	0.025641	0.148139	6187_1	Proteobacteria
137840	BGEO_SAMN07136483_METAG-scaffold_21.region001.gbk	1	6542	BGEO_SAMN07136483_METAG_CEMEACFK	BGEO_SAMN07136483_METAG-scaffold_21	36563	gcf_393	gcc_13	FALSE	FALSE	TRUE	FALSE	FALSE	FALSE	1523.6	0.984586	2.22045e-16	0.486673	187_2	Cyanobacteria
137841	BGEO_SAMN07136483_METAG-scaffold_28.region001.gbk	0	10234	BGEO_SAMN07136483_METAG_CEMEACFK	BGEO_SAMN07136483_METAG-scaffold_28	31781	gcf_5850	gcc_13	FALSE	FALSE	TRUE	FALSE	FALSE	FALSE	1523.6	0.984586	2.22045e-16	0.510527	187_2	Cyanobacteria
137842	BGEO_SAMN07136483_METAG-scaffold_30.region001.gbk	1	26162	BGEO_SAMN07136483_METAG_CEMEACFK	BGEO_SAMN07136483_METAG-scaffold_30	30637	gcf_4311	gcc_9	FALSE	TRUE	FALSE	FALSE	FALSE	FALSE	47.399	1	0.145123	0.441214	187_2	Cyanobacteria
137843	BGEO_SAMN07136483_METAG-scaffold_49.region001.gbk	1	20744	BGEO_SAMN07136483_METAG_CEMEACFK	BGEO_SAMN07136483_METAG-scaffold_49	20744	gcf_444	gcc_14	FALSE	FALSE	FALSE	FALSE	TRUE	FALSE	1762.51	1	0	0.662178	187_2	Cyanobacteria
137844	BGEO_SAMN07136483_METAG-scaffold_57.region001.gbk	1	10108	BGEO_SAMN07136483_METAG_CEMEACFK	BGEO_SAMN07136483_METAG-scaffold_57	18634	gcf_10082	gcc_13	FALSE	FALSE	TRUE	FALSE	FALSE	FALSE	1523.6	0.984586	0.0169492	0.655196	187_2	Cyanobacteria
137845	BGEO_SAMN07136483_METAG-scaffold_74.region001.gbk	0	10249	BGEO_SAMN07136483_METAG_CEMEACFK	BGEO_SAMN07136483_METAG-scaffold_74	15035	gcf_1282	gcc_20	FALSE	FALSE	TRUE	FALSE	FALSE	FALSE	23.3858	0.908478	0.00796813	0.641017	187_2	Cyanobacteria
137846	BGEO_SAMN07136484_METAG-scaffold_1041.region001.gbk	1	8452	BGEO_SAMN07136484_METAG_LCIOLPPA	BGEO_SAMN07136484_METAG-scaffold_1041	8452	gcf_237	gcc_14	FALSE	FALSE	FALSE	FALSE	TRUE	FALSE	1762.51	1	0.102589	0.209972	17_1	Bacteroidota
137851	BGEO_SAMN07136484_METAG-scaffold_1417.region001.gbk	1	7074	BGEO_SAMN07136484_METAG_IOPEPELH	BGEO_SAMN07136484_METAG-scaffold_1417	7074	gcf_1083	gcc_2	FALSE	FALSE	FALSE	FALSE	FALSE	TRUE	51.9577	0.987476	0.03125	0.625	941_1	Proteobacteria
137852	BGEO_SAMN07136484_METAG-scaffold_146.region001.gbk	1	19472	BGEO_SAMN07136484_METAG_EMLILGOI	BGEO_SAMN07136484_METAG-scaffold_146	21810	gcf_3230	gcc_14	FALSE	FALSE	FALSE	FALSE	TRUE	FALSE	1762.51	1	0.452764	0.566265	1939_1	Thermoplasmatota
137855	BGEO_SAMN07136484_METAG-scaffold_308.region001.gbk	1	15591	BGEO_SAMN07136484_METAG_CGMEBLGP	BGEO_SAMN07136484_METAG-scaffold_308	15591	gcf_1033	gcc_14	FALSE	FALSE	FALSE	FALSE	TRUE	FALSE	1762.51	1	0.391267	0.597969	1934_1	Thermoplasmatota
137867	BGEO_SAMN07136485_METAG-scaffold_1065.region001.gbk	1	9066	BGEO_SAMN07136485_METAG_JNMKEODJ	BGEO_SAMN07136485_METAG-scaffold_1065	9066	gcf_77	gcc_10	FALSE	FALSE	FALSE	FALSE	TRUE	FALSE	1310.14	0.999037	0.0287141	0.808662	187_2	Cyanobacteria
137872	BGEO_SAMN07136485_METAG-scaffold_20.region001.gbk	0	10204	BGEO_SAMN07136485_METAG_JNMKEODJ	BGEO_SAMN07136485_METAG-scaffold_20	50390	gcf_2984	gcc_13	FALSE	FALSE	TRUE	FALSE	FALSE	FALSE	1523.6	0.984586	0.0469749	0.733817	187_2	Cyanobacteria
137873	BGEO_SAMN07136485_METAG-scaffold_203.region001.gbk	1	16803	BGEO_SAMN07136485_METAG_MFHLHAMG	BGEO_SAMN07136485_METAG-scaffold_203	21847	gcf_551	gcc_60	FALSE	FALSE	FALSE	FALSE	FALSE	TRUE	25.3596	0.986513	0.282237	0.580053	4970_1	Proteobacteria
137874	BGEO_SAMN07136485_METAG-scaffold_2085.region001.gbk	1	6212	BGEO_SAMN07136485_METAG_IANJLJAD	BGEO_SAMN07136485_METAG-scaffold_2085	6212	gcf_780	gcc_14	FALSE	FALSE	FALSE	FALSE	TRUE	FALSE	1762.51	1	0.0322581	0.10643	6187_1	Proteobacteria
137875	BGEO_SAMN07136485_METAG-scaffold_2115.region001.gbk	1	6156	BGEO_SAMN07136485_METAG_JNMKEODJ	BGEO_SAMN07136485_METAG-scaffold_2115	6156	gcf_1335	gcc_14	FALSE	FALSE	FALSE	FALSE	TRUE	FALSE	1762.51	1	0.0954113	0.440249	187_2	Cyanobacteria
137885	BGEO_SAMN07136485_METAG-scaffold_79.region001.gbk	1	10070	BGEO_SAMN07136485_METAG_JNMKEODJ	BGEO_SAMN07136485_METAG-scaffold_79	33258	gcf_588	gcc_10	FALSE	FALSE	TRUE	FALSE	FALSE	FALSE	1310.14	0.999037	0.0121951	0.694229	187_2	Cyanobacteria
137887	BGEO_SAMN07136485_METAG-scaffold_85.region001.gbk	1	32646	BGEO_SAMN07136485_METAG_DMOPGOCO	BGEO_SAMN07136485_METAG-scaffold_85	32646	gcf_22	gcc_92	TRUE	FALSE	FALSE	FALSE	FALSE	FALSE	201.816	1	0.214979	0.247943	2057_2	Thermoplasmatota
137892	BGEO_SAMN07136486_METAG-scaffold_123.region001.gbk	0	20939	BGEO_SAMN07136486_METAG_PKNHFFDB	BGEO_SAMN07136486_METAG-scaffold_123	23693	gcf_760	gcc_14	FALSE	FALSE	FALSE	FALSE	TRUE	FALSE	1762.51	1	0.297847	0.398898	2057_2	Thermoplasmatota
137893	BGEO_SAMN07136486_METAG-scaffold_1579.region001.gbk	1	6295	BGEO_SAMN07136486_METAG_CHCEMAFJ	BGEO_SAMN07136486_METAG-scaffold_1579	6295	gcf_459	gcc_14	FALSE	FALSE	FALSE	FALSE	TRUE	FALSE	1762.51	1	0.251017	0.484175	3935_2	Bacteroidota
137895	BGEO_SAMN07136486_METAG-scaffold_179.region001.gbk	1	13055	BGEO_SAMN07136486_METAG_PKNHFFDB	BGEO_SAMN07136486_METAG-scaffold_179	20928	gcf_21	gcc_14	FALSE	FALSE	FALSE	FALSE	TRUE	FALSE	1762.51	1	0.213119	0.62258	2057_2	Thermoplasmatota
137907	BGEO_SAMN07136486_METAG-scaffold_484.region001.gbk	1	12678	BGEO_SAMN07136486_METAG_PKNHFFDB	BGEO_SAMN07136486_METAG-scaffold_484	12678	gcf_3147	gcc_92	TRUE	FALSE	FALSE	FALSE	FALSE	FALSE	201.816	1	0.299947	0.334344	2057_2	Thermoplasmatota
137912	BGEO_SAMN07136486_METAG-scaffold_796.region001.gbk	1	9480	BGEO_SAMN07136486_METAG_EJDIHFOJ	BGEO_SAMN07136486_METAG-scaffold_796	9480	gcf_3188	gcc_14	FALSE	FALSE	FALSE	FALSE	TRUE	FALSE	1762.51	1	0.307781	0.583622	1939_1	Thermoplasmatota
137913	BGEO_SAMN07136487_METAG-scaffold_1248.region001.gbk	1	6237	BGEO_SAMN07136487_METAG_KHBKCNPM	BGEO_SAMN07136487_METAG-scaffold_1248	6237	gcf_208	gcc_14	FALSE	FALSE	FALSE	FALSE	TRUE	FALSE	1762.51	1	0.194998	0.302234	1900_1	Thermoplasmatota
137914	BGEO_SAMN07136487_METAG-scaffold_1281.region001.gbk	1	6159	BGEO_SAMN07136487_METAG_KHBKCNPM	BGEO_SAMN07136487_METAG-scaffold_1281	6159	gcf_1691	gcc_14	FALSE	FALSE	FALSE	FALSE	TRUE	FALSE	1762.51	1	0.0854708	0.181818	1900_1	Thermoplasmatota
137915	BGEO_SAMN07136487_METAG-scaffold_1393.region001.gbk	1	5911	BGEO_SAMN07136487_METAG_MNLDHFIP	BGEO_SAMN07136487_METAG-scaffold_1393	5911	gcf_1054	gcc_14	FALSE	FALSE	FALSE	FALSE	TRUE	FALSE	1762.51	1	0.32283	0.45063	1913_1	Thermoplasmatota
137934	BGEO_SAMN07136489_METAG-scaffold_1424.region001.gbk	1	6678	BGEO_SAMN07136489_METAG_IFLGICPE	BGEO_SAMN07136489_METAG-scaffold_1424	7125	gcf_127	gcc_13	FALSE	FALSE	TRUE	FALSE	FALSE	FALSE	1523.6	0.984586	0.00985246	0.659497	183_1	Cyanobacteria
137935	BGEO_SAMN07136489_METAG-scaffold_163.region001.gbk	1	14128	BGEO_SAMN07136489_METAG_IFLGICPE	BGEO_SAMN07136489_METAG-scaffold_163	20479	gcf_588	gcc_10	FALSE	FALSE	TRUE	FALSE	TRUE	FALSE	1310.14	0.999037	0.0712351	0.764197	183_1	Cyanobacteria
137938	BGEO_SAMN07136489_METAG-scaffold_1942.region001.gbk	1	5859	BGEO_SAMN07136489_METAG_APEOGMHC	BGEO_SAMN07136489_METAG-scaffold_1942	5859	gcf_395	gcc_10	FALSE	FALSE	FALSE	FALSE	TRUE	FALSE	1310.14	0.999037	0	0.812724	187_2	Cyanobacteria
137940	BGEO_SAMN07136489_METAG-scaffold_26.region001.gbk	0	10554	BGEO_SAMN07136489_METAG_IFLGICPE	BGEO_SAMN07136489_METAG-scaffold_26	39147	gcf_5850	gcc_13	FALSE	FALSE	TRUE	FALSE	FALSE	FALSE	1523.6	0.984586	2.22045e-16	0.531809	183_1	Cyanobacteria
137944	BGEO_SAMN07136489_METAG-scaffold_35.region001.gbk	0	10237	BGEO_SAMN07136489_METAG_IFLGICPE	BGEO_SAMN07136489_METAG-scaffold_35	37887	gcf_267	gcc_13	FALSE	FALSE	TRUE	FALSE	FALSE	FALSE	1523.6	0.984586	0.0569946	0.672351	183_1	Cyanobacteria
137947	BGEO_SAMN07136489_METAG-scaffold_46.region001.gbk	0	19781	BGEO_SAMN07136489_METAG_IFLGICPE	BGEO_SAMN07136489_METAG-scaffold_46	33701	gcf_501	gcc_13	FALSE	FALSE	TRUE	FALSE	FALSE	FALSE	1523.6	0.984586	0	0.755947	183_1	Cyanobacteria
137950	BGEO_SAMN07136489_METAG-scaffold_592.region001.gbk	1	5520	BGEO_SAMN07136489_METAG_APEOGMHC	BGEO_SAMN07136489_METAG-scaffold_592	11433	gcf_2622	gcc_20	FALSE	FALSE	TRUE	FALSE	FALSE	FALSE	23.3858	0.908478	0.112362	0.560909	187_2	Cyanobacteria
137954	BGEO_SAMN07136489_METAG-scaffold_9.region001.gbk	0	10282	BGEO_SAMN07136489_METAG_APEOGMHC	BGEO_SAMN07136489_METAG-scaffold_9	54184	gcf_9789	gcc_13	FALSE	FALSE	TRUE	FALSE	FALSE	FALSE	1523.6	0.984586	0	0.567561	187_2	Cyanobacteria
137960	BGEO_SAMN07136490_METAG-scaffold_30.region001.gbk	0	21023	BGEO_SAMN07136490_METAG_GPJOMFPB	BGEO_SAMN07136490_METAG-scaffold_30	41827	gcf_123	gcc_14	FALSE	FALSE	FALSE	FALSE	TRUE	FALSE	1762.51	1	0.329647	0.425428	1934_1	Thermoplasmatota
137961	BGEO_SAMN07136490_METAG-scaffold_416.region001.gbk	1	10707	BGEO_SAMN07136490_METAG_GPJOMFPB	BGEO_SAMN07136490_METAG-scaffold_416	10707	gcf_2327	gcc_14	FALSE	FALSE	FALSE	FALSE	TRUE	FALSE	1762.51	1	0.3413	0.493436	1934_1	Thermoplasmatota
137968	BGEO_SAMN07136491_METAG-scaffold_163.region001.gbk	1	19299	BGEO_SAMN07136491_METAG_PKPIKKJD	BGEO_SAMN07136491_METAG-scaffold_163	19299	gcf_1454	gcc_92	FALSE	TRUE	FALSE	FALSE	FALSE	FALSE	201.816	1	0.0964783	0.475061	3511_1	Bacteroidota
137969	BGEO_SAMN07136491_METAG-scaffold_193.region001.gbk	1	17503	BGEO_SAMN07136491_METAG_CNFJCJEK	BGEO_SAMN07136491_METAG-scaffold_193	17503	gcf_22	gcc_92	TRUE	FALSE	FALSE	FALSE	FALSE	FALSE	201.816	1	0.123218	0.199619	2119_1	Thermoplasmatota
137970	BGEO_SAMN07136491_METAG-scaffold_203.region001.gbk	1	11904	BGEO_SAMN07136491_METAG_KGKLMFEA	BGEO_SAMN07136491_METAG-scaffold_203	17026	gcf_835	gcc_14	FALSE	FALSE	FALSE	FALSE	TRUE	FALSE	1762.51	1	0.170639	0.502481	2029_1	Thermoplasmatota
137981	BGEO_SAMN07136492_METAG-scaffold_1452.region001.gbk	1	8111	BGEO_SAMN07136492_METAG_HOIBJCCJ	BGEO_SAMN07136492_METAG-scaffold_1452	8111	gcf_454	gcc_17	FALSE	FALSE	FALSE	TRUE	FALSE	FALSE	106.013	0.998073	0.45977	0.653496	1883_3	Proteobacteria
137986	BGEO_SAMN07136492_METAG-scaffold_2285.region001.gbk	1	6373	BGEO_SAMN07136492_METAG_AFGJNMAI	BGEO_SAMN07136492_METAG-scaffold_2285	6373	gcf_576	gcc_10	FALSE	FALSE	FALSE	FALSE	TRUE	FALSE	1310.14	0.999037	0.351255	0.818836	3969_1	Bacteroidota
137987	BGEO_SAMN07136492_METAG-scaffold_2337.region001.gbk	1	6282	BGEO_SAMN07136492_METAG_DKCLOEMB	BGEO_SAMN07136492_METAG-scaffold_2337	6282	gcf_97	gcc_9	FALSE	TRUE	FALSE	FALSE	FALSE	FALSE	47.399	1	0.199912	0.428968	3511_1	Bacteroidota
137989	BGEO_SAMN07136492_METAG-scaffold_2808.region001.gbk	1	5710	BGEO_SAMN07136492_METAG_NGGNHLOC	BGEO_SAMN07136492_METAG-scaffold_2808	5710	gcf_5784	gcc_10	FALSE	FALSE	FALSE	FALSE	TRUE	FALSE	1310.14	0.999037	0.223507	0.799937	3935_2	Bacteroidota
137991	BGEO_SAMN07136492_METAG-scaffold_3215.region001.gbk	1	5283	BGEO_SAMN07136492_METAG_AOONLJII	BGEO_SAMN07136492_METAG-scaffold_3215	5283	gcf_911	gcc_14	FALSE	FALSE	FALSE	FALSE	TRUE	FALSE	1762.51	1	0.251017	0.538489	3972_1	Bacteroidota
137992	BGEO_SAMN07136492_METAG-scaffold_3226.region001.gbk	1	5271	BGEO_SAMN07136492_METAG_BNJMBGOG	BGEO_SAMN07136492_METAG-scaffold_3226	5271	gcf_300	gcc_10	FALSE	FALSE	FALSE	FALSE	TRUE	FALSE	1310.14	0.999037	0.0869565	0.732888	3985_1	Bacteroidota
137993	BGEO_SAMN07136492_METAG-scaffold_33.region001.gbk	1	22056	BGEO_SAMN07136492_METAG_AHHHHOOF	BGEO_SAMN07136492_METAG-scaffold_33	55554	gcf_3230	gcc_14	FALSE	FALSE	FALSE	FALSE	TRUE	FALSE	1762.51	1	0.494953	0.611601	1934_1	Thermoplasmatota
137994	BGEO_SAMN07136492_METAG-scaffold_344.region001.gbk	1	17321	BGEO_SAMN07136492_METAG_HFHHPMOF	BGEO_SAMN07136492_METAG-scaffold_344	17321	gcf_2165	gcc_14	FALSE	FALSE	FALSE	FALSE	TRUE	FALSE	1762.51	1	0.167721	0.261326	3801_2	Bacteroidota
138001	BGEO_SAMN07136493_METAG-scaffold_12.region001.gbk	0	22393	BGEO_SAMN07136493_METAG_PHMGHAPM	BGEO_SAMN07136493_METAG-scaffold_12	76742	gcf_4390	gcc_14	FALSE	FALSE	FALSE	FALSE	TRUE	FALSE	1762.51	1	0.39674	0.550528	2096_1	Thermoplasmatota
138003	BGEO_SAMN07136493_METAG-scaffold_1475.region001.gbk	1	5517	BGEO_SAMN07136493_METAG_HEGNMIHL	BGEO_SAMN07136493_METAG-scaffold_1475	5517	gcf_367	gcc_14	FALSE	FALSE	FALSE	FALSE	TRUE	FALSE	1762.51	1	0.206188	0.441366	3801_2	Bacteroidota
138010	BGEO_SAMN07136493_METAG-scaffold_83.region001.gbk	1	28638	BGEO_SAMN07136493_METAG_POEHAFDM	BGEO_SAMN07136493_METAG-scaffold_83	32710	gcf_701	gcc_55	FALSE	FALSE	FALSE	FALSE	FALSE	TRUE	102.572	1	0.555734	0.751999	4865_2	Proteobacteria
138012	BGEO_SAMN07136494_METAG-scaffold_100.region001.gbk	1	15862	BGEO_SAMN07136494_METAG_PHCODDJM	BGEO_SAMN07136494_METAG-scaffold_100	28386	gcf_5604	gcc_14	FALSE	FALSE	FALSE	FALSE	TRUE	FALSE	1762.51	1	0.230778	0.308581	1934_1	Thermoplasmatota
138015	BGEO_SAMN07136494_METAG-scaffold_2.region001.gbk	0	41614	BGEO_SAMN07136494_METAG_NPOHAHPK	BGEO_SAMN07136494_METAG-scaffold_2	105607	gcf_3071	gcc_77	FALSE	FALSE	FALSE	FALSE	FALSE	TRUE	42.7152	0.965318	0.459251	0.762409	2894_1	Proteobacteria
138017	BGEO_SAMN07136494_METAG-scaffold_29.region001.gbk	1	17440	BGEO_SAMN07136494_METAG_MLNFGMAP	BGEO_SAMN07136494_METAG-scaffold_29	48767	gcf_3431	gcc_14	FALSE	FALSE	FALSE	FALSE	TRUE	FALSE	1762.51	1	0.343105	0.389346	2096_1	Thermoplasmatota
138021	BGEO_SAMN07136494_METAG-scaffold_962.region001.gbk	1	6964	BGEO_SAMN07136494_METAG_NDFKLDDC	BGEO_SAMN07136494_METAG-scaffold_962	6964	gcf_3366	gcc_14	FALSE	FALSE	FALSE	FALSE	TRUE	FALSE	1762.51	1	0.170639	0.502481	1900_1	Thermoplasmatota
138022	BGEO_SAMN07136495_METAG-scaffold_1.region001.gbk	0	21023	BGEO_SAMN07136495_METAG_PHNNELEB	BGEO_SAMN07136495_METAG-scaffold_1	196905	gcf_123	gcc_14	FALSE	FALSE	FALSE	FALSE	TRUE	FALSE	1762.51	1	0.423172	0.465305	1930_1	Thermoplasmatota
138025	BGEO_SAMN07136495_METAG-scaffold_1847.region001.gbk	1	5841	BGEO_SAMN07136495_METAG_IMHMJFIJ	BGEO_SAMN07136495_METAG-scaffold_1847	5841	gcf_56	gcc_14	FALSE	FALSE	FALSE	FALSE	TRUE	FALSE	1762.51	1	0.0238698	0.0625284	6219_1	Proteobacteria
138026	BGEO_SAMN07136495_METAG-scaffold_2.region001.gbk	0	22346	BGEO_SAMN07136495_METAG_PHNNELEB	BGEO_SAMN07136495_METAG-scaffold_2	172910	gcf_3230	gcc_14	FALSE	FALSE	FALSE	FALSE	TRUE	FALSE	1762.51	1	0.459536	0.634098	1930_1	Thermoplasmatota
138027	BGEO_SAMN07136495_METAG-scaffold_275.region001.gbk	1	15603	BGEO_SAMN07136495_METAG_GCHAGJGF	BGEO_SAMN07136495_METAG-scaffold_275	16593	gcf_5926	gcc_14	FALSE	FALSE	FALSE	FALSE	TRUE	FALSE	1762.51	1	0.186875	0.270603	576_1	Proteobacteria
138033	BGEO_SAMN07136495_METAG-scaffold_504.region001.gbk	1	12174	BGEO_SAMN07136495_METAG_NOAIAOOH	BGEO_SAMN07136495_METAG-scaffold_504	12174	gcf_2404	gcc_13	FALSE	FALSE	TRUE	FALSE	FALSE	FALSE	1523.6	0.984586	0.252243	0.72849	183_1	Cyanobacteria
138035	BGEO_SAMN07136495_METAG-scaffold_605.region001.gbk	1	10931	BGEO_SAMN07136495_METAG_MBBOBFDD	BGEO_SAMN07136495_METAG-scaffold_605	10931	gcf_6378	gcc_14	FALSE	FALSE	FALSE	FALSE	TRUE	FALSE	1762.51	1	0.223604	0.57081	4116_2	Proteobacteria
138046	BGEO_SAMN07136496_METAG-scaffold_25.region001.gbk	1	16601	BGEO_SAMN07136496_METAG_FNIIHAMH	BGEO_SAMN07136496_METAG-scaffold_25	71212	gcf_1033	gcc_14	FALSE	FALSE	FALSE	FALSE	TRUE	FALSE	1762.51	1	0.412605	0.602325	1930_1	Thermoplasmatota
138051	BGEO_SAMN07136496_METAG-scaffold_80.region001.gbk	0	10894	BGEO_SAMN07136496_METAG_NAJLEHLF	BGEO_SAMN07136496_METAG-scaffold_80	32813	gcf_12574	gcc_8	FALSE	FALSE	TRUE	FALSE	FALSE	FALSE	112.516	0.998073	0.0794254	0.7	576_1	Proteobacteria
138052	BGEO_SAMN07136496_METAG-scaffold_81.region001.gbk	0	22097	BGEO_SAMN07136496_METAG_NAJLEHLF	BGEO_SAMN07136496_METAG-scaffold_81	32265	gcf_2483	gcc_14	FALSE	FALSE	FALSE	FALSE	TRUE	FALSE	1762.51	1	0.00901163	0.447216	576_1	Proteobacteria
138054	BGEO_SAMN07136497_METAG-scaffold_133.region001.gbk	1	8959	BGEO_SAMN07136497_METAG_EOMHGFFA	BGEO_SAMN07136497_METAG-scaffold_133	8959	gcf_1667	gcc_14	FALSE	FALSE	FALSE	FALSE	TRUE	FALSE	1762.51	1	0.32832	0.475622	1930_1	Thermoplasmatota
138076	BGEO_SAMN07136502_METAG-scaffold_793.region001.gbk	1	5479	BGEO_SAMN07136502_METAG_FEFFCJMI	BGEO_SAMN07136502_METAG-scaffold_793	5479	gcf_1259	gcc_14	FALSE	FALSE	FALSE	FALSE	TRUE	FALSE	1762.51	1	0.0683949	0.362282	1932_1	Thermoplasmatota
138082	BGEO_SAMN07136503_METAG-scaffold_392.region001.gbk	1	8736	BGEO_SAMN07136503_METAG_MCCLIMNH	BGEO_SAMN07136503_METAG-scaffold_392	8736	gcf_1259	gcc_14	FALSE	FALSE	FALSE	FALSE	TRUE	FALSE	1762.51	1	0.206979	0.371458	1935_2	Thermoplasmatota
138086	BGEO_SAMN07136503_METAG-scaffold_900.region001.gbk	1	5778	BGEO_SAMN07136503_METAG_GHDLECLK	BGEO_SAMN07136503_METAG-scaffold_900	5778	gcf_1757	gcc_14	FALSE	FALSE	FALSE	FALSE	TRUE	FALSE	1762.51	1	0.0854708	0.4499	1932_1	Thermoplasmatota
138089	BGEO_SAMN07136504_METAG-scaffold_298.region001.gbk	1	8513	BGEO_SAMN07136504_METAG_FBGOGENM	BGEO_SAMN07136504_METAG-scaffold_298	8513	gcf_1259	gcc_14	FALSE	FALSE	FALSE	FALSE	TRUE	FALSE	1762.51	1	0.224602	0.403691	1934_1	Thermoplasmatota
138091	BGEO_SAMN07136504_METAG-scaffold_494.region001.gbk	1	6754	BGEO_SAMN07136504_METAG_JFDCDIOI	BGEO_SAMN07136504_METAG-scaffold_494	6754	gcf_803	gcc_14	FALSE	FALSE	FALSE	FALSE	TRUE	FALSE	1762.51	1	0.153214	0.305878	4682_2	Proteobacteria
138093	BGEO_SAMN07136505_METAG-scaffold_12.region001.gbk	0	29100	BGEO_SAMN07136505_METAG_BPIECALF	BGEO_SAMN07136505_METAG-scaffold_12	110819	gcf_280	gcc_55	FALSE	FALSE	FALSE	FALSE	FALSE	TRUE	102.572	1	0.145624	0.732898	1855_1	Proteobacteria
138095	BGEO_SAMN07136505_METAG-scaffold_8.region001.gbk	0	10399	BGEO_SAMN07136505_METAG_BPIECALF	BGEO_SAMN07136505_METAG-scaffold_8	140943	gcf_268	gcc_123	FALSE	FALSE	FALSE	FALSE	FALSE	TRUE	123.321	0.975915	0.0560592	0.0925148	1855_1	Proteobacteria
138097	BGEO_SAMN07136506_METAG-scaffold_137.region001.gbk	1	9027	BGEO_SAMN07136506_METAG_HDNAHBGO	BGEO_SAMN07136506_METAG-scaffold_137	16453	gcf_2805	gcc_8	FALSE	FALSE	TRUE	FALSE	FALSE	FALSE	112.516	0.998073	0	0.705181	1855_1	Proteobacteria
138100	BGEO_SAMN07136506_METAG-scaffold_288.region001.gbk	1	8755	BGEO_SAMN07136506_METAG_MGPBFLBL	BGEO_SAMN07136506_METAG-scaffold_288	10724	gcf_268	gcc_123	FALSE	FALSE	FALSE	FALSE	FALSE	TRUE	123.321	0.975915	0.0472989	0.133458	1843_1	Proteobacteria
138115	BGEO_SAMN07136507_METAG-scaffold_295.region001.gbk	1	6729	BGEO_SAMN07136507_METAG_LHEKHOID	BGEO_SAMN07136507_METAG-scaffold_295	13280	gcf_127	gcc_13	FALSE	FALSE	TRUE	FALSE	FALSE	FALSE	1523.6	0.984586	0.132353	0.678824	212_1	Cyanobacteria
138128	BGEO_SAMN07136507_METAG-scaffold_87.region001.gbk	0	20840	BGEO_SAMN07136507_METAG_JCDJIDOL	BGEO_SAMN07136507_METAG-scaffold_87	26455	gcf_1634	gcc_14	FALSE	FALSE	FALSE	FALSE	TRUE	FALSE	1762.51	1	0.0590468	0.416813	3679_1	Bacteroidota
138139	BGEO_SAMN07136509_METAG-scaffold_1798.region001.gbk	1	5346	BGEO_SAMN07136509_METAG_HBNOGJOJ	BGEO_SAMN07136509_METAG-scaffold_1798	5346	gcf_4681	gcc_14	FALSE	FALSE	FALSE	FALSE	TRUE	FALSE	1762.51	1	0.326458	0.608079	4498_1	Proteobacteria
138140	BGEO_SAMN07136509_METAG-scaffold_1808.region001.gbk	1	5335	BGEO_SAMN07136509_METAG_HBNOGJOJ	BGEO_SAMN07136509_METAG-scaffold_1808	5335	gcf_56	gcc_14	FALSE	FALSE	FALSE	FALSE	TRUE	FALSE	1762.51	1	0.0535655	0.0814018	4498_1	Proteobacteria
138144	BGEO_SAMN07136509_METAG-scaffold_510.region001.gbk	1	9852	BGEO_SAMN07136509_METAG_MHPJFPEI	BGEO_SAMN07136509_METAG-scaffold_510	9852	gcf_5903	gcc_14	FALSE	FALSE	FALSE	FALSE	TRUE	FALSE	1762.51	1	0.426488	0.637661	2093_1	Thermoplasmatota
138149	BGEO_SAMN07136509_METAG-scaffold_925.region001.gbk	1	7396	BGEO_SAMN07136509_METAG_MHPJFPEI	BGEO_SAMN07136509_METAG-scaffold_925	7396	gcf_1259	gcc_14	FALSE	FALSE	FALSE	FALSE	TRUE	FALSE	1762.51	1	0.190949	0.400711	2093_1	Thermoplasmatota
138151	BGEO_SAMN07136510_METAG-scaffold_463.region001.gbk	1	6465	BGEO_SAMN07136510_METAG_ABDMJIPL	BGEO_SAMN07136510_METAG-scaffold_463	6465	gcf_1194	gcc_14	FALSE	FALSE	FALSE	FALSE	TRUE	FALSE	1762.51	1	0.273563	0.541044	2093_1	Thermoplasmatota
138154	BGEO_SAMN07136511_METAG-scaffold_147.region001.gbk	1	17690	BGEO_SAMN07136511_METAG_EOHJBMBP	BGEO_SAMN07136511_METAG-scaffold_147	17690	gcf_5790	gcc_17	FALSE	FALSE	FALSE	TRUE	FALSE	FALSE	106.013	0.998073	0.479353	0.753877	1883_3	Proteobacteria
138157	BGEO_SAMN07136511_METAG-scaffold_624.region001.gbk	1	7399	BGEO_SAMN07136511_METAG_LMENBGGF	BGEO_SAMN07136511_METAG-scaffold_624	7399	gcf_2448	gcc_60	FALSE	FALSE	FALSE	FALSE	FALSE	TRUE	25.3596	0.986513	0.411978	0.704301	4981_1	Proteobacteria
138162	BGEO_SAMN07136512_METAG-scaffold_39.region001.gbk	1	5825	BGEO_SAMN07136512_METAG_HAFJDBFF	BGEO_SAMN07136512_METAG-scaffold_39	43646	gcf_4612	gcc_119	FALSE	FALSE	TRUE	FALSE	FALSE	FALSE	0.602224	0.349711	0.189069	0.779314	1843_1	Proteobacteria
138163	BGEO_SAMN07136512_METAG-scaffold_4.region001.gbk	0	10873	BGEO_SAMN07136512_METAG_HAFJDBFF	BGEO_SAMN07136512_METAG-scaffold_4	127909	gcf_5258	gcc_8	FALSE	FALSE	TRUE	FALSE	FALSE	FALSE	112.516	0.998073	0	0.705181	1843_1	Proteobacteria
138164	BGEO_SAMN07136512_METAG-scaffold_50.region001.gbk	0	10399	BGEO_SAMN07136512_METAG_HAFJDBFF	BGEO_SAMN07136512_METAG-scaffold_50	35616	gcf_1424	gcc_123	FALSE	FALSE	FALSE	FALSE	FALSE	TRUE	123.321	0.975915	0.0671334	0.252686	1843_1	Proteobacteria
138167	BGEO_SAMN07136516_METAG-scaffold_137.region001.gbk	1	18216	BGEO_SAMN07136516_METAG_PJPKLPPG	BGEO_SAMN07136516_METAG-scaffold_137	18216	gcf_5029	gcc_84	FALSE	FALSE	FALSE	FALSE	FALSE	TRUE	74.2455	0.998073	0.500731	0.734436	6283_1	Chloroflexota
138175	BGEO_SAMN07136517_METAG-scaffold_1478.region001.gbk	1	5771	BGEO_SAMN07136517_METAG_NIBJLNEL	BGEO_SAMN07136517_METAG-scaffold_1478	5771	gcf_4985	gcc_154	FALSE	FALSE	FALSE	FALSE	FALSE	TRUE	1.18512	0.33526	0.381275	0.729499	1407_1	Planctomycetota
138177	BGEO_SAMN07136517_METAG-scaffold_165.region001.gbk	1	16737	BGEO_SAMN07136517_METAG_NJFLMCPF	BGEO_SAMN07136517_METAG-scaffold_165	18831	gcf_208	gcc_14	FALSE	FALSE	FALSE	FALSE	TRUE	FALSE	1762.51	1	0.28232	0.343235	1917_1	Thermoplasmatota
138178	BGEO_SAMN07136517_METAG-scaffold_1739.region001.gbk	1	5274	BGEO_SAMN07136517_METAG_HJDFKLOJ	BGEO_SAMN07136517_METAG-scaffold_1739	5274	gcf_503	gcc_17	FALSE	FALSE	FALSE	TRUE	FALSE	FALSE	106.013	0.998073	0.26279	0.636018	2405_1	Planctomycetota
138182	BGEO_SAMN07136517_METAG-scaffold_528.region001.gbk	1	9954	BGEO_SAMN07136517_METAG_NIBJLNEL	BGEO_SAMN07136517_METAG-scaffold_528	9954	gcf_1460	gcc_24	FALSE	FALSE	FALSE	FALSE	TRUE	FALSE	40.4081	0.990366	0.160058	0.539593	1407_1	Planctomycetota
138188	BGEO_SAMN07136518_METAG-scaffold_83.region001.gbk	1	11243	BGEO_SAMN07136518_METAG_INBNCCEN	BGEO_SAMN07136518_METAG-scaffold_83	11243	gcf_805	gcc_77	FALSE	FALSE	FALSE	FALSE	FALSE	TRUE	42.7152	0.965318	0.232161	0.67899	2904_2	Proteobacteria
138193	BGEO_SAMN07136520_METAG-scaffold_601.region001.gbk	1	6650	BGEO_SAMN07136520_METAG_KAJDLKKC	BGEO_SAMN07136520_METAG-scaffold_601	6650	gcf_21	gcc_14	FALSE	FALSE	FALSE	FALSE	TRUE	FALSE	1762.51	1	0.193474	0.515124	2133_0	Thermoplasmatota
138198	BGEO_SAMN07136520_METAG-scaffold_819.region001.gbk	1	5729	BGEO_SAMN07136520_METAG_KAJDLKKC	BGEO_SAMN07136520_METAG-scaffold_819	5729	gcf_1149	gcc_14	FALSE	FALSE	FALSE	FALSE	TRUE	FALSE	1762.51	1	0.227009	0.519434	2133_0	Thermoplasmatota
138200	BGEO_SAMN07136521_METAG-scaffold_24.region001.gbk	0	22376	BGEO_SAMN07136521_METAG_MIFBNLBO	BGEO_SAMN07136521_METAG-scaffold_24	43254	gcf_1033	gcc_14	FALSE	FALSE	FALSE	FALSE	TRUE	FALSE	1762.51	1	0.44738	0.603499	1977_1	Thermoplasmatota
138205	BGEO_SAMN07136522_METAG-scaffold_20.region001.gbk	0	21908	BGEO_SAMN07136522_METAG_POCBOMEA	BGEO_SAMN07136522_METAG-scaffold_20	71562	gcf_1637	gcc_24	FALSE	FALSE	FALSE	FALSE	TRUE	FALSE	40.4081	0.990366	0.264355	0.633972	2405_1	Planctomycetota
138209	BGEO_SAMN07136522_METAG-scaffold_700.region001.gbk	1	9468	BGEO_SAMN07136522_METAG_JGDNGGBE	BGEO_SAMN07136522_METAG-scaffold_700	9468	gcf_1396	gcc_14	FALSE	FALSE	FALSE	FALSE	TRUE	FALSE	1762.51	1	0.300508	0.490993	2091_1	Thermoplasmatota
138210	BGEO_SAMN07136522_METAG-scaffold_759.region001.gbk	1	9047	BGEO_SAMN07136522_METAG_FEJGKEPM	BGEO_SAMN07136522_METAG-scaffold_759	9047	gcf_11140	gcc_20	FALSE	FALSE	FALSE	FALSE	FALSE	TRUE	23.3858	0.908478	0.315945	0.574636	1407_1	Planctomycetota
138215	BGEO_SAMN07136523_METAG-scaffold_125.region001.gbk	1	17441	BGEO_SAMN07136523_METAG_NMOKDPNF	BGEO_SAMN07136523_METAG-scaffold_125	32978	gcf_715	gcc_14	FALSE	FALSE	FALSE	FALSE	TRUE	FALSE	1762.51	1	0.18664	0.250226	2287_0	Bacteroidota
138216	BGEO_SAMN07136523_METAG-scaffold_1250.region001.gbk	1	7566	BGEO_SAMN07136523_METAG_IKJKMCAK	BGEO_SAMN07136523_METAG-scaffold_1250	7566	gcf_11963	gcc_92	TRUE	FALSE	FALSE	FALSE	FALSE	FALSE	201.816	1	0.317933	0.403059	2850_1	Cyanobacteria
138217	BGEO_SAMN07136523_METAG-scaffold_1289.region001.gbk	1	7447	BGEO_SAMN07136523_METAG_DPMFAHIK	BGEO_SAMN07136523_METAG-scaffold_1289	7447	gcf_1592	gcc_21	FALSE	FALSE	FALSE	FALSE	FALSE	TRUE	12.8403	0.958574	0	0.465478	378_0	Proteobacteria
138219	BGEO_SAMN07136523_METAG-scaffold_15.region001.gbk	0	20840	BGEO_SAMN07136523_METAG_JHDPPFAH	BGEO_SAMN07136523_METAG-scaffold_15	85144	gcf_5809	gcc_14	FALSE	FALSE	FALSE	FALSE	TRUE	FALSE	1762.51	1	0.320708	0.688251	3358_1	Bacteroidota
138220	BGEO_SAMN07136523_METAG-scaffold_168.region001.gbk	1	18757	BGEO_SAMN07136523_METAG_PEMLLCLE	BGEO_SAMN07136523_METAG-scaffold_168	28249	gcf_2025	gcc_14	FALSE	FALSE	FALSE	FALSE	TRUE	FALSE	1762.51	1	0.270909	0.353467	2978_0	Bacteroidota
138221	BGEO_SAMN07136523_METAG-scaffold_1719.region001.gbk	1	6199	BGEO_SAMN07136523_METAG_CHAJOAGH	BGEO_SAMN07136523_METAG-scaffold_1719	6199	gcf_9506	gcc_17	FALSE	FALSE	FALSE	TRUE	FALSE	FALSE	106.013	0.998073	0.152364	0.307621	1665_0	Proteobacteria
138222	BGEO_SAMN07136523_METAG-scaffold_24.region001.gbk	0	20420	BGEO_SAMN07136523_METAG_OCPOPADH	BGEO_SAMN07136523_METAG-scaffold_24	71663	gcf_557	gcc_2	FALSE	FALSE	FALSE	FALSE	FALSE	TRUE	51.9577	0.987476	0.538514	0.65956	2667_0	Bacteroidota
138225	BGEO_SAMN07136523_METAG-scaffold_29.region001.gbk	0	44428	BGEO_SAMN07136523_METAG_CHAJOAGH	BGEO_SAMN07136523_METAG-scaffold_29	67672	gcf_5853	gcc_17	FALSE	FALSE	FALSE	TRUE	FALSE	FALSE	106.013	0.998073	0.405726	0.438963	1665_0	Proteobacteria
138226	BGEO_SAMN07136523_METAG-scaffold_3.region001.gbk	1	16649	BGEO_SAMN07136523_METAG_APAOEKCM	BGEO_SAMN07136523_METAG-scaffold_3	137833	gcf_1949	gcc_48	FALSE	FALSE	TRUE	FALSE	FALSE	FALSE	17.2818	0.871869	0.4126	0.539117	4879_1	Proteobacteria
138227	BGEO_SAMN07136523_METAG-scaffold_327.region001.gbk	1	19472	BGEO_SAMN07136523_METAG_PEMLLCLE	BGEO_SAMN07136523_METAG-scaffold_327	19472	gcf_2149	gcc_92	FALSE	FALSE	FALSE	FALSE	FALSE	TRUE	201.816	1	0.200517	0.539651	2978_0	Bacteroidota
138228	BGEO_SAMN07136523_METAG-scaffold_334.region001.gbk	1	16700	BGEO_SAMN07136523_METAG_JHDPPFAH	BGEO_SAMN07136523_METAG-scaffold_334	18914	gcf_1220	gcc_10	FALSE	FALSE	FALSE	FALSE	TRUE	FALSE	1310.14	0.999037	0.185723	0.641791	3358_1	Bacteroidota
138230	BGEO_SAMN07136523_METAG-scaffold_548.region001.gbk	1	13208	BGEO_SAMN07136523_METAG_IKJKMCAK	BGEO_SAMN07136523_METAG-scaffold_548	13208	gcf_549	gcc_92	FALSE	FALSE	FALSE	FALSE	FALSE	TRUE	201.816	1	0.0621536	0.108884	2850_1	Cyanobacteria
138231	BGEO_SAMN07136523_METAG-scaffold_590.region001.gbk	1	12518	BGEO_SAMN07136523_METAG_PEMLLCLE	BGEO_SAMN07136523_METAG-scaffold_590	12518	gcf_9164	gcc_20	FALSE	FALSE	FALSE	FALSE	FALSE	TRUE	23.3858	0.908478	0.44288	0.59886	2978_0	Bacteroidota
138233	BGEO_SAMN07136523_METAG-scaffold_77.region001.gbk	1	12332	BGEO_SAMN07136523_METAG_OCPOPADH	BGEO_SAMN07136523_METAG-scaffold_77	41608	gcf_3879	gcc_14	FALSE	FALSE	FALSE	FALSE	TRUE	FALSE	1762.51	1	0.41842	0.658705	2667_0	Bacteroidota
138236	BGEO_SAMN07136523_METAG-scaffold_856.region001.gbk	1	9816	BGEO_SAMN07136523_METAG_NMOKDPNF	BGEO_SAMN07136523_METAG-scaffold_856	9816	gcf_3467	gcc_24	FALSE	FALSE	FALSE	FALSE	TRUE	FALSE	40.4081	0.990366	0.191505	0.475768	2287_0	Bacteroidota
138241	BGEO_SAMN07136528_METAG-scaffold_12.region001.gbk	0	22323	BGEO_SAMN07136528_METAG_CBKCJBEG	BGEO_SAMN07136528_METAG-scaffold_12	41565	gcf_1033	gcc_14	FALSE	FALSE	FALSE	FALSE	TRUE	FALSE	1762.51	1	0.329024	0.4855	2011_1	Thermoplasmatota
138245	BGEO_SAMN07136528_METAG-scaffold_1595.region001.gbk	1	5986	BGEO_SAMN07136528_METAG_DLOKAHAB	BGEO_SAMN07136528_METAG-scaffold_1595	5986	gcf_885	gcc_14	FALSE	FALSE	FALSE	FALSE	TRUE	FALSE	1762.51	1	0.188962	0.206218	2092_2	Thermoplasmatota
138246	BGEO_SAMN07136528_METAG-scaffold_168.region001.gbk	1	15953	BGEO_SAMN07136528_METAG_CBKCJBEG	BGEO_SAMN07136528_METAG-scaffold_168	15953	gcf_22	gcc_92	TRUE	FALSE	FALSE	FALSE	FALSE	FALSE	201.816	1	0.136873	0.173698	2011_1	Thermoplasmatota
138248	BGEO_SAMN07136528_METAG-scaffold_2075.region001.gbk	1	5324	BGEO_SAMN07136528_METAG_MPGPFAMA	BGEO_SAMN07136528_METAG-scaffold_2075	5324	gcf_127	gcc_13	FALSE	FALSE	TRUE	FALSE	FALSE	FALSE	1523.6	0.984586	0.0944615	0.586376	209_1	Cyanobacteria
138256	BGEO_SAMN07136528_METAG-scaffold_718.region001.gbk	1	8459	BGEO_SAMN07136528_METAG_MPGPFAMA	BGEO_SAMN07136528_METAG-scaffold_718	8459	gcf_854	gcc_13	FALSE	FALSE	TRUE	FALSE	FALSE	FALSE	1523.6	0.984586	0.193549	0.749878	209_1	Cyanobacteria
138282	BGEO_SAMN07136539_METAG-scaffold_1037.region001.gbk	1	5818	BGEO_SAMN07136539_METAG_PLNDMGOH	BGEO_SAMN07136539_METAG-scaffold_1037	5818	gcf_637	gcc_181	FALSE	FALSE	FALSE	FALSE	FALSE	TRUE	7.96101	0.61657	0.475424	0.585492	6392_1	Chloroflexota
138283	BGEO_SAMN07136539_METAG-scaffold_117.region001.gbk	1	11648	BGEO_SAMN07136539_METAG_ECJPKNHD	BGEO_SAMN07136539_METAG-scaffold_117	16745	gcf_5057	gcc_14	FALSE	FALSE	FALSE	FALSE	TRUE	FALSE	1762.51	1	0.300441	0.57081	1983_1	Thermoplasmatota
138286	BGEO_SAMN07136539_METAG-scaffold_55.region001.gbk	1	23782	BGEO_SAMN07136539_METAG_PLNDMGOH	BGEO_SAMN07136539_METAG-scaffold_55	23782	gcf_7361	gcc_60	FALSE	FALSE	FALSE	FALSE	FALSE	TRUE	25.3596	0.986513	0.501198	0.676164	6392_1	Chloroflexota
138288	BGEO_SAMN07136539_METAG-scaffold_979.region001.gbk	1	5974	BGEO_SAMN07136539_METAG_DOCKDDBM	BGEO_SAMN07136539_METAG-scaffold_979	5974	gcf_11814	gcc_14	FALSE	FALSE	FALSE	FALSE	TRUE	FALSE	1762.51	1	0.330377	0.529223	6391_1	Chloroflexota
138320	BGEO_SAMN07136552_METAG-scaffold_73.region001.gbk	0	10399	BGEO_SAMN07136552_METAG_MPBLLCLH	BGEO_SAMN07136552_METAG-scaffold_73	27779	gcf_1309	gcc_123	FALSE	FALSE	FALSE	FALSE	FALSE	TRUE	123.321	0.975915	0	0.226261	640_2	Proteobacteria
138321	BGEO_SAMN07136552_METAG-scaffold_75.region001.gbk	0	10912	BGEO_SAMN07136552_METAG_MPBLLCLH	BGEO_SAMN07136552_METAG-scaffold_75	27166	gcf_1325	gcc_90	FALSE	FALSE	TRUE	FALSE	FALSE	FALSE	22.0177	0.973988	0	0.626158	640_2	Proteobacteria
138322	BGEO_SAMN07136552_METAG-scaffold_76.region001.gbk	1	26940	BGEO_SAMN07136552_METAG_MPBLLCLH	BGEO_SAMN07136552_METAG-scaffold_76	26940	gcf_5028	gcc_17	FALSE	FALSE	FALSE	TRUE	FALSE	FALSE	106.013	0.998073	0.0556617	0.222994	640_2	Proteobacteria
138325	BGEO_SAMN07136553_METAG-scaffold_635.region001.gbk	1	7344	BGEO_SAMN07136553_METAG_HMNHFBDF	BGEO_SAMN07136553_METAG-scaffold_635	7344	gcf_671	gcc_181	FALSE	FALSE	FALSE	FALSE	FALSE	TRUE	7.96101	0.61657	0.427023	0.649973	6392_1	Chloroflexota
138350	BGEO_SAMN07136557_METAG-scaffold_105.region001.gbk	1	21256	BGEO_SAMN07136557_METAG_GLFHNAHF	BGEO_SAMN07136557_METAG-scaffold_105	21256	gcf_2745	gcc_75	FALSE	FALSE	FALSE	TRUE	FALSE	FALSE	2.22545	0.793834	0.0172088	0.260737	640_2	Proteobacteria
138364	BGEO_SAMN07136558_METAG-scaffold_234.region001.gbk	1	7912	BGEO_SAMN07136558_METAG_AAFADGDC	BGEO_SAMN07136558_METAG-scaffold_234	7912	gcf_549	gcc_92	FALSE	FALSE	FALSE	FALSE	FALSE	TRUE	201.816	1	0.0305576	0.169648	2260_1	SAR324
138369	BGEO_SAMN07136559_METAG-scaffold_1098.region001.gbk	1	8088	BGEO_SAMN07136559_METAG_GENGIDKH	BGEO_SAMN07136559_METAG-scaffold_1098	8088	gcf_2832	gcc_14	FALSE	FALSE	FALSE	FALSE	TRUE	FALSE	1762.51	1	0.164995	0.490151	282_1	Verrucomicrobiota
138371	BGEO_SAMN07136559_METAG-scaffold_1280.region001.gbk	1	7482	BGEO_SAMN07136559_METAG_CENEDKHC	BGEO_SAMN07136559_METAG-scaffold_1280	7482	gcf_13302	gcc_2	FALSE	FALSE	FALSE	FALSE	FALSE	TRUE	51.9577	0.987476	0.337915	0.725726	1101_1	Proteobacteria
138375	BGEO_SAMN07136559_METAG-scaffold_2023.region001.gbk	1	5742	BGEO_SAMN07136559_METAG_CENEDKHC	BGEO_SAMN07136559_METAG-scaffold_2023	5742	gcf_673	gcc_22	FALSE	FALSE	FALSE	FALSE	FALSE	TRUE	23.1014	0.71869	2.22045e-16	0.384543	1101_1	Proteobacteria
138377	BGEO_SAMN07136559_METAG-scaffold_2489.region001.gbk	1	5137	BGEO_SAMN07136559_METAG_KJDKEIDC	BGEO_SAMN07136559_METAG-scaffold_2489	5137	gcf_5459	gcc_131	FALSE	TRUE	FALSE	FALSE	FALSE	FALSE	5.56559	0.371869	0.448973	0.683168	2731_2	Crenarchaeota
138378	BGEO_SAMN07136559_METAG-scaffold_258.region001.gbk	1	16034	BGEO_SAMN07136559_METAG_GENGIDKH	BGEO_SAMN07136559_METAG-scaffold_258	16323	gcf_1840	gcc_14	FALSE	FALSE	FALSE	FALSE	TRUE	FALSE	1762.51	1	0.450893	0.587101	282_1	Verrucomicrobiota
138380	BGEO_SAMN07136559_METAG-scaffold_4.region001.gbk	0	41167	BGEO_SAMN07136559_METAG_IAHCMMNJ	BGEO_SAMN07136559_METAG-scaffold_4	59180	gcf_2366	gcc_92	FALSE	TRUE	FALSE	FALSE	FALSE	FALSE	201.816	1	0.300021	0.408176	2269_1	SAR324
138382	BGEO_SAMN07136559_METAG-scaffold_644.region001.gbk	1	10624	BGEO_SAMN07136559_METAG_MPEHBMOA	BGEO_SAMN07136559_METAG-scaffold_644	10624	gcf_7179	gcc_14	FALSE	FALSE	FALSE	FALSE	TRUE	FALSE	1762.51	1	0.421986	0.582953	6361_1	Chloroflexota
138386	BGEO_SAMN07136560_METAG-scaffold_133.region001.gbk	1	11614	BGEO_SAMN07136560_METAG_KPKIPPNN	BGEO_SAMN07136560_METAG-scaffold_133	11614	gcf_5106	gcc_55	FALSE	FALSE	FALSE	FALSE	FALSE	TRUE	102.572	1	0.184095	0.740506	4542_1	Marinisomatota
138390	BGEO_SAMN07136562_METAG-scaffold_113.region001.gbk	1	17290	BGEO_SAMN07136562_METAG_LEGHEPPA	BGEO_SAMN07136562_METAG-scaffold_113	17290	gcf_3331	gcc_14	FALSE	FALSE	FALSE	FALSE	TRUE	FALSE	1762.51	1	0.4744	0.630213	2490_2	Verrucomicrobiota
138394	BGEO_SAMN07136562_METAG-scaffold_37.region001.gbk	1	24218	BGEO_SAMN07136562_METAG_LCHCDCGN	BGEO_SAMN07136562_METAG-scaffold_37	26399	gcf_1440	gcc_55	FALSE	FALSE	FALSE	FALSE	FALSE	TRUE	102.572	1	0.46311	0.71283	4855_1	Proteobacteria
138397	BGEO_SAMN07136562_METAG-scaffold_590.region001.gbk	1	7339	BGEO_SAMN07136562_METAG_CDGBKGGL	BGEO_SAMN07136562_METAG-scaffold_590	7339	gcf_3356	gcc_14	FALSE	FALSE	FALSE	FALSE	TRUE	FALSE	1762.51	1	0.129443	0.177886	6116_2	Chloroflexota
138398	BGEO_SAMN07136562_METAG-scaffold_709.region001.gbk	1	6648	BGEO_SAMN07136562_METAG_LEGHEPPA	BGEO_SAMN07136562_METAG-scaffold_709	6648	gcf_13532	gcc_14	FALSE	FALSE	FALSE	FALSE	TRUE	FALSE	1762.51	1	0.170639	0.564671	2490_2	Verrucomicrobiota
138400	BGEO_SAMN07136566_METAG-scaffold_4.region001.gbk	0	22528	BGEO_SAMN07136566_METAG_EELDMMLF	BGEO_SAMN07136566_METAG-scaffold_4	56906	gcf_1033	gcc_14	FALSE	FALSE	FALSE	FALSE	TRUE	FALSE	1762.51	1	0.438397	0.619787	1989_1	Thermoplasmatota
138434	BGEO_SAMN07136574_METAG-scaffold_353.region001.gbk	1	8775	BGEO_SAMN07136574_METAG_GOCHOFKD	BGEO_SAMN07136574_METAG-scaffold_353	8775	gcf_5057	gcc_14	FALSE	FALSE	FALSE	FALSE	TRUE	FALSE	1762.51	1	0.288665	0.562615	1988_1	Thermoplasmatota
138435	BGEO_SAMN07136574_METAG-scaffold_572.region001.gbk	1	7003	BGEO_SAMN07136574_METAG_LCCFLNLP	BGEO_SAMN07136574_METAG-scaffold_572	7003	gcf_1691	gcc_14	FALSE	FALSE	FALSE	FALSE	TRUE	FALSE	1762.51	1	0.223445	0.3056	1897_1	Thermoplasmatota
138438	BGEO_SAMN07136575_METAG-scaffold_151.region001.gbk	1	17671	BGEO_SAMN07136575_METAG_LLKPKBFO	BGEO_SAMN07136575_METAG-scaffold_151	17671	gcf_938	gcc_26	FALSE	FALSE	FALSE	FALSE	FALSE	TRUE	14.5414	0.840077	0.480667	0.593171	2367_1	Actinobacteriota
138444	BGEO_SAMN07136575_METAG-scaffold_936.region001.gbk	1	7144	BGEO_SAMN07136575_METAG_MPBDAHND	BGEO_SAMN07136575_METAG-scaffold_936	7144	gcf_25	gcc_17	FALSE	FALSE	FALSE	TRUE	FALSE	FALSE	106.013	0.998073	2.22045e-16	0.102152	640_2	Proteobacteria
138446	BGEO_SAMN07136579_METAG-scaffold_19.region001.gbk	1	18654	BGEO_SAMN07136579_METAG_LACGLJFO	BGEO_SAMN07136579_METAG-scaffold_19	19570	gcf_2780	gcc_55	FALSE	FALSE	FALSE	FALSE	FALSE	TRUE	102.572	1	0.393044	0.793435	155_2	Proteobacteria
138448	BGEO_SAMN07136579_METAG-scaffold_601.region001.gbk	1	5675	BGEO_SAMN07136579_METAG_OFGAGEAI	BGEO_SAMN07136579_METAG-scaffold_601	5675	gcf_1259	gcc_14	FALSE	FALSE	FALSE	FALSE	TRUE	FALSE	1762.51	1	0.157368	0.297888	1988_1	Thermoplasmatota
138449	BGEO_SAMN07136581_METAG-scaffold_11.region001.gbk	0	26813	BGEO_SAMN07136581_METAG_FOFJEIIN	BGEO_SAMN07136581_METAG-scaffold_11	45708	gcf_1029	gcc_55	FALSE	FALSE	FALSE	FALSE	FALSE	TRUE	102.572	1	0.327351	0.789306	155_2	Proteobacteria
138450	BGEO_SAMN07136581_METAG-scaffold_233.region001.gbk	1	11091	BGEO_SAMN07136581_METAG_PEMJOPBJ	BGEO_SAMN07136581_METAG-scaffold_233	11091	gcf_2285	gcc_60	FALSE	FALSE	FALSE	FALSE	FALSE	TRUE	25.3596	0.986513	0.368421	0.594409	530_1	Proteobacteria
138455	BGEO_SAMN07136582_METAG-scaffold_1033.region001.gbk	1	6446	BGEO_SAMN07136582_METAG_BIALDHBO	BGEO_SAMN07136582_METAG-scaffold_1033	6446	gcf_509	gcc_17	FALSE	FALSE	FALSE	TRUE	FALSE	FALSE	106.013	0.998073	0.0898302	0.582971	1101_1	Proteobacteria
138457	BGEO_SAMN07136582_METAG-scaffold_119.region001.gbk	1	15087	BGEO_SAMN07136582_METAG_BIALDHBO	BGEO_SAMN07136582_METAG-scaffold_119	21996	gcf_6699	gcc_2	FALSE	FALSE	FALSE	FALSE	FALSE	TRUE	51.9577	0.987476	0.392795	0.603705	1101_1	Proteobacteria
138460	BGEO_SAMN07136582_METAG-scaffold_30.region001.gbk	0	11881	BGEO_SAMN07136582_METAG_BIALDHBO	BGEO_SAMN07136582_METAG-scaffold_30	39184	gcf_3318	gcc_22	FALSE	FALSE	FALSE	FALSE	FALSE	TRUE	23.1014	0.71869	0	0.409147	1101_1	Proteobacteria
138461	BGEO_SAMN07136582_METAG-scaffold_328.region001.gbk	1	13153	BGEO_SAMN07136582_METAG_BIALDHBO	BGEO_SAMN07136582_METAG-scaffold_328	13153	gcf_10462	gcc_17	FALSE	FALSE	FALSE	TRUE	FALSE	FALSE	106.013	0.998073	0.0285714	0.403268	1101_1	Proteobacteria
138463	BGEO_SAMN07136582_METAG-scaffold_71.region001.gbk	1	12905	BGEO_SAMN07136582_METAG_BIALDHBO	BGEO_SAMN07136582_METAG-scaffold_71	27639	gcf_11077	gcc_14	FALSE	FALSE	FALSE	FALSE	TRUE	FALSE	1762.51	1	0.00591716	0.226933	1101_1	Proteobacteria
138465	BGEO_SAMN07136582_METAG-scaffold_829.region001.gbk	1	7597	BGEO_SAMN07136582_METAG_BIALDHBO	BGEO_SAMN07136582_METAG-scaffold_829	7597	gcf_9	gcc_14	FALSE	FALSE	FALSE	FALSE	TRUE	FALSE	1762.51	1	0.0472989	0.768583	1101_1	Proteobacteria
138472	BGEO_SAMN07136583_METAG-scaffold_2409.region001.gbk	1	5066	BGEO_SAMN07136583_METAG_OEAOIHAM	BGEO_SAMN07136583_METAG-scaffold_2409	5066	gcf_3197	gcc_13	FALSE	FALSE	TRUE	FALSE	FALSE	FALSE	1523.6	0.984586	0.292893	0.638842	219_0	Cyanobacteria
138473	BGEO_SAMN07136583_METAG-scaffold_254.region001.gbk	1	9736	BGEO_SAMN07136583_METAG_OEAOIHAM	BGEO_SAMN07136583_METAG-scaffold_254	16086	gcf_588	gcc_10	FALSE	FALSE	TRUE	FALSE	FALSE	FALSE	1310.14	0.999037	0.0693977	0.675928	219_0	Cyanobacteria
138482	BGEO_SAMN07136583_METAG-scaffold_679.region001.gbk	1	7105	BGEO_SAMN07136583_METAG_OEAOIHAM	BGEO_SAMN07136583_METAG-scaffold_679	9865	gcf_6389	gcc_13	FALSE	FALSE	TRUE	FALSE	FALSE	FALSE	1523.6	0.984586	0.015749	0.567561	219_0	Cyanobacteria
138497	BGEO_SAMN07136585_METAG-scaffold_19.region001.gbk	0	20909	BGEO_SAMN07136585_METAG_MJHNAHHN	BGEO_SAMN07136585_METAG-scaffold_19	29675	gcf_444	gcc_14	FALSE	FALSE	FALSE	FALSE	TRUE	FALSE	1762.51	1	0	0.66494	4242_2	Cyanobacteria
138502	BGEO_SAMN07136586_METAG-scaffold_1.region001.gbk	0	25291	BGEO_SAMN07136586_METAG_MMKLNMDO	BGEO_SAMN07136586_METAG-scaffold_1	97968	gcf_1009	gcc_84	FALSE	FALSE	FALSE	FALSE	FALSE	TRUE	74.2455	0.998073	0.602026	0.788315	6283_1	Chloroflexota
138507	BGEO_SAMN07136586_METAG-scaffold_863.region001.gbk	1	5635	BGEO_SAMN07136586_METAG_EHOPOICG	BGEO_SAMN07136586_METAG-scaffold_863	5635	gcf_1904	gcc_14	FALSE	FALSE	FALSE	FALSE	TRUE	FALSE	1762.51	1	0.224205	0.460463	1976_1	Thermoplasmatota
138510	BGEO_SAMN07136587_METAG-scaffold_319.region001.gbk	1	6526	BGEO_SAMN07136587_METAG_KCJFCODB	BGEO_SAMN07136587_METAG-scaffold_319	10200	gcf_3560	gcc_123	FALSE	FALSE	FALSE	FALSE	FALSE	TRUE	123.321	0.975915	0.132474	0.391605	640_2	Proteobacteria
138513	BGEO_SAMN07136587_METAG-scaffold_490.region001.gbk	1	8359	BGEO_SAMN07136587_METAG_EDKGJLLC	BGEO_SAMN07136587_METAG-scaffold_490	8359	gcf_5057	gcc_14	FALSE	FALSE	FALSE	FALSE	TRUE	FALSE	1762.51	1	0.260687	0.54642	1976_1	Thermoplasmatota
138519	BGEO_SAMN07136589_METAG-scaffold_298.region001.gbk	1	12897	BGEO_SAMN07136589_METAG_HEFFAJCH	BGEO_SAMN07136589_METAG-scaffold_298	13564	gcf_2292	gcc_14	FALSE	FALSE	FALSE	FALSE	TRUE	FALSE	1762.51	1	0.163563	0.3056	1897_1	Thermoplasmatota
138526	BGEO_SAMN07136590_METAG-scaffold_34.region001.gbk	1	34923	BGEO_SAMN07136590_METAG_NNADOMAD	BGEO_SAMN07136590_METAG-scaffold_34	54699	gcf_475	gcc_75	FALSE	FALSE	FALSE	TRUE	FALSE	FALSE	2.22545	0.793834	0.0463695	0.403623	640_2	Proteobacteria
138529	BGEO_SAMN07136590_METAG-scaffold_65.region001.gbk	1	20785	BGEO_SAMN07136590_METAG_EGEONEPJ	BGEO_SAMN07136590_METAG-scaffold_65	39016	gcf_1033	gcc_14	FALSE	FALSE	FALSE	FALSE	TRUE	FALSE	1762.51	1	0.466397	0.57091	1988_1	Thermoplasmatota
138531	BGEO_SAMN07136590_METAG-scaffold_98.region001.gbk	0	21041	BGEO_SAMN07136590_METAG_DLMBFNJL	BGEO_SAMN07136590_METAG-scaffold_98	30490	gcf_6806	gcc_14	FALSE	FALSE	FALSE	FALSE	TRUE	FALSE	1762.51	1	0.35562	0.465043	1897_1	Thermoplasmatota
138539	BGEO_SAMN07136591_METAG-scaffold_419.region001.gbk	1	10227	BGEO_SAMN07136591_METAG_KCAAPHKF	BGEO_SAMN07136591_METAG-scaffold_419	10227	gcf_56	gcc_14	FALSE	FALSE	FALSE	FALSE	TRUE	FALSE	1762.51	1	0.0969724	0.116822	3078_1	Marinisomatota
138540	BGEO_SAMN07136591_METAG-scaffold_564.region001.gbk	1	8885	BGEO_SAMN07136591_METAG_EHJMPKIL	BGEO_SAMN07136591_METAG-scaffold_564	8885	gcf_3525	gcc_14	FALSE	FALSE	FALSE	FALSE	TRUE	FALSE	1762.51	1	0.323724	0.592156	2184_1	Thermoplasmatota
138542	BGEO_SAMN07136591_METAG-scaffold_950.region001.gbk	1	6834	BGEO_SAMN07136591_METAG_AEBMDJOK	BGEO_SAMN07136591_METAG-scaffold_950	6834	gcf_1033	gcc_14	FALSE	FALSE	FALSE	FALSE	TRUE	FALSE	1762.51	1	0.370244	0.449667	2193_1	Thermoplasmatota
138543	BGEO_SAMN07136591_METAG-scaffold_974.region001.gbk	1	6765	BGEO_SAMN07136591_METAG_JNGLGMIN	BGEO_SAMN07136591_METAG-scaffold_974	6765	gcf_1663	gcc_14	FALSE	FALSE	FALSE	FALSE	TRUE	FALSE	1762.51	1	0.231352	0.351751	1949_1	Thermoplasmatota
138548	BGEO_SAMN07136594_METAG-scaffold_44.region001.gbk	1	20312	BGEO_SAMN07136594_METAG_HFNELMGE	BGEO_SAMN07136594_METAG-scaffold_44	22467	gcf_13737	gcc_41	FALSE	FALSE	FALSE	FALSE	FALSE	TRUE	16.2218	0.934489	0.467201	0.679102	155_2	Proteobacteria
138555	BGEO_SAMN07136597_METAG-scaffold_688.region001.gbk	1	5605	BGEO_SAMN07136597_METAG_FJJAFAHP	BGEO_SAMN07136597_METAG-scaffold_688	5605	gcf_6548	gcc_97	FALSE	FALSE	TRUE	FALSE	FALSE	FALSE	3.86164	0.539499	0.171628	0.652932	2564_2	Nitrospinota
138588	BGEO_SAMN07136600_METAG-scaffold_1187.region001.gbk	1	5866	BGEO_SAMN07136600_METAG_MKAAGDFG	BGEO_SAMN07136600_METAG-scaffold_1187	5866	gcf_2174	gcc_14	FALSE	FALSE	FALSE	FALSE	TRUE	FALSE	1762.51	1	0.146467	0.329937	6122_1	Chloroflexota
138589	BGEO_SAMN07136600_METAG-scaffold_1204.region001.gbk	1	5816	BGEO_SAMN07136600_METAG_GNCGLELK	BGEO_SAMN07136600_METAG-scaffold_1204	5816	gcf_1691	gcc_14	FALSE	FALSE	FALSE	FALSE	TRUE	FALSE	1762.51	1	0.0854708	0.181818	1907_1	Thermoplasmatota
138590	BGEO_SAMN07136600_METAG-scaffold_1416.region001.gbk	1	5348	BGEO_SAMN07136600_METAG_LEAPHKIF	BGEO_SAMN07136600_METAG-scaffold_1416	5348	gcf_3337	gcc_92	FALSE	FALSE	FALSE	FALSE	FALSE	TRUE	201.816	1	0.431571	0.700959	5079_2	Proteobacteria
138596	BGEO_SAMN07136600_METAG-scaffold_389.region001.gbk	1	9563	BGEO_SAMN07136600_METAG_HGLABBHJ	BGEO_SAMN07136600_METAG-scaffold_389	9563	gcf_3525	gcc_14	FALSE	FALSE	FALSE	FALSE	TRUE	FALSE	1762.51	1	0.307318	0.525834	2187_3	Thermoplasmatota
138603	BGEO_SAMN07136601_METAG-scaffold_1434.region001.gbk	1	5058	BGEO_SAMN07136601_METAG_NOOCBKCF	BGEO_SAMN07136601_METAG-scaffold_1434	5058	gcf_1259	gcc_14	FALSE	FALSE	FALSE	FALSE	TRUE	FALSE	1762.51	1	0.100265	0.354447	1977_1	Thermoplasmatota
138608	BGEO_SAMN07136601_METAG-scaffold_443.region001.gbk	1	9350	BGEO_SAMN07136601_METAG_FIHDONLE	BGEO_SAMN07136601_METAG-scaffold_443	9350	gcf_1259	gcc_14	FALSE	FALSE	FALSE	FALSE	TRUE	FALSE	1762.51	1	0.0799066	0.195946	2011_1	Thermoplasmatota
138632	BGEO_SAMN07136606_METAG-scaffold_93.region001.gbk	1	13683	BGEO_SAMN07136606_METAG_HAKLAEPD	BGEO_SAMN07136606_METAG-scaffold_93	13683	gcf_2487	gcc_14	FALSE	FALSE	FALSE	FALSE	TRUE	FALSE	1762.51	1	0.0270526	0.590968	213_2	Cyanobacteria
138641	BGEO_SAMN07136607_METAG-scaffold_893.region001.gbk	1	5476	BGEO_SAMN07136607_METAG_GFNKNBGD	BGEO_SAMN07136607_METAG-scaffold_893	5476	gcf_1259	gcc_14	FALSE	FALSE	FALSE	FALSE	TRUE	FALSE	1762.51	1	0.122328	0.369976	2091_1	Thermoplasmatota
138642	BGEO_SAMN07136608_METAG-scaffold_1092.region001.gbk	1	5219	BGEO_SAMN07136608_METAG_BNCOKGNC	BGEO_SAMN07136608_METAG-scaffold_1092	5219	gcf_885	gcc_14	FALSE	FALSE	FALSE	FALSE	TRUE	FALSE	1762.51	1	0.085621	0.169909	2093_2	Thermoplasmatota
138647	BGEO_SAMN07136608_METAG-scaffold_362.region001.gbk	1	7805	BGEO_SAMN07136608_METAG_BCMDIMOP	BGEO_SAMN07136608_METAG-scaffold_362	7805	gcf_1904	gcc_14	FALSE	FALSE	FALSE	FALSE	TRUE	FALSE	1762.51	1	0.247227	0.459892	1977_1	Thermoplasmatota
138669	BGEO_SAMN07136613_METAG-scaffold_64.region001.gbk	1	11667	BGEO_SAMN07136613_METAG_GDAAAMKI	BGEO_SAMN07136613_METAG-scaffold_64	11667	gcf_1663	gcc_14	FALSE	FALSE	FALSE	FALSE	TRUE	FALSE	1762.51	1	0.30552	0.441543	1988_1	Thermoplasmatota
138673	BGEO_SAMN07136617_METAG-scaffold_151.region001.gbk	1	19889	BGEO_SAMN07136617_METAG_FKHCGNDB	BGEO_SAMN07136617_METAG-scaffold_151	19889	gcf_10061	gcc_17	FALSE	FALSE	FALSE	TRUE	FALSE	FALSE	106.013	0.998073	0.275478	0.668033	1101_1	Proteobacteria
138675	BGEO_SAMN07136617_METAG-scaffold_20.region001.gbk	0	44071	BGEO_SAMN07136617_METAG_FKHCGNDB	BGEO_SAMN07136617_METAG-scaffold_20	57512	gcf_8321	gcc_17	FALSE	FALSE	FALSE	TRUE	FALSE	FALSE	106.013	0.998073	0.00549451	0.52583	1101_1	Proteobacteria
138677	BGEO_SAMN07136617_METAG-scaffold_33.region001.gbk	1	31608	BGEO_SAMN07136617_METAG_FKHCGNDB	BGEO_SAMN07136617_METAG-scaffold_33	47201	gcf_5103	gcc_92	TRUE	FALSE	FALSE	TRUE	FALSE	FALSE	201.816	1	0.183575	0.207092	1101_1	Proteobacteria
138678	BGEO_SAMN07136617_METAG-scaffold_330.region001.gbk	1	9455	BGEO_SAMN07136617_METAG_FKHCGNDB	BGEO_SAMN07136617_METAG-scaffold_330	9455	gcf_473	gcc_92	TRUE	FALSE	FALSE	FALSE	FALSE	FALSE	201.816	1	0.0085034	0.0995509	1101_1	Proteobacteria
138680	BGEO_SAMN07136617_METAG-scaffold_467.region001.gbk	1	6455	BGEO_SAMN07136617_METAG_FKHCGNDB	BGEO_SAMN07136617_METAG-scaffold_467	6455	gcf_6505	gcc_24	FALSE	FALSE	FALSE	FALSE	TRUE	FALSE	40.4081	0.990366	0.0285083	0.535958	1101_1	Proteobacteria
138681	BGEO_SAMN07136617_METAG-scaffold_54.region001.gbk	0	20633	BGEO_SAMN07136617_METAG_FKHCGNDB	BGEO_SAMN07136617_METAG-scaffold_54	33794	gcf_6296	gcc_2	FALSE	FALSE	FALSE	FALSE	FALSE	TRUE	51.9577	0.987476	0.223507	0.742752	1101_1	Proteobacteria
138688	BGEO_SAMN07136622_METAG-scaffold_114.region001.gbk	1	17251	BGEO_SAMN07136622_METAG_AOIIDFIP	BGEO_SAMN07136622_METAG-scaffold_114	20865	gcf_1975	gcc_14	FALSE	FALSE	FALSE	FALSE	TRUE	FALSE	1762.51	1	0.195626	0.257396	3288_1	Proteobacteria
138690	BGEO_SAMN07136622_METAG-scaffold_1761.region001.gbk	1	5638	BGEO_SAMN07136622_METAG_PHFNIOPB	BGEO_SAMN07136622_METAG-scaffold_1761	5638	gcf_405	gcc_14	FALSE	FALSE	FALSE	FALSE	TRUE	FALSE	1762.51	1	0.13828	0.213757	2275_1	Bacteroidota
138717	BGEO_SAMN07136627_METAG-scaffold_10.region001.gbk	1	16033	BGEO_SAMN07136627_METAG_KGIAMPFK	BGEO_SAMN07136627_METAG-scaffold_10	74368	gcf_1220	gcc_10	FALSE	FALSE	FALSE	FALSE	TRUE	FALSE	1310.14	0.999037	0.208791	0.659965	3366_1	Bacteroidota
138723	BGEO_SAMN07136627_METAG-scaffold_570.region001.gbk	1	12473	BGEO_SAMN07136627_METAG_DCGJEDCI	BGEO_SAMN07136627_METAG-scaffold_570	12473	gcf_2187	gcc_92	FALSE	FALSE	FALSE	FALSE	FALSE	TRUE	201.816	1	0.341537	0.504879	5079_2	Proteobacteria
138733	BGEO_SAMN07136629_METAG-scaffold_115.region001.gbk	1	9960	BGEO_SAMN07136629_METAG_OKIFCLCN	BGEO_SAMN07136629_METAG-scaffold_115	9960	gcf_341	gcc_10	FALSE	FALSE	FALSE	FALSE	TRUE	FALSE	1310.14	0.999037	1.11022e-16	0.840251	4221_53	Cyanobacteria
138744	BGEO_SAMN07136632_METAG-scaffold_1529.region001.gbk	1	5525	BGEO_SAMN07136632_METAG_BNOBDFOC	BGEO_SAMN07136632_METAG-scaffold_1529	5525	gcf_300	gcc_10	FALSE	FALSE	FALSE	FALSE	TRUE	FALSE	1310.14	0.999037	0.0434783	0.732888	3511_1	Bacteroidota
138746	BGEO_SAMN07136632_METAG-scaffold_17.region001.gbk	0	20900	BGEO_SAMN07136632_METAG_OCIPKBPN	BGEO_SAMN07136632_METAG-scaffold_17	57405	gcf_444	gcc_14	FALSE	FALSE	FALSE	FALSE	TRUE	FALSE	1762.51	1	0	0.657029	183_1	Cyanobacteria
138752	BGEO_SAMN07136632_METAG-scaffold_45.region001.gbk	1	11282	BGEO_SAMN07136632_METAG_ALAJIOFI	BGEO_SAMN07136632_METAG-scaffold_45	34028	gcf_1555	gcc_10	FALSE	FALSE	FALSE	FALSE	TRUE	FALSE	1310.14	0.999037	0.254535	0.742721	3935_2	Bacteroidota
138756	BGEO_SAMN07136634_METAG-scaffold_1056.region001.gbk	1	8997	BGEO_SAMN07136634_METAG_CCKGEODA	BGEO_SAMN07136634_METAG-scaffold_1056	8997	gcf_1904	gcc_14	FALSE	FALSE	FALSE	FALSE	TRUE	FALSE	1762.51	1	0.308436	0.468162	1934_1	Thermoplasmatota
138759	BGEO_SAMN07136634_METAG-scaffold_2706.region001.gbk	1	5327	BGEO_SAMN07136634_METAG_EBMCCJOI	BGEO_SAMN07136634_METAG-scaffold_2706	5327	gcf_384	gcc_77	FALSE	FALSE	FALSE	FALSE	FALSE	TRUE	42.7152	0.965318	0.118212	0.655976	2894_1	Proteobacteria
138761	BGEO_SAMN07136634_METAG-scaffold_430.region001.gbk	1	14249	BGEO_SAMN07136634_METAG_HEGNOHNH	BGEO_SAMN07136634_METAG-scaffold_430	14249	gcf_720	gcc_60	FALSE	FALSE	FALSE	FALSE	FALSE	TRUE	25.3596	0.986513	0.3589	0.51451	4970_1	Proteobacteria
138769	BGEO_SAMN07136635_METAG-scaffold_1.region001.gbk	1	55580	BGEO_SAMN07136635_METAG_MKEMHGCK	BGEO_SAMN07136635_METAG-scaffold_1	236295	gcf_2314	gcc_92	TRUE	FALSE	FALSE	TRUE	FALSE	FALSE	201.816	1	0.201316	0.26165	2618_1	Proteobacteria
138770	BGEO_SAMN07136635_METAG-scaffold_1040.region001.gbk	1	12579	BGEO_SAMN07136635_METAG_NPBPCJHB	BGEO_SAMN07136635_METAG-scaffold_1040	12579	gcf_1420	gcc_14	FALSE	FALSE	FALSE	FALSE	TRUE	FALSE	1762.51	1	0.163078	0.202816	1883_3	Proteobacteria
138772	BGEO_SAMN07136635_METAG-scaffold_132.region001.gbk	1	11378	BGEO_SAMN07136635_METAG_MJJEJKDB	BGEO_SAMN07136635_METAG-scaffold_132	37886	gcf_12756	gcc_14	FALSE	FALSE	FALSE	FALSE	TRUE	FALSE	1762.51	1	0.4346	0.793103	4116_2	Proteobacteria
138776	BGEO_SAMN07136635_METAG-scaffold_1625.region001.gbk	1	9673	BGEO_SAMN07136635_METAG_NIFFLFCE	BGEO_SAMN07136635_METAG-scaffold_1625	9673	gcf_1230	gcc_10	FALSE	FALSE	FALSE	FALSE	TRUE	FALSE	1310.14	0.999037	0.45265	0.839872	3972_1	Bacteroidota
138777	BGEO_SAMN07136635_METAG-scaffold_1642.region001.gbk	1	9618	BGEO_SAMN07136635_METAG_NPBPCJHB	BGEO_SAMN07136635_METAG-scaffold_1642	9618	gcf_919	gcc_17	FALSE	FALSE	FALSE	TRUE	FALSE	FALSE	106.013	0.998073	0.508251	0.684592	1883_3	Proteobacteria
138784	BGEO_SAMN07136635_METAG-scaffold_4446.region001.gbk	1	5034	BGEO_SAMN07136635_METAG_NPHFMFKM	BGEO_SAMN07136635_METAG-scaffold_4446	5034	gcf_3814	gcc_14	FALSE	FALSE	FALSE	FALSE	TRUE	FALSE	1762.51	1	0.206188	0.510867	3935_2	Bacteroidota
138800	BGEO_SAMN07136637_METAG-scaffold_1434.region001.gbk	1	7448	BGEO_SAMN07136637_METAG_KBEMLDCO	BGEO_SAMN07136637_METAG-scaffold_1434	7448	gcf_1211	gcc_14	FALSE	FALSE	FALSE	FALSE	TRUE	FALSE	1762.51	1	0.214038	0.374595	2562_1	Nitrospinota
138802	BGEO_SAMN07136637_METAG-scaffold_1605.region001.gbk	1	6979	BGEO_SAMN07136637_METAG_LAEHMAKG	BGEO_SAMN07136637_METAG-scaffold_1605	6979	gcf_1420	gcc_14	FALSE	FALSE	FALSE	FALSE	TRUE	FALSE	1762.51	1	0.172111	0.21607	4470_3	Proteobacteria
138803	BGEO_SAMN07136637_METAG-scaffold_166.region001.gbk	0	20849	BGEO_SAMN07136637_METAG_HEKJDKOL	BGEO_SAMN07136637_METAG-scaffold_166	27440	gcf_4065	gcc_14	FALSE	FALSE	FALSE	FALSE	TRUE	FALSE	1762.51	1	0.331054	0.421875	3094_1	Marinisomatota
138805	BGEO_SAMN07136637_METAG-scaffold_239.region001.gbk	1	14003	BGEO_SAMN07136637_METAG_DFMFBHGA	BGEO_SAMN07136637_METAG-scaffold_239	22419	gcf_1015	gcc_55	FALSE	FALSE	FALSE	FALSE	FALSE	TRUE	102.572	1	0.545114	0.790231	3009_1	Actinobacteriota
138807	BGEO_SAMN07136637_METAG-scaffold_2687.region001.gbk	1	5215	BGEO_SAMN07136637_METAG_JDICNBJG	BGEO_SAMN07136637_METAG-scaffold_2687	5215	gcf_390	gcc_92	FALSE	FALSE	FALSE	FALSE	FALSE	TRUE	201.816	1	0.135077	0.417117	4627_2	Proteobacteria
138812	BGEO_SAMN07136637_METAG-scaffold_949.region001.gbk	1	9638	BGEO_SAMN07136637_METAG_OKEIAKBA	BGEO_SAMN07136637_METAG-scaffold_949	9638	gcf_1291	gcc_55	FALSE	FALSE	FALSE	FALSE	FALSE	TRUE	102.572	1	0.410737	0.713983	3004_1	Actinobacteriota
138818	BGEO_SAMN07136638_METAG-scaffold_1290.region001.gbk	1	11564	BGEO_SAMN07136638_METAG_OGLDHMGM	BGEO_SAMN07136638_METAG-scaffold_1290	11564	gcf_378	gcc_14	FALSE	FALSE	FALSE	FALSE	TRUE	FALSE	1762.51	1	0.055689	0.128205	3288_1	Proteobacteria
138822	BGEO_SAMN07136638_METAG-scaffold_1864.region001.gbk	1	8739	BGEO_SAMN07136638_METAG_OGPPIPDF	BGEO_SAMN07136638_METAG-scaffold_1864	8739	gcf_459	gcc_14	FALSE	FALSE	FALSE	FALSE	TRUE	FALSE	1762.51	1	0.329041	0.57	3933_5	Bacteroidota
138823	BGEO_SAMN07136638_METAG-scaffold_1990.region001.gbk	1	8308	BGEO_SAMN07136638_METAG_ONFPDEBI	BGEO_SAMN07136638_METAG-scaffold_1990	8308	gcf_3528	gcc_10	FALSE	FALSE	FALSE	FALSE	TRUE	FALSE	1310.14	0.999037	0.212268	0.597608	4242_2	Cyanobacteria
138825	BGEO_SAMN07136638_METAG-scaffold_21.region001.gbk	0	21933	BGEO_SAMN07136638_METAG_BCFIJBPD	BGEO_SAMN07136638_METAG-scaffold_21	94572	gcf_4895	gcc_14	FALSE	FALSE	FALSE	FALSE	TRUE	FALSE	1762.51	1	0.0473574	0.477502	5024_1	Proteobacteria
138830	BGEO_SAMN07136638_METAG-scaffold_3359.region001.gbk	1	5606	BGEO_SAMN07136638_METAG_ALNNLGHH	BGEO_SAMN07136638_METAG-scaffold_3359	5606	gcf_232	gcc_14	FALSE	FALSE	FALSE	FALSE	TRUE	FALSE	1762.51	1	0.0854708	0.436483	2275_1	Bacteroidota
138850	BGEO_SAMN07136639_METAG-scaffold_632.region001.gbk	1	8066	BGEO_SAMN07136639_METAG_MPLBMCLE	BGEO_SAMN07136639_METAG-scaffold_632	8066	gcf_22	gcc_92	TRUE	FALSE	FALSE	FALSE	FALSE	FALSE	201.816	1	0.144559	0.17361	2170_2	Thermoplasmatota
138853	BGEO_SAMN07136639_METAG-scaffold_910.region001.gbk	1	6541	BGEO_SAMN07136639_METAG_MPLBMCLE	BGEO_SAMN07136639_METAG-scaffold_910	6541	gcf_1904	gcc_14	FALSE	FALSE	FALSE	FALSE	TRUE	FALSE	1762.51	1	0.248046	0.52806	2170_2	Thermoplasmatota
138856	BGEO_SAMN07136640_METAG-scaffold_21.region001.gbk	1	13073	BGEO_SAMN07136640_METAG_IFGOEACE	BGEO_SAMN07136640_METAG-scaffold_21	26146	gcf_77	gcc_10	FALSE	FALSE	FALSE	FALSE	TRUE	FALSE	1310.14	0.999037	0.11182	0.823859	4357_2	Cyanobacteria
138863	BGEO_SAMN07136643_METAG-scaffold_988.region001.gbk	1	5658	BGEO_SAMN07136643_METAG_GFJCAPGJ	BGEO_SAMN07136643_METAG-scaffold_988	5658	gcf_1420	gcc_14	FALSE	FALSE	FALSE	FALSE	TRUE	FALSE	1762.51	1	0.09062	0.139326	965_1	Proteobacteria
138864	BGEO_SAMN07136644_METAG-scaffold_3.region001.gbk	0	21903	BGEO_SAMN07136644_METAG_GFNHGENK	BGEO_SAMN07136644_METAG-scaffold_3	47804	gcf_2931	gcc_14	FALSE	FALSE	FALSE	FALSE	TRUE	FALSE	1762.51	1	0.127743	0.34604	5540_4	Proteobacteria
138868	BGEO_SAMN07136645_METAG-scaffold_202.region001.gbk	1	8839	BGEO_SAMN07136645_METAG_GBLLCHHH	BGEO_SAMN07136645_METAG-scaffold_202	8839	gcf_6235	gcc_10	FALSE	FALSE	FALSE	FALSE	TRUE	FALSE	1310.14	0.999037	0.29986	0.773545	4221_53	Cyanobacteria
138878	BGEO_SAMN07136648_METAG-scaffold_17.region001.gbk	1	14827	BGEO_SAMN07136648_METAG_OGCLEJMJ	BGEO_SAMN07136648_METAG-scaffold_17	36372	gcf_1291	gcc_55	FALSE	FALSE	FALSE	FALSE	FALSE	TRUE	102.572	1	0.464514	0.740085	3018_1	Actinobacteriota
138884	BGEO_SAMN07136648_METAG-scaffold_559.region001.gbk	1	8461	BGEO_SAMN07136648_METAG_OBHECLEG	BGEO_SAMN07136648_METAG-scaffold_559	8461	gcf_615	gcc_14	FALSE	FALSE	FALSE	FALSE	TRUE	FALSE	1762.51	1	0.0756062	0.368238	1601_2	Proteobacteria
138892	BGEO_SAMN07136650_METAG-scaffold_1012.region001.gbk	1	5394	BGEO_SAMN07136650_METAG_AAEAOJLC	BGEO_SAMN07136650_METAG-scaffold_1012	5394	gcf_215	gcc_14	FALSE	FALSE	FALSE	FALSE	TRUE	FALSE	1762.51	1	0.218022	0.386565	3947_1	Bacteroidota
138902	BGEO_SAMN07136651_METAG-scaffold_91.region001.gbk	1	15947	BGEO_SAMN07136651_METAG_MIMDMDKH	BGEO_SAMN07136651_METAG-scaffold_91	15947	gcf_162	gcc_14	FALSE	FALSE	FALSE	FALSE	TRUE	FALSE	1762.51	1	0.358903	0.522192	1989_1	Thermoplasmatota
138903	BGEO_SAMN07136652_METAG-scaffold_13.region001.gbk	1	15844	BGEO_SAMN07136652_METAG_GGDCPDGA	BGEO_SAMN07136652_METAG-scaffold_13	34712	gcf_3346	gcc_14	FALSE	FALSE	FALSE	FALSE	TRUE	FALSE	1762.51	1	0.265643	0.396645	5009_2	Proteobacteria
138909	BGEO_SAMN07136653_METAG-scaffold_257.region001.gbk	1	9457	BGEO_SAMN07136653_METAG_PKMAIGFI	BGEO_SAMN07136653_METAG-scaffold_257	9457	gcf_395	gcc_10	FALSE	FALSE	FALSE	FALSE	TRUE	FALSE	1310.14	0.999037	0	0.812724	4242_2	Cyanobacteria
138919	BGEO_SAMN07136657_METAG-scaffold_1294.region001.gbk	1	5932	BGEO_SAMN07136657_METAG_PAGDPLMI	BGEO_SAMN07136657_METAG-scaffold_1294	5932	gcf_12162	gcc_14	FALSE	FALSE	FALSE	FALSE	TRUE	FALSE	1762.51	1	0.17511	0.35663	6385_1	Chloroflexota
138923	BGEO_SAMN07136657_METAG-scaffold_33.region001.gbk	0	22376	BGEO_SAMN07136657_METAG_KNGJFNLH	BGEO_SAMN07136657_METAG-scaffold_33	40382	gcf_1033	gcc_14	FALSE	FALSE	FALSE	FALSE	TRUE	FALSE	1762.51	1	0.464782	0.569612	1983_1	Thermoplasmatota
138925	BGEO_SAMN07136657_METAG-scaffold_768.region001.gbk	1	7585	BGEO_SAMN07136657_METAG_KPBBDLHB	BGEO_SAMN07136657_METAG-scaffold_768	7585	gcf_1349	gcc_14	FALSE	FALSE	FALSE	FALSE	TRUE	FALSE	1762.51	1	0.22122	0.457214	755_1	Acidobacteriota
138929	BGEO_SAMN07136659_METAG-scaffold_568.region001.gbk	1	6793	BGEO_SAMN07136659_METAG_ELINKKFK	BGEO_SAMN07136659_METAG-scaffold_568	6793	gcf_1033	gcc_14	FALSE	FALSE	FALSE	FALSE	TRUE	FALSE	1762.51	1	0.383425	0.509673	2005_1	Thermoplasmatota
138936	BGEO_SAMN07136663_METAG-scaffold_335.region001.gbk	1	9735	BGEO_SAMN07136663_METAG_NAFPJMDJ	BGEO_SAMN07136663_METAG-scaffold_335	9735	gcf_1033	gcc_14	FALSE	FALSE	FALSE	FALSE	TRUE	FALSE	1762.51	1	0.384605	0.555554	2000_1	Thermoplasmatota
138956	BGEO_SAMN07136673_METAG-scaffold_101.region001.gbk	1	11011	BGEO_SAMN07136673_METAG_FGGKOOGO	BGEO_SAMN07136673_METAG-scaffold_101	11011	gcf_2975	gcc_14	FALSE	FALSE	FALSE	FALSE	TRUE	FALSE	1762.51	1	0.390929	0.503532	2196_2	Thermoplasmatota
138957	BGEO_SAMN07136674_METAG-scaffold_306.region001.gbk	1	8716	BGEO_SAMN07136674_METAG_MANHJFNK	BGEO_SAMN07136674_METAG-scaffold_306	8716	gcf_1904	gcc_14	FALSE	FALSE	FALSE	FALSE	TRUE	FALSE	1762.51	1	0.282259	0.498579	1990_1	Thermoplasmatota
138961	BGEO_SAMN07136675_METAG-scaffold_103.region001.gbk	1	12927	BGEO_SAMN07136675_METAG_BAFFICBL	BGEO_SAMN07136675_METAG-scaffold_103	12927	gcf_3528	gcc_10	FALSE	FALSE	FALSE	FALSE	TRUE	FALSE	1310.14	0.999037	0.203108	0.552898	4221_53	Cyanobacteria
138962	BGEO_SAMN07136675_METAG-scaffold_75.region001.gbk	1	14988	BGEO_SAMN07136675_METAG_PCBIPAFG	BGEO_SAMN07136675_METAG-scaffold_75	14988	gcf_366	gcc_14	FALSE	FALSE	FALSE	FALSE	TRUE	FALSE	1762.51	1	0.197723	0.342113	5010_6	Proteobacteria
138965	BGEO_SAMN07136676_METAG-scaffold_462.region001.gbk	1	7586	BGEO_SAMN07136676_METAG_AOHKEEFL	BGEO_SAMN07136676_METAG-scaffold_462	7586	gcf_1663	gcc_14	FALSE	FALSE	FALSE	FALSE	TRUE	FALSE	1762.51	1	0.215937	0.46328	2187_3	Thermoplasmatota
138970	BGEO_SAMN07136677_METAG-scaffold_5.region001.gbk	1	12456	BGEO_SAMN07136677_METAG_DDJKMPFA	BGEO_SAMN07136677_METAG-scaffold_5	14443	gcf_1663	gcc_14	FALSE	FALSE	FALSE	FALSE	TRUE	FALSE	1762.51	1	0.30195	0.479745	1989_1	Thermoplasmatota
138971	BGEO_SAMN07136678_METAG-scaffold_1111.region001.gbk	1	5128	BGEO_SAMN07136678_METAG_OLKDKPNE	BGEO_SAMN07136678_METAG-scaffold_1111	5128	gcf_2166	gcc_14	FALSE	FALSE	FALSE	FALSE	TRUE	FALSE	1762.51	1	0.170639	0.46064	4161_1	Proteobacteria
138975	BGEO_SAMN07136678_METAG-scaffold_2.region001.gbk	0	22381	BGEO_SAMN07136678_METAG_MDEJHEOL	BGEO_SAMN07136678_METAG-scaffold_2	272391	gcf_3230	gcc_14	FALSE	FALSE	FALSE	FALSE	TRUE	FALSE	1762.51	1	0.483475	0.590606	1937_1	Thermoplasmatota
138981	BGEO_SAMN07136678_METAG-scaffold_81.region001.gbk	0	21152	BGEO_SAMN07136678_METAG_LJLEJDCN	BGEO_SAMN07136678_METAG-scaffold_81	23844	gcf_682	gcc_10	FALSE	FALSE	FALSE	FALSE	TRUE	FALSE	1310.14	0.999037	0.357104	0.743561	3935_2	Bacteroidota
138984	BGEO_SAMN07136679_METAG-scaffold_4.region001.gbk	0	23596	BGEO_SAMN07136679_METAG_AECKPPGA	BGEO_SAMN07136679_METAG-scaffold_4	119422	gcf_522	gcc_14	FALSE	FALSE	FALSE	FALSE	TRUE	FALSE	1762.51	1	0.359769	0.410153	2899_1	Proteobacteria
138986	BGEO_SAMN07136679_METAG-scaffold_553.region001.gbk	1	9962	BGEO_SAMN07136679_METAG_JAMCLPFI	BGEO_SAMN07136679_METAG-scaffold_553	9962	gcf_1882	gcc_92	FALSE	FALSE	FALSE	FALSE	FALSE	TRUE	201.816	1	0.142857	0.596771	4401_1	Proteobacteria
138989	BGEO_SAMN07136679_METAG-scaffold_606.region001.gbk	1	9383	BGEO_SAMN07136679_METAG_BINGAJBG	BGEO_SAMN07136679_METAG-scaffold_606	9383	gcf_441	gcc_14	FALSE	FALSE	FALSE	FALSE	TRUE	FALSE	1762.51	1	0.201908	0.282631	1937_1	Thermoplasmatota
138993	BGEO_SAMN07136680_METAG-scaffold_1302.region001.gbk	1	7935	BGEO_SAMN07136680_METAG_BJMMEGHE	BGEO_SAMN07136680_METAG-scaffold_1302	7935	gcf_131	gcc_14	FALSE	FALSE	FALSE	FALSE	TRUE	FALSE	1762.51	1	0.00990099	0.296964	6187_2	Proteobacteria
139002	BGEO_SAMN07136680_METAG-scaffold_41.region001.gbk	0	21158	BGEO_SAMN07136680_METAG_BDKAJFIA	BGEO_SAMN07136680_METAG-scaffold_41	47538	gcf_3360	gcc_10	FALSE	FALSE	FALSE	FALSE	TRUE	FALSE	1310.14	0.999037	0.530355	0.780464	2776_1	Bacteroidota
139004	BGEO_SAMN07136680_METAG-scaffold_497.region001.gbk	0	10531	BGEO_SAMN07136680_METAG_NINBMCNL	BGEO_SAMN07136680_METAG-scaffold_497	13154	gcf_3696	gcc_13	FALSE	FALSE	TRUE	FALSE	FALSE	FALSE	1523.6	0.984586	0.292893	0.723828	181_1	Cyanobacteria
139005	BGEO_SAMN07136680_METAG-scaffold_513.region001.gbk	1	13020	BGEO_SAMN07136680_METAG_NINBMCNL	BGEO_SAMN07136680_METAG-scaffold_513	13020	gcf_1335	gcc_14	FALSE	FALSE	FALSE	FALSE	TRUE	FALSE	1762.51	1	0.0985507	0.522248	181_1	Cyanobacteria
139006	BGEO_SAMN07136680_METAG-scaffold_695.region001.gbk	1	10911	BGEO_SAMN07136680_METAG_ECCKOAAH	BGEO_SAMN07136680_METAG-scaffold_695	10911	gcf_3293	gcc_92	FALSE	FALSE	FALSE	FALSE	FALSE	TRUE	201.816	1	0.314449	0.67467	4401_1	Proteobacteria
139007	BGEO_SAMN07136680_METAG-scaffold_75.region001.gbk	1	11083	BGEO_SAMN07136680_METAG_BDKAJFIA	BGEO_SAMN07136680_METAG-scaffold_75	36372	gcf_5082	gcc_14	FALSE	FALSE	FALSE	FALSE	TRUE	FALSE	1762.51	1	0.256222	0.306011	2776_1	Bacteroidota
139008	BGEO_SAMN07136680_METAG-scaffold_808.region001.gbk	1	8681	BGEO_SAMN07136680_METAG_NINBMCNL	BGEO_SAMN07136680_METAG-scaffold_808	10177	gcf_2984	gcc_13	FALSE	FALSE	TRUE	FALSE	FALSE	FALSE	1523.6	0.984586	0.0367267	0.699884	181_1	Cyanobacteria
139009	BGEO_SAMN07136680_METAG-scaffold_847.region001.gbk	1	9900	BGEO_SAMN07136680_METAG_PGJCMBPP	BGEO_SAMN07136680_METAG-scaffold_847	9900	gcf_3339	gcc_14	FALSE	FALSE	FALSE	FALSE	TRUE	FALSE	1762.51	1	0.388458	0.63215	2166_2	Thermoplasmatota
139010	BGEO_SAMN07136681_METAG-scaffold_112.region001.gbk	1	15706	BGEO_SAMN07136681_METAG_PKLJAHED	BGEO_SAMN07136681_METAG-scaffold_112	28497	gcf_760	gcc_14	FALSE	FALSE	FALSE	FALSE	TRUE	FALSE	1762.51	1	0.245208	0.298937	2041_1	Thermoplasmatota
139011	BGEO_SAMN07136681_METAG-scaffold_1148.region001.gbk	1	9391	BGEO_SAMN07136681_METAG_PGBICIFE	BGEO_SAMN07136681_METAG-scaffold_1148	9391	gcf_512	gcc_92	FALSE	FALSE	FALSE	FALSE	FALSE	TRUE	201.816	1	0.216861	0.352962	222_0	Verrucomicrobiota
139013	BGEO_SAMN07136681_METAG-scaffold_1503.region001.gbk	1	8232	BGEO_SAMN07136681_METAG_KCLMLEAJ	BGEO_SAMN07136681_METAG-scaffold_1503	8232	gcf_293	gcc_14	FALSE	FALSE	FALSE	FALSE	TRUE	FALSE	1762.51	1	0.170639	0.477605	1937_1	Thermoplasmatota
139016	BGEO_SAMN07136681_METAG-scaffold_2391.region001.gbk	1	6420	BGEO_SAMN07136681_METAG_LOCPNJEH	BGEO_SAMN07136681_METAG-scaffold_2391	6420	gcf_378	gcc_14	FALSE	FALSE	FALSE	FALSE	TRUE	FALSE	1762.51	1	0.0576923	0.194364	6203_1	Proteobacteria
139018	BGEO_SAMN07136681_METAG-scaffold_2722.region001.gbk	1	6008	BGEO_SAMN07136681_METAG_PMOHADDI	BGEO_SAMN07136681_METAG-scaffold_2722	6008	gcf_3212	gcc_8	FALSE	FALSE	TRUE	FALSE	FALSE	FALSE	112.516	0.998073	0.152209	0.618615	940_1	Proteobacteria
139019	BGEO_SAMN07136681_METAG-scaffold_316.region001.gbk	1	18069	BGEO_SAMN07136681_METAG_PMOHADDI	BGEO_SAMN07136681_METAG-scaffold_316	18069	gcf_5171	gcc_47	FALSE	TRUE	FALSE	FALSE	FALSE	FALSE	5.93136	0.7158	0.181422	0.516146	940_1	Proteobacteria
139021	BGEO_SAMN07136681_METAG-scaffold_374.region001.gbk	1	16788	BGEO_SAMN07136681_METAG_PKLJAHED	BGEO_SAMN07136681_METAG-scaffold_374	16788	gcf_22	gcc_92	TRUE	FALSE	FALSE	FALSE	FALSE	FALSE	201.816	1	0.145887	0.174236	2041_1	Thermoplasmatota
139022	BGEO_SAMN07136681_METAG-scaffold_3773.region001.gbk	1	5042	BGEO_SAMN07136681_METAG_NADFCKDE	BGEO_SAMN07136681_METAG-scaffold_3773	5042	gcf_2182	gcc_10	FALSE	FALSE	FALSE	FALSE	TRUE	FALSE	1310.14	0.999037	0.31499	0.739792	725_2	Proteobacteria
139023	BGEO_SAMN07136681_METAG-scaffold_490.region001.gbk	1	13208	BGEO_SAMN07136681_METAG_CCFDMHKL	BGEO_SAMN07136681_METAG-scaffold_490	14773	gcf_12584	gcc_14	FALSE	FALSE	FALSE	FALSE	TRUE	FALSE	1762.51	1	0.274295	0.451108	6187_2	Proteobacteria
139032	BGEO_SAMN07136682_METAG-scaffold_1366.region001.gbk	1	6241	BGEO_SAMN07136682_METAG_CHMGOMAC	BGEO_SAMN07136682_METAG-scaffold_1366	6241	gcf_21	gcc_14	FALSE	FALSE	FALSE	FALSE	TRUE	FALSE	1762.51	1	0.288444	0.624701	2099_1	Thermoplasmatota
139033	BGEO_SAMN07136682_METAG-scaffold_1616.region001.gbk	1	5738	BGEO_SAMN07136682_METAG_PLKMPNLO	BGEO_SAMN07136682_METAG-scaffold_1616	5738	gcf_1259	gcc_14	FALSE	FALSE	FALSE	FALSE	TRUE	FALSE	1762.51	1	0.152209	0.42693	2677_1	Nitrospinota
139044	BGEO_SAMN07136682_METAG-scaffold_753.region001.gbk	1	8602	BGEO_SAMN07136682_METAG_FFAIFIPE	BGEO_SAMN07136682_METAG-scaffold_753	8602	gcf_3182	gcc_14	FALSE	FALSE	FALSE	FALSE	TRUE	FALSE	1762.51	1	0.351562	0.594535	2417_1	Verrucomicrobiota
139046	BGEO_SAMN07136682_METAG-scaffold_78.region001.gbk	1	15620	BGEO_SAMN07136682_METAG_PPBBMFML	BGEO_SAMN07136682_METAG-scaffold_78	29698	gcf_5604	gcc_14	FALSE	FALSE	FALSE	FALSE	TRUE	FALSE	1762.51	1	0.27499	0.348321	1937_1	Thermoplasmatota
139051	BGEO_SAMN07136682_METAG-scaffold_897.region001.gbk	1	7085	BGEO_SAMN07136682_METAG_OCCGMEBA	BGEO_SAMN07136682_METAG-scaffold_897	7849	gcf_4887	gcc_97	FALSE	FALSE	TRUE	FALSE	FALSE	FALSE	3.86164	0.539499	0.378586	0.668867	2563_1	Nitrospinota
139056	BGEO_SAMN07136684_METAG-scaffold_11.region001.gbk	1	13120	BGEO_SAMN07136684_METAG_EFAEIBJD	BGEO_SAMN07136684_METAG-scaffold_11	35266	gcf_1663	gcc_14	FALSE	FALSE	FALSE	FALSE	TRUE	FALSE	1762.51	1	0.341494	0.496302	1980_1	Thermoplasmatota
139059	BGEO_SAMN07136685_METAG-scaffold_194.region001.gbk	1	9592	BGEO_SAMN07136685_METAG_IOHALMLE	BGEO_SAMN07136685_METAG-scaffold_194	9592	gcf_1033	gcc_14	FALSE	FALSE	FALSE	FALSE	TRUE	FALSE	1762.51	1	0.446683	0.609736	1991_1	Thermoplasmatota
139062	BGEO_SAMN07136685_METAG-scaffold_371.region001.gbk	1	7590	BGEO_SAMN07136685_METAG_MNGCBOIH	BGEO_SAMN07136685_METAG-scaffold_371	7590	gcf_574	gcc_14	FALSE	FALSE	FALSE	FALSE	TRUE	FALSE	1762.51	1	0.117016	0.430012	2096_1	Thermoplasmatota
139063	BGEO_SAMN07136685_METAG-scaffold_441.region001.gbk	1	7019	BGEO_SAMN07136685_METAG_MNGCBOIH	BGEO_SAMN07136685_METAG-scaffold_441	7019	gcf_293	gcc_14	FALSE	FALSE	FALSE	FALSE	TRUE	FALSE	1762.51	1	0.213282	0.517336	2096_1	Thermoplasmatota
139065	BGEO_SAMN07136686_METAG-scaffold_1071.region001.gbk	1	6099	BGEO_SAMN07136686_METAG_KJGKBPPD	BGEO_SAMN07136686_METAG-scaffold_1071	6099	gcf_969	gcc_9	FALSE	TRUE	FALSE	FALSE	FALSE	FALSE	47.399	1	0.026087	0.165217	2390_1	Planctomycetota
139066	BGEO_SAMN07136686_METAG-scaffold_133.region001.gbk	1	9474	BGEO_SAMN07136686_METAG_LIIGEFLI	BGEO_SAMN07136686_METAG-scaffold_133	21314	gcf_588	gcc_10	FALSE	FALSE	TRUE	FALSE	FALSE	FALSE	1310.14	0.999037	0	0.731278	181_1	Cyanobacteria
139071	BGEO_SAMN07136686_METAG-scaffold_873.region001.gbk	1	6534	BGEO_SAMN07136686_METAG_LIIGEFLI	BGEO_SAMN07136686_METAG-scaffold_873	6815	gcf_1173	gcc_13	FALSE	FALSE	TRUE	FALSE	FALSE	FALSE	1523.6	0.984586	0.221348	0.684457	181_1	Cyanobacteria
139074	BGEO_SAMN07136687_METAG-scaffold_12.region001.gbk	1	30798	BGEO_SAMN07136687_METAG_BFCCDKBO	BGEO_SAMN07136687_METAG-scaffold_12	36941	gcf_2990	gcc_16	FALSE	FALSE	FALSE	FALSE	FALSE	TRUE	9.99672	0.756262	0.508013	0.770664	4968_1	Proteobacteria
139078	BGEO_SAMN07136687_METAG-scaffold_69.region001.gbk	1	16879	BGEO_SAMN07136687_METAG_BFCCDKBO	BGEO_SAMN07136687_METAG-scaffold_69	16958	gcf_551	gcc_60	FALSE	FALSE	FALSE	FALSE	FALSE	TRUE	25.3596	0.986513	0.291308	0.572945	4968_1	Proteobacteria
139079	BGEO_SAMN07136687_METAG-scaffold_72.region001.gbk	1	5882	BGEO_SAMN07136687_METAG_HGPPKMNF	BGEO_SAMN07136687_METAG-scaffold_72	16721	gcf_10358	gcc_8	FALSE	FALSE	TRUE	FALSE	FALSE	FALSE	112.516	0.998073	0.228478	0.626456	583_0	Proteobacteria
139082	BGEO_SAMN07136688_METAG-scaffold_15.region001.gbk	0	21017	BGEO_SAMN07136688_METAG_OJFBBEOC	BGEO_SAMN07136688_METAG-scaffold_15	43139	gcf_3431	gcc_14	FALSE	FALSE	FALSE	FALSE	TRUE	FALSE	1762.51	1	0.381222	0.429345	2096_2	Thermoplasmatota
139087	BGEO_SAMN07136689_METAG-scaffold_660.region001.gbk	1	7943	BGEO_SAMN07136689_METAG_LGCGMBCC	BGEO_SAMN07136689_METAG-scaffold_660	7943	gcf_615	gcc_14	FALSE	FALSE	FALSE	FALSE	TRUE	FALSE	1762.51	1	0.186861	0.332109	1626_1	Proteobacteria
139089	BGEO_SAMN07136691_METAG-scaffold_2.region001.gbk	0	22393	BGEO_SAMN07136691_METAG_JKICOAKF	BGEO_SAMN07136691_METAG-scaffold_2	95223	gcf_4390	gcc_14	FALSE	FALSE	FALSE	FALSE	TRUE	FALSE	1762.51	1	0.386348	0.581637	2096_2	Thermoplasmatota
139107	BGEO_SAMN07136695_METAG-scaffold_30.region001.gbk	1	17746	BGEO_SAMN07136695_METAG_JNHMJHDC	BGEO_SAMN07136695_METAG-scaffold_30	17746	gcf_6990	gcc_41	FALSE	FALSE	FALSE	FALSE	FALSE	TRUE	16.2218	0.934489	0.49726	0.711325	4995_1	Proteobacteria
139139	BGEO_SAMN07136699_METAG-scaffold_802.region001.gbk	1	7063	BGEO_SAMN07136699_METAG_KKEBAGEL	BGEO_SAMN07136699_METAG-scaffold_802	7063	gcf_3353	gcc_14	FALSE	FALSE	FALSE	FALSE	TRUE	FALSE	1762.51	1	0.318995	0.454712	2064_2	Thermoplasmatota
139140	BGEO_SAMN07136699_METAG-scaffold_961.region001.gbk	1	6550	BGEO_SAMN07136699_METAG_BFIOOAHL	BGEO_SAMN07136699_METAG-scaffold_961	6550	gcf_6501	gcc_108	FALSE	FALSE	FALSE	FALSE	TRUE	FALSE	8.07802	0.684008	0.237748	0.683772	2452_1	Actinobacteriota
139143	BGEO_SAMN07136701_METAG-scaffold_21.region001.gbk	1	12922	BGEO_SAMN07136701_METAG_CIDLMKCD	BGEO_SAMN07136701_METAG-scaffold_21	29041	gcf_1667	gcc_14	FALSE	FALSE	FALSE	FALSE	TRUE	FALSE	1762.51	1	0.276074	0.514496	2170_2	Thermoplasmatota
139145	BGEO_SAMN07136701_METAG-scaffold_37.region001.gbk	1	18324	BGEO_SAMN07136701_METAG_CIDLMKCD	BGEO_SAMN07136701_METAG-scaffold_37	23430	gcf_6572	gcc_14	FALSE	FALSE	FALSE	FALSE	TRUE	FALSE	1762.51	1	0.303182	0.429137	2170_2	Thermoplasmatota
139152	BGEO_SAMN07136703_METAG-scaffold_254.region001.gbk	1	5140	BGEO_SAMN07136703_METAG_JIEKHGCL	BGEO_SAMN07136703_METAG-scaffold_254	5140	gcf_885	gcc_14	FALSE	FALSE	FALSE	FALSE	TRUE	FALSE	1762.51	1	0.103799	0.166885	2096_1	Thermoplasmatota
139168	BGEO_SAMN07136707_METAG-scaffold_134.region001.gbk	1	22366	BGEO_SAMN07136707_METAG_ODHOEHNG	BGEO_SAMN07136707_METAG-scaffold_134	22366	gcf_7122	gcc_77	FALSE	FALSE	FALSE	FALSE	FALSE	TRUE	42.7152	0.965318	0.402463	0.718409	2894_2	Proteobacteria
139169	BGEO_SAMN07136707_METAG-scaffold_1611.region001.gbk	1	6777	BGEO_SAMN07136707_METAG_EDECCJDA	BGEO_SAMN07136707_METAG-scaffold_1611	6777	gcf_1015	gcc_55	FALSE	FALSE	FALSE	FALSE	FALSE	TRUE	102.572	1	0.457755	0.744874	3031_2	Actinobacteriota
139170	BGEO_SAMN07136707_METAG-scaffold_1612.region001.gbk	1	6776	BGEO_SAMN07136707_METAG_GNKKENLL	BGEO_SAMN07136707_METAG-scaffold_1612	6776	gcf_5784	gcc_10	FALSE	FALSE	FALSE	FALSE	TRUE	FALSE	1310.14	0.999037	0.223507	0.799937	3927_1	Bacteroidota
139171	BGEO_SAMN07136707_METAG-scaffold_1700.region001.gbk	1	6592	BGEO_SAMN07136707_METAG_GCDCBBHG	BGEO_SAMN07136707_METAG-scaffold_1700	6592	gcf_6244	gcc_10	FALSE	FALSE	FALSE	FALSE	TRUE	FALSE	1310.14	0.999037	0.209468	0.796863	4280_1	Cyanobacteria
139172	BGEO_SAMN07136707_METAG-scaffold_1995.region001.gbk	1	6035	BGEO_SAMN07136707_METAG_KBHHFKJE	BGEO_SAMN07136707_METAG-scaffold_1995	6035	gcf_5057	gcc_14	FALSE	FALSE	FALSE	FALSE	TRUE	FALSE	1762.51	1	0.165753	0.496889	2192_1	Thermoplasmatota
139173	BGEO_SAMN07136707_METAG-scaffold_204.region001.gbk	1	18924	BGEO_SAMN07136707_METAG_JMIAAANL	BGEO_SAMN07136707_METAG-scaffold_204	18924	gcf_1440	gcc_55	FALSE	FALSE	FALSE	FALSE	FALSE	TRUE	102.572	1	0.477274	0.712061	4855_2	Proteobacteria
139175	BGEO_SAMN07136707_METAG-scaffold_2835.region001.gbk	1	5002	BGEO_SAMN07136707_METAG_GCDCBBHG	BGEO_SAMN07136707_METAG-scaffold_2835	5002	gcf_5674	gcc_10	FALSE	FALSE	FALSE	FALSE	TRUE	FALSE	1310.14	0.999037	0.152209	0.864566	4280_1	Cyanobacteria
139181	BGEO_SAMN07136707_METAG-scaffold_6.region001.gbk	0	32768	BGEO_SAMN07136707_METAG_PFNOCLGB	BGEO_SAMN07136707_METAG-scaffold_6	82888	gcf_1049	gcc_26	FALSE	FALSE	FALSE	FALSE	FALSE	TRUE	14.5414	0.840077	0.514209	0.642725	2382_1	Actinobacteriota
139185	BGEO_SAMN07136708_METAG-scaffold_113.region001.gbk	1	43580	BGEO_SAMN07136708_METAG_JGHHNJEM	BGEO_SAMN07136708_METAG-scaffold_113	46956	gcf_10948	gcc_92	TRUE	FALSE	FALSE	TRUE	FALSE	FALSE	201.816	1	0.163344	0.216311	1491_0	Proteobacteria
139188	BGEO_SAMN07136708_METAG-scaffold_144.region001.gbk	0	12349	BGEO_SAMN07136708_METAG_ILOEEALM	BGEO_SAMN07136708_METAG-scaffold_144	41623	gcf_4890	gcc_22	FALSE	FALSE	FALSE	FALSE	FALSE	TRUE	23.1014	0.71869	0.109408	0.412306	1784_1	Proteobacteria
139191	BGEO_SAMN07136708_METAG-scaffold_2.region002.gbk	0	56360	BGEO_SAMN07136708_METAG_MHPDDJBJ	BGEO_SAMN07136708_METAG-scaffold_2	279021	gcf_4218	gcc_17	FALSE	FALSE	FALSE	TRUE	FALSE	FALSE	106.013	0.998073	0.0374562	0.423069	640_2	Proteobacteria
139195	BGEO_SAMN07136708_METAG-scaffold_32.region001.gbk	0	10813	BGEO_SAMN07136708_METAG_KAJBENCP	BGEO_SAMN07136708_METAG-scaffold_32	80285	gcf_1325	gcc_90	FALSE	FALSE	TRUE	FALSE	FALSE	FALSE	22.0177	0.973988	0.041782	0.648536	1837_1	Proteobacteria
139197	BGEO_SAMN07136708_METAG-scaffold_468.region001.gbk	1	13271	BGEO_SAMN07136708_METAG_JGHHNJEM	BGEO_SAMN07136708_METAG-scaffold_468	19980	gcf_331	gcc_22	FALSE	FALSE	FALSE	FALSE	FALSE	TRUE	23.1014	0.71869	0.0655424	0.204256	1491_0	Proteobacteria
139200	BGEO_SAMN07136708_METAG-scaffold_560.region001.gbk	1	5904	BGEO_SAMN07136708_METAG_JGHHNJEM	BGEO_SAMN07136708_METAG-scaffold_560	17652	gcf_316	gcc_8	FALSE	FALSE	TRUE	FALSE	FALSE	FALSE	112.516	0.998073	0	0.522027	1491_0	Proteobacteria
139201	BGEO_SAMN07136708_METAG-scaffold_64.region001.gbk	0	20756	BGEO_SAMN07136708_METAG_KAJBENCP	BGEO_SAMN07136708_METAG-scaffold_64	62163	gcf_4063	gcc_2	FALSE	FALSE	FALSE	FALSE	FALSE	TRUE	51.9577	0.987476	0.123742	0.606337	1837_1	Proteobacteria
139203	BGEO_SAMN07136708_METAG-scaffold_71.region001.gbk	0	10858	BGEO_SAMN07136708_METAG_ILOEEALM	BGEO_SAMN07136708_METAG-scaffold_71	59978	gcf_871	gcc_8	FALSE	FALSE	TRUE	FALSE	FALSE	FALSE	112.516	0.998073	0	0.705181	1784_1	Proteobacteria
139204	BGEO_SAMN07136708_METAG-scaffold_8.region001.gbk	0	10405	BGEO_SAMN07136708_METAG_KAJBENCP	BGEO_SAMN07136708_METAG-scaffold_8	171200	gcf_268	gcc_123	FALSE	FALSE	FALSE	FALSE	FALSE	TRUE	123.321	0.975915	0.0472989	0.124337	1837_1	Proteobacteria
139205	BGEO_SAMN07136708_METAG-scaffold_80.region001.gbk	0	20639	BGEO_SAMN07136708_METAG_JGHHNJEM	BGEO_SAMN07136708_METAG-scaffold_80	56453	gcf_13627	gcc_185	FALSE	FALSE	FALSE	FALSE	FALSE	TRUE	0.0459808	0.0317919	0.214055	0.535206	1491_0	Proteobacteria
139206	BGEO_SAMN07136708_METAG-scaffold_84.region001.gbk	0	10927	BGEO_SAMN07136708_METAG_JGHHNJEM	BGEO_SAMN07136708_METAG-scaffold_84	54389	gcf_348	gcc_8	FALSE	FALSE	TRUE	FALSE	FALSE	FALSE	112.516	0.998073	0.116548	0.705181	1491_0	Proteobacteria
139211	BGEO_SAMN07136709_METAG-scaffold_16.region001.gbk	0	41212	BGEO_SAMN07136709_METAG_EEKAFEOM	BGEO_SAMN07136709_METAG-scaffold_16	104431	gcf_5034	gcc_92	FALSE	FALSE	FALSE	FALSE	FALSE	TRUE	201.816	1	0.165478	0.407272	1837_1	Proteobacteria
139219	BGEO_SAMN07136709_METAG-scaffold_69.region001.gbk	0	30041	BGEO_SAMN07136709_METAG_EEKAFEOM	BGEO_SAMN07136709_METAG-scaffold_69	46068	gcf_4721	gcc_84	FALSE	FALSE	FALSE	FALSE	FALSE	TRUE	74.2455	0.998073	0.362814	0.628657	1837_1	Proteobacteria
139220	BGEO_SAMN07136710_METAG-scaffold_10.region001.gbk	0	10858	BGEO_SAMN07136710_METAG_IMMBNPOM	BGEO_SAMN07136710_METAG-scaffold_10	210412	gcf_1325	gcc_90	FALSE	FALSE	TRUE	FALSE	FALSE	FALSE	22.0177	0.973988	2.22045e-16	0.641777	643_1	Proteobacteria
139225	BGEO_SAMN07136710_METAG-scaffold_32.region001.gbk	0	10396	BGEO_SAMN07136710_METAG_IMMBNPOM	BGEO_SAMN07136710_METAG-scaffold_32	136821	gcf_1309	gcc_123	FALSE	FALSE	FALSE	FALSE	FALSE	TRUE	123.321	0.975915	0	0.226261	643_1	Proteobacteria
139227	BGEO_SAMN07136710_METAG-scaffold_429.region001.gbk	0	10849	BGEO_SAMN07136710_METAG_AFAMJGBL	BGEO_SAMN07136710_METAG-scaffold_429	16459	gcf_871	gcc_8	FALSE	FALSE	TRUE	FALSE	FALSE	FALSE	112.516	0.998073	2.22045e-16	0.666288	1687_1	Proteobacteria
139231	BGEO_SAMN07136710_METAG-scaffold_655.region001.gbk	1	10290	BGEO_SAMN07136710_METAG_BEJKEPKM	BGEO_SAMN07136710_METAG-scaffold_655	10290	gcf_361	gcc_17	FALSE	FALSE	FALSE	TRUE	FALSE	FALSE	106.013	0.998073	0.00847331	0.082036	640_2	Proteobacteria
139232	BGEO_SAMN07136710_METAG-scaffold_658.region001.gbk	1	10271	BGEO_SAMN07136710_METAG_IMMBNPOM	BGEO_SAMN07136710_METAG-scaffold_658	10271	gcf_361	gcc_17	FALSE	FALSE	FALSE	TRUE	FALSE	FALSE	106.013	0.998073	0	0.0599001	643_1	Proteobacteria
139235	BGEO_SAMN07136710_METAG-scaffold_9.region001.gbk	0	10876	BGEO_SAMN07136710_METAG_IMMBNPOM	BGEO_SAMN07136710_METAG-scaffold_9	231784	gcf_1608	gcc_8	FALSE	FALSE	TRUE	FALSE	FALSE	FALSE	112.516	0.998073	0.369729	0.823846	643_1	Proteobacteria
139238	BGEO_SAMN07136711_METAG-scaffold_1770.region001.gbk	1	6151	BGEO_SAMN07136711_METAG_CANMDFON	BGEO_SAMN07136711_METAG-scaffold_1770	6151	gcf_149	gcc_17	FALSE	FALSE	FALSE	TRUE	FALSE	FALSE	106.013	0.998073	0	0.195929	643_1	Proteobacteria
139243	BGEO_SAMN07136711_METAG-scaffold_357.region001.gbk	0	10852	BGEO_SAMN07136711_METAG_EOPKMDLC	BGEO_SAMN07136711_METAG-scaffold_357	22406	gcf_871	gcc_8	FALSE	FALSE	TRUE	FALSE	FALSE	FALSE	112.516	0.998073	2.22045e-16	0.666288	1688_2	Proteobacteria
139249	BGEO_SAMN07136711_METAG-scaffold_791.region001.gbk	1	5579	BGEO_SAMN07136711_METAG_CANMDFON	BGEO_SAMN07136711_METAG-scaffold_791	11090	gcf_6365	gcc_8	FALSE	FALSE	TRUE	FALSE	FALSE	FALSE	112.516	0.998073	0.116548	0.705181	643_1	Proteobacteria
139251	BGEO_SAMN07136712_METAG-scaffold_1125.region001.gbk	1	6634	BGEO_SAMN07136712_METAG_OMJHCALJ	BGEO_SAMN07136712_METAG-scaffold_1125	6634	gcf_441	gcc_14	FALSE	FALSE	FALSE	FALSE	TRUE	FALSE	1762.51	1	0.127897	0.220342	2131_2	Thermoplasmatota
139254	BGEO_SAMN07136712_METAG-scaffold_1520.region001.gbk	1	5743	BGEO_SAMN07136712_METAG_JFCJCINI	BGEO_SAMN07136712_METAG-scaffold_1520	5743	gcf_1483	gcc_21	FALSE	FALSE	FALSE	FALSE	FALSE	TRUE	12.8403	0.958574	0.126729	0.546282	2160_2	Thermoplasmatota
139255	BGEO_SAMN07136712_METAG-scaffold_1573.region001.gbk	1	5630	BGEO_SAMN07136712_METAG_CHFAMBML	BGEO_SAMN07136712_METAG-scaffold_1573	5630	gcf_367	gcc_14	FALSE	FALSE	FALSE	FALSE	TRUE	FALSE	1762.51	1	0.206188	0.431021	3806_1	Bacteroidota
139256	BGEO_SAMN07136712_METAG-scaffold_1670.region001.gbk	1	5481	BGEO_SAMN07136712_METAG_ODOMKIEM	BGEO_SAMN07136712_METAG-scaffold_1670	5481	gcf_421	gcc_14	FALSE	FALSE	FALSE	FALSE	TRUE	FALSE	1762.51	1	0.132474	0.421685	2148_0	Thermoplasmatota
139257	BGEO_SAMN07136712_METAG-scaffold_1756.region001.gbk	1	5358	BGEO_SAMN07136712_METAG_AMGCCNKO	BGEO_SAMN07136712_METAG-scaffold_1756	5358	gcf_6926	gcc_14	FALSE	FALSE	FALSE	FALSE	TRUE	FALSE	1762.51	1	0.292162	0.455647	2343_1	Thermoplasmatota
139261	BGEO_SAMN07136712_METAG-scaffold_373.region001.gbk	1	11025	BGEO_SAMN07136712_METAG_AMGCCNKO	BGEO_SAMN07136712_METAG-scaffold_373	11025	gcf_3339	gcc_14	FALSE	FALSE	FALSE	FALSE	TRUE	FALSE	1762.51	1	0.391373	0.623178	2343_1	Thermoplasmatota
139265	BGEO_SAMN07136713_METAG-scaffold_185.region001.gbk	1	8697	BGEO_SAMN07136713_METAG_JDOAHDGB	BGEO_SAMN07136713_METAG-scaffold_185	8697	gcf_1336	gcc_14	FALSE	FALSE	FALSE	FALSE	TRUE	FALSE	1762.51	1	0.147659	0.246316	6209_1	Proteobacteria
139266	BGEO_SAMN07136713_METAG-scaffold_2.region001.gbk	0	21020	BGEO_SAMN07136713_METAG_DLPEAFAF	BGEO_SAMN07136713_METAG-scaffold_2	210485	gcf_3409	gcc_14	FALSE	FALSE	FALSE	FALSE	TRUE	FALSE	1762.51	1	0.415055	0.506718	2174_1	Thermoplasmatota
139267	BGEO_SAMN07136713_METAG-scaffold_3.region001.gbk	0	22316	BGEO_SAMN07136713_METAG_DLPEAFAF	BGEO_SAMN07136713_METAG-scaffold_3	183363	gcf_2088	gcc_14	FALSE	FALSE	FALSE	FALSE	TRUE	FALSE	1762.51	1	0.552676	0.7	2174_1	Thermoplasmatota
139268	BGEO_SAMN07136713_METAG-scaffold_5.region001.gbk	0	48127	BGEO_SAMN07136713_METAG_DLPEAFAF	BGEO_SAMN07136713_METAG-scaffold_5	95949	gcf_3996	gcc_92	TRUE	FALSE	FALSE	FALSE	FALSE	FALSE	201.816	1	0.298574	0.355685	2174_1	Thermoplasmatota
139271	BGEO_SAMN07136715_METAG-scaffold_1114.region001.gbk	1	6366	BGEO_SAMN07136715_METAG_KOEDIAMF	BGEO_SAMN07136715_METAG-scaffold_1114	6366	gcf_871	gcc_8	FALSE	FALSE	TRUE	FALSE	FALSE	FALSE	112.516	0.998073	2.22045e-16	0.666288	1684_1	Proteobacteria
139280	BGEO_SAMN07136718_METAG-scaffold_108.region001.gbk	1	8607	BGEO_SAMN07136718_METAG_FMLMDJCG	BGEO_SAMN07136718_METAG-scaffold_108	21822	gcf_1462	gcc_22	FALSE	FALSE	FALSE	FALSE	FALSE	TRUE	23.1014	0.71869	0.101193	0.443706	1683_1	Proteobacteria
139286	BGEO_SAMN07136718_METAG-scaffold_324.region001.gbk	1	10618	BGEO_SAMN07136718_METAG_ALOOJGEA	BGEO_SAMN07136718_METAG-scaffold_324	10618	gcf_2183	gcc_41	FALSE	FALSE	FALSE	FALSE	FALSE	TRUE	16.2218	0.934489	0.474325	0.700223	155_2	Proteobacteria
139290	BGEO_SAMN07136718_METAG-scaffold_627.region001.gbk	1	7148	BGEO_SAMN07136718_METAG_NJEPJNNE	BGEO_SAMN07136718_METAG-scaffold_627	7148	gcf_144	gcc_123	FALSE	FALSE	FALSE	FALSE	FALSE	TRUE	123.321	0.975915	2.22045e-16	0.0589706	640_2	Proteobacteria
139291	BGEO_SAMN07136718_METAG-scaffold_7.region001.gbk	0	43569	BGEO_SAMN07136718_METAG_GOIGCPDN	BGEO_SAMN07136718_METAG-scaffold_7	129704	gcf_12	gcc_92	FALSE	FALSE	FALSE	FALSE	FALSE	TRUE	201.816	1	0	0.185246	1784_1	Proteobacteria
139293	BGEO_SAMN07136720_METAG-scaffold_253.region001.gbk	1	7864	BGEO_SAMN07136720_METAG_JHHIBEML	BGEO_SAMN07136720_METAG-scaffold_253	7864	gcf_336	gcc_10	FALSE	FALSE	FALSE	FALSE	TRUE	FALSE	1310.14	0.999037	0.274713	0.673822	4357_2	Cyanobacteria
139315	BGEO_SAMN07136727_METAG-scaffold_12.region001.gbk	0	22335	BGEO_SAMN07136727_METAG_GCCJKJPJ	BGEO_SAMN07136727_METAG-scaffold_12	95985	gcf_4390	gcc_14	FALSE	FALSE	FALSE	FALSE	TRUE	FALSE	1762.51	1	0.332411	0.545804	2095_1	Thermoplasmatota
139316	BGEO_SAMN07136727_METAG-scaffold_1599.region001.gbk	1	6416	BGEO_SAMN07136727_METAG_DFLFBMEC	BGEO_SAMN07136727_METAG-scaffold_1599	6416	gcf_1270	gcc_22	FALSE	FALSE	FALSE	FALSE	FALSE	TRUE	23.1014	0.71869	0.0565436	0.186411	374_0	Actinobacteriota
139318	BGEO_SAMN07136727_METAG-scaffold_1619.region001.gbk	1	6385	BGEO_SAMN07136727_METAG_DFLFBMEC	BGEO_SAMN07136727_METAG-scaffold_1619	6385	gcf_6732	gcc_84	FALSE	FALSE	FALSE	FALSE	FALSE	TRUE	74.2455	0.998073	0.288757	0.684416	374_0	Actinobacteriota
139324	BGEO_SAMN07136727_METAG-scaffold_247.region001.gbk	1	21971	BGEO_SAMN07136727_METAG_DFLFBMEC	BGEO_SAMN07136727_METAG-scaffold_247	21971	gcf_10195	gcc_3	FALSE	FALSE	FALSE	TRUE	TRUE	FALSE	0.218368	0.22158	0.58892	0.705333	374_0	Actinobacteriota
139330	BGEO_SAMN07136727_METAG-scaffold_531.region001.gbk	1	12502	BGEO_SAMN07136727_METAG_DFLFBMEC	BGEO_SAMN07136727_METAG-scaffold_531	12502	gcf_4641	gcc_52	FALSE	FALSE	FALSE	FALSE	TRUE	FALSE	1.19985	0.199422	0.202235	0.520417	374_0	Actinobacteriota
139332	BGEO_SAMN07136727_METAG-scaffold_543.region001.gbk	1	11888	BGEO_SAMN07136727_METAG_GBNABFHH	BGEO_SAMN07136727_METAG-scaffold_543	12326	gcf_2950	gcc_24	FALSE	FALSE	FALSE	FALSE	TRUE	FALSE	40.4081	0.990366	0.445771	0.717599	6361_2	Chloroflexota
139337	BGEO_SAMN07136727_METAG-scaffold_837.region001.gbk	1	9477	BGEO_SAMN07136727_METAG_DFLFBMEC	BGEO_SAMN07136727_METAG-scaffold_837	9477	gcf_6788	gcc_84	FALSE	FALSE	FALSE	FALSE	FALSE	TRUE	74.2455	0.998073	0.0757924	0.648222	374_0	Actinobacteriota
139338	BGEO_SAMN07136727_METAG-scaffold_86.region001.gbk	1	41874	BGEO_SAMN07136727_METAG_EIKLGILF	BGEO_SAMN07136727_METAG-scaffold_86	41982	gcf_753	gcc_92	TRUE	FALSE	FALSE	FALSE	FALSE	TRUE	201.816	1	0.155118	0.207111	2267_1	SAR324
139341	BGEO_SAMN07136730_METAG-scaffold_491.region001.gbk	1	6348	BGEO_SAMN07136730_METAG_OCMNIFEE	BGEO_SAMN07136730_METAG-scaffold_491	6348	gcf_1904	gcc_14	FALSE	FALSE	FALSE	FALSE	TRUE	FALSE	1762.51	1	0.17638	0.436202	2187_3	Thermoplasmatota
139368	BGEO_SAMN07136736_METAG-scaffold_983.region001.gbk	1	5305	BGEO_SAMN07136736_METAG_NDLCDGPM	BGEO_SAMN07136736_METAG-scaffold_983	5305	gcf_56	gcc_14	FALSE	FALSE	FALSE	FALSE	TRUE	FALSE	1762.51	1	0.0887097	0.142173	5633_12	Proteobacteria
139375	BGEO_SAMN07136738_METAG-scaffold_749.region001.gbk	1	5296	BGEO_SAMN07136738_METAG_CAJOBGNK	BGEO_SAMN07136738_METAG-scaffold_749	5296	gcf_63	gcc_14	FALSE	FALSE	FALSE	FALSE	TRUE	FALSE	1762.51	1	0.0296378	0.414801	2187_3	Thermoplasmatota
139391	BGEO_SAMN07136746_METAG-scaffold_353.region001.gbk	1	6101	BGEO_SAMN07136746_METAG_BHFCLGNO	BGEO_SAMN07136746_METAG-scaffold_353	6101	gcf_130	gcc_14	FALSE	FALSE	FALSE	FALSE	TRUE	FALSE	1762.51	1	0.320863	0.522192	2490_2	Verrucomicrobiota
139409	BGEO_SAMN07136750_METAG-scaffold_344.region001.gbk	1	6386	BGEO_SAMN07136750_METAG_ACDDKENA	BGEO_SAMN07136750_METAG-scaffold_344	6386	gcf_3126	gcc_10	FALSE	FALSE	FALSE	FALSE	TRUE	FALSE	1310.14	0.999037	0.307781	0.65824	4357_2	Cyanobacteria
139432	BGEO_SAMN07136753_METAG-scaffold_87.region001.gbk	1	15009	BGEO_SAMN07136753_METAG_FPKHJEMF	BGEO_SAMN07136753_METAG-scaffold_87	16165	gcf_2487	gcc_14	FALSE	FALSE	FALSE	FALSE	TRUE	FALSE	1762.51	1	0.127238	0.601666	4242_2	Cyanobacteria
139487	BGEO_SAMN07136762_METAG-scaffold_11.region001.gbk	0	21245	BGEO_SAMN07136762_METAG_JJALDMEA	BGEO_SAMN07136762_METAG-scaffold_11	74247	gcf_1114	gcc_10	FALSE	FALSE	FALSE	FALSE	TRUE	FALSE	1310.14	0.999037	0	0.759288	4357_2	Cyanobacteria
139500	BGEO_SAMN07136762_METAG-scaffold_643.region001.gbk	1	8172	BGEO_SAMN07136762_METAG_PCEELEBG	BGEO_SAMN07136762_METAG-scaffold_643	8172	gcf_1757	gcc_14	FALSE	FALSE	FALSE	FALSE	TRUE	FALSE	1762.51	1	0.215358	0.526804	2170_2	Thermoplasmatota
139514	BGEO_SAMN07136764_METAG-scaffold_149.region001.gbk	1	13570	BGEO_SAMN07136764_METAG_DIGAOAJE	BGEO_SAMN07136764_METAG-scaffold_149	13570	gcf_162	gcc_14	FALSE	FALSE	FALSE	FALSE	TRUE	FALSE	1762.51	1	0.329667	0.530547	1994_1	Thermoplasmatota
139515	BGEO_SAMN07136764_METAG-scaffold_163.region001.gbk	1	12263	BGEO_SAMN07136764_METAG_PIKEFCKE	BGEO_SAMN07136764_METAG-scaffold_163	12894	gcf_1667	gcc_14	FALSE	FALSE	FALSE	FALSE	TRUE	FALSE	1762.51	1	0.232467	0.431465	2093_1	Thermoplasmatota
139519	BGEO_SAMN07136764_METAG-scaffold_410.region001.gbk	1	7969	BGEO_SAMN07136764_METAG_NNDKFJBI	BGEO_SAMN07136764_METAG-scaffold_410	7969	gcf_6242	gcc_14	FALSE	FALSE	FALSE	FALSE	TRUE	FALSE	1762.51	1	0.327814	0.384761	1921_1	Thermoplasmatota
139528	BGEO_SAMN07136765_METAG-scaffold_13.region001.gbk	0	10333	BGEO_SAMN07136765_METAG_KHPAIALL	BGEO_SAMN07136765_METAG-scaffold_13	109789	gcf_2892	gcc_119	FALSE	FALSE	TRUE	FALSE	FALSE	FALSE	0.602224	0.349711	0.433861	0.723546	1843_1	Proteobacteria
139531	BGEO_SAMN07136765_METAG-scaffold_300.region001.gbk	1	6877	BGEO_SAMN07136765_METAG_NAHHNOOP	BGEO_SAMN07136765_METAG-scaffold_300	6877	gcf_3348	gcc_77	FALSE	FALSE	FALSE	FALSE	FALSE	TRUE	42.7152	0.965318	0.482108	0.648988	2904_1	Proteobacteria
139537	BGEO_SAMN07136766_METAG-scaffold_37.region001.gbk	0	20969	BGEO_SAMN07136766_METAG_KFMHCAIL	BGEO_SAMN07136766_METAG-scaffold_37	24569	gcf_3331	gcc_14	FALSE	FALSE	FALSE	FALSE	TRUE	FALSE	1762.51	1	0.486302	0.638587	2490_1	Verrucomicrobiota
139540	BGEO_SAMN07136766_METAG-scaffold_8.region001.gbk	1	14793	BGEO_SAMN07136766_METAG_KFMHCAIL	BGEO_SAMN07136766_METAG-scaffold_8	39939	gcf_3730	gcc_14	FALSE	FALSE	FALSE	FALSE	TRUE	FALSE	1762.51	1	0.304475	0.561905	2490_1	Verrucomicrobiota
139544	BGEO_SAMN07136767_METAG-scaffold_119.region001.gbk	0	10216	BGEO_SAMN07136767_METAG_GOJAFIHK	BGEO_SAMN07136767_METAG-scaffold_119	17184	gcf_2377	gcc_13	FALSE	FALSE	TRUE	FALSE	FALSE	FALSE	1523.6	0.984586	0	0.65042	4221_53	Cyanobacteria
139546	BGEO_SAMN07136767_METAG-scaffold_140.region001.gbk	1	14545	BGEO_SAMN07136767_METAG_IIKBDKIL	BGEO_SAMN07136767_METAG-scaffold_140	16186	gcf_130	gcc_14	FALSE	FALSE	FALSE	FALSE	TRUE	FALSE	1762.51	1	0.427528	0.561075	2490_1	Verrucomicrobiota
139547	BGEO_SAMN07136767_METAG-scaffold_184.region001.gbk	1	11766	BGEO_SAMN07136767_METAG_PMPNBEEP	BGEO_SAMN07136767_METAG-scaffold_184	14030	gcf_1537	gcc_14	FALSE	FALSE	FALSE	FALSE	TRUE	FALSE	1762.51	1	0.325133	0.465347	5633_12	Proteobacteria
139557	BGEO_SAMN07136767_METAG-scaffold_748.region001.gbk	1	7417	BGEO_SAMN07136767_METAG_IIKBDKIL	BGEO_SAMN07136767_METAG-scaffold_748	7417	gcf_63	gcc_14	FALSE	FALSE	FALSE	FALSE	TRUE	FALSE	1762.51	1	0.223445	0.510867	2490_1	Verrucomicrobiota
139563	BGEO_SAMN07136768_METAG-scaffold_250.region001.gbk	1	9069	BGEO_SAMN07136768_METAG_KHIPFICP	BGEO_SAMN07136768_METAG-scaffold_250	9069	gcf_6714	gcc_21	FALSE	FALSE	FALSE	FALSE	FALSE	TRUE	12.8403	0.958574	0.39337	0.675743	2490_1	Verrucomicrobiota
139568	BGEO_SAMN07136769_METAG-scaffold_162.region001.gbk	1	12516	BGEO_SAMN07136769_METAG_IEKHBHKJ	BGEO_SAMN07136769_METAG-scaffold_162	12516	gcf_11362	gcc_9	FALSE	TRUE	FALSE	FALSE	FALSE	FALSE	47.399	1	0.520865	0.652256	2490_1	Verrucomicrobiota
139569	BGEO_SAMN07136769_METAG-scaffold_17.region001.gbk	0	20816	BGEO_SAMN07136769_METAG_IEKHBHKJ	BGEO_SAMN07136769_METAG-scaffold_17	33292	gcf_3053	gcc_14	FALSE	FALSE	FALSE	FALSE	TRUE	FALSE	1762.51	1	0.495559	0.682265	2490_1	Verrucomicrobiota
139593	BGEO_SAMN07136772_METAG-scaffold_864.region001.gbk	1	5424	BGEO_SAMN07136772_METAG_OEOCEGLK	BGEO_SAMN07136772_METAG-scaffold_864	5424	gcf_625	gcc_21	FALSE	FALSE	FALSE	FALSE	FALSE	TRUE	12.8403	0.958574	0.325133	0.639268	2490_1	Verrucomicrobiota
139599	BGEO_SAMN07136773_METAG-scaffold_40.region001.gbk	1	14102	BGEO_SAMN07136773_METAG_INKMNBFL	BGEO_SAMN07136773_METAG-scaffold_40	19513	gcf_5987	gcc_14	FALSE	FALSE	FALSE	FALSE	TRUE	FALSE	1762.51	1	0.470478	0.61259	2187_3	Thermoplasmatota
139611	BGEO_SAMN07136774_METAG-scaffold_455.region001.gbk	1	7543	BGEO_SAMN07136774_METAG_KLCOBAAI	BGEO_SAMN07136774_METAG-scaffold_455	7543	gcf_1506	gcc_41	FALSE	FALSE	FALSE	FALSE	FALSE	TRUE	16.2218	0.934489	0.623456	0.843826	4855_1	Proteobacteria
139634	BGEO_SAMN07136784_METAG-scaffold_160.region001.gbk	1	7797	BGEO_SAMN07136784_METAG_FEGGBNHP	BGEO_SAMN07136784_METAG-scaffold_160	7797	gcf_5674	gcc_10	FALSE	FALSE	FALSE	FALSE	TRUE	FALSE	1310.14	0.999037	0.275216	0.801223	4242_2	Cyanobacteria
139638	BGEO_SAMN07136785_METAG-scaffold_406.region001.gbk	1	9073	BGEO_SAMN07136785_METAG_EALDAEBL	BGEO_SAMN07136785_METAG-scaffold_406	9073	gcf_366	gcc_14	FALSE	FALSE	FALSE	FALSE	TRUE	FALSE	1762.51	1	0.153258	0.281659	5009_2	Proteobacteria
139640	BGEO_SAMN07136785_METAG-scaffold_67.region001.gbk	1	14970	BGEO_SAMN07136785_METAG_JCEGBONH	BGEO_SAMN07136785_METAG-scaffold_67	21892	gcf_6920	gcc_14	FALSE	FALSE	FALSE	FALSE	TRUE	FALSE	1762.51	1	0.209524	0.246965	3281_2	Dadabacteria
139655	BGEO_SAMN07136788_METAG-scaffold_165.region001.gbk	1	10546	BGEO_SAMN07136788_METAG_AFBPEAAE	BGEO_SAMN07136788_METAG-scaffold_165	18643	gcf_299	gcc_8	FALSE	FALSE	TRUE	FALSE	FALSE	FALSE	112.516	0.998073	0	0.705181	688_1	Proteobacteria
139657	BGEO_SAMN07136788_METAG-scaffold_187.region001.gbk	0	10834	BGEO_SAMN07136788_METAG_AFBPEAAE	BGEO_SAMN07136788_METAG-scaffold_187	17617	gcf_3067	gcc_8	FALSE	FALSE	TRUE	FALSE	FALSE	FALSE	112.516	0.998073	1.11022e-16	0.616066	688_1	Proteobacteria
139658	BGEO_SAMN07136788_METAG-scaffold_205.region001.gbk	1	16623	BGEO_SAMN07136788_METAG_AFBPEAAE	BGEO_SAMN07136788_METAG-scaffold_205	16623	gcf_361	gcc_17	FALSE	FALSE	FALSE	TRUE	FALSE	FALSE	106.013	0.998073	0.0467866	0.149004	688_1	Proteobacteria
139659	BGEO_SAMN07136788_METAG-scaffold_6.region001.gbk	1	37936	BGEO_SAMN07136788_METAG_AFBPEAAE	BGEO_SAMN07136788_METAG-scaffold_6	67345	gcf_12404	gcc_17	FALSE	FALSE	FALSE	TRUE	FALSE	FALSE	106.013	0.998073	0.0274845	0.214551	688_1	Proteobacteria
139661	BGEO_SAMN07136788_METAG-scaffold_98.region001.gbk	1	25495	BGEO_SAMN07136788_METAG_AFBPEAAE	BGEO_SAMN07136788_METAG-scaffold_98	25495	gcf_3828	gcc_17	FALSE	FALSE	FALSE	TRUE	FALSE	FALSE	106.013	0.998073	0.081373	0.280434	688_1	Proteobacteria
139685	BGEO_SAMN07136791_METAG-scaffold_95.region001.gbk	1	12150	BGEO_SAMN07136791_METAG_ONICFLAC	BGEO_SAMN07136791_METAG-scaffold_95	12150	gcf_435	gcc_10	FALSE	FALSE	FALSE	FALSE	TRUE	FALSE	1310.14	0.999037	0.236738	0.792057	4242_2	Cyanobacteria
139705	BGEO_SAMN07136797_METAG-scaffold_179.region001.gbk	1	11304	BGEO_SAMN07136797_METAG_FJKAGCFN	BGEO_SAMN07136797_METAG-scaffold_179	12518	gcf_1555	gcc_10	FALSE	FALSE	FALSE	FALSE	TRUE	FALSE	1310.14	0.999037	0.254535	0.742721	3928_1	Bacteroidota
139723	BGEO_SAMN07136799_METAG-scaffold_319.region001.gbk	1	11924	BGEO_SAMN07136799_METAG_HHEDPHJE	BGEO_SAMN07136799_METAG-scaffold_319	23379	gcf_6806	gcc_14	FALSE	FALSE	FALSE	FALSE	TRUE	FALSE	1762.51	1	0.330667	0.444327	1894_2	Thermoplasmatota
139726	BGEO_SAMN07136799_METAG-scaffold_454.region001.gbk	1	16029	BGEO_SAMN07136799_METAG_MMMMDLND	BGEO_SAMN07136799_METAG-scaffold_454	19070	gcf_5896	gcc_14	FALSE	FALSE	FALSE	FALSE	TRUE	FALSE	1762.51	1	0.446199	0.647219	6372_1	Chloroflexota
139727	BGEO_SAMN07136799_METAG-scaffold_46.region001.gbk	0	23510	BGEO_SAMN07136799_METAG_MMMMDLND	BGEO_SAMN07136799_METAG-scaffold_46	66939	gcf_2012	gcc_24	FALSE	FALSE	FALSE	FALSE	TRUE	FALSE	40.4081	0.990366	0.191715	0.52991	6372_1	Chloroflexota
139728	BGEO_SAMN07136799_METAG-scaffold_479.region001.gbk	1	18570	BGEO_SAMN07136799_METAG_LGFLFODG	BGEO_SAMN07136799_METAG-scaffold_479	18570	gcf_12290	gcc_55	FALSE	FALSE	FALSE	FALSE	FALSE	TRUE	102.572	1	0.516299	0.798907	154_1	Proteobacteria
139734	BGEO_SAMN07136799_METAG-scaffold_860.region001.gbk	1	12305	BGEO_SAMN07136799_METAG_KHPCGMBF	BGEO_SAMN07136799_METAG-scaffold_860	12305	gcf_2557	gcc_9	FALSE	TRUE	FALSE	FALSE	FALSE	FALSE	47.399	1	0.304348	0.786115	2748_1	Crenarchaeota
139745	BGEO_SAMN07136803_METAG-scaffold_284.region001.gbk	1	5864	BGEO_SAMN07136803_METAG_GNPKIKCH	BGEO_SAMN07136803_METAG-scaffold_284	5864	gcf_215	gcc_14	FALSE	FALSE	FALSE	FALSE	TRUE	FALSE	1762.51	1	0.171628	0.2404	5009_2	Proteobacteria
139755	BGEO_SAMN07136809_METAG-scaffold_1410.region001.gbk	1	5171	BGEO_SAMN07136809_METAG_OIPOBOKJ	BGEO_SAMN07136809_METAG-scaffold_1410	5171	gcf_21	gcc_14	FALSE	FALSE	FALSE	FALSE	TRUE	FALSE	1762.51	1	0.225479	0.564782	2116_2	Thermoplasmatota
139791	BGEO_SAMN07136822_METAG-scaffold_464.region001.gbk	1	5794	BGEO_SAMN07136822_METAG_EFMDMFHM	BGEO_SAMN07136822_METAG-scaffold_464	5794	gcf_393	gcc_13	FALSE	FALSE	TRUE	FALSE	FALSE	FALSE	1523.6	0.984586	0	0.42265	3281_2	Dadabacteria
139797	BGEO_SAMN07136824_METAG-scaffold_5.region001.gbk	1	33288	BGEO_SAMN07136824_METAG_JIEMKLBB	BGEO_SAMN07136824_METAG-scaffold_5	48234	gcf_1751	gcc_26	FALSE	FALSE	FALSE	TRUE	FALSE	FALSE	14.5414	0.840077	0.534074	0.708426	2269_1	SAR324
139803	BGEO_SAMN07136825_METAG-scaffold_101.region001.gbk	0	21083	BGEO_SAMN07136825_METAG_ACAAAIMF	BGEO_SAMN07136825_METAG-scaffold_101	40887	gcf_2262	gcc_14	FALSE	FALSE	FALSE	FALSE	TRUE	FALSE	1762.51	1	0.490338	0.53066	6372_1	Chloroflexota
139805	BGEO_SAMN07136825_METAG-scaffold_1222.region001.gbk	1	6269	BGEO_SAMN07136825_METAG_ABFBFICA	BGEO_SAMN07136825_METAG-scaffold_1222	6269	gcf_633	gcc_24	FALSE	FALSE	FALSE	FALSE	TRUE	FALSE	40.4081	0.990366	0.148365	0.460628	6361_2	Chloroflexota
139806	BGEO_SAMN07136825_METAG-scaffold_1266.region001.gbk	1	6133	BGEO_SAMN07136825_METAG_IABIKPKG	BGEO_SAMN07136825_METAG-scaffold_1266	6133	gcf_1691	gcc_14	FALSE	FALSE	FALSE	FALSE	TRUE	FALSE	1762.51	1	0.170639	0.25838	1894_2	Thermoplasmatota
139821	BGEO_SAMN07136825_METAG-scaffold_998.region001.gbk	1	7103	BGEO_SAMN07136825_METAG_AFGBHPNA	BGEO_SAMN07136825_METAG-scaffold_998	7103	gcf_13454	gcc_9	FALSE	TRUE	FALSE	FALSE	FALSE	FALSE	47.399	1	0.273096	0.381831	278_2	Verrucomicrobiota
139831	BGEO_SAMN07136838_METAG-scaffold_141.region001.gbk	1	7710	BGEO_SAMN07136838_METAG_BPPDLJEN	BGEO_SAMN07136838_METAG-scaffold_141	7710	gcf_63	gcc_14	FALSE	FALSE	FALSE	FALSE	TRUE	FALSE	1762.51	1	0.105352	0.463317	225_1	Verrucomicrobiota
139839	BGEO_SAMN07136841_METAG-scaffold_202.region001.gbk	1	10365	BGEO_SAMN07136841_METAG_PDEPKOIP	BGEO_SAMN07136841_METAG-scaffold_202	10365	gcf_6472	gcc_14	FALSE	FALSE	FALSE	FALSE	TRUE	FALSE	1762.51	1	0.150124	0.584109	225_1	Verrucomicrobiota
139847	BGEO_SAMN07136844_METAG-scaffold_126.region001.gbk	1	10010	BGEO_SAMN07136844_METAG_DJKLDCJN	BGEO_SAMN07136844_METAG-scaffold_126	10010	gcf_1631	gcc_14	FALSE	FALSE	FALSE	FALSE	TRUE	FALSE	1762.51	1	0.385534	0.523269	225_1	Verrucomicrobiota
139848	BGEO_SAMN07136844_METAG-scaffold_195.region001.gbk	1	8204	BGEO_SAMN07136844_METAG_DJKLDCJN	BGEO_SAMN07136844_METAG-scaffold_195	8204	gcf_1411	gcc_9	FALSE	TRUE	FALSE	FALSE	FALSE	FALSE	47.399	1	0.0788446	0.182609	225_1	Verrucomicrobiota
139849	BGEO_SAMN07136844_METAG-scaffold_36.region001.gbk	1	10831	BGEO_SAMN07136844_METAG_DJKLDCJN	BGEO_SAMN07136844_METAG-scaffold_36	14832	gcf_411	gcc_14	FALSE	FALSE	FALSE	FALSE	TRUE	FALSE	1762.51	1	0.308265	0.585041	225_1	Verrucomicrobiota
139853	BGEO_SAMN07136848_METAG-scaffold_363.region001.gbk	1	6337	BGEO_SAMN07136848_METAG_JJHEBIMO	BGEO_SAMN07136848_METAG-scaffold_363	6337	gcf_1457	gcc_14	FALSE	FALSE	FALSE	FALSE	TRUE	FALSE	1762.51	1	0.291638	0.421746	225_1	Verrucomicrobiota
139874	BGEO_SAMN07136862_METAG-scaffold_162.region001.gbk	1	8587	BGEO_SAMN07136862_METAG_BOJCEGDL	BGEO_SAMN07136862_METAG-scaffold_162	8587	gcf_5674	gcc_10	FALSE	FALSE	FALSE	FALSE	TRUE	FALSE	1310.14	0.999037	0.199609	0.88035	4357_2	Cyanobacteria
139884	BGEO_SAMN07136864_METAG-scaffold_293.region001.gbk	1	6314	BGEO_SAMN07136864_METAG_GNGJLNPE	BGEO_SAMN07136864_METAG-scaffold_293	6314	gcf_6235	gcc_10	FALSE	FALSE	FALSE	FALSE	TRUE	FALSE	1310.14	0.999037	0.25182	0.76261	4357_2	Cyanobacteria
139925	BGEO_SAMN07136878_METAG-scaffold_563.region001.gbk	1	5546	BGEO_SAMN07136878_METAG_LCEMILGE	BGEO_SAMN07136878_METAG-scaffold_563	5546	gcf_3366	gcc_14	FALSE	FALSE	FALSE	FALSE	TRUE	FALSE	1762.51	1	0.223445	0.534159	1909_2	Thermoplasmatota
139933	BGEO_SAMN07136879_METAG-scaffold_287.region001.gbk	1	10436	BGEO_SAMN07136879_METAG_OGNDEGGC	BGEO_SAMN07136879_METAG-scaffold_287	10436	gcf_5384	gcc_10	FALSE	FALSE	FALSE	FALSE	TRUE	FALSE	1310.14	0.999037	0.152209	0.881828	4242_2	Cyanobacteria
139937	BGEO_SAMN07136879_METAG-scaffold_634.region001.gbk	1	7140	BGEO_SAMN07136879_METAG_HLHEKICF	BGEO_SAMN07136879_METAG-scaffold_634	7140	gcf_6078	gcc_14	FALSE	FALSE	FALSE	FALSE	TRUE	FALSE	1762.51	1	0.251017	0.329924	1909_2	Thermoplasmatota
139997	BGEO_SAMN07136892_METAG-scaffold_245.region001.gbk	1	9667	BGEO_SAMN07136892_METAG_AGEFDEPB	BGEO_SAMN07136892_METAG-scaffold_245	9667	gcf_6714	gcc_21	FALSE	FALSE	FALSE	FALSE	FALSE	TRUE	12.8403	0.958574	0.39337	0.66925	2490_2	Verrucomicrobiota
140027	BGEO_SAMN07136900_METAG-scaffold_106.region001.gbk	0	10828	BGEO_SAMN07136900_METAG_NDDKEADO	BGEO_SAMN07136900_METAG-scaffold_106	38187	gcf_9409	gcc_8	FALSE	FALSE	TRUE	FALSE	FALSE	FALSE	112.516	0.998073	0.180712	0.770772	635_0	Proteobacteria
140028	BGEO_SAMN07136900_METAG-scaffold_1346.region001.gbk	1	6675	BGEO_SAMN07136900_METAG_AHODOJNB	BGEO_SAMN07136900_METAG-scaffold_1346	6675	gcf_12772	gcc_14	FALSE	FALSE	FALSE	FALSE	TRUE	FALSE	1762.51	1	0.145114	0.636364	406_0	Proteobacteria
140030	BGEO_SAMN07136900_METAG-scaffold_169.region001.gbk	1	9925	BGEO_SAMN07136900_METAG_NDDKEADO	BGEO_SAMN07136900_METAG-scaffold_169	30587	gcf_3623	gcc_8	FALSE	FALSE	TRUE	FALSE	FALSE	FALSE	112.516	0.998073	0.353555	0.743999	635_0	Proteobacteria
140032	BGEO_SAMN07136900_METAG-scaffold_198.region001.gbk	0	10849	BGEO_SAMN07136900_METAG_NDDKEADO	BGEO_SAMN07136900_METAG-scaffold_198	28382	gcf_11858	gcc_8	FALSE	FALSE	TRUE	FALSE	FALSE	FALSE	112.516	0.998073	0.00909091	0.678588	635_0	Proteobacteria
140033	BGEO_SAMN07136900_METAG-scaffold_238.region001.gbk	1	25424	BGEO_SAMN07136900_METAG_NDDKEADO	BGEO_SAMN07136900_METAG-scaffold_238	25424	gcf_7545	gcc_8	FALSE	FALSE	FALSE	FALSE	FALSE	TRUE	112.516	0.998073	0.186716	0.756291	635_0	Proteobacteria
140034	BGEO_SAMN07136900_METAG-scaffold_273.region001.gbk	1	23236	BGEO_SAMN07136900_METAG_NDDKEADO	BGEO_SAMN07136900_METAG-scaffold_273	23236	gcf_7921	gcc_86	FALSE	FALSE	FALSE	FALSE	FALSE	TRUE	0.992379	0.259152	0.469191	0.556617	635_0	Proteobacteria
140035	BGEO_SAMN07136900_METAG-scaffold_439.region001.gbk	1	16318	BGEO_SAMN07136900_METAG_NDDKEADO	BGEO_SAMN07136900_METAG-scaffold_439	16318	gcf_5876	gcc_184	FALSE	FALSE	FALSE	FALSE	FALSE	TRUE	0.235367	0.193642	0.258118	0.748986	635_0	Proteobacteria
140036	BGEO_SAMN07136900_METAG-scaffold_47.region001.gbk	0	22527	BGEO_SAMN07136900_METAG_NDDKEADO	BGEO_SAMN07136900_METAG-scaffold_47	50558	gcf_1341	gcc_48	FALSE	FALSE	TRUE	FALSE	FALSE	FALSE	17.2818	0.871869	0.00913261	0.00913261	635_0	Proteobacteria
140037	BGEO_SAMN07136900_METAG-scaffold_512.region001.gbk	1	7716	BGEO_SAMN07136900_METAG_AHODOJNB	BGEO_SAMN07136900_METAG-scaffold_512	14278	gcf_13384	gcc_8	FALSE	FALSE	TRUE	FALSE	FALSE	FALSE	112.516	0.998073	0.140395	0.745455	406_0	Proteobacteria
140038	BGEO_SAMN07136900_METAG-scaffold_517.region001.gbk	1	11791	BGEO_SAMN07136900_METAG_ADPNHCBL	BGEO_SAMN07136900_METAG-scaffold_517	14096	gcf_1195	gcc_14	FALSE	FALSE	FALSE	FALSE	TRUE	FALSE	1762.51	1	0.373223	0.630611	6372_1	Chloroflexota
140041	BGEO_SAMN07136900_METAG-scaffold_73.region001.gbk	0	21670	BGEO_SAMN07136900_METAG_NDDKEADO	BGEO_SAMN07136900_METAG-scaffold_73	43924	gcf_5836	gcc_14	FALSE	FALSE	FALSE	FALSE	TRUE	FALSE	1762.51	1	0.0369807	0.617175	635_0	Proteobacteria
140043	BGEO_SAMN07136900_METAG-scaffold_801.region001.gbk	1	9912	BGEO_SAMN07136900_METAG_ADPNHCBL	BGEO_SAMN07136900_METAG-scaffold_801	9912	gcf_13542	gcc_14	FALSE	FALSE	FALSE	FALSE	TRUE	FALSE	1762.51	1	0.292408	0.477002	6372_1	Chloroflexota
140044	BGEO_SAMN07136900_METAG-scaffold_845.region001.gbk	1	9493	BGEO_SAMN07136900_METAG_AHODOJNB	BGEO_SAMN07136900_METAG-scaffold_845	9493	gcf_7550	gcc_60	FALSE	FALSE	FALSE	FALSE	FALSE	TRUE	25.3596	0.986513	0.266696	0.710973	406_0	Proteobacteria
140061	BGEO_SAMN07136905_METAG-scaffold_384.region001.gbk	1	8333	BGEO_SAMN07136905_METAG_LKICKCKI	BGEO_SAMN07136905_METAG-scaffold_384	8333	gcf_2475	gcc_10	FALSE	FALSE	FALSE	FALSE	TRUE	FALSE	1310.14	0.999037	0.378502	0.785957	4242_2	Cyanobacteria
140078	BGEO_SAMN07136909_METAG-scaffold_2877.region001.gbk	1	5000	BGEO_SAMN07136909_METAG_DGNBAKNH	BGEO_SAMN07136909_METAG-scaffold_2877	5000	gcf_1625	gcc_17	FALSE	FALSE	FALSE	TRUE	FALSE	FALSE	106.013	0.998073	0.235421	0.400521	2403_1	Planctomycetota
140080	BGEO_SAMN07136909_METAG-scaffold_536.region001.gbk	1	12517	BGEO_SAMN07136909_METAG_IBNBNCAB	BGEO_SAMN07136909_METAG-scaffold_536	12517	gcf_1033	gcc_14	FALSE	FALSE	FALSE	FALSE	TRUE	FALSE	1762.51	1	0.405472	0.559614	1949_1	Thermoplasmatota
140087	BGEO_SAMN07136909_METAG-scaffold_847.region001.gbk	1	9870	BGEO_SAMN07136909_METAG_FGFMCFMB	BGEO_SAMN07136909_METAG-scaffold_847	9870	gcf_1667	gcc_14	FALSE	FALSE	FALSE	FALSE	TRUE	FALSE	1762.51	1	0.270105	0.438685	1934_1	Thermoplasmatota
140105	BGEO_SAMN07136911_METAG-scaffold_1194.region001.gbk	1	6444	BGEO_SAMN07136911_METAG_KPGFPGGF	BGEO_SAMN07136911_METAG-scaffold_1194	6444	gcf_1291	gcc_55	FALSE	FALSE	FALSE	FALSE	FALSE	TRUE	102.572	1	0.335888	0.687536	3012_1	Actinobacteriota
140106	BGEO_SAMN07136911_METAG-scaffold_1200.region001.gbk	1	6429	BGEO_SAMN07136911_METAG_GFEJIKEP	BGEO_SAMN07136911_METAG-scaffold_1200	6429	gcf_421	gcc_14	FALSE	FALSE	FALSE	FALSE	TRUE	FALSE	1762.51	1	0.132474	0.421685	2040_2	Thermoplasmatota
140109	BGEO_SAMN07136911_METAG-scaffold_953.region001.gbk	1	7571	BGEO_SAMN07136911_METAG_BCKKNPHI	BGEO_SAMN07136911_METAG-scaffold_953	7571	gcf_3525	gcc_14	FALSE	FALSE	FALSE	FALSE	TRUE	FALSE	1762.51	1	0.329688	0.503479	1949_1	Thermoplasmatota
140110	BGEO_SAMN07136913_METAG-scaffold_1079.region001.gbk	1	7410	BGEO_SAMN07136913_METAG_NDCLNCIB	BGEO_SAMN07136913_METAG-scaffold_1079	7410	gcf_3188	gcc_14	FALSE	FALSE	FALSE	FALSE	TRUE	FALSE	1762.51	1	0.292893	0.564293	1930_1	Thermoplasmatota
140111	BGEO_SAMN07136913_METAG-scaffold_1217.region001.gbk	1	6908	BGEO_SAMN07136913_METAG_GNFNCDLM	BGEO_SAMN07136913_METAG-scaffold_1217	6908	gcf_215	gcc_14	FALSE	FALSE	FALSE	FALSE	TRUE	FALSE	1762.51	1	0.126787	0.317102	8_1	Bacteroidota
140113	BGEO_SAMN07136913_METAG-scaffold_1411.region001.gbk	1	6270	BGEO_SAMN07136913_METAG_NDCLNCIB	BGEO_SAMN07136913_METAG-scaffold_1411	6270	gcf_1904	gcc_14	FALSE	FALSE	FALSE	FALSE	TRUE	FALSE	1762.51	1	0.224958	0.432794	1930_1	Thermoplasmatota
140122	BGEO_SAMN07136914_METAG-scaffold_1112.region001.gbk	1	8056	BGEO_SAMN07136914_METAG_PMDBELBJ	BGEO_SAMN07136914_METAG-scaffold_1112	8056	gcf_1146	gcc_14	FALSE	FALSE	FALSE	FALSE	TRUE	FALSE	1762.51	1	0.299141	0.42644	9_1	Bacteroidota
140123	BGEO_SAMN07136914_METAG-scaffold_1466.region001.gbk	1	6718	BGEO_SAMN07136914_METAG_CAIJLIFL	BGEO_SAMN07136914_METAG-scaffold_1466	6718	gcf_5032	gcc_14	FALSE	FALSE	FALSE	FALSE	TRUE	FALSE	1762.51	1	0.149405	0.197309	2040_2	Thermoplasmatota
140135	BGEO_SAMN07136915_METAG-scaffold_1008.region001.gbk	1	7228	BGEO_SAMN07136915_METAG_ILDJKIEK	BGEO_SAMN07136915_METAG-scaffold_1008	8933	gcf_3696	gcc_13	FALSE	FALSE	TRUE	FALSE	FALSE	FALSE	1523.6	0.984586	0.244071	0.704759	182_1	Cyanobacteria
140136	BGEO_SAMN07136915_METAG-scaffold_1145.region001.gbk	1	6111	BGEO_SAMN07136915_METAG_ILDJKIEK	BGEO_SAMN07136915_METAG-scaffold_1145	8156	gcf_6188	gcc_13	FALSE	FALSE	TRUE	FALSE	FALSE	FALSE	1523.6	0.984586	0.0814413	0.582971	182_1	Cyanobacteria
140141	BGEO_SAMN07136915_METAG-scaffold_1520.region001.gbk	1	6880	BGEO_SAMN07136915_METAG_ILDJKIEK	BGEO_SAMN07136915_METAG-scaffold_1520	6880	gcf_1335	gcc_14	FALSE	FALSE	FALSE	FALSE	TRUE	FALSE	1762.51	1	0.0559678	0.415842	182_1	Cyanobacteria
140145	BGEO_SAMN07136915_METAG-scaffold_2268.region001.gbk	1	5407	BGEO_SAMN07136915_METAG_PIBEJIBD	BGEO_SAMN07136915_METAG-scaffold_2268	5407	gcf_5057	gcc_14	FALSE	FALSE	FALSE	FALSE	TRUE	FALSE	1762.51	1	0.201253	0.508868	1949_1	Thermoplasmatota
140146	BGEO_SAMN07136915_METAG-scaffold_2375.region001.gbk	1	5238	BGEO_SAMN07136915_METAG_KCKGCFBH	BGEO_SAMN07136915_METAG-scaffold_2375	5238	gcf_367	gcc_14	FALSE	FALSE	FALSE	FALSE	TRUE	FALSE	1762.51	1	0.206188	0.441366	3801_1	Bacteroidota
140152	BGEO_SAMN07136915_METAG-scaffold_693.region001.gbk	1	7595	BGEO_SAMN07136915_METAG_ILDJKIEK	BGEO_SAMN07136915_METAG-scaffold_693	11500	gcf_2984	gcc_13	FALSE	FALSE	TRUE	FALSE	FALSE	FALSE	1523.6	0.984586	3.33067e-16	0.688263	182_1	Cyanobacteria
140157	BGEO_SAMN07136916_METAG-scaffold_15.region001.gbk	0	20840	BGEO_SAMN07136916_METAG_NGKPEOEL	BGEO_SAMN07136916_METAG-scaffold_15	43699	gcf_3273	gcc_14	FALSE	FALSE	FALSE	FALSE	TRUE	FALSE	1762.51	1	0.24522	0.490253	3956_1	Bacteroidota
140159	BGEO_SAMN07136916_METAG-scaffold_2601.region001.gbk	1	5466	BGEO_SAMN07136916_METAG_CGKGBIID	BGEO_SAMN07136916_METAG-scaffold_2601	5466	gcf_1691	gcc_14	FALSE	FALSE	FALSE	FALSE	TRUE	FALSE	1762.51	1	0.152209	0.241525	1909_2	Thermoplasmatota
140175	BGEO_SAMN07136917_METAG-scaffold_1883.region001.gbk	1	5255	BGEO_SAMN07136917_METAG_MPGBLIMC	BGEO_SAMN07136917_METAG-scaffold_1883	5255	gcf_63	gcc_14	FALSE	FALSE	FALSE	FALSE	TRUE	FALSE	1762.51	1	0.105352	0.463317	2108_2	Thermoplasmatota
140176	BGEO_SAMN07136917_METAG-scaffold_20.region001.gbk	0	19776	BGEO_SAMN07136917_METAG_AMDDICLB	BGEO_SAMN07136917_METAG-scaffold_20	54566	gcf_501	gcc_13	FALSE	FALSE	TRUE	FALSE	FALSE	FALSE	1523.6	0.984586	2.22045e-16	0.749819	182_1	Cyanobacteria
140200	BGEO_SAMN07136919_METAG-scaffold_465.region001.gbk	1	13164	BGEO_SAMN07136919_METAG_DFCLLACK	BGEO_SAMN07136919_METAG-scaffold_465	13510	gcf_1054	gcc_14	FALSE	FALSE	FALSE	FALSE	TRUE	FALSE	1762.51	1	0.352709	0.410045	1909_2	Thermoplasmatota
140204	BGEO_SAMN07136920_METAG-scaffold_17.region001.gbk	1	16207	BGEO_SAMN07136920_METAG_MGPENMLJ	BGEO_SAMN07136920_METAG-scaffold_17	57844	gcf_2165	gcc_14	FALSE	FALSE	FALSE	FALSE	TRUE	FALSE	1762.51	1	0.219731	0.301567	3801_1	Bacteroidota
140207	BGEO_SAMN07136920_METAG-scaffold_2875.region001.gbk	1	5715	BGEO_SAMN07136920_METAG_HHLHBNGA	BGEO_SAMN07136920_METAG-scaffold_2875	5715	gcf_1259	gcc_14	FALSE	FALSE	FALSE	FALSE	TRUE	FALSE	1762.51	1	0.0898179	0.342655	2005_5	Thermoplasmatota
140209	BGEO_SAMN07136920_METAG-scaffold_4.region001.gbk	0	22352	BGEO_SAMN07136920_METAG_HDIKIFBD	BGEO_SAMN07136920_METAG-scaffold_4	81206	gcf_12930	gcc_14	FALSE	FALSE	FALSE	FALSE	TRUE	FALSE	1762.51	1	0.571149	0.638323	1949_1	Thermoplasmatota
140211	BGEO_SAMN07136920_METAG-scaffold_42.region001.gbk	0	21017	BGEO_SAMN07136920_METAG_NIHJOHJM	BGEO_SAMN07136920_METAG-scaffold_42	41611	gcf_1192	gcc_14	FALSE	FALSE	FALSE	FALSE	TRUE	FALSE	1762.51	1	0.416489	0.504566	1909_2	Thermoplasmatota
140218	BGEO_SAMN07136921_METAG-scaffold_282.region001.gbk	1	10790	BGEO_SAMN07136921_METAG_CHOPGOHK	BGEO_SAMN07136921_METAG-scaffold_282	11109	gcf_459	gcc_14	FALSE	FALSE	FALSE	FALSE	TRUE	FALSE	1762.51	1	0.30189	0.5526	3684_2	Bacteroidota
140231	BGEO_SAMN07136922_METAG-scaffold_18.region001.gbk	0	23555	BGEO_SAMN07136922_METAG_FFIJCCEC	BGEO_SAMN07136922_METAG-scaffold_18	40412	gcf_1015	gcc_55	FALSE	FALSE	FALSE	FALSE	FALSE	TRUE	102.572	1	0.553851	0.793148	3010_2	Actinobacteriota
140235	BGEO_SAMN07136922_METAG-scaffold_446.region001.gbk	1	7414	BGEO_SAMN07136922_METAG_MKBINFPI	BGEO_SAMN07136922_METAG-scaffold_446	7414	gcf_56	gcc_14	FALSE	FALSE	FALSE	FALSE	TRUE	FALSE	1762.51	1	0.041782	0.0797312	6218_1	Proteobacteria
140244	BGEO_SAMN07136934_METAG-scaffold_1019.region001.gbk	1	6347	BGEO_SAMN07136934_METAG_KDMDACHB	BGEO_SAMN07136934_METAG-scaffold_1019	6347	gcf_1519	gcc_9	FALSE	TRUE	FALSE	FALSE	FALSE	FALSE	47.399	1	0.190067	0.262014	181_1	Cyanobacteria
140250	BGEO_SAMN07136934_METAG-scaffold_344.region001.gbk	1	10224	BGEO_SAMN07136934_METAG_KDMDACHB	BGEO_SAMN07136934_METAG-scaffold_344	10423	gcf_3812	gcc_13	FALSE	FALSE	TRUE	FALSE	FALSE	FALSE	1523.6	0.984586	0.0921273	0.739001	181_1	Cyanobacteria
140256	BGEO_SAMN07136935_METAG-scaffold_171.region001.gbk	1	10061	BGEO_SAMN07136935_METAG_NMEDPMND	BGEO_SAMN07136935_METAG-scaffold_171	12659	gcf_11211	gcc_13	FALSE	FALSE	TRUE	FALSE	FALSE	FALSE	1523.6	0.984586	0.26596	0.777599	181_1	Cyanobacteria
140261	BGEO_SAMN07136935_METAG-scaffold_465.region001.gbk	1	8228	BGEO_SAMN07136935_METAG_BPNKGDBN	BGEO_SAMN07136935_METAG-scaffold_465	8228	gcf_4103	gcc_14	FALSE	FALSE	FALSE	FALSE	TRUE	FALSE	1762.51	1	0.0486713	0.257549	6218_1	Proteobacteria
140266	BGEO_SAMN07136936_METAG-scaffold_145.region001.gbk	1	22689	BGEO_SAMN07136936_METAG_NJGNFAAD	BGEO_SAMN07136936_METAG-scaffold_145	38089	gcf_1425	gcc_16	FALSE	FALSE	FALSE	FALSE	FALSE	TRUE	9.99672	0.756262	0.550069	0.824622	4968_1	Proteobacteria
140268	BGEO_SAMN07136936_METAG-scaffold_1715.region001.gbk	1	11077	BGEO_SAMN07136936_METAG_LOCBENNA	BGEO_SAMN07136936_METAG-scaffold_1715	11077	gcf_3230	gcc_14	FALSE	FALSE	FALSE	FALSE	TRUE	FALSE	1762.51	1	0.482341	0.636682	2002_1	Thermoplasmatota
140273	BGEO_SAMN07136936_METAG-scaffold_1856.region001.gbk	1	10577	BGEO_SAMN07136936_METAG_EECGMCHC	BGEO_SAMN07136936_METAG-scaffold_1856	10577	gcf_77	gcc_10	FALSE	FALSE	FALSE	FALSE	TRUE	FALSE	1310.14	0.999037	0.0822211	0.819203	4242_1	Cyanobacteria
140275	BGEO_SAMN07136936_METAG-scaffold_1910.region001.gbk	1	10433	BGEO_SAMN07136936_METAG_IDFNEKJJ	BGEO_SAMN07136936_METAG-scaffold_1910	10433	gcf_56	gcc_14	FALSE	FALSE	FALSE	FALSE	TRUE	FALSE	1762.51	1	0.00990099	0.029703	2114_1	Thermoplasmatota
140277	BGEO_SAMN07136936_METAG-scaffold_2287.region001.gbk	1	9324	BGEO_SAMN07136936_METAG_JBKDBBNC	BGEO_SAMN07136936_METAG-scaffold_2287	9324	gcf_1420	gcc_14	FALSE	FALSE	FALSE	FALSE	TRUE	FALSE	1762.51	1	0.195577	0.223068	4447_1	Proteobacteria
140279	BGEO_SAMN07136936_METAG-scaffold_239.region001.gbk	0	21155	BGEO_SAMN07136936_METAG_GGHANAPG	BGEO_SAMN07136936_METAG-scaffold_239	31212	gcf_682	gcc_10	FALSE	FALSE	FALSE	FALSE	TRUE	FALSE	1310.14	0.999037	0.288444	0.708705	3851_1	Bacteroidota
140282	BGEO_SAMN07136936_METAG-scaffold_2959.region001.gbk	1	8057	BGEO_SAMN07136936_METAG_BHNMCAEH	BGEO_SAMN07136936_METAG-scaffold_2959	8057	gcf_969	gcc_9	FALSE	TRUE	FALSE	FALSE	FALSE	FALSE	47.399	1	0.22318	0.333172	2392_1	Planctomycetota
140284	BGEO_SAMN07136936_METAG-scaffold_3109.region001.gbk	1	7823	BGEO_SAMN07136936_METAG_NJIPACHC	BGEO_SAMN07136936_METAG-scaffold_3109	7823	gcf_3410	gcc_24	FALSE	FALSE	FALSE	FALSE	TRUE	FALSE	40.4081	0.990366	0.2237	0.545424	2390_1	Planctomycetota
140289	BGEO_SAMN07136936_METAG-scaffold_503.region001.gbk	1	18386	BGEO_SAMN07136936_METAG_EKEFJNFD	BGEO_SAMN07136936_METAG-scaffold_503	21710	gcf_5240	gcc_10	FALSE	FALSE	TRUE	FALSE	TRUE	FALSE	1310.14	0.999037	0.200897	0.725387	181_1	Cyanobacteria
140290	BGEO_SAMN07136936_METAG-scaffold_5116.region001.gbk	1	5842	BGEO_SAMN07136936_METAG_CAJOEKGK	BGEO_SAMN07136936_METAG-scaffold_5116	5842	gcf_369	gcc_84	FALSE	FALSE	FALSE	FALSE	FALSE	TRUE	74.2455	0.998073	0.219048	0.61722	1884_1	Proteobacteria
140293	BGEO_SAMN07136936_METAG-scaffold_6142.region001.gbk	1	5259	BGEO_SAMN07136936_METAG_EECGMCHC	BGEO_SAMN07136936_METAG-scaffold_6142	5259	gcf_8830	gcc_13	FALSE	FALSE	TRUE	FALSE	FALSE	FALSE	1523.6	0.984586	0.0944615	0.642779	4242_1	Cyanobacteria
140303	BGEO_SAMN07136937_METAG-scaffold_1172.region001.gbk	1	16751	BGEO_SAMN07136937_METAG_BMDGFMPD	BGEO_SAMN07136937_METAG-scaffold_1172	16751	gcf_3563	gcc_9	FALSE	TRUE	FALSE	FALSE	FALSE	FALSE	47.399	1	0.323031	0.308415	2390_1	Planctomycetota
140304	BGEO_SAMN07136937_METAG-scaffold_1300.region001.gbk	1	11736	BGEO_SAMN07136937_METAG_JFAPOPJD	BGEO_SAMN07136937_METAG-scaffold_1300	15644	gcf_1335	gcc_14	FALSE	FALSE	FALSE	FALSE	TRUE	FALSE	1762.51	1	0	0.472794	4242_1	Cyanobacteria
140309	BGEO_SAMN07136937_METAG-scaffold_1664.region001.gbk	1	13578	BGEO_SAMN07136937_METAG_IHJBILPN	BGEO_SAMN07136937_METAG-scaffold_1664	13578	gcf_720	gcc_60	FALSE	FALSE	FALSE	FALSE	FALSE	TRUE	25.3596	0.986513	0.329606	0.615586	4972_1	Proteobacteria
140311	BGEO_SAMN07136937_METAG-scaffold_1708.region001.gbk	1	12872	BGEO_SAMN07136937_METAG_MPBPICIA	BGEO_SAMN07136937_METAG-scaffold_1708	13384	gcf_3610	gcc_14	FALSE	FALSE	FALSE	FALSE	TRUE	FALSE	1762.51	1	0.240229	0.323868	1884_1	Proteobacteria
140312	BGEO_SAMN07136937_METAG-scaffold_1730.region001.gbk	1	11078	BGEO_SAMN07136937_METAG_IHCFBNKP	BGEO_SAMN07136937_METAG-scaffold_1730	13303	gcf_2049	gcc_10	FALSE	FALSE	TRUE	FALSE	TRUE	FALSE	1310.14	0.999037	0.168376	0.649274	181_1	Cyanobacteria
140316	BGEO_SAMN07136937_METAG-scaffold_208.region001.gbk	0	22005	BGEO_SAMN07136937_METAG_ALPGGBFO	BGEO_SAMN07136937_METAG-scaffold_208	39894	gcf_3745	gcc_14	FALSE	FALSE	FALSE	FALSE	TRUE	FALSE	1762.51	1	0.0952887	0.319586	6188_1	Proteobacteria
140320	BGEO_SAMN07136937_METAG-scaffold_2708.region001.gbk	1	10250	BGEO_SAMN07136937_METAG_IOEKEOLD	BGEO_SAMN07136937_METAG-scaffold_2708	10250	gcf_378	gcc_14	FALSE	FALSE	FALSE	FALSE	TRUE	FALSE	1762.51	1	0.139849	0.165276	4116_2	Proteobacteria
140323	BGEO_SAMN07136937_METAG-scaffold_300.region001.gbk	1	12040	BGEO_SAMN07136937_METAG_ADHNFDHJ	BGEO_SAMN07136937_METAG-scaffold_300	33890	gcf_2363	gcc_14	FALSE	FALSE	FALSE	FALSE	TRUE	FALSE	1762.51	1	0.261947	0.497666	3076_1	Marinisomatota
140324	BGEO_SAMN07136937_METAG-scaffold_319.region001.gbk	1	17888	BGEO_SAMN07136937_METAG_HCOPDPDK	BGEO_SAMN07136937_METAG-scaffold_319	32734	gcf_48	gcc_10	FALSE	FALSE	FALSE	FALSE	TRUE	FALSE	1310.14	0.999037	0.170639	0.594535	3851_1	Bacteroidota
140325	BGEO_SAMN07136937_METAG-scaffold_3244.region001.gbk	1	9157	BGEO_SAMN07136937_METAG_BMDGFMPD	BGEO_SAMN07136937_METAG-scaffold_3244	9157	gcf_1334	gcc_24	FALSE	FALSE	FALSE	FALSE	TRUE	FALSE	40.4081	0.990366	0.127918	0.448721	2390_1	Planctomycetota
140336	BGEO_SAMN07136937_METAG-scaffold_4853.region001.gbk	1	7199	BGEO_SAMN07136937_METAG_BMDGFMPD	BGEO_SAMN07136937_METAG-scaffold_4853	7199	gcf_1693	gcc_17	FALSE	FALSE	FALSE	TRUE	FALSE	FALSE	106.013	0.998073	0.225731	0.612702	2390_1	Planctomycetota
140338	BGEO_SAMN07136937_METAG-scaffold_5415.region001.gbk	1	6774	BGEO_SAMN07136937_METAG_MIGOLGJM	BGEO_SAMN07136937_METAG-scaffold_5415	6774	gcf_920	gcc_14	FALSE	FALSE	FALSE	FALSE	TRUE	FALSE	1762.51	1	0.205964	0.315936	4070_1	Bacteroidota
140339	BGEO_SAMN07136937_METAG-scaffold_5498.region001.gbk	1	6720	BGEO_SAMN07136937_METAG_GLAHBOEP	BGEO_SAMN07136937_METAG-scaffold_5498	6720	gcf_1251	gcc_92	FALSE	FALSE	FALSE	FALSE	FALSE	TRUE	201.816	1	0.189633	0.278491	2488_1	Verrucomicrobiota
140343	BGEO_SAMN07136937_METAG-scaffold_665.region001.gbk	1	18157	BGEO_SAMN07136937_METAG_FHNMEDNF	BGEO_SAMN07136937_METAG-scaffold_665	22502	gcf_1582	gcc_14	FALSE	FALSE	FALSE	FALSE	TRUE	FALSE	1762.51	1	0.367526	0.389141	4447_1	Proteobacteria
140344	BGEO_SAMN07136937_METAG-scaffold_6788.region001.gbk	1	5910	BGEO_SAMN07136937_METAG_BMDGFMPD	BGEO_SAMN07136937_METAG-scaffold_6788	5910	gcf_63	gcc_14	FALSE	FALSE	FALSE	FALSE	TRUE	FALSE	1762.51	1	0.10537	0.406634	2390_1	Planctomycetota
140347	BGEO_SAMN07136937_METAG-scaffold_771.region001.gbk	1	20967	BGEO_SAMN07136937_METAG_LFOPANMO	BGEO_SAMN07136937_METAG-scaffold_771	20967	gcf_230	gcc_77	FALSE	FALSE	FALSE	FALSE	FALSE	TRUE	42.7152	0.965318	0.357457	0.717684	2894_1	Proteobacteria
140348	BGEO_SAMN07136937_METAG-scaffold_7762.region001.gbk	1	5468	BGEO_SAMN07136937_METAG_HEBNOAEN	BGEO_SAMN07136937_METAG-scaffold_7762	5468	gcf_1562	gcc_14	FALSE	FALSE	FALSE	FALSE	TRUE	FALSE	1762.51	1	0.228835	0.325094	2101_1	Thermoplasmatota
140350	BGEO_SAMN07136937_METAG-scaffold_8038.region001.gbk	1	5351	BGEO_SAMN07136937_METAG_DLDGCOLH	BGEO_SAMN07136937_METAG-scaffold_8038	5351	gcf_1259	gcc_14	FALSE	FALSE	FALSE	FALSE	TRUE	FALSE	1762.51	1	0.0799066	0.195946	1947_2	Thermoplasmatota
140351	BGEO_SAMN07136938_METAG-scaffold_1271.region001.gbk	1	8398	BGEO_SAMN07136938_METAG_FBFFCPIJ	BGEO_SAMN07136938_METAG-scaffold_1271	9799	gcf_2656	gcc_10	FALSE	FALSE	TRUE	FALSE	FALSE	FALSE	1310.14	0.999037	0.151303	0.696656	181_1	Cyanobacteria
140355	BGEO_SAMN07136938_METAG-scaffold_1480.region001.gbk	1	8295	BGEO_SAMN07136938_METAG_FBFFCPIJ	BGEO_SAMN07136938_METAG-scaffold_1480	9036	gcf_956	gcc_13	FALSE	FALSE	TRUE	FALSE	FALSE	FALSE	1523.6	0.984586	0.22	0.608422	181_1	Cyanobacteria
140359	BGEO_SAMN07136938_METAG-scaffold_202.region001.gbk	1	22989	BGEO_SAMN07136938_METAG_OKPEAPOK	BGEO_SAMN07136938_METAG-scaffold_202	25777	gcf_551	gcc_60	FALSE	FALSE	FALSE	FALSE	FALSE	TRUE	25.3596	0.986513	0.339121	0.645513	4972_1	Proteobacteria
140361	BGEO_SAMN07136938_METAG-scaffold_3153.region001.gbk	1	5914	BGEO_SAMN07136938_METAG_FCENGGEL	BGEO_SAMN07136938_METAG-scaffold_3153	5914	gcf_3814	gcc_14	FALSE	FALSE	FALSE	FALSE	TRUE	FALSE	1762.51	1	0.273576	0.572134	3851_1	Bacteroidota
140365	BGEO_SAMN07136938_METAG-scaffold_575.region001.gbk	1	15465	BGEO_SAMN07136938_METAG_IHJIPDAJ	BGEO_SAMN07136938_METAG-scaffold_575	15465	gcf_1440	gcc_55	FALSE	FALSE	FALSE	FALSE	FALSE	TRUE	102.572	1	0.451998	0.701731	4865_1	Proteobacteria
140369	BGEO_SAMN07136938_METAG-scaffold_682.region001.gbk	1	13960	BGEO_SAMN07136938_METAG_MAKHNPJP	BGEO_SAMN07136938_METAG-scaffold_682	13960	gcf_1810	gcc_16	FALSE	FALSE	FALSE	FALSE	FALSE	TRUE	9.99672	0.756262	0.439997	0.781717	4968_1	Proteobacteria
140383	BGEO_SAMN07136940_METAG-scaffold_78.region001.gbk	0	10531	BGEO_SAMN07136940_METAG_CAIDBBMO	BGEO_SAMN07136940_METAG-scaffold_78	15343	gcf_12878	gcc_13	FALSE	FALSE	TRUE	FALSE	FALSE	FALSE	1523.6	0.984586	0.254644	0.739622	181_1	Cyanobacteria
140387	BGEO_SAMN07136941_METAG-scaffold_6.region001.gbk	0	20900	BGEO_SAMN07136941_METAG_IPPKPCOF	BGEO_SAMN07136941_METAG-scaffold_6	28715	gcf_444	gcc_14	FALSE	FALSE	FALSE	FALSE	TRUE	FALSE	1762.51	1	0	0.657029	181_1	Cyanobacteria
140388	BGEO_SAMN07136942_METAG-scaffold_19.region001.gbk	0	19826	BGEO_SAMN07136942_METAG_BLJPHDCG	BGEO_SAMN07136942_METAG-scaffold_19	23052	gcf_501	gcc_13	FALSE	FALSE	TRUE	FALSE	FALSE	FALSE	1523.6	0.984586	0	0.755947	181_1	Cyanobacteria
140398	BGEO_SAMN07136943_METAG-scaffold_470.region001.gbk	1	6379	BGEO_SAMN07136943_METAG_LKBOGOKG	BGEO_SAMN07136943_METAG-scaffold_470	6379	gcf_63	gcc_14	FALSE	FALSE	FALSE	FALSE	TRUE	FALSE	1762.51	1	0.0217391	0.383817	1939_1	Thermoplasmatota
140400	BGEO_SAMN07136943_METAG-scaffold_520.region001.gbk	1	6103	BGEO_SAMN07136943_METAG_LKBOGOKG	BGEO_SAMN07136943_METAG-scaffold_520	6103	gcf_441	gcc_14	FALSE	FALSE	FALSE	FALSE	TRUE	FALSE	1762.51	1	0.126761	0.206734	1939_1	Thermoplasmatota
140404	BGEO_SAMN07136944_METAG-scaffold_15.region001.gbk	1	16370	BGEO_SAMN07136944_METAG_AHFCFBCL	BGEO_SAMN07136944_METAG-scaffold_15	35375	gcf_1033	gcc_14	FALSE	FALSE	FALSE	FALSE	TRUE	FALSE	1762.51	1	0.415831	0.536992	1939_1	Thermoplasmatota
140413	BGEO_SAMN07136944_METAG-scaffold_541.region001.gbk	1	8747	BGEO_SAMN07136944_METAG_NCPLNLPG	BGEO_SAMN07136944_METAG-scaffold_541	8747	gcf_7660	gcc_14	FALSE	FALSE	FALSE	FALSE	TRUE	FALSE	1762.51	1	0.311951	0.52604	6188_1	Proteobacteria
140415	BGEO_SAMN07136944_METAG-scaffold_853.region001.gbk	1	6984	BGEO_SAMN07136944_METAG_CLAPEHFL	BGEO_SAMN07136944_METAG-scaffold_853	6984	gcf_3333	gcc_17	FALSE	FALSE	FALSE	TRUE	FALSE	FALSE	106.013	0.998073	0.363015	0.49486	2390_1	Planctomycetota
140417	BGEO_SAMN07136945_METAG-scaffold_142.region001.gbk	1	12387	BGEO_SAMN07136945_METAG_HMPKJKPH	BGEO_SAMN07136945_METAG-scaffold_142	21222	gcf_77	gcc_10	FALSE	FALSE	FALSE	FALSE	TRUE	FALSE	1310.14	0.999037	0.0351894	0.808662	182_1	Cyanobacteria
140418	BGEO_SAMN07136945_METAG-scaffold_18.region001.gbk	1	6672	BGEO_SAMN07136945_METAG_HMPKJKPH	BGEO_SAMN07136945_METAG-scaffold_18	48791	gcf_127	gcc_13	FALSE	FALSE	TRUE	FALSE	FALSE	FALSE	1523.6	0.984586	0.00985246	0.625447	182_1	Cyanobacteria
140424	BGEO_SAMN07136945_METAG-scaffold_24.region001.gbk	0	20900	BGEO_SAMN07136945_METAG_HMPKJKPH	BGEO_SAMN07136945_METAG-scaffold_24	45039	gcf_444	gcc_14	FALSE	FALSE	FALSE	FALSE	TRUE	FALSE	1762.51	1	0	0.657029	182_1	Cyanobacteria
140427	BGEO_SAMN07136945_METAG-scaffold_332.region001.gbk	1	13833	BGEO_SAMN07136945_METAG_PGCODIFC	BGEO_SAMN07136945_METAG-scaffold_332	13833	gcf_1033	gcc_14	FALSE	FALSE	FALSE	FALSE	TRUE	FALSE	1762.51	1	0.35913	0.490353	2005_5	Thermoplasmatota
140429	BGEO_SAMN07136945_METAG-scaffold_43.region001.gbk	0	10324	BGEO_SAMN07136945_METAG_HMPKJKPH	BGEO_SAMN07136945_METAG-scaffold_43	35306	gcf_393	gcc_13	FALSE	FALSE	TRUE	FALSE	FALSE	FALSE	1523.6	0.984586	1.11022e-16	0.447752	182_1	Cyanobacteria
140433	BGEO_SAMN07136945_METAG-scaffold_938.region001.gbk	1	8242	BGEO_SAMN07136945_METAG_HMPKJKPH	BGEO_SAMN07136945_METAG-scaffold_938	8242	gcf_395	gcc_10	FALSE	FALSE	FALSE	FALSE	TRUE	FALSE	1310.14	0.999037	0.0410959	0.812724	182_1	Cyanobacteria
140452	BGEO_SAMN07136946_METAG-scaffold_7.region001.gbk	0	19777	BGEO_SAMN07136946_METAG_LPLANNKM	BGEO_SAMN07136946_METAG-scaffold_7	76215	gcf_2404	gcc_13	FALSE	FALSE	TRUE	FALSE	FALSE	FALSE	1523.6	0.984586	0.0898886	0.780055	182_1	Cyanobacteria
140457	BGEO_SAMN07136947_METAG-scaffold_1408.region001.gbk	1	6033	BGEO_SAMN07136947_METAG_PNJGMBLN	BGEO_SAMN07136947_METAG-scaffold_1408	7092	gcf_602	gcc_13	FALSE	FALSE	TRUE	FALSE	FALSE	FALSE	1523.6	0.984586	0.316237	0.638842	182_1	Cyanobacteria
140458	BGEO_SAMN07136947_METAG-scaffold_1662.region001.gbk	1	6554	BGEO_SAMN07136947_METAG_EAEKBNMG	BGEO_SAMN07136947_METAG-scaffold_1662	6554	gcf_780	gcc_14	FALSE	FALSE	FALSE	FALSE	TRUE	FALSE	1762.51	1	0.0872187	0.207587	6220_2	Proteobacteria
140473	BGEO_SAMN07136947_METAG-scaffold_97.region001.gbk	0	10237	BGEO_SAMN07136947_METAG_PNJGMBLN	BGEO_SAMN07136947_METAG-scaffold_97	25008	gcf_267	gcc_13	FALSE	FALSE	TRUE	FALSE	FALSE	FALSE	1523.6	0.984586	0	0.693548	182_1	Cyanobacteria
140476	BGEO_SAMN07136948_METAG-scaffold_12.region001.gbk	0	10246	BGEO_SAMN07136948_METAG_JCDFMAKF	BGEO_SAMN07136948_METAG-scaffold_12	73339	gcf_588	gcc_10	FALSE	FALSE	TRUE	FALSE	FALSE	FALSE	1310.14	0.999037	0	0.731278	182_1	Cyanobacteria
140497	BGEO_SAMN07136948_METAG-scaffold_592.region001.gbk	1	11570	BGEO_SAMN07136948_METAG_FMFAEIFM	BGEO_SAMN07136948_METAG-scaffold_592	12132	gcf_293	gcc_14	FALSE	FALSE	FALSE	FALSE	TRUE	FALSE	1762.51	1	0.223445	0.510867	1931_1	Thermoplasmatota
140511	BGEO_SAMN07136950_METAG-scaffold_1172.region001.gbk	1	8368	BGEO_SAMN07136950_METAG_PIEAAJPH	BGEO_SAMN07136950_METAG-scaffold_1172	8368	gcf_3535	gcc_14	FALSE	FALSE	FALSE	FALSE	TRUE	FALSE	1762.51	1	0.165691	0.332966	3684_2	Bacteroidota
140513	BGEO_SAMN07136950_METAG-scaffold_1358.region001.gbk	1	7414	BGEO_SAMN07136950_METAG_CBOOCHPE	BGEO_SAMN07136950_METAG-scaffold_1358	7810	gcf_2656	gcc_10	FALSE	FALSE	TRUE	FALSE	FALSE	FALSE	1310.14	0.999037	0.169161	0.717888	182_1	Cyanobacteria
140517	BGEO_SAMN07136950_METAG-scaffold_157.region001.gbk	1	12439	BGEO_SAMN07136950_METAG_FNAHPCLO	BGEO_SAMN07136950_METAG-scaffold_157	21880	gcf_1259	gcc_14	FALSE	FALSE	FALSE	FALSE	TRUE	FALSE	1762.51	1	0.105352	0.309091	2040_2	Thermoplasmatota
140540	BGEO_SAMN07136951_METAG-scaffold_1685.region001.gbk	1	5793	BGEO_SAMN07136951_METAG_KDAFMCGF	BGEO_SAMN07136951_METAG-scaffold_1685	5793	gcf_6085	gcc_10	FALSE	FALSE	FALSE	FALSE	TRUE	FALSE	1310.14	0.999037	0.375487	0.805786	2040_2	Thermoplasmatota
140543	BGEO_SAMN07136951_METAG-scaffold_305.region001.gbk	1	14547	BGEO_SAMN07136951_METAG_DKGPBJPD	BGEO_SAMN07136951_METAG-scaffold_305	14547	gcf_738	gcc_21	FALSE	FALSE	FALSE	FALSE	FALSE	TRUE	12.8403	0.958574	0.527521	0.673052	2165_1	Thermoplasmatota
140545	BGEO_SAMN07136951_METAG-scaffold_342.region001.gbk	1	13901	BGEO_SAMN07136951_METAG_IOLOPKDF	BGEO_SAMN07136951_METAG-scaffold_342	13901	gcf_21	gcc_14	FALSE	FALSE	FALSE	FALSE	TRUE	FALSE	1762.51	1	0.248302	0.577606	2114_1	Thermoplasmatota
140547	BGEO_SAMN07136951_METAG-scaffold_5.region001.gbk	1	12923	BGEO_SAMN07136951_METAG_IOLOPKDF	BGEO_SAMN07136951_METAG-scaffold_5	60683	gcf_1420	gcc_14	FALSE	FALSE	FALSE	FALSE	TRUE	FALSE	1762.51	1	0.0905409	0.136384	2114_1	Thermoplasmatota
140552	BGEO_SAMN07136952_METAG-scaffold_172.region001.gbk	1	14137	BGEO_SAMN07136952_METAG_AHFLGGDA	BGEO_SAMN07136952_METAG-scaffold_172	17222	gcf_21	gcc_14	FALSE	FALSE	FALSE	FALSE	TRUE	FALSE	1762.51	1	0.206217	0.576832	2161_1	Thermoplasmatota
140560	BGEO_SAMN07136953_METAG-scaffold_153.region001.gbk	1	13235	BGEO_SAMN07136953_METAG_BPDGEBEO	BGEO_SAMN07136953_METAG-scaffold_153	18235	gcf_2173	gcc_14	FALSE	FALSE	FALSE	FALSE	TRUE	FALSE	1762.51	1	0.288665	0.573283	2114_1	Thermoplasmatota
140563	BGEO_SAMN07136953_METAG-scaffold_336.region001.gbk	1	13492	BGEO_SAMN07136953_METAG_AGLMLGIJ	BGEO_SAMN07136953_METAG-scaffold_336	13492	gcf_2421	gcc_21	FALSE	FALSE	FALSE	FALSE	FALSE	TRUE	12.8403	0.958574	0.460331	0.603713	2165_1	Thermoplasmatota
140565	BGEO_SAMN07136953_METAG-scaffold_358.region001.gbk	1	13130	BGEO_SAMN07136953_METAG_AGLMLGIJ	BGEO_SAMN07136953_METAG-scaffold_358	13130	gcf_22	gcc_92	TRUE	FALSE	FALSE	FALSE	FALSE	FALSE	201.816	1	0.115998	0.172873	2165_1	Thermoplasmatota
140572	BGEO_SAMN07136953_METAG-scaffold_736.region001.gbk	1	9106	BGEO_SAMN07136953_METAG_AGLMLGIJ	BGEO_SAMN07136953_METAG-scaffold_736	9106	gcf_835	gcc_14	FALSE	FALSE	FALSE	FALSE	TRUE	FALSE	1762.51	1	0.152209	0.490043	2165_1	Thermoplasmatota
140577	BGEO_SAMN07136954_METAG-scaffold_179.region001.gbk	1	17518	BGEO_SAMN07136954_METAG_FGPBEOKE	BGEO_SAMN07136954_METAG-scaffold_179	17518	gcf_3339	gcc_14	FALSE	FALSE	FALSE	FALSE	TRUE	FALSE	1762.51	1	0.387489	0.630611	2030_1	Thermoplasmatota
140584	BGEO_SAMN07136954_METAG-scaffold_72.region001.gbk	1	19510	BGEO_SAMN07136954_METAG_NLCHPNHM	BGEO_SAMN07136954_METAG-scaffold_72	26500	gcf_1033	gcc_14	FALSE	FALSE	FALSE	FALSE	TRUE	FALSE	1762.51	1	0.379392	0.565371	2004_1	Thermoplasmatota
140597	BGEO_SAMN07136956_METAG-scaffold_226.region001.gbk	1	13040	BGEO_SAMN07136956_METAG_OFEDLPGH	BGEO_SAMN07136956_METAG-scaffold_226	13040	gcf_780	gcc_14	FALSE	FALSE	FALSE	FALSE	TRUE	FALSE	1762.51	1	0.0899849	0.227233	6218_1	Proteobacteria
140599	BGEO_SAMN07136956_METAG-scaffold_59.region001.gbk	1	13002	BGEO_SAMN07136956_METAG_IPIAGCMC	BGEO_SAMN07136956_METAG-scaffold_59	27254	gcf_1415	gcc_14	FALSE	FALSE	FALSE	FALSE	TRUE	FALSE	1762.51	1	0.282676	0.434468	1935_2	Thermoplasmatota
140601	BGEO_SAMN07136957_METAG-scaffold_1210.region001.gbk	1	9958	BGEO_SAMN07136957_METAG_AAJDHKGO	BGEO_SAMN07136957_METAG-scaffold_1210	9958	gcf_5784	gcc_10	FALSE	FALSE	FALSE	FALSE	TRUE	FALSE	1310.14	0.999037	0.189069	0.773545	3825_1	Bacteroidota
140603	BGEO_SAMN07136957_METAG-scaffold_1282.region001.gbk	1	9644	BGEO_SAMN07136957_METAG_MKCKJPEN	BGEO_SAMN07136957_METAG-scaffold_1282	9644	gcf_3147	gcc_92	TRUE	FALSE	FALSE	FALSE	FALSE	FALSE	201.816	1	0.29596	0.348379	2114_1	Thermoplasmatota
140606	BGEO_SAMN07136957_METAG-scaffold_1480.region001.gbk	1	8921	BGEO_SAMN07136957_METAG_EDPHKGIP	BGEO_SAMN07136957_METAG-scaffold_1480	8921	gcf_1420	gcc_14	FALSE	FALSE	FALSE	FALSE	TRUE	FALSE	1762.51	1	0.12748	0.217579	2040_1	Thermoplasmatota
140610	BGEO_SAMN07136957_METAG-scaffold_224.region001.gbk	1	25099	BGEO_SAMN07136957_METAG_NGKMKODO	BGEO_SAMN07136957_METAG-scaffold_224	25099	gcf_701	gcc_55	FALSE	FALSE	FALSE	FALSE	FALSE	TRUE	102.572	1	0.551335	0.755936	4865_1	Proteobacteria
140622	BGEO_SAMN07136957_METAG-scaffold_686.region001.gbk	1	13287	BGEO_SAMN07136957_METAG_JHJAOENF	BGEO_SAMN07136957_METAG-scaffold_686	13287	gcf_1336	gcc_14	FALSE	FALSE	FALSE	FALSE	TRUE	FALSE	1762.51	1	0.0386851	0.385971	6214_1	Proteobacteria
140624	BGEO_SAMN07136957_METAG-scaffold_72.region001.gbk	0	20840	BGEO_SAMN07136957_METAG_PDLAKDGF	BGEO_SAMN07136957_METAG-scaffold_72	39873	gcf_2974	gcc_14	FALSE	FALSE	FALSE	FALSE	TRUE	FALSE	1762.51	1	0.170776	0.454121	3684_2	Bacteroidota
140627	BGEO_SAMN07136957_METAG-scaffold_842.region001.gbk	1	11886	BGEO_SAMN07136957_METAG_JHJAOENF	BGEO_SAMN07136957_METAG-scaffold_842	11886	gcf_1450	gcc_90	FALSE	FALSE	FALSE	FALSE	FALSE	TRUE	22.0177	0.973988	0.0340983	0.624205	6214_1	Proteobacteria
140630	BGEO_SAMN07136958_METAG-scaffold_1695.region001.gbk	1	8379	BGEO_SAMN07136958_METAG_IPBGLHHA	BGEO_SAMN07136958_METAG-scaffold_1695	8379	gcf_459	gcc_14	FALSE	FALSE	FALSE	FALSE	TRUE	FALSE	1762.51	1	0.329041	0.57	3935_1	Bacteroidota
140631	BGEO_SAMN07136958_METAG-scaffold_2228.region001.gbk	1	7250	BGEO_SAMN07136958_METAG_ONFKAAMD	BGEO_SAMN07136958_METAG-scaffold_2228	7250	gcf_3533	gcc_2	FALSE	FALSE	FALSE	FALSE	FALSE	TRUE	51.9577	0.987476	0.286555	0.723828	6214_1	Proteobacteria
140633	BGEO_SAMN07136958_METAG-scaffold_229.region001.gbk	1	13680	BGEO_SAMN07136958_METAG_DBIAGDKO	BGEO_SAMN07136958_METAG-scaffold_229	24521	gcf_21	gcc_14	FALSE	FALSE	FALSE	FALSE	TRUE	FALSE	1762.51	1	0.188423	0.50997	2040_1	Thermoplasmatota
140634	BGEO_SAMN07136958_METAG-scaffold_2298.region001.gbk	1	7116	BGEO_SAMN07136958_METAG_DBIAGDKO	BGEO_SAMN07136958_METAG-scaffold_2298	7116	gcf_1149	gcc_14	FALSE	FALSE	FALSE	FALSE	TRUE	FALSE	1762.51	1	0.204585	0.526804	2040_1	Thermoplasmatota
140635	BGEO_SAMN07136958_METAG-scaffold_2780.region001.gbk	1	6339	BGEO_SAMN07136958_METAG_DBIAGDKO	BGEO_SAMN07136958_METAG-scaffold_2780	6339	gcf_6085	gcc_10	FALSE	FALSE	FALSE	FALSE	TRUE	FALSE	1310.14	0.999037	0.375487	0.805786	2040_1	Thermoplasmatota
140657	BGEO_SAMN07136959_METAG-scaffold_155.region001.gbk	1	13055	BGEO_SAMN07136959_METAG_IEMGAOEF	BGEO_SAMN07136959_METAG-scaffold_155	25560	gcf_1588	gcc_14	FALSE	FALSE	FALSE	FALSE	TRUE	FALSE	1762.51	1	0.292103	0.634513	3935_1	Bacteroidota
140659	BGEO_SAMN07136959_METAG-scaffold_1830.region001.gbk	1	6398	BGEO_SAMN07136959_METAG_APOFABKB	BGEO_SAMN07136959_METAG-scaffold_1830	6398	gcf_1291	gcc_55	FALSE	FALSE	FALSE	FALSE	FALSE	TRUE	102.572	1	0.335888	0.687536	3033_1	Actinobacteriota
140664	BGEO_SAMN07136959_METAG-scaffold_395.region001.gbk	1	12080	BGEO_SAMN07136959_METAG_DNDKHOJM	BGEO_SAMN07136959_METAG-scaffold_395	14853	gcf_1467	gcc_14	FALSE	FALSE	FALSE	FALSE	TRUE	FALSE	1762.51	1	0.252276	0.444371	3684_2	Bacteroidota
140672	BGEO_SAMN07136960_METAG-scaffold_1916.region001.gbk	1	5765	BGEO_SAMN07136960_METAG_BIJMJACJ	BGEO_SAMN07136960_METAG-scaffold_1916	5765	gcf_1451	gcc_14	FALSE	FALSE	FALSE	FALSE	TRUE	FALSE	1762.51	1	0.197999	0.411073	6214_1	Proteobacteria
140673	BGEO_SAMN07136960_METAG-scaffold_2189.region001.gbk	1	5291	BGEO_SAMN07136960_METAG_BIJMJACJ	BGEO_SAMN07136960_METAG-scaffold_2189	5291	gcf_1103	gcc_90	FALSE	FALSE	FALSE	FALSE	FALSE	TRUE	22.0177	0.973988	0.149314	0.777625	6214_1	Proteobacteria
140675	BGEO_SAMN07136960_METAG-scaffold_447.region001.gbk	1	11312	BGEO_SAMN07136960_METAG_IDDHLLNN	BGEO_SAMN07136960_METAG-scaffold_447	12886	gcf_1555	gcc_10	FALSE	FALSE	FALSE	FALSE	TRUE	FALSE	1310.14	0.999037	0.19083	0.720734	3825_1	Bacteroidota
140677	BGEO_SAMN07136960_METAG-scaffold_655.region001.gbk	1	10480	BGEO_SAMN07136960_METAG_PHPICKEF	BGEO_SAMN07136960_METAG-scaffold_655	10480	gcf_1555	gcc_10	FALSE	FALSE	FALSE	FALSE	TRUE	FALSE	1310.14	0.999037	0.254535	0.742721	3935_1	Bacteroidota
140684	BGEO_SAMN07136961_METAG-scaffold_1202.region001.gbk	1	17678	BGEO_SAMN07136961_METAG_LJGALKHI	BGEO_SAMN07136961_METAG-scaffold_1202	21272	gcf_1220	gcc_10	FALSE	FALSE	FALSE	FALSE	TRUE	FALSE	1310.14	0.999037	0.206188	0.620351	3963_1	Bacteroidota
140688	BGEO_SAMN07136961_METAG-scaffold_14324.region001.gbk	1	5704	BGEO_SAMN07136961_METAG_DLDMPEKJ	BGEO_SAMN07136961_METAG-scaffold_14324	5704	gcf_56	gcc_14	FALSE	FALSE	FALSE	FALSE	TRUE	FALSE	1762.51	1	0.041782	0.0797312	6215_2	Proteobacteria
140689	BGEO_SAMN07136961_METAG-scaffold_14406.region001.gbk	1	5690	BGEO_SAMN07136961_METAG_LJGALKHI	BGEO_SAMN07136961_METAG-scaffold_14406	5690	gcf_3553	gcc_10	FALSE	FALSE	FALSE	FALSE	TRUE	FALSE	1310.14	0.999037	0.375004	0.75727	3963_1	Bacteroidota
140693	BGEO_SAMN07136961_METAG-scaffold_15558.region001.gbk	1	5478	BGEO_SAMN07136961_METAG_MFAKNKNJ	BGEO_SAMN07136961_METAG-scaffold_15558	5478	gcf_421	gcc_14	FALSE	FALSE	FALSE	FALSE	TRUE	FALSE	1762.51	1	0.17754	0.412046	1881_1	Proteobacteria
140700	BGEO_SAMN07136961_METAG-scaffold_2337.region001.gbk	1	14939	BGEO_SAMN07136961_METAG_ENCIHBGH	BGEO_SAMN07136961_METAG-scaffold_2337	14939	gcf_3773	gcc_14	FALSE	FALSE	FALSE	FALSE	TRUE	FALSE	1762.51	1	0.258165	0.440269	3909_1	Bacteroidota
140702	BGEO_SAMN07136961_METAG-scaffold_2514.region001.gbk	1	13482	BGEO_SAMN07136961_METAG_FLPBPEBC	BGEO_SAMN07136961_METAG-scaffold_2514	14375	gcf_1259	gcc_14	FALSE	FALSE	FALSE	FALSE	TRUE	FALSE	1762.51	1	0.119904	0.452637	2016_3	Thermoplasmatota
140715	BGEO_SAMN07136961_METAG-scaffold_3956.region001.gbk	1	11313	BGEO_SAMN07136961_METAG_EJIDOJKE	BGEO_SAMN07136961_METAG-scaffold_3956	11313	gcf_720	gcc_60	FALSE	FALSE	FALSE	FALSE	FALSE	TRUE	25.3596	0.986513	0.335934	0.650161	4968_1	Proteobacteria
140717	BGEO_SAMN07136961_METAG-scaffold_4401.region001.gbk	1	10711	BGEO_SAMN07136961_METAG_LHPLNNJB	BGEO_SAMN07136961_METAG-scaffold_4401	10711	gcf_459	gcc_14	FALSE	FALSE	FALSE	FALSE	TRUE	FALSE	1762.51	1	0.329041	0.57	3825_1	Bacteroidota
140724	BGEO_SAMN07136961_METAG-scaffold_5463.region001.gbk	1	9551	BGEO_SAMN07136961_METAG_EEAONPMF	BGEO_SAMN07136961_METAG-scaffold_5463	9551	gcf_1335	gcc_14	FALSE	FALSE	FALSE	FALSE	TRUE	FALSE	1762.51	1	0.0854708	0.440249	4357_1	Cyanobacteria
140731	BGEO_SAMN07136961_METAG-scaffold_617.region001.gbk	1	11979	BGEO_SAMN07136961_METAG_AAKFJEOE	BGEO_SAMN07136961_METAG-scaffold_617	28500	gcf_459	gcc_14	FALSE	FALSE	FALSE	FALSE	TRUE	FALSE	1762.51	1	0.335314	0.585516	3866_1	Bacteroidota
140732	BGEO_SAMN07136961_METAG-scaffold_668.region001.gbk	1	12598	BGEO_SAMN07136961_METAG_EFGPNNHF	BGEO_SAMN07136961_METAG-scaffold_668	27432	gcf_12426	gcc_14	FALSE	FALSE	FALSE	FALSE	TRUE	FALSE	1762.51	1	0.122328	0.385342	2004_1	Thermoplasmatota
140736	BGEO_SAMN07136961_METAG-scaffold_77.region001.gbk	0	21026	BGEO_SAMN07136961_METAG_JBNDPKEJ	BGEO_SAMN07136961_METAG-scaffold_77	59722	gcf_543	gcc_14	FALSE	FALSE	FALSE	FALSE	TRUE	FALSE	1762.51	1	0.376159	0.515727	2030_1	Thermoplasmatota
140737	BGEO_SAMN07136961_METAG-scaffold_8123.region001.gbk	1	7687	BGEO_SAMN07136961_METAG_LHPLNNJB	BGEO_SAMN07136961_METAG-scaffold_8123	7687	gcf_48	gcc_10	FALSE	FALSE	FALSE	FALSE	TRUE	FALSE	1310.14	0.999037	0.145114	0.642141	3825_1	Bacteroidota
140738	BGEO_SAMN07136961_METAG-scaffold_87.region001.gbk	0	30434	BGEO_SAMN07136961_METAG_AFGGELHD	BGEO_SAMN07136961_METAG-scaffold_87	58730	gcf_3328	gcc_55	FALSE	FALSE	FALSE	FALSE	FALSE	TRUE	102.572	1	0.502272	0.763495	3851_1	Bacteroidota
140741	BGEO_SAMN07136961_METAG-scaffold_9510.region001.gbk	1	7094	BGEO_SAMN07136961_METAG_FJIBJMOK	BGEO_SAMN07136961_METAG-scaffold_9510	7094	gcf_1904	gcc_14	FALSE	FALSE	FALSE	FALSE	TRUE	FALSE	1762.51	1	0.281074	0.413987	1947_1	Thermoplasmatota
140746	BGEO_SAMN07136962_METAG-scaffold_263.region001.gbk	1	8149	BGEO_SAMN07136962_METAG_OKKOOCJK	BGEO_SAMN07136962_METAG-scaffold_263	8149	gcf_1904	gcc_14	FALSE	FALSE	FALSE	FALSE	TRUE	FALSE	1762.51	1	0.270105	0.438685	1935_2	Thermoplasmatota
140748	GORG_AG313A07_SAGS-scaffold_54.region001.gbk	1	14473	GORG_SAMEA6076696_SAGS_AG313A07	GORG_AG313A07_SAGS-scaffold_54	14775	gcf_6050	gcc_14	FALSE	FALSE	FALSE	FALSE	TRUE	FALSE	1762.51	1	0.250937	0.625709	4682_1	Proteobacteria
140749	GORG_AG313A10_SAGS-scaffold_1.region001.gbk	1	31062	GORG_SAMEA6076698_SAGS_AG313A10	GORG_AG313A10_SAGS-scaffold_1	133778	gcf_2990	gcc_16	FALSE	FALSE	FALSE	FALSE	FALSE	TRUE	9.99672	0.756262	0.513768	0.724866	4977_2	Proteobacteria
140750	GORG_AG313A10_SAGS-scaffold_2.region001.gbk	0	33366	GORG_SAMEA6076698_SAGS_AG313A10	GORG_AG313A10_SAGS-scaffold_2	110408	gcf_2938	gcc_60	FALSE	FALSE	FALSE	FALSE	FALSE	TRUE	25.3596	0.986513	0.537766	0.677214	4977_2	Proteobacteria
140751	GORG_AG313A11_SAGS-scaffold_5.region001.gbk	1	19940	GORG_SAMEA6076699_SAGS_AG313A11	GORG_AG313A11_SAGS-scaffold_5	34654	gcf_2578	gcc_14	FALSE	FALSE	FALSE	FALSE	TRUE	FALSE	1762.51	1	0.0514859	0.373044	5740_0	Proteobacteria
140752	GORG_AG313A14_SAGS-scaffold_7.region001.gbk	1	17363	GORG_SAMEA6076701_SAGS_AG313A14	GORG_AG313A14_SAGS-scaffold_7	52359	gcf_4895	gcc_14	FALSE	FALSE	FALSE	FALSE	TRUE	FALSE	1762.51	1	0.119775	0.422632	5016_1	Proteobacteria
140753	GORG_AG313B04_SAGS-scaffold_23.region001.gbk	1	18269	GORG_SAMEA6076711_SAGS_AG313B04	GORG_AG313B04_SAGS-scaffold_23	27662	gcf_943	gcc_14	FALSE	FALSE	FALSE	FALSE	TRUE	FALSE	1762.51	1	0.228178	0.410809	2211_0	Bacteroidota
140754	GORG_AG313B13_SAGS-scaffold_9.region001.gbk	1	11228	GORG_SAMEA6076717_SAGS_AG313B13	GORG_AG313B13_SAGS-scaffold_9	33769	gcf_3667	gcc_14	FALSE	FALSE	FALSE	FALSE	TRUE	FALSE	1762.51	1	0.229201	0.322374	3907_1	Bacteroidota
140756	GORG_AG313C08_SAGS-scaffold_5.region001.gbk	0	23591	GORG_SAMEA6076731_SAGS_AG313C08	GORG_AG313C08_SAGS-scaffold_5	59481	gcf_1015	gcc_55	FALSE	FALSE	FALSE	FALSE	FALSE	TRUE	102.572	1	0.57073	0.798686	3009_2	Actinobacteriota
140757	GORG_AG313C18_SAGS-scaffold_5.region001.gbk	0	23556	GORG_SAMEA6076735_SAGS_AG313C18	GORG_AG313C18_SAGS-scaffold_5	57863	gcf_1015	gcc_55	FALSE	FALSE	FALSE	FALSE	FALSE	TRUE	102.572	1	0.538714	0.782965	3005_1	Actinobacteriota
140759	GORG_AG313D11_SAGS-scaffold_1.region001.gbk	0	32180	GORG_SAMEA6076745_SAGS_AG313D11	GORG_AG313D11_SAGS-scaffold_1	345024	gcf_2990	gcc_16	FALSE	FALSE	FALSE	FALSE	FALSE	TRUE	9.99672	0.756262	0.515087	0.698758	4973_1	Proteobacteria
140761	GORG_AG313D21_SAGS-scaffold_9.region001.gbk	0	21966	GORG_SAMEA6076753_SAGS_AG313D21	GORG_AG313D21_SAGS-scaffold_9	55184	gcf_4895	gcc_14	FALSE	FALSE	FALSE	FALSE	TRUE	FALSE	1762.51	1	0.0451617	0.426207	5016_2	Proteobacteria
140762	GORG_AG313E13_SAGS-scaffold_9.region001.gbk	1	13275	GORG_SAMEA6076759_SAGS_AG313E13	GORG_AG313E13_SAGS-scaffold_9	48560	gcf_447	gcc_14	FALSE	FALSE	FALSE	FALSE	TRUE	FALSE	1762.51	1	0.144946	0.381098	3885_1	Bacteroidota
140763	GORG_AG313F06_SAGS-scaffold_7.region001.gbk	0	21017	GORG_SAMEA6076767_SAGS_AG313F06	GORG_AG313F06_SAGS-scaffold_7	70461	gcf_5654	gcc_14	FALSE	FALSE	FALSE	FALSE	TRUE	FALSE	1762.51	1	3.33067e-16	0.447336	6214_1	Proteobacteria
140764	GORG_AG313F11_SAGS-scaffold_15.region001.gbk	0	22477	GORG_SAMEA6076770_SAGS_AG313F11	GORG_AG313F11_SAGS-scaffold_15	29529	gcf_1709	gcc_14	FALSE	FALSE	FALSE	FALSE	TRUE	FALSE	1762.51	1	0.3324	0.499041	3905_1	Bacteroidota
140765	GORG_AG313F18_SAGS-scaffold_13.region001.gbk	0	20849	GORG_SAMEA6076772_SAGS_AG313F18	GORG_AG313F18_SAGS-scaffold_13	26569	gcf_750	gcc_14	FALSE	FALSE	FALSE	FALSE	TRUE	FALSE	1762.51	1	0.41141	0.697793	3938_1	Bacteroidota
140766	GORG_AG313F18_SAGS-scaffold_5.region001.gbk	0	21152	GORG_SAMEA6076772_SAGS_AG313F18	GORG_AG313F18_SAGS-scaffold_5	52264	gcf_682	gcc_10	FALSE	FALSE	FALSE	FALSE	TRUE	FALSE	1310.14	0.999037	0.357104	0.743561	3938_1	Bacteroidota
140767	GORG_AG313G08_SAGS-scaffold_21.region001.gbk	1	10789	GORG_SAMEA6076778_SAGS_AG313G08	GORG_AG313G08_SAGS-scaffold_21	16480	gcf_459	gcc_14	FALSE	FALSE	FALSE	FALSE	TRUE	FALSE	1762.51	1	0.404799	0.600075	3938_1	Bacteroidota
140768	GORG_AG313G08_SAGS-scaffold_26.region001.gbk	1	10801	GORG_SAMEA6076778_SAGS_AG313G08	GORG_AG313G08_SAGS-scaffold_26	12635	gcf_1220	gcc_10	FALSE	FALSE	FALSE	FALSE	TRUE	FALSE	1310.14	0.999037	0.170639	0.594535	3938_1	Bacteroidota
140769	GORG_AG313I08_SAGS-scaffold_31.region001.gbk	1	5847	GORG_SAMEA6076790_SAGS_AG313I08	GORG_AG313I08_SAGS-scaffold_31	5847	gcf_3553	gcc_10	FALSE	FALSE	FALSE	FALSE	TRUE	FALSE	1310.14	0.999037	0.406544	0.833225	3910_3	Bacteroidota
140770	GORG_AG313I09_SAGS-scaffold_1.region001.gbk	0	23555	GORG_SAMEA6076791_SAGS_AG313I09	GORG_AG313I09_SAGS-scaffold_1	164122	gcf_1015	gcc_55	FALSE	FALSE	FALSE	FALSE	FALSE	TRUE	102.572	1	0.573934	0.800189	3021_2	Actinobacteriota
140771	GORG_AG313I14_SAGS-scaffold_14.region001.gbk	1	17941	GORG_SAMEA6076794_SAGS_AG313I14	GORG_AG313I14_SAGS-scaffold_14	27276	gcf_3273	gcc_14	FALSE	FALSE	FALSE	FALSE	TRUE	FALSE	1762.51	1	0.149022	0.37966	3973_1	Bacteroidota
140772	GORG_AG313I14_SAGS-scaffold_25.region001.gbk	1	15009	GORG_SAMEA6076794_SAGS_AG313I14	GORG_AG313I14_SAGS-scaffold_25	16938	gcf_1230	gcc_10	FALSE	FALSE	FALSE	FALSE	TRUE	FALSE	1310.14	0.999037	0.420172	0.871897	3973_1	Bacteroidota
140773	GORG_AG313I15_SAGS-scaffold_7.region001.gbk	1	12453	GORG_SAMEA6076795_SAGS_AG313I15	GORG_AG313I15_SAGS-scaffold_7	32824	gcf_929	gcc_14	FALSE	FALSE	FALSE	FALSE	TRUE	FALSE	1762.51	1	0.238299	0.615199	5453_0	Proteobacteria
140774	GORG_AG313I17_SAGS-scaffold_14.region001.gbk	0	22470	GORG_SAMEA6076797_SAGS_AG313I17	GORG_AG313I17_SAGS-scaffold_14	30705	gcf_1709	gcc_14	FALSE	FALSE	FALSE	FALSE	TRUE	FALSE	1762.51	1	0.310099	0.487536	3907_1	Bacteroidota
140775	GORG_AG313I18_SAGS-scaffold_3.region001.gbk	1	18374	GORG_SAMEA6076798_SAGS_AG313I18	GORG_AG313I18_SAGS-scaffold_3	36709	gcf_2578	gcc_14	FALSE	FALSE	FALSE	FALSE	TRUE	FALSE	1762.51	1	0.0249648	0.347014	5720_0	Proteobacteria
140778	GORG_AG313J10_SAGS-scaffold_5.region001.gbk	0	21155	GORG_SAMEA6076807_SAGS_AG313J10	GORG_AG313J10_SAGS-scaffold_5	90672	gcf_383	gcc_10	FALSE	FALSE	FALSE	FALSE	TRUE	FALSE	1310.14	0.999037	0.570203	0.799974	3969_1	Bacteroidota
140779	GORG_AG313J13_SAGS-scaffold_19.region001.gbk	1	11155	GORG_SAMEA6076809_SAGS_AG313J13	GORG_AG313J13_SAGS-scaffold_19	16857	gcf_10	gcc_10	FALSE	FALSE	FALSE	FALSE	TRUE	FALSE	1310.14	0.999037	0.260348	0.854175	5588_0	Proteobacteria
140780	GORG_AG313J15_SAGS-scaffold_1.region001.gbk	0	23255	GORG_SAMEA6076811_SAGS_AG313J15	GORG_AG313J15_SAGS-scaffold_1	232572	gcf_2533	gcc_84	FALSE	FALSE	FALSE	FALSE	FALSE	TRUE	74.2455	0.998073	0.435653	0.728687	1885_1	Proteobacteria
140782	GORG_AG313K16_SAGS-scaffold_83.region001.gbk	1	6420	GORG_SAMEA6076826_SAGS_AG313K16	GORG_AG313K16_SAGS-scaffold_83	6420	gcf_1446	gcc_8	FALSE	FALSE	TRUE	FALSE	FALSE	FALSE	112.516	0.998073	0.0434783	0.690723	2487_1	Verrucomicrobiota
140785	GORG_AG313L10_SAGS-scaffold_3.region001.gbk	1	25833	GORG_SAMEA6076838_SAGS_AG313L10	GORG_AG313L10_SAGS-scaffold_3	76165	gcf_1425	gcc_16	FALSE	FALSE	FALSE	FALSE	FALSE	TRUE	9.99672	0.756262	0.591593	0.781499	4973_1	Proteobacteria
140787	GORG_AG313L18_SAGS-scaffold_1.region001.gbk	0	22336	GORG_SAMEA6076844_SAGS_AG313L18	GORG_AG313L18_SAGS-scaffold_1	190461	gcf_1033	gcc_14	FALSE	FALSE	FALSE	FALSE	TRUE	FALSE	1762.51	1	0.391267	0.554506	1943_1	Thermoplasmatota
140788	GORG_AG313M10_SAGS-scaffold_20.region001.gbk	1	10748	GORG_SAMEA6076857_SAGS_AG313M10	GORG_AG313M10_SAGS-scaffold_20	17385	gcf_10	gcc_10	FALSE	FALSE	FALSE	FALSE	TRUE	FALSE	1310.14	0.999037	0.260348	0.854175	5589_0	Proteobacteria
140789	GORG_AG313M11_SAGS-scaffold_16.region001.gbk	1	22293	GORG_SAMEA6076858_SAGS_AG313M11	GORG_AG313M11_SAGS-scaffold_16	27505	gcf_551	gcc_60	FALSE	FALSE	FALSE	FALSE	FALSE	TRUE	25.3596	0.986513	0.343797	0.623435	4973_1	Proteobacteria
140791	GORG_AG313N18_SAGS-scaffold_6.region001.gbk	1	25021	GORG_SAMEA6076877_SAGS_AG313N18	GORG_AG313N18_SAGS-scaffold_6	56090	gcf_5721	gcc_60	FALSE	FALSE	FALSE	FALSE	FALSE	TRUE	25.3596	0.986513	0.361637	0.613171	4977_1	Proteobacteria
140793	GORG_AG313P16_SAGS-scaffold_7.region001.gbk	0	25779	GORG_SAMEA6076906_SAGS_AG313P16	GORG_AG313P16_SAGS-scaffold_7	89665	gcf_551	gcc_60	FALSE	FALSE	FALSE	FALSE	FALSE	TRUE	25.3596	0.986513	0.325013	0.646004	4976_1	Proteobacteria
140794	GORG_AG319A02_SAGS-scaffold_27.region001.gbk	1	12576	GORG_SAMEA6076914_SAGS_AG319A02	GORG_AG319A02_SAGS-scaffold_27	12576	gcf_447	gcc_14	FALSE	FALSE	FALSE	FALSE	TRUE	FALSE	1762.51	1	0.156314	0.401665	3896_2	Bacteroidota
140795	GORG_AG319A04_SAGS-scaffold_3.region001.gbk	0	21933	GORG_SAMEA6076915_SAGS_AG319A04	GORG_AG319A04_SAGS-scaffold_3	38869	gcf_4296	gcc_14	FALSE	FALSE	FALSE	FALSE	TRUE	FALSE	1762.51	1	0.375903	0.478112	4453_0	Proteobacteria
140796	GORG_AG319A08_SAGS-scaffold_8.region001.gbk	1	12733	GORG_SAMEA6076920_SAGS_AG319A08	GORG_AG319A08_SAGS-scaffold_8	36404	gcf_1415	gcc_14	FALSE	FALSE	FALSE	FALSE	TRUE	FALSE	1762.51	1	0.293712	0.416225	1943_2	Thermoplasmatota
140797	GORG_AG319A09_SAGS-scaffold_2.region001.gbk	0	21155	GORG_SAMEA6076921_SAGS_AG319A09	GORG_AG319A09_SAGS-scaffold_2	124917	gcf_12389	gcc_10	FALSE	FALSE	FALSE	FALSE	TRUE	FALSE	1310.14	0.999037	0.364777	0.696198	3979_1	Bacteroidota
140798	GORG_AG319B07_SAGS-scaffold_6.region001.gbk	0	20840	GORG_SAMEA6076938_SAGS_AG319B07	GORG_AG319B07_SAGS-scaffold_6	41254	gcf_3273	gcc_14	FALSE	FALSE	FALSE	FALSE	TRUE	FALSE	1762.51	1	0.132115	0.372094	3973_2	Bacteroidota
140799	GORG_AG319C10_SAGS-scaffold_5.region001.gbk	0	41935	GORG_SAMEA6076959_SAGS_AG319C10	GORG_AG319C10_SAGS-scaffold_5	72440	gcf_2548	gcc_17	FALSE	FALSE	FALSE	TRUE	FALSE	FALSE	106.013	0.998073	0.498429	0.690614	4083_1	Proteobacteria
140800	GORG_AG319C10_SAGS-scaffold_8.region001.gbk	0	23260	GORG_SAMEA6076959_SAGS_AG319C10	GORG_AG319C10_SAGS-scaffold_8	58164	gcf_2533	gcc_84	FALSE	FALSE	FALSE	FALSE	FALSE	TRUE	74.2455	0.998073	0.432726	0.721954	4083_1	Proteobacteria
140801	GORG_AG319D18_SAGS-scaffold_2.region001.gbk	1	15675	GORG_SAMEA6076984_SAGS_AG319D18	GORG_AG319D18_SAGS-scaffold_2	61683	gcf_1033	gcc_14	FALSE	FALSE	FALSE	FALSE	TRUE	FALSE	1762.51	1	0.39432	0.495325	1942_1	Thermoplasmatota
140802	GORG_AG319D18_SAGS-scaffold_8.region001.gbk	0	21020	GORG_SAMEA6076984_SAGS_AG319D18	GORG_AG319D18_SAGS-scaffold_8	32275	gcf_123	gcc_14	FALSE	FALSE	FALSE	FALSE	TRUE	FALSE	1762.51	1	0.41255	0.465305	1942_1	Thermoplasmatota
140803	GORG_AG319E18_SAGS-scaffold_22.region001.gbk	1	16440	GORG_SAMEA6077003_SAGS_AG319E18	GORG_AG319E18_SAGS-scaffold_22	19016	gcf_7032	gcc_14	FALSE	FALSE	FALSE	FALSE	TRUE	FALSE	1762.51	1	0.276468	0.503874	2087_1	Thermoplasmatota
140805	GORG_AG319F05_SAGS-scaffold_12.region001.gbk	1	11721	GORG_SAMEA6077012_SAGS_AG319F05	GORG_AG319F05_SAGS-scaffold_12	23765	gcf_56	gcc_14	FALSE	FALSE	FALSE	FALSE	TRUE	FALSE	1762.51	1	0.13617	0.186849	5587_0	Proteobacteria
140806	GORG_AG319F08_SAGS-scaffold_21.region001.gbk	1	22224	GORG_SAMEA6077015_SAGS_AG319F08	GORG_AG319F08_SAGS-scaffold_21	25089	gcf_10519	gcc_29	FALSE	FALSE	FALSE	FALSE	FALSE	TRUE	12.9897	0.968208	0.484271	0.616569	4397_1	Proteobacteria
140807	GORG_AG319F15_SAGS-scaffold_20.region001.gbk	1	19313	GORG_SAMEA6077019_SAGS_AG319F15	GORG_AG319F15_SAGS-scaffold_20	36019	gcf_439	gcc_58	FALSE	FALSE	FALSE	FALSE	FALSE	TRUE	0.0178473	0.131985	0	0.775	4870_0	Proteobacteria
140808	GORG_AG319F15_SAGS-scaffold_33.region001.gbk	1	20453	GORG_SAMEA6077019_SAGS_AG319F15	GORG_AG319F15_SAGS-scaffold_33	27182	gcf_10246	gcc_31	FALSE	FALSE	FALSE	FALSE	FALSE	TRUE	5.98354	0.665703	1.11022e-16	0.666702	4870_0	Proteobacteria
140809	GORG_AG319F16_SAGS-scaffold_1.region001.gbk	0	20840	GORG_SAMEA6077020_SAGS_AG319F16	GORG_AG319F16_SAGS-scaffold_1	144355	gcf_750	gcc_14	FALSE	FALSE	FALSE	FALSE	TRUE	FALSE	1762.51	1	0.345473	0.676125	3849_1	Bacteroidota
140810	GORG_AG319F18_SAGS-scaffold_17.region001.gbk	1	12277	GORG_SAMEA6077021_SAGS_AG319F18	GORG_AG319F18_SAGS-scaffold_17	12277	gcf_255	gcc_14	FALSE	FALSE	FALSE	FALSE	TRUE	FALSE	1762.51	1	0.0846555	0.354512	5591_1	Proteobacteria
140811	GORG_AG319F21_SAGS-scaffold_11.region001.gbk	0	20840	GORG_SAMEA6077024_SAGS_AG319F21	GORG_AG319F21_SAGS-scaffold_11	35035	gcf_14107	gcc_14	FALSE	FALSE	FALSE	FALSE	TRUE	FALSE	1762.51	1	0.260286	0.437111	3979_1	Bacteroidota
140812	GORG_AG319G16_SAGS-scaffold_8.region001.gbk	0	22281	GORG_SAMEA6077037_SAGS_AG319G16	GORG_AG319G16_SAGS-scaffold_8	44266	gcf_4390	gcc_14	FALSE	FALSE	FALSE	FALSE	TRUE	FALSE	1762.51	1	0.356305	0.549455	2086_1	Thermoplasmatota
140813	GORG_AG319G18_SAGS-scaffold_4.region001.gbk	0	22372	GORG_SAMEA6077039_SAGS_AG319G18	GORG_AG319G18_SAGS-scaffold_4	97784	gcf_1033	gcc_14	FALSE	FALSE	FALSE	FALSE	TRUE	FALSE	1762.51	1	0.443929	0.544022	1943_2	Thermoplasmatota
140814	GORG_AG319G18_SAGS-scaffold_7.region001.gbk	0	21020	GORG_SAMEA6077039_SAGS_AG319G18	GORG_AG319G18_SAGS-scaffold_7	72385	gcf_123	gcc_14	FALSE	FALSE	FALSE	FALSE	TRUE	FALSE	1762.51	1	0.403649	0.453928	1943_2	Thermoplasmatota
140815	GORG_AG319G22_SAGS-scaffold_13.region001.gbk	1	17555	GORG_SAMEA6077043_SAGS_AG319G22	GORG_AG319G22_SAGS-scaffold_13	34426	gcf_2165	gcc_14	FALSE	FALSE	FALSE	FALSE	TRUE	FALSE	1762.51	1	0.224215	0.301567	3800_1	Bacteroidota
140817	GORG_AG319I09_SAGS-scaffold_4.region001.gbk	1	49085	GORG_SAMEA6077051_SAGS_AG319I09	GORG_AG319I09_SAGS-scaffold_4	63127	gcf_753	gcc_92	TRUE	FALSE	FALSE	FALSE	FALSE	TRUE	201.816	1	0.198151	0.240442	2265_1	SAR324
140819	GORG_AG319J06_SAGS-scaffold_10.region001.gbk	1	12633	GORG_SAMEA6077068_SAGS_AG319J06	GORG_AG319J06_SAGS-scaffold_10	46858	gcf_1667	gcc_14	FALSE	FALSE	FALSE	FALSE	TRUE	FALSE	1762.51	1	0.185412	0.403853	1936_1	Thermoplasmatota
140820	GORG_AG319J06_SAGS-scaffold_2.region001.gbk	0	21104	GORG_SAMEA6077068_SAGS_AG319J06	GORG_AG319J06_SAGS-scaffold_2	169424	gcf_1256	gcc_14	FALSE	FALSE	FALSE	FALSE	TRUE	FALSE	1762.51	1	0.367686	0.387242	1936_1	Thermoplasmatota
140823	GORG_AG319K02_SAGS-scaffold_30.region001.gbk	1	10072	GORG_SAMEA6077084_SAGS_AG319K02	GORG_AG319K02_SAGS-scaffold_30	10072	gcf_254	gcc_60	FALSE	FALSE	FALSE	FALSE	FALSE	TRUE	25.3596	0.986513	0.398332	0.745936	4980_1	Proteobacteria
140824	GORG_AG319K08_SAGS-scaffold_10.region001.gbk	1	25215	GORG_SAMEA6077090_SAGS_AG319K08	GORG_AG319K08_SAGS-scaffold_10	33669	gcf_1425	gcc_16	FALSE	FALSE	FALSE	FALSE	FALSE	TRUE	9.99672	0.756262	0.562015	0.779393	4980_1	Proteobacteria
140825	GORG_AG319K11_SAGS-scaffold_11.region001.gbk	1	12554	GORG_SAMEA6077093_SAGS_AG319K11	GORG_AG319K11_SAGS-scaffold_11	40345	gcf_1373	gcc_14	FALSE	FALSE	FALSE	FALSE	TRUE	FALSE	1762.51	1	0.261646	0.357376	3979_1	Bacteroidota
140827	GORG_AG319M03_SAGS-scaffold_57.region001.gbk	1	9002	GORG_SAMEA6077125_SAGS_AG319M03	GORG_AG319M03_SAGS-scaffold_57	9002	gcf_358	gcc_92	FALSE	FALSE	FALSE	FALSE	FALSE	TRUE	201.816	1	0.0456895	0.160258	2269_1	SAR324
140828	GORG_AG319M14_SAGS-scaffold_3.region001.gbk	1	11221	GORG_SAMEA6077133_SAGS_AG319M14	GORG_AG319M14_SAGS-scaffold_3	97819	gcf_56	gcc_14	FALSE	FALSE	FALSE	FALSE	TRUE	FALSE	1762.51	1	0.125998	0.203928	5591_2	Proteobacteria
140829	GORG_AG319N07_SAGS-scaffold_16.region001.gbk	0	11845	GORG_SAMEA6077147_SAGS_AG319N07	GORG_AG319N07_SAGS-scaffold_16	24795	gcf_3719	gcc_97	FALSE	FALSE	TRUE	FALSE	FALSE	FALSE	3.86164	0.539499	0.54681	0.624309	2555_0	Nitrospinota
140830	GORG_AG319N07_SAGS-scaffold_6.region001.gbk	0	21962	GORG_SAMEA6077147_SAGS_AG319N07	GORG_AG319N07_SAGS-scaffold_6	40883	gcf_2575	gcc_24	FALSE	FALSE	FALSE	FALSE	TRUE	FALSE	40.4081	0.990366	0.434889	0.678823	2555_0	Nitrospinota
140831	GORG_AG319P13_SAGS-scaffold_19.region001.gbk	1	20156	GORG_SAMEA6077193_SAGS_AG319P13	GORG_AG319P13_SAGS-scaffold_19	30339	gcf_750	gcc_14	FALSE	FALSE	FALSE	FALSE	TRUE	FALSE	1762.51	1	0.41141	0.692671	3871_0	Bacteroidota
140832	GORG_AG319P17_SAGS-scaffold_13.region001.gbk	1	11491	GORG_SAMEA6077196_SAGS_AG319P17	GORG_AG319P17_SAGS-scaffold_13	24569	gcf_459	gcc_14	FALSE	FALSE	FALSE	FALSE	TRUE	FALSE	1762.51	1	0.339207	0.577167	3939_0	Bacteroidota
140834	GORG_AG325A06_SAGS-scaffold_1.region001.gbk	1	16244	GORG_SAMEA6077207_SAGS_AG325A06	GORG_AG325A06_SAGS-scaffold_1	63391	gcf_255	gcc_14	FALSE	FALSE	FALSE	FALSE	TRUE	FALSE	1762.51	1	0.117131	0.31921	5615_1	Proteobacteria
140835	GORG_AG325A09_SAGS-scaffold_18.region001.gbk	1	16744	GORG_SAMEA6077210_SAGS_AG325A09	GORG_AG325A09_SAGS-scaffold_18	17814	gcf_2578	gcc_14	FALSE	FALSE	FALSE	FALSE	TRUE	FALSE	1762.51	1	0.0386977	0.353816	5541_30	Proteobacteria
140836	GORG_AG325A11_SAGS-scaffold_16.region001.gbk	1	15997	GORG_SAMEA6077212_SAGS_AG325A11	GORG_AG325A11_SAGS-scaffold_16	15997	gcf_255	gcc_14	FALSE	FALSE	FALSE	FALSE	TRUE	FALSE	1762.51	1	0.0782696	0.340825	5721_1	Proteobacteria
140837	GORG_AG325A14_SAGS-scaffold_14.region001.gbk	0	20843	GORG_SAMEA6077214_SAGS_AG325A14	GORG_AG325A14_SAGS-scaffold_14	28619	gcf_750	gcc_14	FALSE	FALSE	FALSE	FALSE	TRUE	FALSE	1762.51	1	0.311224	0.676125	3687_3	Bacteroidota
140838	GORG_AG325A16_SAGS-scaffold_3.region001.gbk	1	16342	GORG_SAMEA6077216_SAGS_AG325A16	GORG_AG325A16_SAGS-scaffold_3	53592	gcf_109	gcc_14	FALSE	FALSE	FALSE	FALSE	TRUE	FALSE	1762.51	1	0.321879	0.372006	5118_85	Proteobacteria
140839	GORG_AG325B13_SAGS-scaffold_4.region001.gbk	0	21951	GORG_SAMEA6077233_SAGS_AG325B13	GORG_AG325B13_SAGS-scaffold_4	85476	gcf_109	gcc_14	FALSE	FALSE	FALSE	FALSE	TRUE	FALSE	1762.51	1	0.37275	0.428167	5118_88	Proteobacteria
140842	GORG_AG325B15_SAGS-scaffold_4.region001.gbk	0	21284	GORG_SAMEA6077234_SAGS_AG325B15	GORG_AG325B15_SAGS-scaffold_4	41966	gcf_41	gcc_10	FALSE	FALSE	FALSE	FALSE	TRUE	FALSE	1310.14	0.999037	0.00436681	0.681802	4242_2	Cyanobacteria
140845	GORG_AG325C03_SAGS-scaffold_31.region001.gbk	1	6303	GORG_SAMEA6077242_SAGS_AG325C03	GORG_AG325C03_SAGS-scaffold_31	6303	gcf_255	gcc_14	FALSE	FALSE	FALSE	FALSE	TRUE	FALSE	1762.51	1	0.083229	0.293869	5960_1	Proteobacteria
140846	GORG_AG325C05_SAGS-scaffold_13.region001.gbk	1	27525	GORG_SAMEA6077244_SAGS_AG325C05	GORG_AG325C05_SAGS-scaffold_13	30673	gcf_13333	gcc_21	FALSE	FALSE	FALSE	FALSE	FALSE	TRUE	12.8403	0.958574	0.359671	0.630884	2153_0	Thermoplasmatota
140847	GORG_AG325C05_SAGS-scaffold_39.region001.gbk	1	10367	GORG_SAMEA6077244_SAGS_AG325C05	GORG_AG325C05_SAGS-scaffold_39	10367	gcf_4813	gcc_14	FALSE	FALSE	FALSE	FALSE	TRUE	FALSE	1762.51	1	0.308672	0.406066	2153_0	Thermoplasmatota
140849	GORG_AG325C07_SAGS-scaffold_5.region001.gbk	0	21906	GORG_SAMEA6077246_SAGS_AG325C07	GORG_AG325C07_SAGS-scaffold_5	59573	gcf_2578	gcc_14	FALSE	FALSE	FALSE	FALSE	TRUE	FALSE	1762.51	1	0.0447586	0.388027	5603_2	Proteobacteria
140850	GORG_AG325C10_SAGS-scaffold_27.region001.gbk	1	6222	GORG_SAMEA6077249_SAGS_AG325C10	GORG_AG325C10_SAGS-scaffold_27	6222	gcf_56	gcc_14	FALSE	FALSE	FALSE	FALSE	TRUE	FALSE	1762.51	1	0.0149132	0.0447643	5584_4	Proteobacteria
140851	GORG_AG325C15_SAGS-scaffold_30.region001.gbk	1	24825	GORG_SAMEA6077253_SAGS_AG325C15	GORG_AG325C15_SAGS-scaffold_30	24825	gcf_10019	gcc_17	FALSE	FALSE	FALSE	TRUE	FALSE	FALSE	106.013	0.998073	0.190859	0.749777	2392_1	Planctomycetota
140852	GORG_AG325C15_SAGS-scaffold_31.region001.gbk	1	24625	GORG_SAMEA6077253_SAGS_AG325C15	GORG_AG325C15_SAGS-scaffold_31	24625	gcf_13069	gcc_17	FALSE	FALSE	FALSE	TRUE	FALSE	FALSE	106.013	0.998073	2.22045e-16	0.691582	2392_1	Planctomycetota
140853	GORG_AG325C15_SAGS-scaffold_4.region001.gbk	1	39788	GORG_SAMEA6077253_SAGS_AG325C15	GORG_AG325C15_SAGS-scaffold_4	91591	gcf_898	gcc_92	TRUE	FALSE	FALSE	FALSE	FALSE	TRUE	201.816	1	0	0.289299	2392_1	Planctomycetota
140854	GORG_AG325C18_SAGS-scaffold_2.region001.gbk	0	21906	GORG_SAMEA6077256_SAGS_AG325C18	GORG_AG325C18_SAGS-scaffold_2	164712	gcf_2578	gcc_14	FALSE	FALSE	FALSE	FALSE	TRUE	FALSE	1762.51	1	0.0371747	0.417583	5710_0	Proteobacteria
140855	GORG_AG325C21_SAGS-scaffold_4.region001.gbk	1	20263	GORG_SAMEA6077259_SAGS_AG325C21	GORG_AG325C21_SAGS-scaffold_4	68124	gcf_2578	gcc_14	FALSE	FALSE	FALSE	FALSE	TRUE	FALSE	1762.51	1	0.0658674	0.36738	5404_0	Proteobacteria
140857	GORG_AG325D19_SAGS-scaffold_7.region001.gbk	1	11708	GORG_SAMEA6077275_SAGS_AG325D19	GORG_AG325D19_SAGS-scaffold_7	25067	gcf_56	gcc_14	FALSE	FALSE	FALSE	FALSE	TRUE	FALSE	1762.51	1	0.0725806	0.142173	5613_0	Proteobacteria
140858	GORG_AG325E02_SAGS-scaffold_6.region001.gbk	0	21900	GORG_SAMEA6077280_SAGS_AG325E02	GORG_AG325E02_SAGS-scaffold_6	51673	gcf_2578	gcc_14	FALSE	FALSE	FALSE	FALSE	TRUE	FALSE	1762.51	1	0.0646241	0.416119	5798_2	Proteobacteria
140861	GORG_AG325E07_SAGS-scaffold_7.region001.gbk	0	20840	GORG_SAMEA6077285_SAGS_AG325E07	GORG_AG325E07_SAGS-scaffold_7	58093	gcf_3273	gcc_14	FALSE	FALSE	FALSE	FALSE	TRUE	FALSE	1762.51	1	0.163626	0.465052	3953_1	Bacteroidota
140862	GORG_AG325E08_SAGS-scaffold_3.region001.gbk	0	21906	GORG_SAMEA6077286_SAGS_AG325E08	GORG_AG325E08_SAGS-scaffold_3	87238	gcf_2578	gcc_14	FALSE	FALSE	FALSE	FALSE	TRUE	FALSE	1762.51	1	0.0363786	0.379508	5709_3	Proteobacteria
140863	GORG_AG325E09_SAGS-scaffold_7.region001.gbk	0	23540	GORG_SAMEA6077287_SAGS_AG325E09	GORG_AG325E09_SAGS-scaffold_7	45989	gcf_1015	gcc_55	FALSE	FALSE	FALSE	FALSE	FALSE	TRUE	102.572	1	0.571318	0.798305	3018_1	Actinobacteriota
140864	GORG_AG325E13_SAGS-scaffold_6.region001.gbk	1	21415	GORG_SAMEA6077290_SAGS_AG325E13	GORG_AG325E13_SAGS-scaffold_6	55329	gcf_2578	gcc_14	FALSE	FALSE	FALSE	FALSE	TRUE	FALSE	1762.51	1	0.056649	0.408317	6037_1	Proteobacteria
140865	GORG_AG325E16_SAGS-scaffold_1.region001.gbk	0	33364	GORG_SAMEA6077293_SAGS_AG325E16	GORG_AG325E16_SAGS-scaffold_1	95787	gcf_2938	gcc_60	FALSE	FALSE	FALSE	FALSE	FALSE	TRUE	25.3596	0.986513	0.522579	0.685007	4989_2	Proteobacteria
140866	GORG_AG325E16_SAGS-scaffold_6.region001.gbk	0	25776	GORG_SAMEA6077293_SAGS_AG325E16	GORG_AG325E16_SAGS-scaffold_6	53256	gcf_551	gcc_60	FALSE	FALSE	FALSE	FALSE	FALSE	TRUE	25.3596	0.986513	0.33465	0.628071	4989_2	Proteobacteria
140867	GORG_AG325E20_SAGS-scaffold_2.region001.gbk	0	21948	GORG_SAMEA6077297_SAGS_AG325E20	GORG_AG325E20_SAGS-scaffold_2	140804	gcf_2578	gcc_14	FALSE	FALSE	FALSE	FALSE	TRUE	FALSE	1762.51	1	0.0607545	0.427116	5848_1	Proteobacteria
140868	GORG_AG325E22_SAGS-scaffold_25.region001.gbk	1	7685	GORG_SAMEA6077299_SAGS_AG325E22	GORG_AG325E22_SAGS-scaffold_25	7685	gcf_10	gcc_10	FALSE	FALSE	FALSE	FALSE	TRUE	FALSE	1310.14	0.999037	0.27258	0.842059	5541_17	Proteobacteria
140869	GORG_AG325E23_SAGS-scaffold_13.region001.gbk	1	18914	GORG_SAMEA6077300_SAGS_AG325E23	GORG_AG325E23_SAGS-scaffold_13	29089	gcf_2578	gcc_14	FALSE	FALSE	FALSE	FALSE	TRUE	FALSE	1762.51	1	0.0948598	0.397308	5493_12	Proteobacteria
140871	GORG_AG325F15_SAGS-scaffold_8.region001.gbk	1	12238	GORG_SAMEA6077311_SAGS_AG325F15	GORG_AG325F15_SAGS-scaffold_8	27231	gcf_255	gcc_14	FALSE	FALSE	FALSE	FALSE	TRUE	FALSE	1762.51	1	0.142482	0.265203	5584_5	Proteobacteria
140872	GORG_AG325F16_SAGS-scaffold_7.region001.gbk	1	10942	GORG_SAMEA6077312_SAGS_AG325F16	GORG_AG325F16_SAGS-scaffold_7	27747	gcf_3346	gcc_14	FALSE	FALSE	FALSE	FALSE	TRUE	FALSE	1762.51	1	0.225936	0.291479	5018_1	Proteobacteria
140874	GORG_AG325F23_SAGS-scaffold_9.region001.gbk	0	21951	GORG_SAMEA6077318_SAGS_AG325F23	GORG_AG325F23_SAGS-scaffold_9	75668	gcf_109	gcc_14	FALSE	FALSE	FALSE	FALSE	TRUE	FALSE	1762.51	1	0.377106	0.423151	5118_82	Proteobacteria
140875	GORG_AG325G09_SAGS-scaffold_13.region001.gbk	0	29416	GORG_SAMEA6077325_SAGS_AG325G09	GORG_AG325G09_SAGS-scaffold_13	33942	gcf_2990	gcc_16	FALSE	FALSE	FALSE	FALSE	FALSE	TRUE	9.99672	0.756262	0.582561	0.775446	4988_4	Proteobacteria
140876	GORG_AG325G09_SAGS-scaffold_3.region001.gbk	0	33359	GORG_SAMEA6077325_SAGS_AG325G09	GORG_AG325G09_SAGS-scaffold_3	110192	gcf_2938	gcc_60	FALSE	FALSE	FALSE	FALSE	FALSE	TRUE	25.3596	0.986513	0.533945	0.682692	4988_4	Proteobacteria
140877	GORG_AG325G09_SAGS-scaffold_7.region001.gbk	1	18580	GORG_SAMEA6077325_SAGS_AG325G09	GORG_AG325G09_SAGS-scaffold_7	64459	gcf_551	gcc_60	FALSE	FALSE	FALSE	FALSE	FALSE	TRUE	25.3596	0.986513	0.277936	0.591313	4988_4	Proteobacteria
140878	GORG_AG325G13_SAGS-scaffold_12.region001.gbk	1	20789	GORG_SAMEA6077328_SAGS_AG325G13	GORG_AG325G13_SAGS-scaffold_12	29880	gcf_4895	gcc_14	FALSE	FALSE	FALSE	FALSE	TRUE	FALSE	1762.51	1	0.101842	0.454608	5018_1	Proteobacteria
140879	GORG_AG325I03_SAGS-scaffold_2.region001.gbk	0	22122	GORG_SAMEA6077339_SAGS_AG325I03	GORG_AG325I03_SAGS-scaffold_2	73424	gcf_9793	gcc_48	FALSE	FALSE	TRUE	FALSE	FALSE	FALSE	17.2818	0.871869	0.39447	0.520942	4571_1	Proteobacteria
140884	GORG_AG325I14_SAGS-scaffold_2.region001.gbk	0	29416	GORG_SAMEA6077349_SAGS_AG325I14	GORG_AG325I14_SAGS-scaffold_2	214969	gcf_2990	gcc_16	FALSE	FALSE	FALSE	FALSE	FALSE	TRUE	9.99672	0.756262	0.569972	0.768674	4988_3	Proteobacteria
140887	GORG_AG325I20_SAGS-scaffold_23.region001.gbk	1	13416	GORG_SAMEA6077354_SAGS_AG325I20	GORG_AG325I20_SAGS-scaffold_23	13416	gcf_508	gcc_9	FALSE	TRUE	FALSE	FALSE	FALSE	FALSE	47.399	1	0.203392	0.32093	4754_1	Proteobacteria
140888	GORG_AG325I21_SAGS-scaffold_2.region001.gbk	0	32501	GORG_SAMEA6077355_SAGS_AG325I21	GORG_AG325I21_SAGS-scaffold_2	84183	gcf_2561	gcc_55	FALSE	FALSE	FALSE	FALSE	FALSE	TRUE	102.572	1	0.151759	0.858688	950_1	Proteobacteria
140889	GORG_AG325I21_SAGS-scaffold_60.region001.gbk	1	9594	GORG_SAMEA6077355_SAGS_AG325I21	GORG_AG325I21_SAGS-scaffold_60	9594	gcf_10648	gcc_92	TRUE	FALSE	FALSE	FALSE	FALSE	FALSE	201.816	1	0.149627	0.267608	950_1	Proteobacteria
140890	GORG_AG325I21_SAGS-scaffold_9.region001.gbk	0	31220	GORG_SAMEA6077355_SAGS_AG325I21	GORG_AG325I21_SAGS-scaffold_9	57179	gcf_5081	gcc_84	FALSE	FALSE	FALSE	FALSE	FALSE	TRUE	74.2455	0.998073	0.511942	0.740657	950_1	Proteobacteria
140892	GORG_AG325J13_SAGS-scaffold_1.region001.gbk	0	21903	GORG_SAMEA6077368_SAGS_AG325J13	GORG_AG325J13_SAGS-scaffold_1	381189	gcf_2578	gcc_14	FALSE	FALSE	FALSE	FALSE	TRUE	FALSE	1762.51	1	0.0642577	0.424395	6021_1	Proteobacteria
140893	GORG_AG325K02_SAGS-scaffold_1.region001.gbk	0	21906	GORG_SAMEA6077378_SAGS_AG325K02	GORG_AG325K02_SAGS-scaffold_1	135048	gcf_2578	gcc_14	FALSE	FALSE	FALSE	FALSE	TRUE	FALSE	1762.51	1	0.0303941	0.418883	5698_1	Proteobacteria
140894	GORG_AG325K03_SAGS-scaffold_6.region001.gbk	0	21903	GORG_SAMEA6077379_SAGS_AG325K03	GORG_AG325K03_SAGS-scaffold_6	57699	gcf_2578	gcc_14	FALSE	FALSE	FALSE	FALSE	TRUE	FALSE	1762.51	1	0.0757897	0.438086	5493_9	Proteobacteria
140895	GORG_AG325K07_SAGS-scaffold_3.region001.gbk	0	21906	GORG_SAMEA6077383_SAGS_AG325K07	GORG_AG325K07_SAGS-scaffold_3	116207	gcf_2578	gcc_14	FALSE	FALSE	FALSE	FALSE	TRUE	FALSE	1762.51	1	0.0259676	0.397837	5602_1	Proteobacteria
140897	GORG_AG325L05_SAGS-scaffold_1.region001.gbk	0	21906	GORG_SAMEA6077401_SAGS_AG325L05	GORG_AG325L05_SAGS-scaffold_1	198845	gcf_2578	gcc_14	FALSE	FALSE	FALSE	FALSE	TRUE	FALSE	1762.51	1	0.0598987	0.413203	5701_1	Proteobacteria
140898	GORG_AG325L22_SAGS-scaffold_18.region001.gbk	1	6797	GORG_SAMEA6077417_SAGS_AG325L22	GORG_AG325L22_SAGS-scaffold_18	6797	gcf_56	gcc_14	FALSE	FALSE	FALSE	FALSE	TRUE	FALSE	1762.51	1	0.0887097	0.133237	5766_1	Proteobacteria
140899	GORG_AG325M05_SAGS-scaffold_11.region001.gbk	1	31174	GORG_SAMEA6077419_SAGS_AG325M05	GORG_AG325M05_SAGS-scaffold_11	31174	gcf_2561	gcc_55	FALSE	FALSE	FALSE	FALSE	FALSE	TRUE	102.572	1	0.147415	0.848308	3289_1	Proteobacteria
140900	GORG_AG325M05_SAGS-scaffold_14.region001.gbk	1	10766	GORG_SAMEA6077419_SAGS_AG325M05	GORG_AG325M05_SAGS-scaffold_14	28763	gcf_2186	gcc_14	FALSE	FALSE	FALSE	FALSE	TRUE	FALSE	1762.51	1	0.346544	0.488737	3289_1	Proteobacteria
140901	GORG_AG325M17_SAGS-scaffold_9.region001.gbk	1	13663	GORG_SAMEA6077430_SAGS_AG325M17	GORG_AG325M17_SAGS-scaffold_9	34683	gcf_255	gcc_14	FALSE	FALSE	FALSE	FALSE	TRUE	FALSE	1762.51	1	0.104288	0.286023	5614_0	Proteobacteria
140902	GORG_AG325M19_SAGS-scaffold_8.region001.gbk	1	14150	GORG_SAMEA6077432_SAGS_AG325M19	GORG_AG325M19_SAGS-scaffold_8	35652	gcf_1220	gcc_10	FALSE	FALSE	FALSE	FALSE	TRUE	FALSE	1310.14	0.999037	0.267299	0.641791	3943_3	Bacteroidota
140903	GORG_AG325O10_SAGS-scaffold_3.region001.gbk	0	22008	GORG_SAMEA6077463_SAGS_AG325O10	GORG_AG325O10_SAGS-scaffold_3	70775	gcf_5002	gcc_14	FALSE	FALSE	FALSE	FALSE	TRUE	FALSE	1762.51	1	0.312979	0.381275	4669_3	Proteobacteria
140904	GORG_AG325O11_SAGS-scaffold_1.region001.gbk	1	20480	GORG_SAMEA6077464_SAGS_AG325O11	GORG_AG325O11_SAGS-scaffold_1	75804	gcf_750	gcc_14	FALSE	FALSE	FALSE	FALSE	TRUE	FALSE	1762.51	1	0.339222	0.68929	3850_1	Bacteroidota
140905	GORG_AG325O11_SAGS-scaffold_23.region001.gbk	1	18073	GORG_SAMEA6077464_SAGS_AG325O11	GORG_AG325O11_SAGS-scaffold_23	22609	gcf_682	gcc_10	FALSE	FALSE	FALSE	FALSE	TRUE	FALSE	1310.14	0.999037	0.326322	0.727793	3850_1	Bacteroidota
140906	GORG_AG325O18_SAGS-scaffold_17.region001.gbk	1	15126	GORG_SAMEA6077470_SAGS_AG325O18	GORG_AG325O18_SAGS-scaffold_17	21376	gcf_109	gcc_14	FALSE	FALSE	FALSE	FALSE	TRUE	FALSE	1762.51	1	0.356029	0.354479	5117_1	Proteobacteria
140907	GORG_AG325O19_SAGS-scaffold_3.region001.gbk	1	13714	GORG_SAMEA6077471_SAGS_AG325O19	GORG_AG325O19_SAGS-scaffold_3	58744	gcf_2931	gcc_14	FALSE	FALSE	FALSE	FALSE	TRUE	FALSE	1762.51	1	0.166865	0.206734	5541_24	Proteobacteria
140908	GORG_AG325P08_SAGS-scaffold_6.region001.gbk	1	11439	GORG_SAMEA6077483_SAGS_AG325P08	GORG_AG325P08_SAGS-scaffold_6	53347	gcf_10	gcc_10	FALSE	FALSE	FALSE	FALSE	TRUE	FALSE	1310.14	0.999037	0.288153	0.84848	5708_1	Proteobacteria
140910	GORG_AG325P18_SAGS-scaffold_2.region001.gbk	0	21900	GORG_SAMEA6077491_SAGS_AG325P18	GORG_AG325P18_SAGS-scaffold_2	100590	gcf_2578	gcc_14	FALSE	FALSE	FALSE	FALSE	TRUE	FALSE	1762.51	1	0.0683179	0.423079	6024_0	Proteobacteria
140911	GORG_AG325P21_SAGS-scaffold_6.region001.gbk	0	21906	GORG_SAMEA6077494_SAGS_AG325P21	GORG_AG325P21_SAGS-scaffold_6	46106	gcf_2578	gcc_14	FALSE	FALSE	FALSE	FALSE	TRUE	FALSE	1762.51	1	0.0463854	0.385951	5699_2	Proteobacteria
140912	GORG_AG325P23_SAGS-scaffold_1.region001.gbk	1	11556	GORG_SAMEA6077496_SAGS_AG325P23	GORG_AG325P23_SAGS-scaffold_1	156274	gcf_3128	gcc_14	FALSE	FALSE	FALSE	FALSE	TRUE	FALSE	1762.51	1	0.179017	0.255011	5493_11	Proteobacteria
140913	GORG_AG333A07_SAGS-scaffold_22.region001.gbk	1	10695	GORG_SAMEA6077503_SAGS_AG333A07	GORG_AG333A07_SAGS-scaffold_22	10953	gcf_13555	gcc_78	FALSE	FALSE	TRUE	FALSE	FALSE	FALSE	0.276668	0.283237	0.601265	0.667295	5009_2	Proteobacteria
140914	GORG_AG333A13_SAGS-scaffold_1.region001.gbk	0	21993	GORG_SAMEA6077508_SAGS_AG333A13	GORG_AG333A13_SAGS-scaffold_1	70027	gcf_1509	gcc_14	FALSE	FALSE	FALSE	FALSE	TRUE	FALSE	1762.51	1	0.250751	0.314948	1883_2	Proteobacteria
140915	GORG_AG333B22_SAGS-scaffold_4.region001.gbk	0	21146	GORG_SAMEA6077537_SAGS_AG333B22	GORG_AG333B22_SAGS-scaffold_4	61500	gcf_682	gcc_10	FALSE	FALSE	FALSE	FALSE	TRUE	FALSE	1310.14	0.999037	0.357104	0.743561	3934_1	Bacteroidota
140916	GORG_AG333B23_SAGS-scaffold_1.region001.gbk	1	18730	GORG_SAMEA6077538_SAGS_AG333B23	GORG_AG333B23_SAGS-scaffold_1	110368	gcf_2578	gcc_14	FALSE	FALSE	FALSE	FALSE	TRUE	FALSE	1762.51	1	0.100677	0.409197	5493_4	Proteobacteria
140917	GORG_AG333C03_SAGS-scaffold_2.region001.gbk	0	21906	GORG_SAMEA6077540_SAGS_AG333C03	GORG_AG333C03_SAGS-scaffold_2	41461	gcf_2578	gcc_14	FALSE	FALSE	FALSE	FALSE	TRUE	FALSE	1762.51	1	0.0334572	0.417583	5691_1	Proteobacteria
140918	GORG_AG333C06_SAGS-scaffold_2.region001.gbk	1	18970	GORG_SAMEA6077543_SAGS_AG333C06	GORG_AG333C06_SAGS-scaffold_2	73469	gcf_255	gcc_14	FALSE	FALSE	FALSE	FALSE	TRUE	FALSE	1762.51	1	0.0952082	0.284021	5578_1	Proteobacteria
140919	GORG_AG333C07_SAGS-scaffold_15.region001.gbk	1	17737	GORG_SAMEA6077544_SAGS_AG333C07	GORG_AG333C07_SAGS-scaffold_15	24403	gcf_2578	gcc_14	FALSE	FALSE	FALSE	FALSE	TRUE	FALSE	1762.51	1	0.123509	0.392198	5493_25	Proteobacteria
140920	GORG_AG333C14_SAGS-scaffold_1.region001.gbk	0	20906	GORG_SAMEA6077549_SAGS_AG333C14	GORG_AG333C14_SAGS-scaffold_1	207104	gcf_7674	gcc_29	FALSE	FALSE	FALSE	FALSE	FALSE	TRUE	12.9897	0.968208	0.526612	0.591526	5080_1	Proteobacteria
140921	GORG_AG333C17_SAGS-scaffold_25.region001.gbk	1	11026	GORG_SAMEA6077552_SAGS_AG333C17	GORG_AG333C17_SAGS-scaffold_25	12157	gcf_3128	gcc_14	FALSE	FALSE	FALSE	FALSE	TRUE	FALSE	1762.51	1	0.169909	0.178379	5573_0	Proteobacteria
140922	GORG_AG333C20_SAGS-scaffold_15.region001.gbk	1	16763	GORG_SAMEA6077555_SAGS_AG333C20	GORG_AG333C20_SAGS-scaffold_15	17826	gcf_2578	gcc_14	FALSE	FALSE	FALSE	FALSE	TRUE	FALSE	1762.51	1	0.0650367	0.390964	5536_0	Proteobacteria
140923	GORG_AG333C21_SAGS-scaffold_11.region001.gbk	0	22339	GORG_SAMEA6077556_SAGS_AG333C21	GORG_AG333C21_SAGS-scaffold_11	40499	gcf_3230	gcc_14	FALSE	FALSE	FALSE	FALSE	TRUE	FALSE	1762.51	1	0.427549	0.599097	2005_3	Thermoplasmatota
140924	GORG_AG333D04_SAGS-scaffold_1.region001.gbk	1	38209	GORG_SAMEA6077561_SAGS_AG333D04	GORG_AG333D04_SAGS-scaffold_1	242727	gcf_1584	gcc_17	FALSE	FALSE	FALSE	TRUE	FALSE	FALSE	106.013	0.998073	0.579029	0.765522	1883_1	Proteobacteria
140925	GORG_AG333D04_SAGS-scaffold_18.region001.gbk	1	11845	GORG_SAMEA6077561_SAGS_AG333D04	GORG_AG333D04_SAGS-scaffold_18	18708	gcf_5015	gcc_14	FALSE	FALSE	FALSE	FALSE	TRUE	FALSE	1762.51	1	0.2688	0.478714	1883_1	Proteobacteria
140927	GORG_AG333D23_SAGS-scaffold_1.region001.gbk	0	21954	GORG_SAMEA6077577_SAGS_AG333D23	GORG_AG333D23_SAGS-scaffold_1	105200	gcf_109	gcc_14	FALSE	FALSE	FALSE	FALSE	TRUE	FALSE	1762.51	1	0.392109	0.444596	5127_0	Proteobacteria
140928	GORG_AG333E10_SAGS-scaffold_13.region001.gbk	1	23143	GORG_SAMEA6077585_SAGS_AG333E10	GORG_AG333E10_SAGS-scaffold_13	30293	gcf_1015	gcc_55	FALSE	FALSE	FALSE	FALSE	FALSE	TRUE	102.572	1	0.566622	0.79676	3021_3	Actinobacteriota
140929	GORG_AG333E15_SAGS-scaffold_5.region001.gbk	0	23556	GORG_SAMEA6077588_SAGS_AG333E15	GORG_AG333E15_SAGS-scaffold_5	62341	gcf_1015	gcc_55	FALSE	FALSE	FALSE	FALSE	FALSE	TRUE	102.572	1	0.529331	0.778551	3004_1	Actinobacteriota
140930	GORG_AG333E20_SAGS-scaffold_1.region001.gbk	0	21071	GORG_SAMEA6077593_SAGS_AG333E20	GORG_AG333E20_SAGS-scaffold_1	142719	gcf_1674	gcc_14	FALSE	FALSE	FALSE	FALSE	TRUE	FALSE	1762.51	1	0.0518004	0.342982	574_0	Proteobacteria
140931	GORG_AG333E22_SAGS-scaffold_1.region001.gbk	0	21906	GORG_SAMEA6077595_SAGS_AG333E22	GORG_AG333E22_SAGS-scaffold_1	98239	gcf_2578	gcc_14	FALSE	FALSE	FALSE	FALSE	TRUE	FALSE	1762.51	1	0.0141343	0.397837	5705_0	Proteobacteria
140932	GORG_AG333F02_SAGS-scaffold_8.region001.gbk	1	21847	GORG_SAMEA6077597_SAGS_AG333F02	GORG_AG333F02_SAGS-scaffold_8	47075	gcf_12565	gcc_17	FALSE	FALSE	FALSE	TRUE	FALSE	FALSE	106.013	0.998073	0.523968	0.728924	1883_2	Proteobacteria
140933	GORG_AG333F04_SAGS-scaffold_20.region001.gbk	1	5723	GORG_SAMEA6077599_SAGS_AG333F04	GORG_AG333F04_SAGS-scaffold_20	5723	gcf_12354	gcc_77	FALSE	FALSE	FALSE	FALSE	FALSE	TRUE	42.7152	0.965318	0.294861	0.593517	5259_5	Proteobacteria
140934	GORG_AG333F13_SAGS-scaffold_2.region001.gbk	0	21900	GORG_SAMEA6077606_SAGS_AG333F13	GORG_AG333F13_SAGS-scaffold_2	136885	gcf_2578	gcc_14	FALSE	FALSE	FALSE	FALSE	TRUE	FALSE	1762.51	1	0.038261	0.42112	6013_0	Proteobacteria
140935	GORG_AG333F14_SAGS-scaffold_2.region001.gbk	0	26866	GORG_SAMEA6077607_SAGS_AG333F14	GORG_AG333F14_SAGS-scaffold_2	175237	gcf_3249	gcc_24	FALSE	FALSE	FALSE	FALSE	TRUE	FALSE	40.4081	0.990366	0.188611	0.412619	4754_1	Proteobacteria
140936	GORG_AG333F14_SAGS-scaffold_5.region001.gbk	0	22017	GORG_SAMEA6077607_SAGS_AG333F14	GORG_AG333F14_SAGS-scaffold_5	91681	gcf_378	gcc_14	FALSE	FALSE	FALSE	FALSE	TRUE	FALSE	1762.51	1	0.0821032	0.217949	4754_1	Proteobacteria
140937	GORG_AG333F14_SAGS-scaffold_6.region001.gbk	0	41011	GORG_SAMEA6077607_SAGS_AG333F14	GORG_AG333F14_SAGS-scaffold_6	88830	gcf_448	gcc_9	FALSE	TRUE	FALSE	FALSE	FALSE	FALSE	47.399	1	0.452915	0.537589	4754_1	Proteobacteria
140938	GORG_AG333F15_SAGS-scaffold_34.region001.gbk	1	12188	GORG_SAMEA6077608_SAGS_AG333F15	GORG_AG333F15_SAGS-scaffold_34	12188	gcf_1379	gcc_14	FALSE	FALSE	FALSE	FALSE	TRUE	FALSE	1762.51	1	0.122562	0.509066	3382_1	Proteobacteria
140939	GORG_AG333F17_SAGS-scaffold_8.region001.gbk	0	21942	GORG_SAMEA6077610_SAGS_AG333F17	GORG_AG333F17_SAGS-scaffold_8	29535	gcf_2578	gcc_14	FALSE	FALSE	FALSE	FALSE	TRUE	FALSE	1762.51	1	0.116982	0.373044	5452_1	Proteobacteria
140940	GORG_AG333F19_SAGS-scaffold_1.region001.gbk	0	21284	GORG_SAMEA6077612_SAGS_AG333F19	GORG_AG333F19_SAGS-scaffold_1	74519	gcf_41	gcc_10	FALSE	FALSE	FALSE	FALSE	TRUE	FALSE	1310.14	0.999037	0.00436681	0.681802	4241_1	Cyanobacteria
140942	GORG_AG333F19_SAGS-scaffold_9.region001.gbk	0	20909	GORG_SAMEA6077612_SAGS_AG333F19	GORG_AG333F19_SAGS-scaffold_9	22974	gcf_444	gcc_14	FALSE	FALSE	FALSE	FALSE	TRUE	FALSE	1762.51	1	0	0.66494	4241_1	Cyanobacteria
140949	GORG_AG333I10_SAGS-scaffold_18.region001.gbk	1	16843	GORG_SAMEA6077644_SAGS_AG333I10	GORG_AG333I10_SAGS-scaffold_18	16843	gcf_2578	gcc_14	FALSE	FALSE	FALSE	FALSE	TRUE	FALSE	1762.51	1	0.0555221	0.379508	5611_7	Proteobacteria
140950	GORG_AG333I22_SAGS-scaffold_12.region001.gbk	1	18775	GORG_SAMEA6077655_SAGS_AG333I22	GORG_AG333I22_SAGS-scaffold_12	33659	gcf_3339	gcc_14	FALSE	FALSE	FALSE	FALSE	TRUE	FALSE	1762.51	1	0.392168	0.630611	2031_0	Thermoplasmatota
140952	GORG_AG333I22_SAGS-scaffold_8.region001.gbk	0	22384	GORG_SAMEA6077655_SAGS_AG333I22	GORG_AG333I22_SAGS-scaffold_8	43281	gcf_21	gcc_14	FALSE	FALSE	FALSE	FALSE	TRUE	FALSE	1762.51	1	0.286267	0.612772	2031_0	Thermoplasmatota
140953	GORG_AG333J17_SAGS-scaffold_11.region001.gbk	1	15998	GORG_SAMEA6077667_SAGS_AG333J17	GORG_AG333J17_SAGS-scaffold_11	27029	gcf_255	gcc_14	FALSE	FALSE	FALSE	FALSE	TRUE	FALSE	1762.51	1	0.129183	0.343373	5689_0	Proteobacteria
140954	GORG_AG333K06_SAGS-scaffold_3.region001.gbk	0	21948	GORG_SAMEA6077678_SAGS_AG333K06	GORG_AG333K06_SAGS-scaffold_3	102218	gcf_2578	gcc_14	FALSE	FALSE	FALSE	FALSE	TRUE	FALSE	1762.51	1	0.0830384	0.432171	5416_2	Proteobacteria
140958	GORG_AG333K22_SAGS-scaffold_26.region001.gbk	1	7369	GORG_SAMEA6077692_SAGS_AG333K22	GORG_AG333K22_SAGS-scaffold_26	7369	gcf_1400	gcc_14	FALSE	FALSE	FALSE	FALSE	TRUE	FALSE	1762.51	1	0.318633	0.378809	5118_85	Proteobacteria
140959	GORG_AG333L23_SAGS-scaffold_2.region001.gbk	0	22034	GORG_SAMEA6077712_SAGS_AG333L23	GORG_AG333L23_SAGS-scaffold_2	52296	gcf_965	gcc_151	FALSE	FALSE	FALSE	FALSE	TRUE	FALSE	1.33466	0.514451	2.22045e-16	0.681404	348_0	Planctomycetota
140961	GORG_AG333M03_SAGS-scaffold_24.region001.gbk	1	8320	GORG_SAMEA6077714_SAGS_AG333M03	GORG_AG333M03_SAGS-scaffold_24	8320	gcf_255	gcc_14	FALSE	FALSE	FALSE	FALSE	TRUE	FALSE	1762.51	1	0.133237	0.142173	5694_0	Proteobacteria
140963	GORG_AG333M10_SAGS-scaffold_7.region001.gbk	1	19519	GORG_SAMEA6077721_SAGS_AG333M10	GORG_AG333M10_SAGS-scaffold_7	29565	gcf_9022	gcc_14	FALSE	FALSE	FALSE	FALSE	TRUE	FALSE	1762.51	1	0.287371	0.423309	4007_0	Bacteroidota
140964	GORG_AG333N14_SAGS-scaffold_28.region001.gbk	1	14887	GORG_SAMEA6077743_SAGS_AG333N14	GORG_AG333N14_SAGS-scaffold_28	14887	gcf_1264	gcc_14	FALSE	FALSE	FALSE	FALSE	TRUE	FALSE	1762.51	1	0.106685	0.292858	6153_1	Proteobacteria
140965	GORG_AG333N14_SAGS-scaffold_8.region001.gbk	0	20831	GORG_SAMEA6077743_SAGS_AG333N14	GORG_AG333N14_SAGS-scaffold_8	36701	gcf_7995	gcc_14	FALSE	FALSE	FALSE	FALSE	TRUE	FALSE	1762.51	1	0.358756	0.838906	6153_1	Proteobacteria
140968	GORG_AG333O04_SAGS-scaffold_18.region001.gbk	1	16595	GORG_SAMEA6077755_SAGS_AG333O04	GORG_AG333O04_SAGS-scaffold_18	16595	gcf_3235	gcc_60	FALSE	FALSE	FALSE	FALSE	FALSE	TRUE	25.3596	0.986513	0.458599	0.712219	4989_3	Proteobacteria
140969	GORG_AG333O05_SAGS-scaffold_14.region001.gbk	1	14791	GORG_SAMEA6077756_SAGS_AG333O05	GORG_AG333O05_SAGS-scaffold_14	20827	gcf_2578	gcc_14	FALSE	FALSE	FALSE	FALSE	TRUE	FALSE	1762.51	1	0.0373047	0.390964	5792_0	Proteobacteria
140970	GORG_AG333O11_SAGS-scaffold_1.region001.gbk	0	21933	GORG_SAMEA6077761_SAGS_AG333O11	GORG_AG333O11_SAGS-scaffold_1	58400	gcf_4895	gcc_14	FALSE	FALSE	FALSE	FALSE	TRUE	FALSE	1762.51	1	0.0860907	0.487607	5014_0	Proteobacteria
140971	GORG_AG333O13_SAGS-scaffold_12.region001.gbk	1	18312	GORG_SAMEA6077762_SAGS_AG333O13	GORG_AG333O13_SAGS-scaffold_12	20491	gcf_278	gcc_14	FALSE	FALSE	FALSE	FALSE	TRUE	FALSE	1762.51	1	0.397747	0.432992	4501_1	Proteobacteria
140972	GORG_AG333P08_SAGS-scaffold_1.region001.gbk	0	21903	GORG_SAMEA6077778_SAGS_AG333P08	GORG_AG333P08_SAGS-scaffold_1	229372	gcf_2578	gcc_14	FALSE	FALSE	FALSE	FALSE	TRUE	FALSE	1762.51	1	0.0377062	0.411516	6014_0	Proteobacteria
140974	GORG_AG333P13_SAGS-scaffold_5.region001.gbk	1	16006	GORG_SAMEA6077782_SAGS_AG333P13	GORG_AG333P13_SAGS-scaffold_5	54835	gcf_255	gcc_14	FALSE	FALSE	FALSE	FALSE	TRUE	FALSE	1762.51	1	0.16927	0.374204	6039_0	Proteobacteria
140975	GORG_AG333P14_SAGS-scaffold_13.region001.gbk	1	17106	GORG_SAMEA6077783_SAGS_AG333P14	GORG_AG333P14_SAGS-scaffold_13	22240	gcf_2578	gcc_14	FALSE	FALSE	FALSE	FALSE	TRUE	FALSE	1762.51	1	0.0514859	0.385971	5609_10	Proteobacteria
140976	GORG_AG333P23_SAGS-scaffold_14.region001.gbk	1	12359	GORG_SAMEA6077790_SAGS_AG333P23	GORG_AG333P23_SAGS-scaffold_14	21619	gcf_2049	gcc_10	FALSE	FALSE	FALSE	FALSE	TRUE	FALSE	1310.14	0.999037	0	0.673759	4241_1	Cyanobacteria
140980	GORG_AG337A15_SAGS-scaffold_1.region001.gbk	0	26856	GORG_SAMEA6077801_SAGS_AG337A15	GORG_AG337A15_SAGS-scaffold_1	97859	gcf_3249	gcc_24	FALSE	FALSE	FALSE	FALSE	TRUE	FALSE	40.4081	0.990366	0.200917	0.471338	4765_1	Proteobacteria
140981	GORG_AG337A15_SAGS-scaffold_13.region001.gbk	1	24333	GORG_SAMEA6077801_SAGS_AG337A15	GORG_AG337A15_SAGS-scaffold_13	27478	gcf_2697	gcc_9	FALSE	TRUE	FALSE	FALSE	FALSE	FALSE	47.399	1	0.354404	0.506176	4765_1	Proteobacteria
140982	GORG_AG337A15_SAGS-scaffold_5.region001.gbk	1	17341	GORG_SAMEA6077801_SAGS_AG337A15	GORG_AG337A15_SAGS-scaffold_5	49552	gcf_378	gcc_14	FALSE	FALSE	FALSE	FALSE	TRUE	FALSE	1762.51	1	0.0962179	0.209161	4765_1	Proteobacteria
140983	GORG_AG337A16_SAGS-scaffold_4.region001.gbk	1	16909	GORG_SAMEA6077802_SAGS_AG337A16	GORG_AG337A16_SAGS-scaffold_4	72385	gcf_2578	gcc_14	FALSE	FALSE	FALSE	FALSE	TRUE	FALSE	1762.51	1	0.0905571	0.407588	5711_0	Proteobacteria
140984	GORG_AG337A17_SAGS-scaffold_15.region001.gbk	1	17330	GORG_SAMEA6077803_SAGS_AG337A17	GORG_AG337A17_SAGS-scaffold_15	18529	gcf_255	gcc_14	FALSE	FALSE	FALSE	FALSE	TRUE	FALSE	1762.51	1	0.138427	0.374363	5523_1	Proteobacteria
140985	GORG_AG337A22_SAGS-scaffold_16.region001.gbk	1	12671	GORG_SAMEA6077806_SAGS_AG337A22	GORG_AG337A22_SAGS-scaffold_16	21327	gcf_255	gcc_14	FALSE	FALSE	FALSE	FALSE	TRUE	FALSE	1762.51	1	0.187017	0.312406	5633_10	Proteobacteria
140986	GORG_AG337A23_SAGS-scaffold_12.region001.gbk	1	20729	GORG_SAMEA6077807_SAGS_AG337A23	GORG_AG337A23_SAGS-scaffold_12	21074	gcf_2578	gcc_14	FALSE	FALSE	FALSE	FALSE	TRUE	FALSE	1762.51	1	0.0684932	0.407189	5599_2	Proteobacteria
140987	GORG_AG337B03_SAGS-scaffold_2.region001.gbk	1	13427	GORG_SAMEA6077808_SAGS_AG337B03	GORG_AG337B03_SAGS-scaffold_2	143979	gcf_1165	gcc_24	FALSE	FALSE	FALSE	FALSE	TRUE	FALSE	40.4081	0.990366	0.406217	0.584982	4735_1	Proteobacteria
140989	GORG_AG337B04_SAGS-scaffold_2.region001.gbk	0	21137	GORG_SAMEA6077809_SAGS_AG337B04	GORG_AG337B04_SAGS-scaffold_2	91032	gcf_682	gcc_10	FALSE	FALSE	FALSE	FALSE	TRUE	FALSE	1310.14	0.999037	0.357104	0.743561	3945_3	Bacteroidota
140990	GORG_AG337B04_SAGS-scaffold_20.region001.gbk	1	15562	GORG_SAMEA6077809_SAGS_AG337B04	GORG_AG337B04_SAGS-scaffold_20	15562	gcf_1364	gcc_92	FALSE	FALSE	FALSE	FALSE	FALSE	TRUE	201.816	1	0.141441	0.394124	3945_3	Bacteroidota
140991	GORG_AG337B04_SAGS-scaffold_33.region001.gbk	1	7976	GORG_SAMEA6077809_SAGS_AG337B04	GORG_AG337B04_SAGS-scaffold_33	7976	gcf_459	gcc_14	FALSE	FALSE	FALSE	FALSE	TRUE	FALSE	1762.51	1	0.30189	0.5526	3945_3	Bacteroidota
140993	GORG_AG337B08_SAGS-scaffold_19.region001.gbk	1	20217	GORG_SAMEA6077813_SAGS_AG337B08	GORG_AG337B08_SAGS-scaffold_19	20217	gcf_508	gcc_9	FALSE	TRUE	FALSE	FALSE	FALSE	FALSE	47.399	1	0.172496	0.381657	4735_1	Proteobacteria
140996	GORG_AG337C02_SAGS-scaffold_2.region001.gbk	0	21949	GORG_SAMEA6077823_SAGS_AG337C02	GORG_AG337C02_SAGS-scaffold_2	81615	gcf_4895	gcc_14	FALSE	FALSE	FALSE	FALSE	TRUE	FALSE	1762.51	1	0.143445	0.472889	5009_2	Proteobacteria
140997	GORG_AG337C08_SAGS-scaffold_12.region001.gbk	1	13462	GORG_SAMEA6077829_SAGS_AG337C08	GORG_AG337C08_SAGS-scaffold_12	28428	gcf_3128	gcc_14	FALSE	FALSE	FALSE	FALSE	TRUE	FALSE	1762.51	1	0.180332	0.247169	5603_1	Proteobacteria
140998	GORG_AG337C09_SAGS-scaffold_12.region001.gbk	0	21903	GORG_SAMEA6077830_SAGS_AG337C09	GORG_AG337C09_SAGS-scaffold_12	39139	gcf_2578	gcc_14	FALSE	FALSE	FALSE	FALSE	TRUE	FALSE	1762.51	1	0.063197	0.417583	5493_1	Proteobacteria
140999	GORG_AG337C14_SAGS-scaffold_10.region001.gbk	0	21903	GORG_SAMEA6077834_SAGS_AG337C14	GORG_AG337C14_SAGS-scaffold_10	38346	gcf_2578	gcc_14	FALSE	FALSE	FALSE	FALSE	TRUE	FALSE	1762.51	1	0.0975358	0.438086	5493_13	Proteobacteria
141000	GORG_AG337C19_SAGS-scaffold_17.region001.gbk	1	11870	GORG_SAMEA6077839_SAGS_AG337C19	GORG_AG337C19_SAGS-scaffold_17	11870	gcf_255	gcc_14	FALSE	FALSE	FALSE	FALSE	TRUE	FALSE	1762.51	1	0.137575	0.248604	5766_4	Proteobacteria
141001	GORG_AG337C21_SAGS-scaffold_7.region001.gbk	1	18169	GORG_SAMEA6077841_SAGS_AG337C21	GORG_AG337C21_SAGS-scaffold_7	32045	gcf_2578	gcc_14	FALSE	FALSE	FALSE	FALSE	TRUE	FALSE	1762.51	1	0.0902008	0.41691	5930_2	Proteobacteria
141002	GORG_AG337C22_SAGS-scaffold_1.region001.gbk	1	18767	GORG_SAMEA6077842_SAGS_AG337C22	GORG_AG337C22_SAGS-scaffold_1	108237	gcf_2578	gcc_14	FALSE	FALSE	FALSE	FALSE	TRUE	FALSE	1762.51	1	0.101251	0.422921	5766_5	Proteobacteria
141004	GORG_AG337D02_SAGS-scaffold_5.region001.gbk	1	13710	GORG_SAMEA6077843_SAGS_AG337D02	GORG_AG337D02_SAGS-scaffold_5	41050	gcf_978	gcc_10	FALSE	FALSE	FALSE	FALSE	TRUE	FALSE	1310.14	0.999037	0.139927	0.681791	4242_2	Cyanobacteria
141006	GORG_AG337D08_SAGS-scaffold_8.region001.gbk	0	21951	GORG_SAMEA6077848_SAGS_AG337D08	GORG_AG337D08_SAGS-scaffold_8	71547	gcf_109	gcc_14	FALSE	FALSE	FALSE	FALSE	TRUE	FALSE	1762.51	1	0.39639	0.444891	5118_87	Proteobacteria
141007	GORG_AG337D16_SAGS-scaffold_2.region001.gbk	0	21906	GORG_SAMEA6077854_SAGS_AG337D16	GORG_AG337D16_SAGS-scaffold_2	143007	gcf_2578	gcc_14	FALSE	FALSE	FALSE	FALSE	TRUE	FALSE	1762.51	1	0.105266	0.374204	5521_70	Proteobacteria
141008	GORG_AG337D17_SAGS-scaffold_10.region001.gbk	0	21909	GORG_SAMEA6077855_SAGS_AG337D17	GORG_AG337D17_SAGS-scaffold_10	48036	gcf_2578	gcc_14	FALSE	FALSE	FALSE	FALSE	TRUE	FALSE	1762.51	1	0.0236338	0.433056	5606_1	Proteobacteria
141009	GORG_AG337D19_SAGS-scaffold_2.region001.gbk	1	15318	GORG_SAMEA6077857_SAGS_AG337D19	GORG_AG337D19_SAGS-scaffold_2	63171	gcf_255	gcc_14	FALSE	FALSE	FALSE	FALSE	TRUE	FALSE	1762.51	1	0.136154	0.31058	5493_24	Proteobacteria
141010	GORG_AG337D23_SAGS-scaffold_1.region001.gbk	0	21903	GORG_SAMEA6077861_SAGS_AG337D23	GORG_AG337D23_SAGS-scaffold_1	120248	gcf_2578	gcc_14	FALSE	FALSE	FALSE	FALSE	TRUE	FALSE	1762.51	1	0.0712892	0.413759	5931_0	Proteobacteria
141011	GORG_AG337E13_SAGS-scaffold_6.region001.gbk	1	17145	GORG_SAMEA6077870_SAGS_AG337E13	GORG_AG337E13_SAGS-scaffold_6	38410	gcf_2578	gcc_14	FALSE	FALSE	FALSE	FALSE	TRUE	FALSE	1762.51	1	0.0867035	0.407588	5633_10	Proteobacteria
141012	GORG_AG337E14_SAGS-scaffold_11.region001.gbk	0	21029	GORG_SAMEA6077871_SAGS_AG337E14	GORG_AG337E14_SAGS-scaffold_11	55073	gcf_3033	gcc_14	FALSE	FALSE	FALSE	FALSE	TRUE	FALSE	1762.51	1	0.158971	0.451811	6142_0	Proteobacteria
141013	GORG_AG337E15_SAGS-scaffold_5.region001.gbk	0	21903	GORG_SAMEA6077872_SAGS_AG337E15	GORG_AG337E15_SAGS-scaffold_5	78501	gcf_2578	gcc_14	FALSE	FALSE	FALSE	FALSE	TRUE	FALSE	1762.51	1	0.0260223	0.413507	5942_0	Proteobacteria
141014	GORG_AG337E19_SAGS-scaffold_4.region001.gbk	0	21906	GORG_SAMEA6077876_SAGS_AG337E19	GORG_AG337E19_SAGS-scaffold_4	72895	gcf_2578	gcc_14	FALSE	FALSE	FALSE	FALSE	TRUE	FALSE	1762.51	1	0.0594579	0.39078	5521_72	Proteobacteria
141015	GORG_AG337E20_SAGS-scaffold_1.region001.gbk	0	26875	GORG_SAMEA6077877_SAGS_AG337E20	GORG_AG337E20_SAGS-scaffold_1	364641	gcf_3980	gcc_24	FALSE	FALSE	FALSE	FALSE	TRUE	FALSE	40.4081	0.990366	0.317941	0.426898	4735_1	Proteobacteria
141016	GORG_AG337E20_SAGS-scaffold_10.region001.gbk	1	20036	GORG_SAMEA6077877_SAGS_AG337E20	GORG_AG337E20_SAGS-scaffold_10	33099	gcf_1465	gcc_14	FALSE	FALSE	FALSE	FALSE	TRUE	FALSE	1762.51	1	0.153305	0.259114	4735_1	Proteobacteria
141017	GORG_AG337E20_SAGS-scaffold_6.region001.gbk	0	41005	GORG_SAMEA6077877_SAGS_AG337E20	GORG_AG337E20_SAGS-scaffold_6	107867	gcf_3674	gcc_9	FALSE	TRUE	FALSE	FALSE	FALSE	FALSE	47.399	1	0.393728	0.571016	4735_1	Proteobacteria
141018	GORG_AG337E22_SAGS-scaffold_1.region001.gbk	0	21906	GORG_SAMEA6077879_SAGS_AG337E22	GORG_AG337E22_SAGS-scaffold_1	142025	gcf_2578	gcc_14	FALSE	FALSE	FALSE	FALSE	TRUE	FALSE	1762.51	1	0.0168709	0.407588	5709_2	Proteobacteria
141019	GORG_AG337F02_SAGS-scaffold_8.region001.gbk	1	17086	GORG_SAMEA6077881_SAGS_AG337F02	GORG_AG337F02_SAGS-scaffold_8	57252	gcf_109	gcc_14	FALSE	FALSE	FALSE	FALSE	TRUE	FALSE	1762.51	1	0.372735	0.419103	5118_2	Proteobacteria
141021	GORG_AG337G11_SAGS-scaffold_20.region001.gbk	1	11858	GORG_SAMEA6077909_SAGS_AG337G11	GORG_AG337G11_SAGS-scaffold_20	14458	gcf_56	gcc_14	FALSE	FALSE	FALSE	FALSE	TRUE	FALSE	1762.51	1	0.019802	0.0594059	5626_1	Proteobacteria
141022	GORG_AG337G21_SAGS-scaffold_25.region001.gbk	1	6168	GORG_SAMEA6077916_SAGS_AG337G21	GORG_AG337G21_SAGS-scaffold_25	6168	gcf_56	gcc_14	FALSE	FALSE	FALSE	FALSE	TRUE	FALSE	1762.51	1	0.0725806	0.142173	5709_1	Proteobacteria
141023	GORG_AG337G22_SAGS-scaffold_2.region001.gbk	0	22017	GORG_SAMEA6077917_SAGS_AG337G22	GORG_AG337G22_SAGS-scaffold_2	59591	gcf_5002	gcc_14	FALSE	FALSE	FALSE	FALSE	TRUE	FALSE	1762.51	1	0.316352	0.388998	4662_2	Proteobacteria
141024	GORG_AG337I02_SAGS-scaffold_1.region001.gbk	0	21951	GORG_SAMEA6077918_SAGS_AG337I02	GORG_AG337I02_SAGS-scaffold_1	310233	gcf_109	gcc_14	FALSE	FALSE	FALSE	FALSE	TRUE	FALSE	1762.51	1	0.450989	0.456979	5118_1	Proteobacteria
141026	GORG_AG337I10_SAGS-scaffold_1.region001.gbk	0	21906	GORG_SAMEA6077926_SAGS_AG337I10	GORG_AG337I10_SAGS-scaffold_1	110895	gcf_2578	gcc_14	FALSE	FALSE	FALSE	FALSE	TRUE	FALSE	1762.51	1	0.0887078	0.407091	5521_71	Proteobacteria
141027	GORG_AG337I13_SAGS-scaffold_1.region001.gbk	0	21906	GORG_SAMEA6077928_SAGS_AG337I13	GORG_AG337I13_SAGS-scaffold_1	133465	gcf_2578	gcc_14	FALSE	FALSE	FALSE	FALSE	TRUE	FALSE	1762.51	1	0.0648582	0.371767	5604_1	Proteobacteria
141028	GORG_AG337I16_SAGS-scaffold_1.region001.gbk	0	22478	GORG_SAMEA6077930_SAGS_AG337I16	GORG_AG337I16_SAGS-scaffold_1	137751	gcf_1709	gcc_14	FALSE	FALSE	FALSE	FALSE	TRUE	FALSE	1762.51	1	0.347271	0.47195	3902_2	Bacteroidota
141029	GORG_AG337I16_SAGS-scaffold_23.region001.gbk	1	12163	GORG_SAMEA6077930_SAGS_AG337I16	GORG_AG337I16_SAGS-scaffold_23	12163	gcf_1454	gcc_92	FALSE	TRUE	FALSE	FALSE	FALSE	FALSE	201.816	1	0.0899407	0.431926	3902_2	Bacteroidota
141031	GORG_AG337I22_SAGS-scaffold_12.region001.gbk	0	21146	GORG_SAMEA6077936_SAGS_AG337I22	GORG_AG337I22_SAGS-scaffold_12	47926	gcf_3116	gcc_10	FALSE	FALSE	FALSE	FALSE	TRUE	FALSE	1310.14	0.999037	0.378666	0.537581	3947_1	Bacteroidota
141032	GORG_AG337I22_SAGS-scaffold_3.region001.gbk	1	22197	GORG_SAMEA6077936_SAGS_AG337I22	GORG_AG337I22_SAGS-scaffold_3	80063	gcf_11154	gcc_92	FALSE	TRUE	FALSE	FALSE	FALSE	FALSE	201.816	1	0.193672	0.499098	3947_1	Bacteroidota
141033	GORG_AG337I22_SAGS-scaffold_7.region001.gbk	0	20840	GORG_SAMEA6077936_SAGS_AG337I22	GORG_AG337I22_SAGS-scaffold_7	69366	gcf_3273	gcc_14	FALSE	FALSE	FALSE	FALSE	TRUE	FALSE	1762.51	1	0.249908	0.50284	3947_1	Bacteroidota
141034	GORG_AG337J02_SAGS-scaffold_20.region001.gbk	1	11204	GORG_SAMEA6077938_SAGS_AG337J02	GORG_AG337J02_SAGS-scaffold_20	11204	gcf_56	gcc_14	FALSE	FALSE	FALSE	FALSE	TRUE	FALSE	1762.51	1	0.00990099	0.049505	5539_4	Proteobacteria
141035	GORG_AG337J06_SAGS-scaffold_13.region001.gbk	1	14217	GORG_SAMEA6077940_SAGS_AG337J06	GORG_AG337J06_SAGS-scaffold_13	16011	gcf_255	gcc_14	FALSE	FALSE	FALSE	FALSE	TRUE	FALSE	1762.51	1	0.203784	0.252686	5626_1	Proteobacteria
141036	GORG_AG337J14_SAGS-scaffold_16.region001.gbk	1	21026	GORG_SAMEA6077947_SAGS_AG337J14	GORG_AG337J14_SAGS-scaffold_16	47120	gcf_3201	gcc_14	FALSE	FALSE	FALSE	FALSE	TRUE	FALSE	1762.51	1	0.230817	0.360069	2526_2	Verrucomicrobiota
141037	GORG_AG337J15_SAGS-scaffold_9.region001.gbk	1	28364	GORG_SAMEA6077948_SAGS_AG337J15	GORG_AG337J15_SAGS-scaffold_9	29867	gcf_655	gcc_92	FALSE	FALSE	FALSE	FALSE	FALSE	TRUE	201.816	1	0.03486	0.268561	4880_1	Proteobacteria
141038	GORG_AG337J16_SAGS-scaffold_1.region001.gbk	0	20843	GORG_SAMEA6077949_SAGS_AG337J16	GORG_AG337J16_SAGS-scaffold_1	62842	gcf_1146	gcc_14	FALSE	FALSE	FALSE	FALSE	TRUE	FALSE	1762.51	1	0.385524	0.481536	6_1	Bacteroidota
141043	GORG_AG337K04_SAGS-scaffold_28.region001.gbk	1	5975	GORG_SAMEA6077959_SAGS_AG337K04	GORG_AG337K04_SAGS-scaffold_28	5975	gcf_1420	gcc_14	FALSE	FALSE	FALSE	FALSE	TRUE	FALSE	1762.51	1	0.205971	0.21978	4502_2	Proteobacteria
141044	GORG_AG337K14_SAGS-scaffold_2.region001.gbk	0	23541	GORG_SAMEA6077967_SAGS_AG337K14	GORG_AG337K14_SAGS-scaffold_2	154323	gcf_1015	gcc_55	FALSE	FALSE	FALSE	FALSE	FALSE	TRUE	102.572	1	0.577839	0.80202	3016_2	Actinobacteriota
141045	GORG_AG337K15_SAGS-scaffold_12.region001.gbk	1	29914	GORG_SAMEA6077968_SAGS_AG337K15	GORG_AG337K15_SAGS-scaffold_12	40709	gcf_10083	gcc_9	FALSE	TRUE	FALSE	FALSE	FALSE	FALSE	47.399	1	0.392565	0.503879	4766_7	Proteobacteria
141047	GORG_AG337K15_SAGS-scaffold_9.region001.gbk	1	20913	GORG_SAMEA6077968_SAGS_AG337K15	GORG_AG337K15_SAGS-scaffold_9	50458	gcf_3249	gcc_24	FALSE	FALSE	FALSE	FALSE	TRUE	FALSE	40.4081	0.990366	0.178432	0.404243	4766_7	Proteobacteria
141048	GORG_AG337K17_SAGS-scaffold_7.region001.gbk	0	20840	GORG_SAMEA6077970_SAGS_AG337K17	GORG_AG337K17_SAGS-scaffold_7	77831	gcf_1634	gcc_14	FALSE	FALSE	FALSE	FALSE	TRUE	FALSE	1762.51	1	0.129374	0.437122	3681_1	Bacteroidota
141049	GORG_AG337K20_SAGS-scaffold_1.region001.gbk	0	23547	GORG_SAMEA6077973_SAGS_AG337K20	GORG_AG337K20_SAGS-scaffold_1	65097	gcf_3030	gcc_128	FALSE	FALSE	FALSE	FALSE	FALSE	TRUE	0.331146	0.595376	0.349647	0.684042	5633_11	Proteobacteria
141051	GORG_AG337K21_SAGS-scaffold_2.region001.gbk	0	21948	GORG_SAMEA6077974_SAGS_AG337K21	GORG_AG337K21_SAGS-scaffold_2	139190	gcf_4895	gcc_14	FALSE	FALSE	FALSE	FALSE	TRUE	FALSE	1762.51	1	0.1407	0.469704	5009_3	Proteobacteria
141052	GORG_AG337L02_SAGS-scaffold_29.region001.gbk	1	8484	GORG_SAMEA6077977_SAGS_AG337L02	GORG_AG337L02_SAGS-scaffold_29	8484	gcf_6679	gcc_14	FALSE	FALSE	FALSE	FALSE	TRUE	FALSE	1762.51	1	0.0887574	0.353329	3889_2	Bacteroidota
141053	GORG_AG337L06_SAGS-scaffold_1.region001.gbk	0	20828	GORG_SAMEA6077981_SAGS_AG337L06	GORG_AG337L06_SAGS-scaffold_1	136428	gcf_2165	gcc_14	FALSE	FALSE	FALSE	FALSE	TRUE	FALSE	1762.51	1	0.243808	0.321051	3813_1	Bacteroidota
141054	GORG_AG337L15_SAGS-scaffold_11.region001.gbk	1	20985	GORG_SAMEA6077988_SAGS_AG337L15	GORG_AG337L15_SAGS-scaffold_11	39915	gcf_4895	gcc_14	FALSE	FALSE	FALSE	FALSE	TRUE	FALSE	1762.51	1	0.1407	0.469704	5009_4	Proteobacteria
141055	GORG_AG337L16_SAGS-scaffold_6.region001.gbk	0	21903	GORG_SAMEA6077989_SAGS_AG337L16	GORG_AG337L16_SAGS-scaffold_6	63803	gcf_2578	gcc_14	FALSE	FALSE	FALSE	FALSE	TRUE	FALSE	1762.51	1	0.0997983	0.428932	5493_17	Proteobacteria
141057	GORG_AG337M06_SAGS-scaffold_8.region001.gbk	1	13876	GORG_SAMEA6078000_SAGS_AG337M06	GORG_AG337M06_SAGS-scaffold_8	33969	gcf_2578	gcc_14	FALSE	FALSE	FALSE	FALSE	TRUE	FALSE	1762.51	1	0.0514859	0.385971	5606_3	Proteobacteria
141059	GORG_AG337M23_SAGS-scaffold_25.region001.gbk	1	12844	GORG_SAMEA6078013_SAGS_AG337M23	GORG_AG337M23_SAGS-scaffold_25	12844	gcf_2694	gcc_10	FALSE	FALSE	FALSE	FALSE	TRUE	FALSE	1310.14	0.999037	0.00877193	0.763691	4243_0	Cyanobacteria
141061	GORG_AG337M23_SAGS-scaffold_9.region001.gbk	1	7770	GORG_SAMEA6078013_SAGS_AG337M23	GORG_AG337M23_SAGS-scaffold_9	32390	gcf_2377	gcc_13	FALSE	FALSE	TRUE	FALSE	FALSE	FALSE	1523.6	0.984586	0.0104167	0.6344	4243_0	Cyanobacteria
141062	GORG_AG337N02_SAGS-scaffold_22.region001.gbk	1	13320	GORG_SAMEA6078014_SAGS_AG337N02	GORG_AG337N02_SAGS-scaffold_22	19435	gcf_131	gcc_14	FALSE	FALSE	FALSE	FALSE	TRUE	FALSE	1762.51	1	0.029703	0.296964	5118_83	Proteobacteria
141063	GORG_AG337N04_SAGS-scaffold_3.region001.gbk	0	21906	GORG_SAMEA6078016_SAGS_AG337N04	GORG_AG337N04_SAGS-scaffold_3	75871	gcf_2578	gcc_14	FALSE	FALSE	FALSE	FALSE	TRUE	FALSE	1762.51	1	0.0883392	0.418078	5599_3	Proteobacteria
141065	GORG_AG337O02_SAGS-scaffold_9.region001.gbk	0	21900	GORG_SAMEA6078033_SAGS_AG337O02	GORG_AG337O02_SAGS-scaffold_9	26923	gcf_2578	gcc_14	FALSE	FALSE	FALSE	FALSE	TRUE	FALSE	1762.51	1	0.0431705	0.426256	5779_2	Proteobacteria
141066	GORG_AG337O03_SAGS-scaffold_5.region001.gbk	0	21897	GORG_SAMEA6078034_SAGS_AG337O03	GORG_AG337O03_SAGS-scaffold_5	43743	gcf_2578	gcc_14	FALSE	FALSE	FALSE	FALSE	TRUE	FALSE	1762.51	1	0.063197	0.417583	5852_1	Proteobacteria
141067	GORG_AG337O05_SAGS-scaffold_11.region001.gbk	0	21903	GORG_SAMEA6078036_SAGS_AG337O05	GORG_AG337O05_SAGS-scaffold_11	33871	gcf_2578	gcc_14	FALSE	FALSE	FALSE	FALSE	TRUE	FALSE	1762.51	1	0.0975358	0.438086	5493_22	Proteobacteria
141068	GORG_AG337O06_SAGS-scaffold_3.region001.gbk	0	29416	GORG_SAMEA6078037_SAGS_AG337O06	GORG_AG337O06_SAGS-scaffold_3	89852	gcf_2990	gcc_16	FALSE	FALSE	FALSE	FALSE	FALSE	TRUE	9.99672	0.756262	0.586518	0.777574	4988_1	Proteobacteria
141069	GORG_AG337O06_SAGS-scaffold_4.region001.gbk	0	25773	GORG_SAMEA6078037_SAGS_AG337O06	GORG_AG337O06_SAGS-scaffold_4	66848	gcf_551	gcc_60	FALSE	FALSE	FALSE	FALSE	FALSE	TRUE	25.3596	0.986513	0.330955	0.623631	4988_1	Proteobacteria
141071	GORG_AG337O16_SAGS-scaffold_5.region001.gbk	0	21894	GORG_SAMEA6078045_SAGS_AG337O16	GORG_AG337O16_SAGS-scaffold_5	59892	gcf_2578	gcc_14	FALSE	FALSE	FALSE	FALSE	TRUE	FALSE	1762.51	1	0.0250487	0.417583	5772_2	Proteobacteria
141072	GORG_AG337P04_SAGS-scaffold_5.region001.gbk	1	17815	GORG_SAMEA6078056_SAGS_AG337P04	GORG_AG337P04_SAGS-scaffold_5	58796	gcf_2578	gcc_14	FALSE	FALSE	FALSE	FALSE	TRUE	FALSE	1762.51	1	0.0474496	0.379508	5602_2	Proteobacteria
141074	GORG_AG337P13_SAGS-scaffold_16.region001.gbk	1	19562	GORG_SAMEA6078064_SAGS_AG337P13	GORG_AG337P13_SAGS-scaffold_16	30800	gcf_10928	gcc_10	FALSE	FALSE	FALSE	FALSE	TRUE	FALSE	1310.14	0.999037	0.467142	0.603427	3947_1	Bacteroidota
141076	GORG_AG337P22_SAGS-scaffold_15.region001.gbk	1	13745	GORG_SAMEA6078073_SAGS_AG337P22	GORG_AG337P22_SAGS-scaffold_15	17122	gcf_9721	gcc_14	FALSE	FALSE	FALSE	FALSE	TRUE	FALSE	1762.51	1	0.210947	0.268294	2468_2	Verrucomicrobiota
141077	GORG_AG343A13_SAGS-scaffold_2.region001.gbk	0	21903	GORG_SAMEA6078084_SAGS_AG343A13	GORG_AG343A13_SAGS-scaffold_2	71358	gcf_2578	gcc_14	FALSE	FALSE	FALSE	FALSE	TRUE	FALSE	1762.51	1	0.064973	0.381275	5543_0	Proteobacteria
141078	GORG_AG343B13_SAGS-scaffold_1.region001.gbk	1	15880	GORG_SAMEA6078104_SAGS_AG343B13	GORG_AG343B13_SAGS-scaffold_1	102520	gcf_1495	gcc_108	FALSE	FALSE	FALSE	FALSE	TRUE	FALSE	8.07802	0.684008	0.132149	0.69944	2445_1	Actinobacteriota
141079	GORG_AG343C02_SAGS-scaffold_8.region001.gbk	1	17840	GORG_SAMEA6078112_SAGS_AG343C02	GORG_AG343C02_SAGS-scaffold_8	30271	gcf_2578	gcc_14	FALSE	FALSE	FALSE	FALSE	TRUE	FALSE	1762.51	1	0.159508	0.395577	5446_1	Proteobacteria
141081	GORG_AG343C05_SAGS-scaffold_26.region001.gbk	1	12995	GORG_SAMEA6078115_SAGS_AG343C05	GORG_AG343C05_SAGS-scaffold_26	23347	gcf_1420	gcc_14	FALSE	FALSE	FALSE	FALSE	TRUE	FALSE	1762.51	1	0.183479	0.226076	4653_1	Proteobacteria
141082	GORG_AG343C10_SAGS-scaffold_1.region001.gbk	0	20759	GORG_SAMEA6078119_SAGS_AG343C10	GORG_AG343C10_SAGS-scaffold_1	217745	gcf_4328	gcc_14	FALSE	FALSE	FALSE	FALSE	TRUE	FALSE	1762.51	1	0.354159	0.498751	3797_2	Bacteroidota
141083	GORG_AG343C14_SAGS-scaffold_6.region001.gbk	1	10922	GORG_SAMEA6078122_SAGS_AG343C14	GORG_AG343C14_SAGS-scaffold_6	41074	gcf_12413	gcc_14	FALSE	FALSE	FALSE	FALSE	TRUE	FALSE	1762.51	1	0.424922	0.597954	1576_0	Nanoarchaeota
141084	GORG_AG343C23_SAGS-scaffold_3.region001.gbk	0	21897	GORG_SAMEA6078129_SAGS_AG343C23	GORG_AG343C23_SAGS-scaffold_3	45336	gcf_37	gcc_14	FALSE	FALSE	FALSE	FALSE	TRUE	FALSE	1762.51	1	0.403115	0.487203	5300_1	Proteobacteria
141086	GORG_AG343D04_SAGS-scaffold_2.region001.gbk	0	38020	GORG_SAMEA6078132_SAGS_AG343D04	GORG_AG343D04_SAGS-scaffold_2	72551	gcf_3652	gcc_55	FALSE	FALSE	FALSE	FALSE	FALSE	TRUE	102.572	1	2.22045e-16	0.705217	1712_1	Margulisbacteria
141087	GORG_AG343D04_SAGS-scaffold_23.region001.gbk	1	24836	GORG_SAMEA6078132_SAGS_AG343D04	GORG_AG343D04_SAGS-scaffold_23	24836	gcf_6829	gcc_132	FALSE	FALSE	FALSE	TRUE	FALSE	FALSE	0.0461233	0.255299	1.11022e-16	0.747634	1712_1	Margulisbacteria
141088	GORG_AG343D04_SAGS-scaffold_4.region001.gbk	0	41599	GORG_SAMEA6078132_SAGS_AG343D04	GORG_AG343D04_SAGS-scaffold_4	64796	gcf_8779	gcc_77	FALSE	FALSE	FALSE	FALSE	FALSE	TRUE	42.7152	0.965318	0	0.639473	1712_1	Margulisbacteria
141090	GORG_AG343E15_SAGS-scaffold_2.region001.gbk	0	29845	GORG_SAMEA6078161_SAGS_AG343E15	GORG_AG343E15_SAGS-scaffold_2	115342	gcf_701	gcc_55	FALSE	FALSE	FALSE	FALSE	FALSE	TRUE	102.572	1	0.575822	0.760845	4855_1	Proteobacteria
141091	GORG_AG343E17_SAGS-scaffold_1.region001.gbk	0	21924	GORG_SAMEA6078163_SAGS_AG343E17	GORG_AG343E17_SAGS-scaffold_1	195711	gcf_2578	gcc_14	FALSE	FALSE	FALSE	FALSE	TRUE	FALSE	1762.51	1	0.0871212	0.412093	5263_1	Proteobacteria
141092	GORG_AG343F10_SAGS-scaffold_1.region001.gbk	0	26529	GORG_SAMEA6078177_SAGS_AG343F10	GORG_AG343F10_SAGS-scaffold_1	199507	gcf_3249	gcc_24	FALSE	FALSE	FALSE	FALSE	TRUE	FALSE	40.4081	0.990366	0.199221	0.42027	4760_0	Proteobacteria
141093	GORG_AG343F17_SAGS-scaffold_19.region001.gbk	1	18869	GORG_SAMEA6078182_SAGS_AG343F17	GORG_AG343F17_SAGS-scaffold_19	44445	gcf_10533	gcc_55	FALSE	FALSE	FALSE	FALSE	FALSE	TRUE	102.572	1	0.473866	0.757446	6161_0	Proteobacteria
141094	GORG_AG343F17_SAGS-scaffold_6.region001.gbk	0	20729	GORG_SAMEA6078182_SAGS_AG343F17	GORG_AG343F17_SAGS-scaffold_6	74911	gcf_1061	gcc_2	FALSE	FALSE	FALSE	FALSE	FALSE	TRUE	51.9577	0.987476	0.459167	0.791987	6161_0	Proteobacteria
141095	GORG_AG343F23_SAGS-scaffold_8.region001.gbk	1	16559	GORG_SAMEA6078187_SAGS_AG343F23	GORG_AG343F23_SAGS-scaffold_8	29182	gcf_134	gcc_48	FALSE	FALSE	TRUE	FALSE	FALSE	FALSE	17.2818	0.871869	0.29237	0.501092	4993_0	Proteobacteria
141097	GORG_AG343J07_SAGS-scaffold_12.region001.gbk	0	20909	GORG_SAMEA6078230_SAGS_AG343J07	GORG_AG343J07_SAGS-scaffold_12	31173	gcf_5538	gcc_14	FALSE	FALSE	FALSE	FALSE	TRUE	FALSE	1762.51	1	0.350226	0.453906	1916_2	Thermoplasmatota
141101	GORG_AG343K02_SAGS-scaffold_1.region001.gbk	0	20891	GORG_SAMEA6078244_SAGS_AG343K02	GORG_AG343K02_SAGS-scaffold_1	136800	gcf_9939	gcc_14	FALSE	FALSE	FALSE	FALSE	TRUE	FALSE	1762.51	1	0.173208	0.348535	5411_1	Proteobacteria
141102	GORG_AG343K03_SAGS-scaffold_2.region001.gbk	1	16144	GORG_SAMEA6078245_SAGS_AG343K03	GORG_AG343K03_SAGS-scaffold_2	118720	gcf_3221	gcc_29	FALSE	FALSE	FALSE	FALSE	FALSE	TRUE	12.9897	0.968208	0.475469	0.520271	3928_1	Bacteroidota
141103	GORG_AG343K03_SAGS-scaffold_7.region001.gbk	0	20849	GORG_SAMEA6078245_SAGS_AG343K03	GORG_AG343K03_SAGS-scaffold_7	79057	gcf_2560	gcc_14	FALSE	FALSE	FALSE	FALSE	TRUE	FALSE	1762.51	1	0.481017	0.737388	3928_1	Bacteroidota
141104	GORG_AG343K22_SAGS-scaffold_1.region001.gbk	0	21903	GORG_SAMEA6078260_SAGS_AG343K22	GORG_AG343K22_SAGS-scaffold_1	121206	gcf_2578	gcc_14	FALSE	FALSE	FALSE	FALSE	TRUE	FALSE	1762.51	1	0.0675155	0.433056	6026_1	Proteobacteria
141105	GORG_AG343L02_SAGS-scaffold_3.region001.gbk	0	21906	GORG_SAMEA6078262_SAGS_AG343L02	GORG_AG343L02_SAGS-scaffold_3	85143	gcf_2578	gcc_14	FALSE	FALSE	FALSE	FALSE	TRUE	FALSE	1762.51	1	0.0318021	0.413017	5678_0	Proteobacteria
141106	GORG_AG343L08_SAGS-scaffold_15.region001.gbk	1	23116	GORG_SAMEA6078267_SAGS_AG343L08	GORG_AG343L08_SAGS-scaffold_15	24989	gcf_9177	gcc_77	FALSE	FALSE	FALSE	FALSE	FALSE	TRUE	42.7152	0.965318	0.470747	0.747807	446_0	Proteobacteria
141107	GORG_AG343L08_SAGS-scaffold_3.region001.gbk	1	51338	GORG_SAMEA6078267_SAGS_AG343L08	GORG_AG343L08_SAGS-scaffold_3	65456	gcf_9030	gcc_92	TRUE	FALSE	FALSE	TRUE	FALSE	TRUE	201.816	1	0.235928	0.245004	446_0	Proteobacteria
141109	GORG_AG343L08_SAGS-scaffold_9.region001.gbk	1	35343	GORG_SAMEA6078267_SAGS_AG343L08	GORG_AG343L08_SAGS-scaffold_9	41961	gcf_7552	gcc_90	FALSE	FALSE	FALSE	TRUE	FALSE	FALSE	22.0177	0.973988	0.588823	0.638158	446_0	Proteobacteria
141110	GORG_AG343L11_SAGS-scaffold_2.region001.gbk	0	21071	GORG_SAMEA6078270_SAGS_AG343L11	GORG_AG343L11_SAGS-scaffold_2	70192	gcf_38	gcc_108	FALSE	FALSE	FALSE	FALSE	TRUE	FALSE	8.07802	0.684008	1.11022e-16	0.681381	2445_1	Actinobacteriota
141111	GORG_AG343L18_SAGS-scaffold_25.region001.gbk	1	8080	GORG_SAMEA6078276_SAGS_AG343L18	GORG_AG343L18_SAGS-scaffold_25	8080	gcf_109	gcc_14	FALSE	FALSE	FALSE	FALSE	TRUE	FALSE	1762.51	1	0.308961	0.360044	5118_76	Proteobacteria
141112	GORG_AG343L22_SAGS-scaffold_6.region001.gbk	1	11838	GORG_SAMEA6078278_SAGS_AG343L22	GORG_AG343L22_SAGS-scaffold_6	26125	gcf_1633	gcc_14	FALSE	FALSE	FALSE	FALSE	TRUE	FALSE	1762.51	1	0.293155	0.585083	5446_1	Proteobacteria
141113	GORG_AG343M11_SAGS-scaffold_6.region001.gbk	0	21906	GORG_SAMEA6078288_SAGS_AG343M11	GORG_AG343M11_SAGS-scaffold_6	54550	gcf_2578	gcc_14	FALSE	FALSE	FALSE	FALSE	TRUE	FALSE	1762.51	1	0.0206522	0.407588	5712_0	Proteobacteria
141114	GORG_AG343M19_SAGS-scaffold_1.region001.gbk	1	29827	GORG_SAMEA6078295_SAGS_AG343M19	GORG_AG343M19_SAGS-scaffold_1	67987	gcf_8485	gcc_77	FALSE	FALSE	FALSE	FALSE	FALSE	TRUE	42.7152	0.965318	0.39432	0.606574	2753_2	Crenarchaeota
141115	GORG_AG343N07_SAGS-scaffold_3.region001.gbk	1	17691	GORG_SAMEA6078303_SAGS_AG343N07	GORG_AG343N07_SAGS-scaffold_3	51979	gcf_255	gcc_14	FALSE	FALSE	FALSE	FALSE	TRUE	FALSE	1762.51	1	0.125087	0.303437	5450_1	Proteobacteria
141118	GORG_AG343O15_SAGS-scaffold_31.region001.gbk	1	8439	GORG_SAMEA6078329_SAGS_AG343O15	GORG_AG343O15_SAGS-scaffold_31	8439	gcf_929	gcc_14	FALSE	FALSE	FALSE	FALSE	TRUE	FALSE	1762.51	1	0.12652	0.596872	5508_0	Proteobacteria
141119	GORG_AG343O17_SAGS-scaffold_14.region001.gbk	1	13955	GORG_SAMEA6078330_SAGS_AG343O17	GORG_AG343O17_SAGS-scaffold_14	21848	gcf_255	gcc_14	FALSE	FALSE	FALSE	FALSE	TRUE	FALSE	1762.51	1	0.108981	0.293869	5477_1	Proteobacteria
141120	GORG_AG343O21_SAGS-scaffold_2.region001.gbk	0	41614	GORG_SAMEA6078334_SAGS_AG343O21	GORG_AG343O21_SAGS-scaffold_2	74964	gcf_3071	gcc_77	FALSE	FALSE	FALSE	FALSE	FALSE	TRUE	42.7152	0.965318	0.461416	0.777629	2898_1	Proteobacteria
141121	GORG_AG343P19_SAGS-scaffold_14.region001.gbk	0	10825	GORG_SAMEA6078352_SAGS_AG343P19	GORG_AG343P19_SAGS-scaffold_14	20271	gcf_2019	gcc_63	FALSE	FALSE	TRUE	FALSE	FALSE	FALSE	12.5834	0.866089	0.139264	0.760939	4204_1	Proteobacteria
141125	GORG_AG349A05_SAGS-scaffold_6.region001.gbk	0	20909	GORG_SAMEA6075110_SAGS_AG349A05	GORG_AG349A05_SAGS-scaffold_6	49529	gcf_444	gcc_14	FALSE	FALSE	FALSE	FALSE	TRUE	FALSE	1762.51	1	0	0.66494	4221_53	Cyanobacteria
141127	GORG_AG349A19_SAGS-scaffold_5.region001.gbk	1	15018	GORG_SAMEA6075119_SAGS_AG349A19	GORG_AG349A19_SAGS-scaffold_5	46790	gcf_2487	gcc_14	FALSE	FALSE	FALSE	FALSE	TRUE	FALSE	1762.51	1	0.0231097	0.571834	4221_140	Cyanobacteria
141128	GORG_AG349A23_SAGS-scaffold_24.region001.gbk	1	11340	GORG_SAMEA6075122_SAGS_AG349A23	GORG_AG349A23_SAGS-scaffold_24	18612	gcf_1335	gcc_14	FALSE	FALSE	FALSE	FALSE	TRUE	FALSE	1762.51	1	0	0.472794	4221_145	Cyanobacteria
141129	GORG_AG349A23_SAGS-scaffold_5.region001.gbk	0	10180	GORG_SAMEA6075122_SAGS_AG349A23	GORG_AG349A23_SAGS-scaffold_5	37956	gcf_2377	gcc_13	FALSE	FALSE	TRUE	FALSE	FALSE	FALSE	1523.6	0.984586	2.22045e-16	0.7258	4221_145	Cyanobacteria
141130	GORG_AG349A23_SAGS-scaffold_9.region001.gbk	1	13177	GORG_SAMEA6075122_SAGS_AG349A23	GORG_AG349A23_SAGS-scaffold_9	32083	gcf_2049	gcc_10	FALSE	FALSE	FALSE	FALSE	TRUE	FALSE	1310.14	0.999037	0	0.673759	4221_145	Cyanobacteria
141131	GORG_AG349B03_SAGS-scaffold_1.region001.gbk	0	21991	GORG_SAMEA6075124_SAGS_AG349B03	GORG_AG349B03_SAGS-scaffold_1	106231	gcf_5002	gcc_14	FALSE	FALSE	FALSE	FALSE	TRUE	FALSE	1762.51	1	0.288501	0.326609	4646_15	Proteobacteria
141132	GORG_AG349B03_SAGS-scaffold_16.region001.gbk	1	23954	GORG_SAMEA6075124_SAGS_AG349B03	GORG_AG349B03_SAGS-scaffold_16	34901	gcf_11085	gcc_77	FALSE	FALSE	FALSE	FALSE	FALSE	TRUE	42.7152	0.965318	0.450838	0.567495	4646_15	Proteobacteria
141133	GORG_AG349B16_SAGS-scaffold_5.region001.gbk	0	21212	GORG_SAMEA6075132_SAGS_AG349B16	GORG_AG349B16_SAGS-scaffold_5	40113	gcf_1114	gcc_10	FALSE	FALSE	FALSE	FALSE	TRUE	FALSE	1310.14	0.999037	0	0.770932	4230_0	Cyanobacteria
141135	GORG_AG349B18_SAGS-scaffold_7.region001.gbk	0	21212	GORG_SAMEA6075134_SAGS_AG349B18	GORG_AG349B18_SAGS-scaffold_7	30425	gcf_1114	gcc_10	FALSE	FALSE	FALSE	FALSE	TRUE	FALSE	1310.14	0.999037	0	0.76724	4221_91	Cyanobacteria
141137	GORG_AG349C04_SAGS-scaffold_6.region001.gbk	0	21161	GORG_SAMEA6075139_SAGS_AG349C04	GORG_AG349C04_SAGS-scaffold_6	78890	gcf_3116	gcc_10	FALSE	FALSE	FALSE	FALSE	TRUE	FALSE	1310.14	0.999037	0.422581	0.570264	3951_2	Bacteroidota
141139	GORG_AG349C06_SAGS-scaffold_6.region001.gbk	0	21900	GORG_SAMEA6075140_SAGS_AG349C06	GORG_AG349C06_SAGS-scaffold_6	43982	gcf_2578	gcc_14	FALSE	FALSE	FALSE	FALSE	TRUE	FALSE	1762.51	1	0.0431705	0.426256	5777_0	Proteobacteria
141140	GORG_AG349C08_SAGS-scaffold_13.region001.gbk	1	15042	GORG_SAMEA6075141_SAGS_AG349C08	GORG_AG349C08_SAGS-scaffold_13	35822	gcf_2487	gcc_14	FALSE	FALSE	FALSE	FALSE	TRUE	FALSE	1762.51	1	0.0231097	0.571834	4221_34	Cyanobacteria
141141	GORG_AG349C08_SAGS-scaffold_15.region001.gbk	0	21212	GORG_SAMEA6075141_SAGS_AG349C08	GORG_AG349C08_SAGS-scaffold_15	31470	gcf_1114	gcc_10	FALSE	FALSE	FALSE	FALSE	TRUE	FALSE	1310.14	0.999037	0.0149138	0.777817	4221_34	Cyanobacteria
141144	GORG_AG349C10_SAGS-scaffold_25.region001.gbk	1	5183	GORG_SAMEA6075143_SAGS_AG349C10	GORG_AG349C10_SAGS-scaffold_25	5183	gcf_48	gcc_10	FALSE	FALSE	FALSE	FALSE	TRUE	FALSE	1310.14	0.999037	0.0217391	0.521739	3933_4	Bacteroidota
141145	GORG_AG349C11_SAGS-scaffold_1.region001.gbk	0	21903	GORG_SAMEA6075144_SAGS_AG349C11	GORG_AG349C11_SAGS-scaffold_1	377540	gcf_2578	gcc_14	FALSE	FALSE	FALSE	FALSE	TRUE	FALSE	1762.51	1	0.0468398	0.437079	5999_2	Proteobacteria
141146	GORG_AG349C13_SAGS-scaffold_11.region001.gbk	1	20832	GORG_SAMEA6075145_SAGS_AG349C13	GORG_AG349C13_SAGS-scaffold_11	45620	gcf_444	gcc_14	FALSE	FALSE	FALSE	FALSE	TRUE	FALSE	1762.51	1	0	0.66494	4221_97	Cyanobacteria
141147	GORG_AG349C13_SAGS-scaffold_2.region001.gbk	0	10234	GORG_SAMEA6075145_SAGS_AG349C13	GORG_AG349C13_SAGS-scaffold_2	172879	gcf_2358	gcc_13	FALSE	FALSE	TRUE	FALSE	FALSE	FALSE	1523.6	0.984586	0	0.567574	4221_97	Cyanobacteria
141148	GORG_AG349C13_SAGS-scaffold_3.region001.gbk	0	21212	GORG_SAMEA6075145_SAGS_AG349C13	GORG_AG349C13_SAGS-scaffold_3	145394	gcf_1114	gcc_10	FALSE	FALSE	FALSE	FALSE	TRUE	FALSE	1310.14	0.999037	0	0.774453	4221_97	Cyanobacteria
141149	GORG_AG349C13_SAGS-scaffold_5.region001.gbk	0	10216	GORG_SAMEA6075145_SAGS_AG349C13	GORG_AG349C13_SAGS-scaffold_5	107396	gcf_2377	gcc_13	FALSE	FALSE	TRUE	FALSE	FALSE	FALSE	1523.6	0.984586	3.33067e-16	0.619197	4221_97	Cyanobacteria
141150	GORG_AG349C13_SAGS-scaffold_8.region001.gbk	1	19621	GORG_SAMEA6075145_SAGS_AG349C13	GORG_AG349C13_SAGS-scaffold_8	52566	gcf_2694	gcc_10	FALSE	FALSE	FALSE	FALSE	TRUE	FALSE	1310.14	0.999037	3.33067e-16	0.763691	4221_97	Cyanobacteria
141153	GORG_AG349C17_SAGS-scaffold_1.region001.gbk	0	23541	GORG_SAMEA6075149_SAGS_AG349C17	GORG_AG349C17_SAGS-scaffold_1	98469	gcf_1015	gcc_55	FALSE	FALSE	FALSE	FALSE	FALSE	TRUE	102.572	1	0.577067	0.801658	3016_1	Actinobacteriota
141154	GORG_AG349D08_SAGS-scaffold_3.region001.gbk	0	21903	GORG_SAMEA6075158_SAGS_AG349D08	GORG_AG349D08_SAGS-scaffold_3	77362	gcf_2578	gcc_14	FALSE	FALSE	FALSE	FALSE	TRUE	FALSE	1762.51	1	0.118711	0.433056	6030_1	Proteobacteria
141155	GORG_AG349D11_SAGS-scaffold_63.region001.gbk	1	7860	GORG_SAMEA6075161_SAGS_AG349D11	GORG_AG349D11_SAGS-scaffold_63	7860	gcf_9074	gcc_14	FALSE	FALSE	FALSE	FALSE	TRUE	FALSE	1762.51	1	0.204235	0.300878	6314_0	Bacteroidota
141157	GORG_AG349D14_SAGS-scaffold_38.region001.gbk	1	9039	GORG_SAMEA6075163_SAGS_AG349D14	GORG_AG349D14_SAGS-scaffold_38	9039	gcf_395	gcc_10	FALSE	FALSE	FALSE	FALSE	TRUE	FALSE	1310.14	0.999037	0.0564726	0.7396	4221_47	Cyanobacteria
141159	GORG_AG349D19_SAGS-scaffold_9.region001.gbk	1	12103	GORG_SAMEA6075167_SAGS_AG349D19	GORG_AG349D19_SAGS-scaffold_9	30628	gcf_255	gcc_14	FALSE	FALSE	FALSE	FALSE	TRUE	FALSE	1762.51	1	0.163509	0.320897	5772_5	Proteobacteria
141161	GORG_AG349E10_SAGS-scaffold_4.region001.gbk	0	21948	GORG_SAMEA6075176_SAGS_AG349E10	GORG_AG349E10_SAGS-scaffold_4	86740	gcf_4895	gcc_14	FALSE	FALSE	FALSE	FALSE	TRUE	FALSE	1762.51	1	0.139172	0.460604	5010_6	Proteobacteria
141164	GORG_AG349E14_SAGS-scaffold_7.region001.gbk	1	17929	GORG_SAMEA6075178_SAGS_AG349E14	GORG_AG349E14_SAGS-scaffold_7	36555	gcf_357	gcc_24	FALSE	FALSE	FALSE	FALSE	TRUE	FALSE	40.4081	0.990366	0.196933	0.484615	4774_1	Proteobacteria
141165	GORG_AG349E15_SAGS-scaffold_1.region001.gbk	0	22094	GORG_SAMEA6075179_SAGS_AG349E15	GORG_AG349E15_SAGS-scaffold_1	259466	gcf_478	gcc_14	FALSE	FALSE	FALSE	FALSE	TRUE	FALSE	1762.51	1	0.00143782	0.434071	519_1	Proteobacteria
141166	GORG_AG349E23_SAGS-scaffold_1.region001.gbk	0	20909	GORG_SAMEA6075185_SAGS_AG349E23	GORG_AG349E23_SAGS-scaffold_1	175953	gcf_444	gcc_14	FALSE	FALSE	FALSE	FALSE	TRUE	FALSE	1762.51	1	0.0354778	0.676828	4221_130	Cyanobacteria
141167	GORG_AG349E23_SAGS-scaffold_3.region001.gbk	0	21269	GORG_SAMEA6075185_SAGS_AG349E23	GORG_AG349E23_SAGS-scaffold_3	141994	gcf_41	gcc_10	FALSE	FALSE	FALSE	FALSE	TRUE	FALSE	1310.14	0.999037	0	0.664509	4221_130	Cyanobacteria
141168	GORG_AG349E23_SAGS-scaffold_6.region001.gbk	0	21212	GORG_SAMEA6075185_SAGS_AG349E23	GORG_AG349E23_SAGS-scaffold_6	80958	gcf_1114	gcc_10	FALSE	FALSE	FALSE	FALSE	TRUE	FALSE	1310.14	0.999037	0	0.770932	4221_130	Cyanobacteria
141169	GORG_AG349F08_SAGS-scaffold_1.region001.gbk	0	21903	GORG_SAMEA6075189_SAGS_AG349F08	GORG_AG349F08_SAGS-scaffold_1	161414	gcf_2578	gcc_14	FALSE	FALSE	FALSE	FALSE	TRUE	FALSE	1762.51	1	0.0544635	0.440991	5949_0	Proteobacteria
141170	GORG_AG349F15_SAGS-scaffold_6.region001.gbk	1	12519	GORG_SAMEA6075193_SAGS_AG349F15	GORG_AG349F15_SAGS-scaffold_6	24403	gcf_255	gcc_14	FALSE	FALSE	FALSE	FALSE	TRUE	FALSE	1762.51	1	0.181887	0.296066	5985_1	Proteobacteria
141171	GORG_AG349F21_SAGS-scaffold_1.region001.gbk	0	21901	GORG_SAMEA6075198_SAGS_AG349F21	GORG_AG349F21_SAGS-scaffold_1	240309	gcf_2578	gcc_14	FALSE	FALSE	FALSE	FALSE	TRUE	FALSE	1762.51	1	0.0568182	0.405969	5961_1	Proteobacteria
141172	GORG_AG349F22_SAGS-scaffold_6.region001.gbk	1	18334	GORG_SAMEA6075199_SAGS_AG349F22	GORG_AG349F22_SAGS-scaffold_6	64770	gcf_2578	gcc_14	FALSE	FALSE	FALSE	FALSE	TRUE	FALSE	1762.51	1	0.0412664	0.390964	5918_0	Proteobacteria
141173	GORG_AG349G10_SAGS-scaffold_1.region001.gbk	0	22050	GORG_SAMEA6075205_SAGS_AG349G10	GORG_AG349G10_SAGS-scaffold_1	99193	gcf_1465	gcc_14	FALSE	FALSE	FALSE	FALSE	TRUE	FALSE	1762.51	1	0.200783	0.300659	4742_2	Proteobacteria
141174	GORG_AG349G10_SAGS-scaffold_9.region001.gbk	1	26679	GORG_SAMEA6075205_SAGS_AG349G10	GORG_AG349G10_SAGS-scaffold_9	39105	gcf_3249	gcc_24	FALSE	FALSE	FALSE	FALSE	TRUE	FALSE	40.4081	0.990366	0.223124	0.45072	4742_2	Proteobacteria
141175	GORG_AG349G11_SAGS-scaffold_10.region001.gbk	1	20558	GORG_SAMEA6075206_SAGS_AG349G11	GORG_AG349G11_SAGS-scaffold_10	39584	gcf_444	gcc_14	FALSE	FALSE	FALSE	FALSE	TRUE	FALSE	1762.51	1	0	0.66494	4221_136	Cyanobacteria
141176	GORG_AG349G11_SAGS-scaffold_4.region001.gbk	0	10216	GORG_SAMEA6075206_SAGS_AG349G11	GORG_AG349G11_SAGS-scaffold_4	76393	gcf_2377	gcc_13	FALSE	FALSE	TRUE	FALSE	FALSE	FALSE	1523.6	0.984586	0	0.65042	4221_136	Cyanobacteria
141177	GORG_AG349G11_SAGS-scaffold_6.region001.gbk	0	21284	GORG_SAMEA6075206_SAGS_AG349G11	GORG_AG349G11_SAGS-scaffold_6	66083	gcf_41	gcc_10	FALSE	FALSE	FALSE	FALSE	TRUE	FALSE	1310.14	0.999037	0	0.681802	4221_136	Cyanobacteria
141178	GORG_AG349G13_SAGS-scaffold_26.region001.gbk	1	10505	GORG_SAMEA6075207_SAGS_AG349G13	GORG_AG349G13_SAGS-scaffold_26	10505	gcf_48	gcc_10	FALSE	FALSE	FALSE	FALSE	TRUE	FALSE	1310.14	0.999037	0.0854708	0.562616	3945_1	Bacteroidota
141180	GORG_AG349G15_SAGS-scaffold_10.region001.gbk	1	11111	GORG_SAMEA6075209_SAGS_AG349G15	GORG_AG349G15_SAGS-scaffold_10	32424	gcf_978	gcc_10	FALSE	FALSE	FALSE	FALSE	TRUE	FALSE	1310.14	0.999037	0.0410959	0.773808	4221_121	Cyanobacteria
141181	GORG_AG349G15_SAGS-scaffold_11.region001.gbk	1	13642	GORG_SAMEA6075209_SAGS_AG349G15	GORG_AG349G15_SAGS-scaffold_11	30203	gcf_444	gcc_14	FALSE	FALSE	FALSE	FALSE	TRUE	FALSE	1762.51	1	0.0535511	0.645982	4221_121	Cyanobacteria
141182	GORG_AG349G15_SAGS-scaffold_5.region001.gbk	0	10216	GORG_SAMEA6075209_SAGS_AG349G15	GORG_AG349G15_SAGS-scaffold_5	69156	gcf_2377	gcc_13	FALSE	FALSE	TRUE	FALSE	FALSE	FALSE	1523.6	0.984586	2.22045e-16	0.7258	4221_121	Cyanobacteria
141183	GORG_AG349G16_SAGS-scaffold_19.region001.gbk	1	11591	GORG_SAMEA6075210_SAGS_AG349G16	GORG_AG349G16_SAGS-scaffold_19	13372	gcf_978	gcc_10	FALSE	FALSE	FALSE	FALSE	TRUE	FALSE	1310.14	0.999037	0	0.773808	4221_30	Cyanobacteria
141184	GORG_AG349G16_SAGS-scaffold_20.region001.gbk	1	11148	GORG_SAMEA6075210_SAGS_AG349G16	GORG_AG349G16_SAGS-scaffold_20	13232	gcf_444	gcc_14	FALSE	FALSE	FALSE	FALSE	TRUE	FALSE	1762.51	1	0.147643	0.665403	4221_30	Cyanobacteria
141186	GORG_AG349G19_SAGS-scaffold_4.region001.gbk	0	21903	GORG_SAMEA6075213_SAGS_AG349G19	GORG_AG349G19_SAGS-scaffold_4	56432	gcf_2578	gcc_14	FALSE	FALSE	FALSE	FALSE	TRUE	FALSE	1762.51	1	0.0644341	0.387605	5541_28	Proteobacteria
141187	GORG_AG349G20_SAGS-scaffold_17.region001.gbk	1	14399	GORG_SAMEA6075214_SAGS_AG349G20	GORG_AG349G20_SAGS-scaffold_17	14399	gcf_3249	gcc_24	FALSE	FALSE	FALSE	FALSE	TRUE	FALSE	40.4081	0.990366	0.168834	0.35613	4767_2	Proteobacteria
141188	GORG_AG349G20_SAGS-scaffold_2.region001.gbk	1	29958	GORG_SAMEA6075214_SAGS_AG349G20	GORG_AG349G20_SAGS-scaffold_2	146929	gcf_3465	gcc_9	FALSE	TRUE	FALSE	FALSE	FALSE	FALSE	47.399	1	0.288137	0.423687	4767_2	Proteobacteria
141189	GORG_AG349G20_SAGS-scaffold_4.region001.gbk	0	22023	GORG_SAMEA6075214_SAGS_AG349G20	GORG_AG349G20_SAGS-scaffold_4	112704	gcf_378	gcc_14	FALSE	FALSE	FALSE	FALSE	TRUE	FALSE	1762.51	1	0.108684	0.223065	4767_2	Proteobacteria
141191	GORG_AG349G23_SAGS-scaffold_18.region001.gbk	1	17271	GORG_SAMEA6075216_SAGS_AG349G23	GORG_AG349G23_SAGS-scaffold_18	19296	gcf_444	gcc_14	FALSE	FALSE	FALSE	FALSE	TRUE	FALSE	1762.51	1	0	0.66494	4221_109	Cyanobacteria
141192	GORG_AG349G23_SAGS-scaffold_20.region001.gbk	1	7948	GORG_SAMEA6075216_SAGS_AG349G23	GORG_AG349G23_SAGS-scaffold_20	14975	gcf_2377	gcc_13	FALSE	FALSE	TRUE	FALSE	FALSE	FALSE	1523.6	0.984586	0.0104167	0.6344	4221_109	Cyanobacteria
141193	GORG_AG349G23_SAGS-scaffold_8.region001.gbk	0	21212	GORG_SAMEA6075216_SAGS_AG349G23	GORG_AG349G23_SAGS-scaffold_8	77323	gcf_1114	gcc_10	FALSE	FALSE	FALSE	FALSE	TRUE	FALSE	1310.14	0.999037	0	0.774453	4221_109	Cyanobacteria
141194	GORG_AG349I04_SAGS-scaffold_42.region001.gbk	1	15209	GORG_SAMEA6075218_SAGS_AG349I04	GORG_AG349I04_SAGS-scaffold_42	15364	gcf_3288	gcc_10	FALSE	FALSE	FALSE	FALSE	TRUE	FALSE	1310.14	0.999037	0.497785	0.833718	3792_2	Bacteroidota
141195	GORG_AG349I05_SAGS-scaffold_5.region001.gbk	1	16804	GORG_SAMEA6075219_SAGS_AG349I05	GORG_AG349I05_SAGS-scaffold_5	79757	gcf_2578	gcc_14	FALSE	FALSE	FALSE	FALSE	TRUE	FALSE	1762.51	1	0.115985	0.355108	5785_8	Proteobacteria
141196	GORG_AG349I11_SAGS-scaffold_18.region001.gbk	1	11373	GORG_SAMEA6075224_SAGS_AG349I11	GORG_AG349I11_SAGS-scaffold_18	24222	gcf_978	gcc_10	FALSE	FALSE	FALSE	FALSE	TRUE	FALSE	1310.14	0.999037	0	0.773808	4221_57	Cyanobacteria
141197	GORG_AG349I11_SAGS-scaffold_29.region001.gbk	1	11449	GORG_SAMEA6075224_SAGS_AG349I11	GORG_AG349I11_SAGS-scaffold_29	11449	gcf_77	gcc_10	FALSE	FALSE	FALSE	FALSE	TRUE	FALSE	1310.14	0.999037	0.105859	0.823859	4221_57	Cyanobacteria
141198	GORG_AG349I11_SAGS-scaffold_6.region001.gbk	0	20909	GORG_SAMEA6075224_SAGS_AG349I11	GORG_AG349I11_SAGS-scaffold_6	51209	gcf_444	gcc_14	FALSE	FALSE	FALSE	FALSE	TRUE	FALSE	1762.51	1	0	0.66494	4221_57	Cyanobacteria
141199	GORG_AG349I13_SAGS-scaffold_6.region001.gbk	0	21993	GORG_SAMEA6075225_SAGS_AG349I13	GORG_AG349I13_SAGS-scaffold_6	61817	gcf_5574	gcc_48	FALSE	FALSE	TRUE	FALSE	FALSE	FALSE	17.2818	0.871869	0.517488	0.651478	4888_1	Proteobacteria
141200	GORG_AG349I16_SAGS-scaffold_17.region001.gbk	1	13553	GORG_SAMEA6075227_SAGS_AG349I16	GORG_AG349I16_SAGS-scaffold_17	20730	gcf_41	gcc_10	FALSE	FALSE	FALSE	FALSE	TRUE	FALSE	1310.14	0.999037	0	0.681802	4221_85	Cyanobacteria
141203	GORG_AG349I21_SAGS-scaffold_5.region001.gbk	0	20909	GORG_SAMEA6075232_SAGS_AG349I21	GORG_AG349I21_SAGS-scaffold_5	51721	gcf_444	gcc_14	FALSE	FALSE	FALSE	FALSE	TRUE	FALSE	1762.51	1	0	0.66494	4221_144	Cyanobacteria
141204	GORG_AG349J18_SAGS-scaffold_11.region001.gbk	1	27378	GORG_SAMEA6075245_SAGS_AG349J18	GORG_AG349J18_SAGS-scaffold_11	50015	gcf_756	gcc_84	FALSE	FALSE	FALSE	FALSE	FALSE	TRUE	74.2455	0.998073	0.224916	0.507567	6146_1	Proteobacteria
141205	GORG_AG349J23_SAGS-scaffold_11.region001.gbk	0	20909	GORG_SAMEA6075249_SAGS_AG349J23	GORG_AG349J23_SAGS-scaffold_11	31681	gcf_444	gcc_14	FALSE	FALSE	FALSE	FALSE	TRUE	FALSE	1762.51	1	0	0.66494	4221_38	Cyanobacteria
141206	GORG_AG349J23_SAGS-scaffold_14.region001.gbk	1	16912	GORG_SAMEA6075249_SAGS_AG349J23	GORG_AG349J23_SAGS-scaffold_14	25504	gcf_41	gcc_10	FALSE	FALSE	FALSE	FALSE	TRUE	FALSE	1310.14	0.999037	0	0.681802	4221_38	Cyanobacteria
141207	GORG_AG349J23_SAGS-scaffold_23.region001.gbk	1	13465	GORG_SAMEA6075249_SAGS_AG349J23	GORG_AG349J23_SAGS-scaffold_23	15188	gcf_2049	gcc_10	FALSE	FALSE	FALSE	FALSE	TRUE	FALSE	1310.14	0.999037	0	0.673759	4221_38	Cyanobacteria
141208	GORG_AG349K03_SAGS-scaffold_7.region001.gbk	0	20909	GORG_SAMEA6075251_SAGS_AG349K03	GORG_AG349K03_SAGS-scaffold_7	40376	gcf_444	gcc_14	FALSE	FALSE	FALSE	FALSE	TRUE	FALSE	1762.51	1	0.00325733	0.66494	4221_67	Cyanobacteria
141209	GORG_AG349K03_SAGS-scaffold_9.region001.gbk	0	21212	GORG_SAMEA6075251_SAGS_AG349K03	GORG_AG349K03_SAGS-scaffold_9	39485	gcf_1114	gcc_10	FALSE	FALSE	FALSE	FALSE	TRUE	FALSE	1310.14	0.999037	0	0.774453	4221_67	Cyanobacteria
141210	GORG_AG349K05_SAGS-scaffold_6.region001.gbk	0	21906	GORG_SAMEA6075252_SAGS_AG349K05	GORG_AG349K05_SAGS-scaffold_6	85556	gcf_2578	gcc_14	FALSE	FALSE	FALSE	FALSE	TRUE	FALSE	1762.51	1	0.135341	0.397061	5407_1	Proteobacteria
141213	GORG_AG349K14_SAGS-scaffold_1.region001.gbk	0	22011	GORG_SAMEA6075258_SAGS_AG349K14	GORG_AG349K14_SAGS-scaffold_1	124915	gcf_2328	gcc_14	FALSE	FALSE	FALSE	FALSE	TRUE	FALSE	1762.51	1	0.303988	0.386048	1600_1	Proteobacteria
141215	GORG_AG349K23_SAGS-scaffold_11.region001.gbk	1	17772	GORG_SAMEA6075266_SAGS_AG349K23	GORG_AG349K23_SAGS-scaffold_11	21045	gcf_2578	gcc_14	FALSE	FALSE	FALSE	FALSE	TRUE	FALSE	1762.51	1	0.0761347	0.361235	5542_5	Proteobacteria
141216	GORG_AG349L04_SAGS-scaffold_5.region001.gbk	0	21909	GORG_SAMEA6075269_SAGS_AG349L04	GORG_AG349L04_SAGS-scaffold_5	97117	gcf_2578	gcc_14	FALSE	FALSE	FALSE	FALSE	TRUE	FALSE	1762.51	1	0.031929	0.421026	5609_18	Proteobacteria
141217	GORG_AG349L08_SAGS-scaffold_4.region001.gbk	0	21903	GORG_SAMEA6075273_SAGS_AG349L08	GORG_AG349L08_SAGS-scaffold_4	61427	gcf_2578	gcc_14	FALSE	FALSE	FALSE	FALSE	TRUE	FALSE	1762.51	1	0.0711723	0.427088	5965_1	Proteobacteria
141218	GORG_AG349L11_SAGS-scaffold_3.region001.gbk	0	21900	GORG_SAMEA6075275_SAGS_AG349L11	GORG_AG349L11_SAGS-scaffold_3	92030	gcf_2578	gcc_14	FALSE	FALSE	FALSE	FALSE	TRUE	FALSE	1762.51	1	0.0395461	0.426256	5779_6	Proteobacteria
141219	GORG_AG349L15_SAGS-scaffold_13.region001.gbk	1	14983	GORG_SAMEA6075278_SAGS_AG349L15	GORG_AG349L15_SAGS-scaffold_13	20154	gcf_2072	gcc_14	FALSE	FALSE	FALSE	FALSE	TRUE	FALSE	1762.51	1	0.282043	0.402978	4175_3	Proteobacteria
141220	GORG_AG349L17_SAGS-scaffold_17.region001.gbk	1	14613	GORG_SAMEA6075279_SAGS_AG349L17	GORG_AG349L17_SAGS-scaffold_17	21958	gcf_255	gcc_14	FALSE	FALSE	FALSE	FALSE	TRUE	FALSE	1762.51	1	0.114076	0.296466	5564_112	Proteobacteria
141221	GORG_AG349M02_SAGS-scaffold_4.region001.gbk	1	17568	GORG_SAMEA6075284_SAGS_AG349M02	GORG_AG349M02_SAGS-scaffold_4	59262	gcf_1114	gcc_10	FALSE	FALSE	FALSE	FALSE	TRUE	FALSE	1310.14	0.999037	0.0478357	0.76724	4221_38	Cyanobacteria
141222	GORG_AG349M03_SAGS-scaffold_18.region001.gbk	1	15000	GORG_SAMEA6075285_SAGS_AG349M03	GORG_AG349M03_SAGS-scaffold_18	15000	gcf_2981	gcc_92	FALSE	FALSE	FALSE	FALSE	FALSE	TRUE	201.816	1	0.254108	0.49938	5627_8	Proteobacteria
141223	GORG_AG349M05_SAGS-scaffold_22.region001.gbk	1	5583	GORG_SAMEA6075287_SAGS_AG349M05	GORG_AG349M05_SAGS-scaffold_22	5583	gcf_255	gcc_14	FALSE	FALSE	FALSE	FALSE	TRUE	FALSE	1762.51	1	0.133405	0.212135	5966_1	Proteobacteria
141225	GORG_AG349M09_SAGS-scaffold_2.region001.gbk	1	19836	GORG_SAMEA6075289_SAGS_AG349M09	GORG_AG349M09_SAGS-scaffold_2	42757	gcf_2578	gcc_14	FALSE	FALSE	FALSE	FALSE	TRUE	FALSE	1762.51	1	0.128208	0.450564	5247_1	Proteobacteria
141226	GORG_AG349M17_SAGS-scaffold_1.region001.gbk	0	10216	GORG_SAMEA6075294_SAGS_AG349M17	GORG_AG349M17_SAGS-scaffold_1	174123	gcf_2377	gcc_13	FALSE	FALSE	TRUE	FALSE	FALSE	FALSE	1523.6	0.984586	2.22045e-16	0.7258	4221_50	Cyanobacteria
141227	GORG_AG349M17_SAGS-scaffold_7.region001.gbk	1	16719	GORG_SAMEA6075294_SAGS_AG349M17	GORG_AG349M17_SAGS-scaffold_7	52195	gcf_1114	gcc_10	FALSE	FALSE	FALSE	FALSE	TRUE	FALSE	1310.14	0.999037	0.0336545	0.852044	4221_50	Cyanobacteria
141228	GORG_AG349M18_SAGS-scaffold_6.region001.gbk	0	21903	GORG_SAMEA6075295_SAGS_AG349M18	GORG_AG349M18_SAGS-scaffold_6	48032	gcf_2578	gcc_14	FALSE	FALSE	FALSE	FALSE	TRUE	FALSE	1762.51	1	1.11022e-16	0.387605	5564_7	Proteobacteria
141229	GORG_AG349M19_SAGS-scaffold_5.region001.gbk	0	21906	GORG_SAMEA6075296_SAGS_AG349M19	GORG_AG349M19_SAGS-scaffold_5	65010	gcf_2578	gcc_14	FALSE	FALSE	FALSE	FALSE	TRUE	FALSE	1762.51	1	0.0887078	0.407091	5521_48	Proteobacteria
141230	GORG_AG349M21_SAGS-scaffold_28.region001.gbk	1	8925	GORG_SAMEA6075298_SAGS_AG349M21	GORG_AG349M21_SAGS-scaffold_28	8925	gcf_459	gcc_14	FALSE	FALSE	FALSE	FALSE	TRUE	FALSE	1762.51	1	0.404898	0.618615	3932_1	Bacteroidota
141232	GORG_AG349N10_SAGS-scaffold_3.region001.gbk	0	20909	GORG_SAMEA6075307_SAGS_AG349N10	GORG_AG349N10_SAGS-scaffold_3	87243	gcf_444	gcc_14	FALSE	FALSE	FALSE	FALSE	TRUE	FALSE	1762.51	1	0	0.66494	4221_138	Cyanobacteria
141233	GORG_AG349N10_SAGS-scaffold_30.region001.gbk	1	6224	GORG_SAMEA6075307_SAGS_AG349N10	GORG_AG349N10_SAGS-scaffold_30	6224	gcf_395	gcc_10	FALSE	FALSE	FALSE	FALSE	TRUE	FALSE	1310.14	0.999037	0.0952477	0.7396	4221_138	Cyanobacteria
141234	GORG_AG349N10_SAGS-scaffold_5.region001.gbk	0	21284	GORG_SAMEA6075307_SAGS_AG349N10	GORG_AG349N10_SAGS-scaffold_5	63530	gcf_41	gcc_10	FALSE	FALSE	FALSE	FALSE	TRUE	FALSE	1310.14	0.999037	0	0.681802	4221_138	Cyanobacteria
141235	GORG_AG349N13_SAGS-scaffold_6.region001.gbk	0	21903	GORG_SAMEA6075308_SAGS_AG349N13	GORG_AG349N13_SAGS-scaffold_6	54446	gcf_2578	gcc_14	FALSE	FALSE	FALSE	FALSE	TRUE	FALSE	1762.51	1	0.0462627	0.436142	5967_1	Proteobacteria
141236	GORG_AG349N14_SAGS-scaffold_10.region001.gbk	1	18696	GORG_SAMEA6075309_SAGS_AG349N14	GORG_AG349N14_SAGS-scaffold_10	24329	gcf_1220	gcc_10	FALSE	FALSE	FALSE	FALSE	TRUE	FALSE	1310.14	0.999037	0.206188	0.620351	3857_3	Bacteroidota
141237	GORG_AG349N17_SAGS-scaffold_21.region001.gbk	1	16108	GORG_SAMEA6075311_SAGS_AG349N17	GORG_AG349N17_SAGS-scaffold_21	17626	gcf_3033	gcc_14	FALSE	FALSE	FALSE	FALSE	TRUE	FALSE	1762.51	1	0.1562	0.380788	6148_7	Proteobacteria
141238	GORG_AG349N20_SAGS-scaffold_2.region001.gbk	0	21212	GORG_SAMEA6075314_SAGS_AG349N20	GORG_AG349N20_SAGS-scaffold_2	44378	gcf_1114	gcc_10	FALSE	FALSE	FALSE	FALSE	TRUE	FALSE	1310.14	0.999037	0	0.770932	4221_65	Cyanobacteria
141239	GORG_AG349N20_SAGS-scaffold_3.region001.gbk	1	18678	GORG_SAMEA6075314_SAGS_AG349N20	GORG_AG349N20_SAGS-scaffold_3	40749	gcf_41	gcc_10	FALSE	FALSE	FALSE	FALSE	TRUE	FALSE	1310.14	0.999037	0.0515469	0.709442	4221_65	Cyanobacteria
141240	GORG_AG349N20_SAGS-scaffold_36.region001.gbk	1	8797	GORG_SAMEA6075314_SAGS_AG349N20	GORG_AG349N20_SAGS-scaffold_36	8797	gcf_1335	gcc_14	FALSE	FALSE	FALSE	FALSE	TRUE	FALSE	1762.51	1	0.0322088	0.490944	4221_65	Cyanobacteria
141241	GORG_AG349N20_SAGS-scaffold_5.region001.gbk	1	5385	GORG_SAMEA6075314_SAGS_AG349N20	GORG_AG349N20_SAGS-scaffold_5	39433	gcf_8830	gcc_13	FALSE	FALSE	TRUE	FALSE	FALSE	FALSE	1523.6	0.984586	0.116548	0.623978	4221_65	Cyanobacteria
141244	GORG_AG349N22_SAGS-scaffold_6.region001.gbk	0	21284	GORG_SAMEA6075316_SAGS_AG349N22	GORG_AG349N22_SAGS-scaffold_6	44809	gcf_41	gcc_10	FALSE	FALSE	FALSE	FALSE	TRUE	FALSE	1310.14	0.999037	0.0198476	0.675359	4221_53	Cyanobacteria
141245	GORG_AG349N23_SAGS-scaffold_43.region001.gbk	1	5058	GORG_SAMEA6075317_SAGS_AG349N23	GORG_AG349N23_SAGS-scaffold_43	5058	gcf_978	gcc_10	FALSE	FALSE	FALSE	FALSE	TRUE	FALSE	1310.14	0.999037	0	0.773808	4221_71	Cyanobacteria
141246	GORG_AG349O05_SAGS-scaffold_19.region001.gbk	1	15713	GORG_SAMEA6075321_SAGS_AG349O05	GORG_AG349O05_SAGS-scaffold_19	15713	gcf_2578	gcc_14	FALSE	FALSE	FALSE	FALSE	TRUE	FALSE	1762.51	1	0.023229	0.301462	5564_28	Proteobacteria
141247	GORG_AG349O13_SAGS-scaffold_1.region001.gbk	0	21906	GORG_SAMEA6075327_SAGS_AG349O13	GORG_AG349O13_SAGS-scaffold_1	553488	gcf_2578	gcc_14	FALSE	FALSE	FALSE	FALSE	TRUE	FALSE	1762.51	1	0.0247619	0.379508	5616_2	Proteobacteria
141249	GORG_AG349O19_SAGS-scaffold_3.region001.gbk	0	21903	GORG_SAMEA6075332_SAGS_AG349O19	GORG_AG349O19_SAGS-scaffold_3	59063	gcf_2578	gcc_14	FALSE	FALSE	FALSE	FALSE	TRUE	FALSE	1762.51	1	0.0734838	0.358577	5541_1	Proteobacteria
141250	GORG_AG349O20_SAGS-scaffold_22.region001.gbk	1	16087	GORG_SAMEA6075333_SAGS_AG349O20	GORG_AG349O20_SAGS-scaffold_22	16087	gcf_3116	gcc_10	FALSE	FALSE	FALSE	FALSE	TRUE	FALSE	1310.14	0.999037	0.398364	0.55482	3961_2	Bacteroidota
141251	GORG_AG349O20_SAGS-scaffold_5.region001.gbk	0	20840	GORG_SAMEA6075333_SAGS_AG349O20	GORG_AG349O20_SAGS-scaffold_5	74000	gcf_3273	gcc_14	FALSE	FALSE	FALSE	FALSE	TRUE	FALSE	1762.51	1	0.255434	0.460276	3961_2	Bacteroidota
141252	GORG_AG349O21_SAGS-scaffold_10.region001.gbk	1	17730	GORG_SAMEA6075334_SAGS_AG349O21	GORG_AG349O21_SAGS-scaffold_10	24583	gcf_2578	gcc_14	FALSE	FALSE	FALSE	FALSE	TRUE	FALSE	1762.51	1	0.106527	0.365238	5854_1	Proteobacteria
141253	GORG_AG349O22_SAGS-scaffold_5.region001.gbk	1	15522	GORG_SAMEA6075335_SAGS_AG349O22	GORG_AG349O22_SAGS-scaffold_5	55370	gcf_109	gcc_14	FALSE	FALSE	FALSE	FALSE	TRUE	FALSE	1762.51	1	0.396689	0.441287	5118_9	Proteobacteria
141254	GORG_AG349P01_SAGS-scaffold_1.region001.gbk	0	10216	GORG_SAMEA6075337_SAGS_AG349P01	GORG_AG349P01_SAGS-scaffold_1	107830	gcf_2377	gcc_13	FALSE	FALSE	TRUE	FALSE	FALSE	FALSE	1523.6	0.984586	0	0.65042	4221_106	Cyanobacteria
141255	GORG_AG349P01_SAGS-scaffold_6.region001.gbk	0	21284	GORG_SAMEA6075337_SAGS_AG349P01	GORG_AG349P01_SAGS-scaffold_6	71013	gcf_41	gcc_10	FALSE	FALSE	FALSE	FALSE	TRUE	FALSE	1310.14	0.999037	0	0.681802	4221_106	Cyanobacteria
141259	GORG_AG349P06_SAGS-scaffold_15.region001.gbk	1	16455	GORG_SAMEA6075342_SAGS_AG349P06	GORG_AG349P06_SAGS-scaffold_15	20668	gcf_444	gcc_14	FALSE	FALSE	FALSE	FALSE	TRUE	FALSE	1762.51	1	0.0381885	0.651637	4221_129	Cyanobacteria
141260	GORG_AG349P06_SAGS-scaffold_18.region001.gbk	0	10180	GORG_SAMEA6075342_SAGS_AG349P06	GORG_AG349P06_SAGS-scaffold_18	17165	gcf_2377	gcc_13	FALSE	FALSE	TRUE	FALSE	FALSE	FALSE	1523.6	0.984586	0.00877193	0.619197	4221_129	Cyanobacteria
141261	GORG_AG349P06_SAGS-scaffold_9.region001.gbk	1	20976	GORG_SAMEA6075342_SAGS_AG349P06	GORG_AG349P06_SAGS-scaffold_9	24821	gcf_1114	gcc_10	FALSE	FALSE	FALSE	FALSE	TRUE	FALSE	1310.14	0.999037	0	0.774453	4221_129	Cyanobacteria
141262	GORG_AG349P08_SAGS-scaffold_5.region001.gbk	0	10723	GORG_SAMEA6075344_SAGS_AG349P08	GORG_AG349P08_SAGS-scaffold_5	62269	gcf_9757	gcc_104	FALSE	FALSE	TRUE	FALSE	FALSE	FALSE	3.88009	0.783237	0.578121	0.812337	5915_1	Proteobacteria
141263	GORG_AG349P08_SAGS-scaffold_9.region001.gbk	1	16043	GORG_SAMEA6075344_SAGS_AG349P08	GORG_AG349P08_SAGS-scaffold_9	37234	gcf_2578	gcc_14	FALSE	FALSE	FALSE	FALSE	TRUE	FALSE	1762.51	1	0.0412664	0.390964	5915_1	Proteobacteria
141264	GORG_AG349P10_SAGS-scaffold_1.region001.gbk	1	14783	GORG_SAMEA6075346_SAGS_AG349P10	GORG_AG349P10_SAGS-scaffold_1	61347	gcf_3346	gcc_14	FALSE	FALSE	FALSE	FALSE	TRUE	FALSE	1762.51	1	0.212238	0.354015	5010_7	Proteobacteria
141265	GORG_AG349P18_SAGS-scaffold_14.region001.gbk	1	14064	GORG_SAMEA6075352_SAGS_AG349P18	GORG_AG349P18_SAGS-scaffold_14	14064	gcf_2487	gcc_14	FALSE	FALSE	FALSE	FALSE	TRUE	FALSE	1762.51	1	0.0335021	0.571834	4253_0	Cyanobacteria
141267	GORG_AG359A02_SAGS-scaffold_2.region001.gbk	0	21906	GORG_SAMEA6068862_SAGS_AG359A02	GORG_AG359A02_SAGS-scaffold_2	39128	gcf_2578	gcc_14	FALSE	FALSE	FALSE	FALSE	TRUE	FALSE	1762.51	1	0.0534423	0.387556	5630_1	Proteobacteria
141270	GORG_AG359A16_SAGS-scaffold_3.region001.gbk	0	22479	GORG_SAMEA6068871_SAGS_AG359A16	GORG_AG359A16_SAGS-scaffold_3	35638	gcf_2974	gcc_14	FALSE	FALSE	FALSE	FALSE	TRUE	FALSE	1762.51	1	0.189353	0.468108	3899_1	Bacteroidota
141271	GORG_AG359A22_SAGS-scaffold_16.region001.gbk	1	11227	GORG_SAMEA6068873_SAGS_AG359A22	GORG_AG359A22_SAGS-scaffold_16	11227	gcf_5950	gcc_41	FALSE	FALSE	FALSE	FALSE	FALSE	TRUE	16.2218	0.934489	0.597954	0.862133	5079_2	Proteobacteria
141274	GORG_AG359B04_SAGS-scaffold_2.region001.gbk	0	21915	GORG_SAMEA6068877_SAGS_AG359B04	GORG_AG359B04_SAGS-scaffold_2	143092	gcf_2578	gcc_14	FALSE	FALSE	FALSE	FALSE	TRUE	FALSE	1762.51	1	0.116765	0.423079	5264_6	Proteobacteria
141275	GORG_AG359B05_SAGS-scaffold_22.region001.gbk	1	9496	GORG_SAMEA6068878_SAGS_AG359B05	GORG_AG359B05_SAGS-scaffold_22	9496	gcf_255	gcc_14	FALSE	FALSE	FALSE	FALSE	TRUE	FALSE	1762.51	1	0.124432	0.286514	5521_16	Proteobacteria
141278	GORG_AG359D02_SAGS-scaffold_9.region001.gbk	1	21044	GORG_SAMEA6068897_SAGS_AG359D02	GORG_AG359D02_SAGS-scaffold_9	27564	gcf_2578	gcc_14	FALSE	FALSE	FALSE	FALSE	TRUE	FALSE	1762.51	1	0.0852943	0.374204	5480_1	Proteobacteria
141279	GORG_AG359D09_SAGS-scaffold_8.region001.gbk	1	14721	GORG_SAMEA6068902_SAGS_AG359D09	GORG_AG359D09_SAGS-scaffold_8	77791	gcf_2578	gcc_14	FALSE	FALSE	FALSE	FALSE	TRUE	FALSE	1762.51	1	0.0539677	0.354512	5652_3	Proteobacteria
141280	GORG_AG359D10_SAGS-scaffold_2.region001.gbk	0	21137	GORG_SAMEA6068903_SAGS_AG359D10	GORG_AG359D10_SAGS-scaffold_2	62086	gcf_682	gcc_10	FALSE	FALSE	FALSE	FALSE	TRUE	FALSE	1310.14	0.999037	0.365346	0.743561	3945_2	Bacteroidota
141281	GORG_AG359D22_SAGS-scaffold_11.region001.gbk	1	13481	GORG_SAMEA6068910_SAGS_AG359D22	GORG_AG359D22_SAGS-scaffold_11	27220	gcf_378	gcc_14	FALSE	FALSE	FALSE	FALSE	TRUE	FALSE	1762.51	1	0.115749	0.21001	4774_1	Proteobacteria
141282	GORG_AG359D22_SAGS-scaffold_7.region001.gbk	0	41008	GORG_SAMEA6068910_SAGS_AG359D22	GORG_AG359D22_SAGS-scaffold_7	52152	gcf_225	gcc_9	FALSE	TRUE	FALSE	FALSE	FALSE	FALSE	47.399	1	0.45907	0.561456	4774_1	Proteobacteria
141286	GORG_AG359F04_SAGS-scaffold_1.region001.gbk	0	21906	GORG_SAMEA6068928_SAGS_AG359F04	GORG_AG359F04_SAGS-scaffold_1	209763	gcf_2578	gcc_14	FALSE	FALSE	FALSE	FALSE	TRUE	FALSE	1762.51	1	0.0293813	0.390964	5619_1	Proteobacteria
141289	GORG_AG359F09_SAGS-scaffold_18.region001.gbk	1	12764	GORG_SAMEA6068930_SAGS_AG359F09	GORG_AG359F09_SAGS-scaffold_18	17006	gcf_421	gcc_14	FALSE	FALSE	FALSE	FALSE	TRUE	FALSE	1762.51	1	0.17857	0.461541	4767_1	Proteobacteria
141290	GORG_AG359F10_SAGS-scaffold_4.region001.gbk	1	12244	GORG_SAMEA6068931_SAGS_AG359F10	GORG_AG359F10_SAGS-scaffold_4	66007	gcf_929	gcc_14	FALSE	FALSE	FALSE	FALSE	TRUE	FALSE	1762.51	1	0.137201	0.632215	5564_9	Proteobacteria
141292	GORG_AG359F16_SAGS-scaffold_6.region001.gbk	0	20909	GORG_SAMEA6068936_SAGS_AG359F16	GORG_AG359F16_SAGS-scaffold_6	46200	gcf_444	gcc_14	FALSE	FALSE	FALSE	FALSE	TRUE	FALSE	1762.51	1	0	0.66494	4221_42	Cyanobacteria
141294	GORG_AG359G09_SAGS-scaffold_8.region001.gbk	0	21951	GORG_SAMEA6068946_SAGS_AG359G09	GORG_AG359G09_SAGS-scaffold_8	43120	gcf_109	gcc_14	FALSE	FALSE	FALSE	FALSE	TRUE	FALSE	1762.51	1	0.356678	0.404233	5118_55	Proteobacteria
141295	GORG_AG359G17_SAGS-scaffold_1.region001.gbk	0	21906	GORG_SAMEA6068952_SAGS_AG359G17	GORG_AG359G17_SAGS-scaffold_1	92350	gcf_2578	gcc_14	FALSE	FALSE	FALSE	FALSE	TRUE	FALSE	1762.51	1	0.0887078	0.407091	5521_32	Proteobacteria
141296	GORG_AG359G18_SAGS-scaffold_2.region001.gbk	0	21906	GORG_SAMEA6068953_SAGS_AG359G18	GORG_AG359G18_SAGS-scaffold_2	149644	gcf_2578	gcc_14	FALSE	FALSE	FALSE	FALSE	TRUE	FALSE	1762.51	1	0.0292747	0.403443	5627_6	Proteobacteria
141298	GORG_AG359G22_SAGS-scaffold_1.region001.gbk	0	21909	GORG_SAMEA6068956_SAGS_AG359G22	GORG_AG359G22_SAGS-scaffold_1	223634	gcf_2578	gcc_14	FALSE	FALSE	FALSE	FALSE	TRUE	FALSE	1762.51	1	0.0171233	0.412171	5609_28	Proteobacteria
141299	GORG_AG359G22_SAGS-scaffold_27.region001.gbk	1	5584	GORG_SAMEA6068956_SAGS_AG359G22	GORG_AG359G22_SAGS-scaffold_27	5584	gcf_1506	gcc_41	FALSE	FALSE	FALSE	FALSE	FALSE	TRUE	16.2218	0.934489	0.592313	0.828439	5609_28	Proteobacteria
141300	GORG_AG359I03_SAGS-scaffold_15.region001.gbk	1	20066	GORG_SAMEA6068958_SAGS_AG359I03	GORG_AG359I03_SAGS-scaffold_15	25910	gcf_109	gcc_14	FALSE	FALSE	FALSE	FALSE	TRUE	FALSE	1762.51	1	0.34568	0.394048	5118_22	Proteobacteria
141301	GORG_AG359I05_SAGS-scaffold_1.region001.gbk	0	21212	GORG_SAMEA6068960_SAGS_AG359I05	GORG_AG359I05_SAGS-scaffold_1	181983	gcf_1114	gcc_10	FALSE	FALSE	FALSE	FALSE	TRUE	FALSE	1310.14	0.999037	0.0149138	0.777817	4221_93	Cyanobacteria
141302	GORG_AG359I05_SAGS-scaffold_16.region001.gbk	1	18711	GORG_SAMEA6068960_SAGS_AG359I05	GORG_AG359I05_SAGS-scaffold_16	19355	gcf_444	gcc_14	FALSE	FALSE	FALSE	FALSE	TRUE	FALSE	1762.51	1	0	0.66494	4221_93	Cyanobacteria
141303	GORG_AG359I05_SAGS-scaffold_2.region001.gbk	0	21269	GORG_SAMEA6068960_SAGS_AG359I05	GORG_AG359I05_SAGS-scaffold_2	81233	gcf_41	gcc_10	FALSE	FALSE	FALSE	FALSE	TRUE	FALSE	1310.14	0.999037	0	0.664509	4221_93	Cyanobacteria
141308	GORG_AG359I17_SAGS-scaffold_3.region001.gbk	0	21903	GORG_SAMEA6068969_SAGS_AG359I17	GORG_AG359I17_SAGS-scaffold_3	142505	gcf_2578	gcc_14	FALSE	FALSE	FALSE	FALSE	TRUE	FALSE	1762.51	1	0.0734838	0.358577	5540_1	Proteobacteria
141309	GORG_AG359I20_SAGS-scaffold_3.region001.gbk	0	21906	GORG_SAMEA6068971_SAGS_AG359I20	GORG_AG359I20_SAGS-scaffold_3	99579	gcf_2578	gcc_14	FALSE	FALSE	FALSE	FALSE	TRUE	FALSE	1762.51	1	0.0543452	0.432171	5633_12	Proteobacteria
141311	GORG_AG359I23_SAGS-scaffold_14.region001.gbk	0	21026	GORG_SAMEA6068973_SAGS_AG359I23	GORG_AG359I23_SAGS-scaffold_14	30581	gcf_6290	gcc_14	FALSE	FALSE	FALSE	FALSE	TRUE	FALSE	1762.51	1	0.186806	0.470944	6178_3	Proteobacteria
141312	GORG_AG359J03_SAGS-scaffold_3.region001.gbk	1	11859	GORG_SAMEA6068975_SAGS_AG359J03	GORG_AG359J03_SAGS-scaffold_3	34300	gcf_3128	gcc_14	FALSE	FALSE	FALSE	FALSE	TRUE	FALSE	1762.51	1	0.188648	0.267368	5633_12	Proteobacteria
141314	GORG_AG359J11_SAGS-scaffold_21.region001.gbk	1	23708	GORG_SAMEA6068982_SAGS_AG359J11	GORG_AG359J11_SAGS-scaffold_21	24362	gcf_7678	gcc_60	FALSE	FALSE	FALSE	FALSE	FALSE	TRUE	25.3596	0.986513	2.22045e-16	0.699019	540_1	Proteobacteria
141315	GORG_AG359J11_SAGS-scaffold_37.region001.gbk	1	8753	GORG_SAMEA6068982_SAGS_AG359J11	GORG_AG359J11_SAGS-scaffold_37	13535	gcf_5019	gcc_8	FALSE	FALSE	TRUE	FALSE	FALSE	FALSE	112.516	0.998073	0	0.723828	540_1	Proteobacteria
141317	GORG_AG359K05_SAGS-scaffold_1.region001.gbk	0	10723	GORG_SAMEA6068993_SAGS_AG359K05	GORG_AG359K05_SAGS-scaffold_1	121836	gcf_9757	gcc_104	FALSE	FALSE	TRUE	FALSE	FALSE	FALSE	3.88009	0.783237	0.578121	0.812337	5974_1	Proteobacteria
141318	GORG_AG359K16_SAGS-scaffold_5.region001.gbk	0	21906	GORG_SAMEA6069000_SAGS_AG359K16	GORG_AG359K16_SAGS-scaffold_5	80284	gcf_2578	gcc_14	FALSE	FALSE	FALSE	FALSE	TRUE	FALSE	1762.51	1	0.103309	0.397061	5521_13	Proteobacteria
141319	GORG_AG359L02_SAGS-scaffold_10.region001.gbk	0	21880	GORG_SAMEA6069006_SAGS_AG359L02	GORG_AG359L02_SAGS-scaffold_10	54924	gcf_5427	gcc_14	FALSE	FALSE	FALSE	FALSE	TRUE	FALSE	1762.51	1	0.00273973	0.500964	4780_0	Proteobacteria
141320	GORG_AG359L04_SAGS-scaffold_30.region001.gbk	1	7790	GORG_SAMEA6069008_SAGS_AG359L04	GORG_AG359L04_SAGS-scaffold_30	7790	gcf_405	gcc_14	FALSE	FALSE	FALSE	FALSE	TRUE	FALSE	1762.51	1	0.183087	0.256849	3102_3	Marinisomatota
141321	GORG_AG359L07_SAGS-scaffold_1.region001.gbk	0	21948	GORG_SAMEA6069009_SAGS_AG359L07	GORG_AG359L07_SAGS-scaffold_1	109614	gcf_4895	gcc_14	FALSE	FALSE	FALSE	FALSE	TRUE	FALSE	1762.51	1	0.139172	0.460604	5010_2	Proteobacteria
141322	GORG_AG359L13_SAGS-scaffold_2.region001.gbk	0	21906	GORG_SAMEA6069013_SAGS_AG359L13	GORG_AG359L13_SAGS-scaffold_2	76476	gcf_2578	gcc_14	FALSE	FALSE	FALSE	FALSE	TRUE	FALSE	1762.51	1	0.0887078	0.407091	5521_51	Proteobacteria
141323	GORG_AG359L15_SAGS-scaffold_9.region001.gbk	1	7584	GORG_SAMEA6069014_SAGS_AG359L15	GORG_AG359L15_SAGS-scaffold_9	45633	gcf_3212	gcc_8	FALSE	FALSE	TRUE	FALSE	FALSE	FALSE	112.516	0.998073	0.0944615	0.663065	4867_2	Proteobacteria
141324	GORG_AG359L20_SAGS-scaffold_10.region001.gbk	1	6908	GORG_SAMEA6069018_SAGS_AG359L20	GORG_AG359L20_SAGS-scaffold_10	30495	gcf_2377	gcc_13	FALSE	FALSE	TRUE	FALSE	FALSE	FALSE	1523.6	0.984586	0.0114943	0.615955	4221_143	Cyanobacteria
141325	GORG_AG359L20_SAGS-scaffold_33.region001.gbk	1	8195	GORG_SAMEA6069018_SAGS_AG359L20	GORG_AG359L20_SAGS-scaffold_33	8195	gcf_1335	gcc_14	FALSE	FALSE	FALSE	FALSE	TRUE	FALSE	1762.51	1	0.0854708	0.440249	4221_143	Cyanobacteria
141326	GORG_AG359L20_SAGS-scaffold_5.region001.gbk	0	21212	GORG_SAMEA6069018_SAGS_AG359L20	GORG_AG359L20_SAGS-scaffold_5	33151	gcf_1114	gcc_10	FALSE	FALSE	FALSE	FALSE	TRUE	FALSE	1310.14	0.999037	0	0.770932	4221_143	Cyanobacteria
141327	GORG_AG359L20_SAGS-scaffold_8.region001.gbk	1	13869	GORG_SAMEA6069018_SAGS_AG359L20	GORG_AG359L20_SAGS-scaffold_8	30938	gcf_41	gcc_10	FALSE	FALSE	FALSE	FALSE	TRUE	FALSE	1310.14	0.999037	0	0.681802	4221_143	Cyanobacteria
141328	GORG_AG359L21_SAGS-scaffold_14.region001.gbk	0	21026	GORG_SAMEA6069019_SAGS_AG359L21	GORG_AG359L21_SAGS-scaffold_14	37966	gcf_6290	gcc_14	FALSE	FALSE	FALSE	FALSE	TRUE	FALSE	1762.51	1	0.186257	0.450034	6178_1	Proteobacteria
141331	GORG_AG359M18_SAGS-scaffold_3.region001.gbk	0	21900	GORG_SAMEA6069029_SAGS_AG359M18	GORG_AG359M18_SAGS-scaffold_3	81157	gcf_2578	gcc_14	FALSE	FALSE	FALSE	FALSE	TRUE	FALSE	1762.51	1	0.0697674	0.443676	5774_1	Proteobacteria
141334	GORG_AG359N03_SAGS-scaffold_8.region001.gbk	0	21906	GORG_SAMEA6069034_SAGS_AG359N03	GORG_AG359N03_SAGS-scaffold_8	59290	gcf_2578	gcc_14	FALSE	FALSE	FALSE	FALSE	TRUE	FALSE	1762.51	1	0.0936075	0.407091	5521_50	Proteobacteria
141336	GORG_AG359N17_SAGS-scaffold_1.region001.gbk	0	21906	GORG_SAMEA6069039_SAGS_AG359N17	GORG_AG359N17_SAGS-scaffold_1	218656	gcf_2578	gcc_14	FALSE	FALSE	FALSE	FALSE	TRUE	FALSE	1762.51	1	0.123708	0.413203	5521_18	Proteobacteria
141337	GORG_AG359N18_SAGS-scaffold_6.region001.gbk	0	21221	GORG_SAMEA6069040_SAGS_AG359N18	GORG_AG359N18_SAGS-scaffold_6	59363	gcf_6885	gcc_10	FALSE	FALSE	FALSE	FALSE	TRUE	FALSE	1310.14	0.999037	0.352501	0.683445	3355_2	Bacteroidota
141339	GORG_AG359N22_SAGS-scaffold_2.region001.gbk	0	21903	GORG_SAMEA6069043_SAGS_AG359N22	GORG_AG359N22_SAGS-scaffold_2	127412	gcf_2578	gcc_14	FALSE	FALSE	FALSE	FALSE	TRUE	FALSE	1762.51	1	0.0975358	0.438086	5493_20	Proteobacteria
141340	GORG_AG359O02_SAGS-scaffold_2.region001.gbk	1	15456	GORG_SAMEA6069045_SAGS_AG359O02	GORG_AG359O02_SAGS-scaffold_2	156405	gcf_2578	gcc_14	FALSE	FALSE	FALSE	FALSE	TRUE	FALSE	1762.51	1	0.0690412	0.401808	5493_37	Proteobacteria
141342	GORG_AG359O10_SAGS-scaffold_5.region001.gbk	0	22017	GORG_SAMEA6069050_SAGS_AG359O10	GORG_AG359O10_SAGS-scaffold_5	106546	gcf_5002	gcc_14	FALSE	FALSE	FALSE	FALSE	TRUE	FALSE	1762.51	1	0.301506	0.375729	4664_13	Proteobacteria
141343	GORG_AG359P04_SAGS-scaffold_1.region001.gbk	0	21900	GORG_SAMEA6069055_SAGS_AG359P04	GORG_AG359P04_SAGS-scaffold_1	130199	gcf_2578	gcc_14	FALSE	FALSE	FALSE	FALSE	TRUE	FALSE	1762.51	1	0.0530303	0.405969	5961_5	Proteobacteria
141345	GORG_AG359P11_SAGS-scaffold_13.region001.gbk	1	16134	GORG_SAMEA6069058_SAGS_AG359P11	GORG_AG359P11_SAGS-scaffold_13	24023	gcf_2578	gcc_14	FALSE	FALSE	FALSE	FALSE	TRUE	FALSE	1762.51	1	0.0474496	0.379508	5670_1	Proteobacteria
141347	GORG_AG359P18_SAGS-scaffold_2.region001.gbk	0	21906	GORG_SAMEA6069062_SAGS_AG359P18	GORG_AG359P18_SAGS-scaffold_2	173109	gcf_2578	gcc_14	FALSE	FALSE	FALSE	FALSE	TRUE	FALSE	1762.51	1	0.0437593	0.382366	5599_1	Proteobacteria
141348	GORG_AG359P21_SAGS-scaffold_1.region001.gbk	0	21903	GORG_SAMEA6069064_SAGS_AG359P21	GORG_AG359P21_SAGS-scaffold_1	227079	gcf_2578	gcc_14	FALSE	FALSE	FALSE	FALSE	TRUE	FALSE	1762.51	1	0.0734838	0.358577	5541_13	Proteobacteria
141349	GORG_AG359P22_SAGS-scaffold_23.region001.gbk	1	12172	GORG_SAMEA6069065_SAGS_AG359P22	GORG_AG359P22_SAGS-scaffold_23	12172	gcf_1335	gcc_14	FALSE	FALSE	FALSE	FALSE	TRUE	FALSE	1762.51	1	0.00400803	0.474907	4221_4	Cyanobacteria
141350	GORG_AG359P22_SAGS-scaffold_5.region001.gbk	0	21284	GORG_SAMEA6069065_SAGS_AG359P22	GORG_AG359P22_SAGS-scaffold_5	65386	gcf_41	gcc_10	FALSE	FALSE	FALSE	FALSE	TRUE	FALSE	1310.14	0.999037	0	0.681802	4221_4	Cyanobacteria
141351	GORG_AG359P22_SAGS-scaffold_6.region001.gbk	0	21212	GORG_SAMEA6069065_SAGS_AG359P22	GORG_AG359P22_SAGS-scaffold_6	65148	gcf_1114	gcc_10	FALSE	FALSE	FALSE	FALSE	TRUE	FALSE	1310.14	0.999037	0	0.770932	4221_4	Cyanobacteria
141352	GORG_AG360A16_SAGS-scaffold_22.region001.gbk	1	5525	GORG_SAMEA6069075_SAGS_AG360A16	GORG_AG360A16_SAGS-scaffold_22	5525	gcf_390	gcc_92	FALSE	FALSE	FALSE	FALSE	FALSE	TRUE	201.816	1	0.150992	0.501363	5540_4	Proteobacteria
141357	GORG_AG360D18_SAGS-scaffold_7.region001.gbk	0	10378	GORG_SAMEA6069118_SAGS_AG360D18	GORG_AG360D18_SAGS-scaffold_7	33466	gcf_7105	gcc_123	FALSE	FALSE	FALSE	FALSE	FALSE	TRUE	123.321	0.975915	0.495518	0.676873	4999_1	Proteobacteria
141358	GORG_AG360E14_SAGS-scaffold_4.region001.gbk	0	21909	GORG_SAMEA6069128_SAGS_AG360E14	GORG_AG360E14_SAGS-scaffold_4	30824	gcf_2578	gcc_14	FALSE	FALSE	FALSE	FALSE	TRUE	FALSE	1762.51	1	0.031929	0.421026	5609_35	Proteobacteria
141359	GORG_AG360G06_SAGS-scaffold_4.region001.gbk	1	16716	GORG_SAMEA6069154_SAGS_AG360G06	GORG_AG360G06_SAGS-scaffold_4	46199	gcf_255	gcc_14	FALSE	FALSE	FALSE	FALSE	TRUE	FALSE	1762.51	1	0.122619	0.380813	5521_44	Proteobacteria
141360	GORG_AG360I06_SAGS-scaffold_7.region001.gbk	1	15425	GORG_SAMEA6069169_SAGS_AG360I06	GORG_AG360I06_SAGS-scaffold_7	41402	gcf_2578	gcc_14	FALSE	FALSE	FALSE	FALSE	TRUE	FALSE	1762.51	1	0.0249648	0.347014	5564_41	Proteobacteria
141361	GORG_AG360K11_SAGS-scaffold_2.region001.gbk	0	21903	GORG_SAMEA6069202_SAGS_AG360K11	GORG_AG360K11_SAGS-scaffold_2	86175	gcf_2578	gcc_14	FALSE	FALSE	FALSE	FALSE	TRUE	FALSE	1762.51	1	0.0254196	0.390964	5547_2	Proteobacteria
141362	GORG_AG360K19_SAGS-scaffold_5.region001.gbk	1	14120	GORG_SAMEA6069208_SAGS_AG360K19	GORG_AG360K19_SAGS-scaffold_5	52600	gcf_255	gcc_14	FALSE	FALSE	FALSE	FALSE	TRUE	FALSE	1762.51	1	0.141425	0.335539	5772_28	Proteobacteria
141365	GORG_AG360M22_SAGS-scaffold_7.region001.gbk	0	21915	GORG_SAMEA6069239_SAGS_AG360M22	GORG_AG360M22_SAGS-scaffold_7	50951	gcf_2578	gcc_14	FALSE	FALSE	FALSE	FALSE	TRUE	FALSE	1762.51	1	0.0184631	0.373044	5525_4	Proteobacteria
141367	GORG_AG360O21_SAGS-scaffold_1.region001.gbk	0	21906	GORG_SAMEA6069271_SAGS_AG360O21	GORG_AG360O21_SAGS-scaffold_1	86511	gcf_2578	gcc_14	FALSE	FALSE	FALSE	FALSE	TRUE	FALSE	1762.51	1	0.0236338	0.427088	5627_12	Proteobacteria
141368	GORG_AG360P05_SAGS-scaffold_1.region001.gbk	0	21991	GORG_SAMEA6069275_SAGS_AG360P05	GORG_AG360P05_SAGS-scaffold_1	133632	gcf_5002	gcc_14	FALSE	FALSE	FALSE	FALSE	TRUE	FALSE	1762.51	1	0.293255	0.340212	4646_16	Proteobacteria
141369	GORG_AG365A04_SAGS-scaffold_21.region001.gbk	1	14940	GORG_SAMEA6068649_SAGS_AG365A04	GORG_AG365A04_SAGS-scaffold_21	14940	gcf_2578	gcc_14	FALSE	FALSE	FALSE	FALSE	TRUE	FALSE	1762.51	1	0.107019	0.36079	5473_1	Proteobacteria
141371	GORG_AG365B02_SAGS-scaffold_12.region001.gbk	0	21071	GORG_SAMEA6068660_SAGS_AG365B02	GORG_AG365B02_SAGS-scaffold_12	52624	gcf_38	gcc_108	FALSE	FALSE	FALSE	FALSE	TRUE	FALSE	8.07802	0.684008	1.11022e-16	0.683562	2442_1	Actinobacteriota
141372	GORG_AG365B19_SAGS-scaffold_5.region001.gbk	1	15348	GORG_SAMEA6068673_SAGS_AG365B19	GORG_AG365B19_SAGS-scaffold_5	94945	gcf_2578	gcc_14	FALSE	FALSE	FALSE	FALSE	TRUE	FALSE	1762.51	1	0.0635531	0.372857	5246_0	Proteobacteria
141373	GORG_AG365C14_SAGS-scaffold_2.region001.gbk	0	21909	GORG_SAMEA6068683_SAGS_AG365C14	GORG_AG365C14_SAGS-scaffold_2	121189	gcf_2578	gcc_14	FALSE	FALSE	FALSE	FALSE	TRUE	FALSE	1762.51	1	0.0773712	0.407588	5520_0	Proteobacteria
141375	GORG_AG365D06_SAGS-scaffold_2.region001.gbk	1	35294	GORG_SAMEA6068691_SAGS_AG365D06	GORG_AG365D06_SAGS-scaffold_2	42781	gcf_170	gcc_92	FALSE	FALSE	FALSE	FALSE	FALSE	TRUE	201.816	1	0.248439	0.419111	5238_0	Proteobacteria
141376	GORG_AG365D07_SAGS-scaffold_24.region001.gbk	1	6908	GORG_SAMEA6068692_SAGS_AG365D07	GORG_AG365D07_SAGS-scaffold_24	6908	gcf_1633	gcc_14	FALSE	FALSE	FALSE	FALSE	TRUE	FALSE	1762.51	1	0.239395	0.553526	5388_1	Proteobacteria
141377	GORG_AG365D08_SAGS-scaffold_10.region001.gbk	0	20891	GORG_SAMEA6068693_SAGS_AG365D08	GORG_AG365D08_SAGS-scaffold_10	45484	gcf_2802	gcc_14	FALSE	FALSE	FALSE	FALSE	TRUE	FALSE	1762.51	1	0.474895	0.721334	2419_1	Verrucomicrobiota
141378	GORG_AG365D20_SAGS-scaffold_25.region001.gbk	1	12075	GORG_SAMEA6068702_SAGS_AG365D20	GORG_AG365D20_SAGS-scaffold_25	12075	gcf_2944	gcc_77	FALSE	FALSE	FALSE	FALSE	FALSE	TRUE	42.7152	0.965318	0.17279	0.64378	2898_1	Proteobacteria
141380	GORG_AG365E11_SAGS-scaffold_4.region001.gbk	0	21942	GORG_SAMEA6068712_SAGS_AG365E11	GORG_AG365E11_SAGS-scaffold_4	71700	gcf_2578	gcc_14	FALSE	FALSE	FALSE	FALSE	TRUE	FALSE	1762.51	1	0.0627143	0.422921	5412_1	Proteobacteria
141382	GORG_AG365E17_SAGS-scaffold_8.region001.gbk	1	16894	GORG_SAMEA6068715_SAGS_AG365E17	GORG_AG365E17_SAGS-scaffold_8	22468	gcf_255	gcc_14	FALSE	FALSE	FALSE	FALSE	TRUE	FALSE	1762.51	1	0.103838	0.340825	5697_0	Proteobacteria
141383	GORG_AG365E23_SAGS-scaffold_30.region001.gbk	1	6192	GORG_SAMEA6068719_SAGS_AG365E23	GORG_AG365E23_SAGS-scaffold_30	6192	gcf_1904	gcc_14	FALSE	FALSE	FALSE	FALSE	TRUE	FALSE	1762.51	1	0.292719	0.381918	2205_2	Thermoplasmatota
141384	GORG_AG365F10_SAGS-scaffold_32.region001.gbk	1	8068	GORG_SAMEA6068724_SAGS_AG365F10	GORG_AG365F10_SAGS-scaffold_32	8068	gcf_255	gcc_14	FALSE	FALSE	FALSE	FALSE	TRUE	FALSE	1762.51	1	0.0780786	0.301225	5467_0	Proteobacteria
141385	GORG_AG365F14_SAGS-scaffold_9.region001.gbk	1	23132	GORG_SAMEA6068726_SAGS_AG365F14	GORG_AG365F14_SAGS-scaffold_9	40922	gcf_1374	gcc_24	FALSE	FALSE	FALSE	FALSE	TRUE	TRUE	40.4081	0.990366	0.382674	0.680567	2860_1	Proteobacteria
141386	GORG_AG365F17_SAGS-scaffold_15.region001.gbk	1	21271	GORG_SAMEA6068729_SAGS_AG365F17	GORG_AG365F17_SAGS-scaffold_15	26434	gcf_8361	gcc_14	FALSE	FALSE	FALSE	FALSE	TRUE	FALSE	1762.51	1	0.47859	0.534658	5115_0	Proteobacteria
141387	GORG_AG365G02_SAGS-scaffold_24.region001.gbk	1	9250	GORG_SAMEA6068733_SAGS_AG365G02	GORG_AG365G02_SAGS-scaffold_24	9250	gcf_255	gcc_14	FALSE	FALSE	FALSE	FALSE	TRUE	FALSE	1762.51	1	0.0930532	0.354512	6035_0	Proteobacteria
141388	GORG_AG365G10_SAGS-scaffold_10.region001.gbk	1	21623	GORG_SAMEA6068737_SAGS_AG365G10	GORG_AG365G10_SAGS-scaffold_10	25202	gcf_2578	gcc_14	FALSE	FALSE	FALSE	FALSE	TRUE	FALSE	1762.51	1	0.106588	0.418883	5471_1	Proteobacteria
141389	GORG_AG365G16_SAGS-scaffold_7.region001.gbk	0	21909	GORG_SAMEA6068741_SAGS_AG365G16	GORG_AG365G16_SAGS-scaffold_7	50818	gcf_255	gcc_14	FALSE	FALSE	FALSE	FALSE	TRUE	FALSE	1762.51	1	0.0485437	0.334456	5480_1	Proteobacteria
141390	GORG_AG365I19_SAGS-scaffold_40.region001.gbk	1	6319	GORG_SAMEA6068758_SAGS_AG365I19	GORG_AG365I19_SAGS-scaffold_40	6319	gcf_56	gcc_14	FALSE	FALSE	FALSE	FALSE	TRUE	FALSE	1762.51	1	0.00990099	0.049505	5578_1	Proteobacteria
141392	GORG_AG365K10_SAGS-scaffold_5.region001.gbk	1	13638	GORG_SAMEA6068780_SAGS_AG365K10	GORG_AG365K10_SAGS-scaffold_5	45493	gcf_255	gcc_14	FALSE	FALSE	FALSE	FALSE	TRUE	FALSE	1762.51	1	0.12091	0.303323	5744_1	Proteobacteria
141393	GORG_AG365K19_SAGS-scaffold_15.region001.gbk	1	9021	GORG_SAMEA6068787_SAGS_AG365K19	GORG_AG365K19_SAGS-scaffold_15	19642	gcf_14034	gcc_13	FALSE	FALSE	TRUE	FALSE	FALSE	FALSE	1523.6	0.984586	0.050795	0.685515	4295_0	Cyanobacteria
141394	GORG_AG365K19_SAGS-scaffold_5.region001.gbk	1	13580	GORG_SAMEA6068787_SAGS_AG365K19	GORG_AG365K19_SAGS-scaffold_5	37005	gcf_77	gcc_10	FALSE	FALSE	FALSE	FALSE	TRUE	FALSE	1310.14	0.999037	0.0970135	0.832186	4295_0	Cyanobacteria
141395	GORG_AG365K21_SAGS-scaffold_14.region001.gbk	1	17000	GORG_SAMEA6068788_SAGS_AG365K21	GORG_AG365K21_SAGS-scaffold_14	25249	gcf_255	gcc_14	FALSE	FALSE	FALSE	FALSE	TRUE	FALSE	1762.51	1	0.160194	0.329799	5478_5	Proteobacteria
141398	GORG_AG365L13_SAGS-scaffold_12.region001.gbk	1	25445	GORG_SAMEA6068797_SAGS_AG365L13	GORG_AG365L13_SAGS-scaffold_12	27939	gcf_230	gcc_77	FALSE	FALSE	FALSE	FALSE	FALSE	TRUE	42.7152	0.965318	0.34361	0.715231	2898_1	Proteobacteria
141400	GORG_AG365M21_SAGS-scaffold_2.region001.gbk	0	21942	GORG_SAMEA6068814_SAGS_AG365M21	GORG_AG365M21_SAGS-scaffold_2	62993	gcf_2578	gcc_14	FALSE	FALSE	FALSE	FALSE	TRUE	FALSE	1762.51	1	0.0698087	0.407588	5443_1	Proteobacteria
141401	GORG_AG365N05_SAGS-scaffold_32.region001.gbk	1	14567	GORG_SAMEA6068818_SAGS_AG365N05	GORG_AG365N05_SAGS-scaffold_32	14567	gcf_1565	gcc_10	FALSE	FALSE	FALSE	FALSE	TRUE	FALSE	1310.14	0.999037	0.273016	0.754385	3790_1	Bacteroidota
141402	GORG_AG365N05_SAGS-scaffold_6.region001.gbk	0	20838	GORG_SAMEA6068818_SAGS_AG365N05	GORG_AG365N05_SAGS-scaffold_6	54309	gcf_943	gcc_14	FALSE	FALSE	FALSE	FALSE	TRUE	FALSE	1762.51	1	0.283076	0.376106	3790_1	Bacteroidota
141403	GORG_AG365N08_SAGS-scaffold_11.region001.gbk	1	17859	GORG_SAMEA6068821_SAGS_AG365N08	GORG_AG365N08_SAGS-scaffold_11	31029	gcf_255	gcc_14	FALSE	FALSE	FALSE	FALSE	TRUE	FALSE	1762.51	1	0.0875723	0.361756	5397_0	Proteobacteria
141404	GORG_AG365N15_SAGS-scaffold_24.region001.gbk	1	11788	GORG_SAMEA6068824_SAGS_AG365N15	GORG_AG365N15_SAGS-scaffold_24	11788	gcf_2578	gcc_14	FALSE	FALSE	FALSE	FALSE	TRUE	FALSE	1762.51	1	2.22045e-16	0.317689	5564_23	Proteobacteria
141405	GORG_AG365N20_SAGS-scaffold_10.region001.gbk	0	20849	GORG_SAMEA6068829_SAGS_AG365N20	GORG_AG365N20_SAGS-scaffold_10	45258	gcf_432	gcc_14	FALSE	FALSE	FALSE	FALSE	TRUE	FALSE	1762.51	1	0.335414	0.403929	3064_1	Marinisomatota
141406	GORG_AG365N21_SAGS-scaffold_18.region001.gbk	1	16657	GORG_SAMEA6068830_SAGS_AG365N21	GORG_AG365N21_SAGS-scaffold_18	17347	gcf_648	gcc_10	FALSE	FALSE	FALSE	FALSE	TRUE	FALSE	1310.14	0.999037	0.0749324	0.715466	4371_0	Cyanobacteria
141407	GORG_AG365N21_SAGS-scaffold_7.region001.gbk	0	21245	GORG_SAMEA6068830_SAGS_AG365N21	GORG_AG365N21_SAGS-scaffold_7	38653	gcf_1114	gcc_10	FALSE	FALSE	FALSE	FALSE	TRUE	FALSE	1310.14	0.999037	0.0200499	0.76724	4371_0	Cyanobacteria
141408	GORG_AG365N21_SAGS-scaffold_9.region001.gbk	1	16740	GORG_SAMEA6068830_SAGS_AG365N21	GORG_AG365N21_SAGS-scaffold_9	31519	gcf_444	gcc_14	FALSE	FALSE	FALSE	FALSE	TRUE	FALSE	1762.51	1	0.017554	0.66494	4371_0	Cyanobacteria
141409	GORG_AG365O03_SAGS-scaffold_7.region001.gbk	0	21161	GORG_SAMEA6068833_SAGS_AG365O03	GORG_AG365O03_SAGS-scaffold_7	38452	gcf_3909	gcc_10	FALSE	FALSE	FALSE	FALSE	TRUE	FALSE	1310.14	0.999037	0.523662	0.742513	3956_1	Bacteroidota
141410	GORG_AG365O06_SAGS-scaffold_15.region001.gbk	1	17118	GORG_SAMEA6068836_SAGS_AG365O06	GORG_AG365O06_SAGS-scaffold_15	32304	gcf_107	gcc_14	FALSE	FALSE	FALSE	FALSE	TRUE	FALSE	1762.51	1	0.415459	0.459513	5111_0	Proteobacteria
141412	GORG_AG365O11_SAGS-scaffold_1.region001.gbk	0	41017	GORG_SAMEA6068841_SAGS_AG365O11	GORG_AG365O11_SAGS-scaffold_1	151573	gcf_8530	gcc_9	FALSE	TRUE	FALSE	FALSE	FALSE	FALSE	47.399	1	0.511011	0.632246	4759_0	Proteobacteria
141413	GORG_AG365O11_SAGS-scaffold_5.region001.gbk	0	22023	GORG_SAMEA6068841_SAGS_AG365O11	GORG_AG365O11_SAGS-scaffold_5	76215	gcf_378	gcc_14	FALSE	FALSE	FALSE	FALSE	TRUE	FALSE	1762.51	1	0.102451	0.216644	4759_0	Proteobacteria
141414	GORG_AG365O11_SAGS-scaffold_8.region001.gbk	0	26760	GORG_SAMEA6068841_SAGS_AG365O11	GORG_AG365O11_SAGS-scaffold_8	69082	gcf_3249	gcc_24	FALSE	FALSE	FALSE	FALSE	TRUE	FALSE	40.4081	0.990366	0.19886	0.445832	4759_0	Proteobacteria
141415	GORG_AG365O14_SAGS-scaffold_1.region001.gbk	1	15441	GORG_SAMEA6068842_SAGS_AG365O14	GORG_AG365O14_SAGS-scaffold_1	186236	gcf_255	gcc_14	FALSE	FALSE	FALSE	FALSE	TRUE	FALSE	1762.51	1	0.134575	0.347691	5483_0	Proteobacteria
141416	GORG_AG365O22_SAGS-scaffold_1.region001.gbk	0	25964	GORG_SAMEA6068847_SAGS_AG365O22	GORG_AG365O22_SAGS-scaffold_1	149853	gcf_4566	gcc_128	FALSE	FALSE	FALSE	FALSE	FALSE	TRUE	0.331146	0.595376	0.563458	0.637561	5805_1	Proteobacteria
141417	GORG_AG365O22_SAGS-scaffold_14.region001.gbk	1	12467	GORG_SAMEA6068847_SAGS_AG365O22	GORG_AG365O22_SAGS-scaffold_14	13585	gcf_56	gcc_14	FALSE	FALSE	FALSE	FALSE	TRUE	FALSE	1762.51	1	0.19602	0.25635	5805_1	Proteobacteria
141419	GORG_AG365P03_SAGS-scaffold_5.region001.gbk	1	11578	GORG_SAMEA6068850_SAGS_AG365P03	GORG_AG365P03_SAGS-scaffold_5	54913	gcf_3128	gcc_14	FALSE	FALSE	FALSE	FALSE	TRUE	FALSE	1762.51	1	0.213815	0.24558	5447_1	Proteobacteria
141420	GORG_AG390A03_SAGS-scaffold_2.region001.gbk	0	21903	GORG_SAMEA6075583_SAGS_AG390A03	GORG_AG390A03_SAGS-scaffold_2	131164	gcf_2578	gcc_14	FALSE	FALSE	FALSE	FALSE	TRUE	FALSE	1762.51	1	0.00610792	0.390964	5548_7	Proteobacteria
141421	GORG_AG390A05_SAGS-scaffold_11.region001.gbk	1	11937	GORG_SAMEA6075585_SAGS_AG390A05	GORG_AG390A05_SAGS-scaffold_11	59090	gcf_3273	gcc_14	FALSE	FALSE	FALSE	FALSE	TRUE	FALSE	1762.51	1	0.120196	0.370635	3967_1	Bacteroidota
141423	GORG_AG390A13_SAGS-scaffold_4.region001.gbk	0	20840	GORG_SAMEA6075591_SAGS_AG390A13	GORG_AG390A13_SAGS-scaffold_4	95957	gcf_3273	gcc_14	FALSE	FALSE	FALSE	FALSE	TRUE	FALSE	1762.51	1	0.164835	0.402568	3968_1	Bacteroidota
141424	GORG_AG390A18_SAGS-scaffold_1.region001.gbk	1	12389	GORG_SAMEA6075594_SAGS_AG390A18	GORG_AG390A18_SAGS-scaffold_1	148827	gcf_1439	gcc_14	FALSE	FALSE	FALSE	FALSE	TRUE	FALSE	1762.51	1	2.22045e-16	0.538018	6212_3	Proteobacteria
141426	GORG_AG390A22_SAGS-scaffold_1.region001.gbk	1	13466	GORG_SAMEA6075598_SAGS_AG390A22	GORG_AG390A22_SAGS-scaffold_1	209433	gcf_2578	gcc_14	FALSE	FALSE	FALSE	FALSE	TRUE	FALSE	1762.51	1	0.0491899	0.397308	6032_0	Proteobacteria
141427	GORG_AG390A23_SAGS-scaffold_36.region001.gbk	1	5020	GORG_SAMEA6075599_SAGS_AG390A23	GORG_AG390A23_SAGS-scaffold_36	5020	gcf_56	gcc_14	FALSE	FALSE	FALSE	FALSE	TRUE	FALSE	1762.51	1	0.00990099	0.049505	5564_78	Proteobacteria
141429	GORG_AG390C05_SAGS-scaffold_1.region001.gbk	0	20912	GORG_SAMEA6075621_SAGS_AG390C05	GORG_AG390C05_SAGS-scaffold_1	147271	gcf_383	gcc_10	FALSE	FALSE	FALSE	FALSE	TRUE	FALSE	1310.14	0.999037	0.510127	0.765126	3967_1	Bacteroidota
141430	GORG_AG390C17_SAGS-scaffold_7.region001.gbk	0	21903	GORG_SAMEA6075631_SAGS_AG390C17	GORG_AG390C17_SAGS-scaffold_7	71876	gcf_2578	gcc_14	FALSE	FALSE	FALSE	FALSE	TRUE	FALSE	1762.51	1	0.0115385	0.407588	5548_6	Proteobacteria
141433	GORG_AG390C23_SAGS-scaffold_13.region001.gbk	1	17404	GORG_SAMEA6075637_SAGS_AG390C23	GORG_AG390C23_SAGS-scaffold_13	27468	gcf_2578	gcc_14	FALSE	FALSE	FALSE	FALSE	TRUE	FALSE	1762.51	1	0.0249648	0.347014	5562_1	Proteobacteria
141435	GORG_AG390D05_SAGS-scaffold_27.region001.gbk	1	10028	GORG_SAMEA6075640_SAGS_AG390D05	GORG_AG390D05_SAGS-scaffold_27	10028	gcf_255	gcc_14	FALSE	FALSE	FALSE	FALSE	TRUE	FALSE	1762.51	1	0.139138	0.180334	5564_65	Proteobacteria
141436	GORG_AG390D07_SAGS-scaffold_19.region001.gbk	1	12345	GORG_SAMEA6075642_SAGS_AG390D07	GORG_AG390D07_SAGS-scaffold_19	15118	gcf_929	gcc_14	FALSE	FALSE	FALSE	FALSE	TRUE	FALSE	1762.51	1	0.160915	0.621949	5722_0	Proteobacteria
141438	GORG_AG390D18_SAGS-scaffold_6.region001.gbk	0	21903	GORG_SAMEA6075651_SAGS_AG390D18	GORG_AG390D18_SAGS-scaffold_6	85847	gcf_2578	gcc_14	FALSE	FALSE	FALSE	FALSE	TRUE	FALSE	1762.51	1	0.014355	0.411537	5592_1	Proteobacteria
141439	GORG_AG390D22_SAGS-scaffold_14.region001.gbk	1	16859	GORG_SAMEA6075655_SAGS_AG390D22	GORG_AG390D22_SAGS-scaffold_14	25194	gcf_2578	gcc_14	FALSE	FALSE	FALSE	FALSE	TRUE	FALSE	1762.51	1	0.0044843	0.360327	5548_1	Proteobacteria
141441	GORG_AG390E04_SAGS-scaffold_8.region001.gbk	0	21939	GORG_SAMEA6075658_SAGS_AG390E04	GORG_AG390E04_SAGS-scaffold_8	77400	gcf_2578	gcc_14	FALSE	FALSE	FALSE	FALSE	TRUE	FALSE	1762.51	1	0.0423167	0.422921	5640_0	Proteobacteria
141443	GORG_AG390E16_SAGS-scaffold_7.region001.gbk	1	18575	GORG_SAMEA6075667_SAGS_AG390E16	GORG_AG390E16_SAGS-scaffold_7	35962	gcf_2578	gcc_14	FALSE	FALSE	FALSE	FALSE	TRUE	FALSE	1762.51	1	0.0293813	0.390964	5693_0	Proteobacteria
141444	GORG_AG390F02_SAGS-scaffold_1.region001.gbk	0	33078	GORG_SAMEA6075675_SAGS_AG390F02	GORG_AG390F02_SAGS-scaffold_1	284410	gcf_7678	gcc_60	FALSE	FALSE	FALSE	FALSE	FALSE	TRUE	25.3596	0.986513	0	0.694667	576_1	Proteobacteria
141446	GORG_AG390F16_SAGS-scaffold_9.region001.gbk	1	18317	GORG_SAMEA6075687_SAGS_AG390F16	GORG_AG390F16_SAGS-scaffold_9	27562	gcf_2578	gcc_14	FALSE	FALSE	FALSE	FALSE	TRUE	FALSE	1762.51	1	0.0044843	0.360327	5548_3	Proteobacteria
141447	GORG_AG390G08_SAGS-scaffold_7.region001.gbk	0	21017	GORG_SAMEA6075700_SAGS_AG390G08	GORG_AG390G08_SAGS-scaffold_7	97698	gcf_9196	gcc_14	FALSE	FALSE	FALSE	FALSE	TRUE	FALSE	1762.51	1	0.00497928	0.444598	6219_1	Proteobacteria
141448	GORG_AG390G10_SAGS-scaffold_2.region001.gbk	0	21912	GORG_SAMEA6075702_SAGS_AG390G10	GORG_AG390G10_SAGS-scaffold_2	213134	gcf_255	gcc_14	FALSE	FALSE	FALSE	FALSE	TRUE	FALSE	1762.51	1	0.0935298	0.293869	5488_1	Proteobacteria
141449	GORG_AG390G11_SAGS-scaffold_1.region001.gbk	0	21903	GORG_SAMEA6075703_SAGS_AG390G11	GORG_AG390G11_SAGS-scaffold_1	187271	gcf_2578	gcc_14	FALSE	FALSE	FALSE	FALSE	TRUE	FALSE	1762.51	1	0.0122449	0.389722	5592_3	Proteobacteria
141450	GORG_AG390G13_SAGS-scaffold_6.region001.gbk	0	21906	GORG_SAMEA6075704_SAGS_AG390G13	GORG_AG390G13_SAGS-scaffold_6	80230	gcf_2578	gcc_14	FALSE	FALSE	FALSE	FALSE	TRUE	FALSE	1762.51	1	0.133779	0.407957	5478_2	Proteobacteria
141451	GORG_AG390G23_SAGS-scaffold_1.region001.gbk	0	21903	GORG_SAMEA6075713_SAGS_AG390G23	GORG_AG390G23_SAGS-scaffold_1	326689	gcf_2578	gcc_14	FALSE	FALSE	FALSE	FALSE	TRUE	FALSE	1762.51	1	0.00398406	0.376722	5564_90	Proteobacteria
141453	GORG_AG390I11_SAGS-scaffold_1.region001.gbk	0	20840	GORG_SAMEA6075719_SAGS_AG390I11	GORG_AG390I11_SAGS-scaffold_1	260783	gcf_3273	gcc_14	FALSE	FALSE	FALSE	FALSE	TRUE	FALSE	1762.51	1	0.213786	0.430086	3958_2	Bacteroidota
141454	GORG_AG390I11_SAGS-scaffold_9.region001.gbk	1	10816	GORG_SAMEA6075719_SAGS_AG390I11	GORG_AG390I11_SAGS-scaffold_9	38769	gcf_2838	gcc_10	FALSE	FALSE	FALSE	FALSE	TRUE	FALSE	1310.14	0.999037	0.241149	0.424887	3958_2	Bacteroidota
141455	GORG_AG390I15_SAGS-scaffold_13.region001.gbk	1	13403	GORG_SAMEA6075722_SAGS_AG390I15	GORG_AG390I15_SAGS-scaffold_13	27664	gcf_2931	gcc_14	FALSE	FALSE	FALSE	FALSE	TRUE	FALSE	1762.51	1	0.224064	0.26194	5541_10	Proteobacteria
141456	GORG_AG390I16_SAGS-scaffold_1.region001.gbk	0	29937	GORG_SAMEA6075723_SAGS_AG390I16	GORG_AG390I16_SAGS-scaffold_1	232226	gcf_701	gcc_55	FALSE	FALSE	FALSE	FALSE	FALSE	TRUE	102.572	1	0.555734	0.755936	4860_1	Proteobacteria
141457	GORG_AG390I17_SAGS-scaffold_5.region001.gbk	0	21906	GORG_SAMEA6075724_SAGS_AG390I17	GORG_AG390I17_SAGS-scaffold_5	80612	gcf_2578	gcc_14	FALSE	FALSE	FALSE	FALSE	TRUE	FALSE	1762.51	1	0	0.402208	5609_4	Proteobacteria
141458	GORG_AG390I23_SAGS-scaffold_21.region001.gbk	1	15662	GORG_SAMEA6075730_SAGS_AG390I23	GORG_AG390I23_SAGS-scaffold_21	24006	gcf_13635	gcc_75	FALSE	FALSE	FALSE	FALSE	TRUE	FALSE	2.22545	0.793834	0.429083	0.665801	4195_0	Proteobacteria
141459	GORG_AG390I23_SAGS-scaffold_36.region001.gbk	1	12209	GORG_SAMEA6075730_SAGS_AG390I23	GORG_AG390I23_SAGS-scaffold_36	12209	gcf_2080	gcc_24	FALSE	FALSE	FALSE	FALSE	TRUE	FALSE	40.4081	0.990366	0.282901	0.551529	4195_0	Proteobacteria
141460	GORG_AG390J06_SAGS-scaffold_1.region001.gbk	1	13339	GORG_SAMEA6075734_SAGS_AG390J06	GORG_AG390J06_SAGS-scaffold_1	184341	gcf_7081	gcc_10	FALSE	FALSE	FALSE	FALSE	TRUE	FALSE	1310.14	0.999037	0.26354	0.833225	3969_1	Bacteroidota
141461	GORG_AG390J11_SAGS-scaffold_18.region001.gbk	1	14003	GORG_SAMEA6075739_SAGS_AG390J11	GORG_AG390J11_SAGS-scaffold_18	14003	gcf_2578	gcc_14	FALSE	FALSE	FALSE	FALSE	TRUE	FALSE	1762.51	1	2.22045e-16	0.317689	5539_1	Proteobacteria
141465	GORG_AG390J19_SAGS-scaffold_6.region001.gbk	1	14216	GORG_SAMEA6075746_SAGS_AG390J19	GORG_AG390J19_SAGS-scaffold_6	61905	gcf_1450	gcc_90	FALSE	FALSE	FALSE	FALSE	FALSE	TRUE	22.0177	0.973988	0	0.643259	6209_1	Proteobacteria
141467	GORG_AG390K05_SAGS-scaffold_7.region001.gbk	0	21993	GORG_SAMEA6075754_SAGS_AG390K05	GORG_AG390K05_SAGS-scaffold_7	45204	gcf_1207	gcc_14	FALSE	FALSE	FALSE	FALSE	TRUE	FALSE	1762.51	1	2.22045e-16	0.441199	4785_2	Proteobacteria
141468	GORG_AG390K06_SAGS-scaffold_24.region001.gbk	1	8506	GORG_SAMEA6075755_SAGS_AG390K06	GORG_AG390K06_SAGS-scaffold_24	8506	gcf_56	gcc_14	FALSE	FALSE	FALSE	FALSE	TRUE	FALSE	1762.51	1	0.0725806	0.133237	5709_3	Proteobacteria
141469	GORG_AG390K07_SAGS-scaffold_14.region001.gbk	1	14631	GORG_SAMEA6075756_SAGS_AG390K07	GORG_AG390K07_SAGS-scaffold_14	27222	gcf_6679	gcc_14	FALSE	FALSE	FALSE	FALSE	TRUE	FALSE	1762.51	1	0.19025	0.258765	3910_1	Bacteroidota
141470	GORG_AG390K13_SAGS-scaffold_2.region001.gbk	0	21903	GORG_SAMEA6075760_SAGS_AG390K13	GORG_AG390K13_SAGS-scaffold_2	142369	gcf_2578	gcc_14	FALSE	FALSE	FALSE	FALSE	TRUE	FALSE	1762.51	1	0.031996	0.417583	5564_63	Proteobacteria
141471	GORG_AG390K16_SAGS-scaffold_3.region001.gbk	0	21176	GORG_SAMEA6075763_SAGS_AG390K16	GORG_AG390K16_SAGS-scaffold_3	51461	gcf_682	gcc_10	FALSE	FALSE	FALSE	FALSE	TRUE	FALSE	1310.14	0.999037	0.411764	0.741172	3933_5	Bacteroidota
141472	GORG_AG390K18_SAGS-scaffold_2.region001.gbk	0	23555	GORG_SAMEA6075765_SAGS_AG390K18	GORG_AG390K18_SAGS-scaffold_2	255787	gcf_1015	gcc_55	FALSE	FALSE	FALSE	FALSE	FALSE	TRUE	102.572	1	0.573934	0.800189	3021_1	Actinobacteriota
141473	GORG_AG390K22_SAGS-scaffold_5.region001.gbk	1	16641	GORG_SAMEA6075769_SAGS_AG390K22	GORG_AG390K22_SAGS-scaffold_5	37318	gcf_2578	gcc_14	FALSE	FALSE	FALSE	FALSE	TRUE	FALSE	1762.51	1	0.0650367	0.390964	5684_0	Proteobacteria
141475	GORG_AG390L03_SAGS-scaffold_1.region001.gbk	0	21903	GORG_SAMEA6075772_SAGS_AG390L03	GORG_AG390L03_SAGS-scaffold_1	624772	gcf_2578	gcc_14	FALSE	FALSE	FALSE	FALSE	TRUE	FALSE	1762.51	1	0.0142546	0.390964	5592_2	Proteobacteria
141476	GORG_AG390L14_SAGS-scaffold_1.region001.gbk	0	21691	GORG_SAMEA6075782_SAGS_AG390L14	GORG_AG390L14_SAGS-scaffold_1	76651	gcf_1010	gcc_14	FALSE	FALSE	FALSE	FALSE	TRUE	FALSE	1762.51	1	0.191469	0.711611	4116_2	Proteobacteria
141477	GORG_AG390L14_SAGS-scaffold_9.region001.gbk	1	19967	GORG_SAMEA6075782_SAGS_AG390L14	GORG_AG390L14_SAGS-scaffold_9	42191	gcf_12278	gcc_29	FALSE	FALSE	FALSE	FALSE	FALSE	TRUE	12.9897	0.968208	0.351598	0.450191	4116_2	Proteobacteria
141478	GORG_AG390L16_SAGS-scaffold_6.region001.gbk	0	21903	GORG_SAMEA6075784_SAGS_AG390L16	GORG_AG390L16_SAGS-scaffold_6	49593	gcf_2578	gcc_14	FALSE	FALSE	FALSE	FALSE	TRUE	FALSE	1762.51	1	0.00398406	0.376722	5564_101	Proteobacteria
141479	GORG_AG390L17_SAGS-scaffold_6.region001.gbk	1	12938	GORG_SAMEA6075785_SAGS_AG390L17	GORG_AG390L17_SAGS-scaffold_6	71146	gcf_255	gcc_14	FALSE	FALSE	FALSE	FALSE	TRUE	FALSE	1762.51	1	0.146317	0.303323	5725_0	Proteobacteria
141482	GORG_AG390L21_SAGS-scaffold_1.region001.gbk	0	21903	GORG_SAMEA6075789_SAGS_AG390L21	GORG_AG390L21_SAGS-scaffold_1	88615	gcf_2578	gcc_14	FALSE	FALSE	FALSE	FALSE	TRUE	FALSE	1762.51	1	0.0309474	0.427088	5564_47	Proteobacteria
141484	GORG_AG390M06_SAGS-scaffold_1.region001.gbk	0	21903	GORG_SAMEA6075796_SAGS_AG390M06	GORG_AG390M06_SAGS-scaffold_1	93116	gcf_2578	gcc_14	FALSE	FALSE	FALSE	FALSE	TRUE	FALSE	1762.51	1	0.0210474	0.401808	5593_1	Proteobacteria
141485	GORG_AG390M07_SAGS-scaffold_1.region001.gbk	0	21906	GORG_SAMEA6075797_SAGS_AG390M07	GORG_AG390M07_SAGS-scaffold_1	346917	gcf_2578	gcc_14	FALSE	FALSE	FALSE	FALSE	TRUE	FALSE	1762.51	1	0.0460001	0.422921	5708_1	Proteobacteria
141488	GORG_AG390M14_SAGS-scaffold_6.region001.gbk	1	20276	GORG_SAMEA6075802_SAGS_AG390M14	GORG_AG390M14_SAGS-scaffold_6	41260	gcf_2578	gcc_14	FALSE	FALSE	FALSE	FALSE	TRUE	FALSE	1762.51	1	0.0331181	0.397061	5564_76	Proteobacteria
141489	GORG_AG390M15_SAGS-scaffold_1.region001.gbk	0	21900	GORG_SAMEA6075803_SAGS_AG390M15	GORG_AG390M15_SAGS-scaffold_1	374602	gcf_2578	gcc_14	FALSE	FALSE	FALSE	FALSE	TRUE	FALSE	1762.51	1	0.0678567	0.430269	6027_1	Proteobacteria
141490	GORG_AG390M22_SAGS-scaffold_2.region001.gbk	0	21146	GORG_SAMEA6075809_SAGS_AG390M22	GORG_AG390M22_SAGS-scaffold_2	205928	gcf_1220	gcc_10	FALSE	FALSE	FALSE	FALSE	TRUE	FALSE	1310.14	0.999037	0.206188	0.620351	3964_1	Bacteroidota
141491	GORG_AG390M22_SAGS-scaffold_3.region001.gbk	1	13501	GORG_SAMEA6075809_SAGS_AG390M22	GORG_AG390M22_SAGS-scaffold_3	137173	gcf_1373	gcc_14	FALSE	FALSE	FALSE	FALSE	TRUE	FALSE	1762.51	1	0.190654	0.352621	3964_1	Bacteroidota
141492	GORG_AG390M23_SAGS-scaffold_1.region001.gbk	0	20840	GORG_SAMEA6075810_SAGS_AG390M23	GORG_AG390M23_SAGS-scaffold_1	237857	gcf_3273	gcc_14	FALSE	FALSE	FALSE	FALSE	TRUE	FALSE	1762.51	1	0.164835	0.402568	3969_1	Bacteroidota
141496	GORG_AG390N03_SAGS-scaffold_3.region001.gbk	0	21903	GORG_SAMEA6075812_SAGS_AG390N03	GORG_AG390N03_SAGS-scaffold_3	70362	gcf_2578	gcc_14	FALSE	FALSE	FALSE	FALSE	TRUE	FALSE	1762.51	1	0.0192308	0.407588	5561_1	Proteobacteria
141498	GORG_AG390N06_SAGS-scaffold_3.region001.gbk	0	21903	GORG_SAMEA6075815_SAGS_AG390N06	GORG_AG390N06_SAGS-scaffold_3	54963	gcf_2578	gcc_14	FALSE	FALSE	FALSE	FALSE	TRUE	FALSE	1762.51	1	0.0238047	0.401808	5593_2	Proteobacteria
141499	GORG_AG390N15_SAGS-scaffold_2.region001.gbk	0	25754	GORG_SAMEA6075822_SAGS_AG390N15	GORG_AG390N15_SAGS-scaffold_2	147566	gcf_551	gcc_60	FALSE	FALSE	FALSE	FALSE	FALSE	TRUE	25.3596	0.986513	0.367192	0.632646	4981_1	Proteobacteria
141500	GORG_AG390N15_SAGS-scaffold_4.region001.gbk	0	33366	GORG_SAMEA6075822_SAGS_AG390N15	GORG_AG390N15_SAGS-scaffold_4	139318	gcf_2938	gcc_60	FALSE	FALSE	FALSE	FALSE	FALSE	TRUE	25.3596	0.986513	0.512673	0.701157	4981_1	Proteobacteria
141501	GORG_AG390N17_SAGS-scaffold_6.region001.gbk	0	21903	GORG_SAMEA6075824_SAGS_AG390N17	GORG_AG390N17_SAGS-scaffold_6	48137	gcf_2578	gcc_14	FALSE	FALSE	FALSE	FALSE	TRUE	FALSE	1762.51	1	0.0252891	0.377046	5564_59	Proteobacteria
141503	GORG_AG390N19_SAGS-scaffold_5.region001.gbk	0	21933	GORG_SAMEA6075826_SAGS_AG390N19	GORG_AG390N19_SAGS-scaffold_5	75794	gcf_4296	gcc_14	FALSE	FALSE	FALSE	FALSE	TRUE	FALSE	1762.51	1	0.353916	0.532163	4450_1	Proteobacteria
141505	GORG_AG390O04_SAGS-scaffold_7.region001.gbk	1	16806	GORG_SAMEA6075833_SAGS_AG390O04	GORG_AG390O04_SAGS-scaffold_7	60287	gcf_255	gcc_14	FALSE	FALSE	FALSE	FALSE	TRUE	FALSE	1762.51	1	0.119839	0.361756	5716_1	Proteobacteria
141506	GORG_AG390O06_SAGS-scaffold_2.region001.gbk	0	21939	GORG_SAMEA6075835_SAGS_AG390O06	GORG_AG390O06_SAGS-scaffold_2	77127	gcf_2578	gcc_14	FALSE	FALSE	FALSE	FALSE	TRUE	FALSE	1762.51	1	0.0340365	0.397061	5734_0	Proteobacteria
141507	GORG_AG390O07_SAGS-scaffold_6.region001.gbk	1	18223	GORG_SAMEA6075836_SAGS_AG390O07	GORG_AG390O07_SAGS-scaffold_6	26507	gcf_2578	gcc_14	FALSE	FALSE	FALSE	FALSE	TRUE	FALSE	1762.51	1	0.044843	0.343	5731_0	Proteobacteria
141509	GORG_AG390O16_SAGS-scaffold_1.region001.gbk	0	21906	GORG_SAMEA6075844_SAGS_AG390O16	GORG_AG390O16_SAGS-scaffold_1	121548	gcf_2578	gcc_14	FALSE	FALSE	FALSE	FALSE	TRUE	FALSE	1762.51	1	0.0386751	0.430839	5534_1	Proteobacteria
141511	GORG_AG390O20_SAGS-scaffold_3.region001.gbk	0	21945	GORG_SAMEA6075848_SAGS_AG390O20	GORG_AG390O20_SAGS-scaffold_3	72762	gcf_278	gcc_14	FALSE	FALSE	FALSE	FALSE	TRUE	FALSE	1762.51	1	0.431624	0.441128	4498_1	Proteobacteria
141516	GORG_AG390O23_SAGS-scaffold_15.region001.gbk	1	11564	GORG_SAMEA6075851_SAGS_AG390O23	GORG_AG390O23_SAGS-scaffold_15	17792	gcf_3215	gcc_14	FALSE	FALSE	FALSE	FALSE	TRUE	FALSE	1762.51	1	0.50177	0.680697	3933_4	Bacteroidota
141518	GORG_AG390P06_SAGS-scaffold_3.region001.gbk	0	22095	GORG_SAMEA6075857_SAGS_AG390P06	GORG_AG390P06_SAGS-scaffold_3	65652	gcf_12157	gcc_14	FALSE	FALSE	FALSE	FALSE	TRUE	FALSE	1762.51	1	0.326085	0.385683	951_2	Proteobacteria
141519	GORG_AG390P07_SAGS-scaffold_1.region001.gbk	0	21903	GORG_SAMEA6075858_SAGS_AG390P07	GORG_AG390P07_SAGS-scaffold_1	232894	gcf_2578	gcc_14	FALSE	FALSE	FALSE	FALSE	TRUE	FALSE	1762.51	1	0.0553743	0.329127	5594_0	Proteobacteria
141521	GORG_AG390P11_SAGS-scaffold_9.region001.gbk	1	11491	GORG_SAMEA6075861_SAGS_AG390P11	GORG_AG390P11_SAGS-scaffold_9	39074	gcf_1220	gcc_10	FALSE	FALSE	FALSE	FALSE	TRUE	FALSE	1310.14	0.999037	0.152209	0.594535	3923_1	Bacteroidota
141522	GORG_AG390P14_SAGS-scaffold_1.region001.gbk	0	22468	GORG_SAMEA6075863_SAGS_AG390P14	GORG_AG390P14_SAGS-scaffold_1	138900	gcf_3773	gcc_14	FALSE	FALSE	FALSE	FALSE	TRUE	FALSE	1762.51	1	0.270483	0.408343	3910_1	Bacteroidota
141523	GORG_AG390P15_SAGS-scaffold_5.region001.gbk	0	21176	GORG_SAMEA6075864_SAGS_AG390P15	GORG_AG390P15_SAGS-scaffold_5	51667	gcf_682	gcc_10	FALSE	FALSE	FALSE	FALSE	TRUE	FALSE	1310.14	0.999037	0.444118	0.722552	3933_2	Bacteroidota
141524	GORG_AG404A03_SAGS-scaffold_5.region001.gbk	0	21912	GORG_SAMEA6075359_SAGS_AG404A03	GORG_AG404A03_SAGS-scaffold_5	77894	gcf_2578	gcc_14	FALSE	FALSE	FALSE	FALSE	TRUE	FALSE	1762.51	1	0.100692	0.38462	5482_3	Proteobacteria
141525	GORG_AG404A19_SAGS-scaffold_15.region001.gbk	1	21410	GORG_SAMEA6075369_SAGS_AG404A19	GORG_AG404A19_SAGS-scaffold_15	22911	gcf_4390	gcc_14	FALSE	FALSE	FALSE	FALSE	TRUE	FALSE	1762.51	1	0.385243	0.529403	2092_1	Thermoplasmatota
141526	GORG_AG404A19_SAGS-scaffold_7.region001.gbk	1	11634	GORG_SAMEA6075369_SAGS_AG404A19	GORG_AG404A19_SAGS-scaffold_7	47098	gcf_11936	gcc_14	FALSE	FALSE	FALSE	FALSE	TRUE	FALSE	1762.51	1	0.373499	0.417971	2092_1	Thermoplasmatota
141527	GORG_AG404B04_SAGS-scaffold_18.region001.gbk	1	7524	GORG_SAMEA6075373_SAGS_AG404B04	GORG_AG404B04_SAGS-scaffold_18	7524	gcf_255	gcc_14	FALSE	FALSE	FALSE	FALSE	TRUE	FALSE	1762.51	1	0.148218	0.212135	5480_2	Proteobacteria
141529	GORG_AG404B10_SAGS-scaffold_10.region001.gbk	0	20891	GORG_SAMEA6075378_SAGS_AG404B10	GORG_AG404B10_SAGS-scaffold_10	55901	gcf_1148	gcc_14	FALSE	FALSE	FALSE	FALSE	TRUE	FALSE	1762.51	1	0.521495	0.730051	1471_1	Verrucomicrobiota
141530	GORG_AG404B10_SAGS-scaffold_2.region001.gbk	0	21872	GORG_SAMEA6075378_SAGS_AG404B10	GORG_AG404B10_SAGS-scaffold_2	85115	gcf_8048	gcc_24	FALSE	FALSE	FALSE	FALSE	TRUE	FALSE	40.4081	0.990366	0.404996	0.619273	1471_1	Verrucomicrobiota
141531	GORG_AG404B10_SAGS-scaffold_56.region001.gbk	1	16065	GORG_SAMEA6075378_SAGS_AG404B10	GORG_AG404B10_SAGS-scaffold_56	16065	gcf_3021	gcc_92	FALSE	FALSE	FALSE	TRUE	FALSE	FALSE	201.816	1	0.138752	0.163582	1471_1	Verrucomicrobiota
141532	GORG_AG404B10_SAGS-scaffold_57.region001.gbk	1	16033	GORG_SAMEA6075378_SAGS_AG404B10	GORG_AG404B10_SAGS-scaffold_57	16033	gcf_4785	gcc_17	FALSE	FALSE	FALSE	TRUE	FALSE	FALSE	106.013	0.998073	0.0932764	0.133955	1471_1	Verrucomicrobiota
141533	GORG_AG404B10_SAGS-scaffold_83.region001.gbk	1	8092	GORG_SAMEA6075378_SAGS_AG404B10	GORG_AG404B10_SAGS-scaffold_83	8092	gcf_1446	gcc_8	FALSE	FALSE	TRUE	FALSE	FALSE	FALSE	112.516	0.998073	1.11022e-16	0.606375	1471_1	Verrucomicrobiota
141534	GORG_AG404B13_SAGS-scaffold_28.region001.gbk	1	11778	GORG_SAMEA6075380_SAGS_AG404B13	GORG_AG404B13_SAGS-scaffold_28	11778	gcf_1420	gcc_14	FALSE	FALSE	FALSE	FALSE	TRUE	FALSE	1762.51	1	0.115366	0.182038	5110_1	Proteobacteria
141535	GORG_AG404B14_SAGS-scaffold_13.region001.gbk	0	21942	GORG_SAMEA6075381_SAGS_AG404B14	GORG_AG404B14_SAGS-scaffold_13	30969	gcf_2578	gcc_14	FALSE	FALSE	FALSE	FALSE	TRUE	FALSE	1762.51	1	0.0879149	0.397061	5447_1	Proteobacteria
141536	GORG_AG404B19_SAGS-scaffold_12.region001.gbk	0	10228	GORG_SAMEA6075386_SAGS_AG404B19	GORG_AG404B19_SAGS-scaffold_12	35298	gcf_501	gcc_13	FALSE	FALSE	TRUE	FALSE	FALSE	FALSE	1523.6	0.984586	0.109561	0.710296	2842_0	Cyanobacteria
141537	GORG_AG404B19_SAGS-scaffold_2.region001.gbk	0	10216	GORG_SAMEA6075386_SAGS_AG404B19	GORG_AG404B19_SAGS-scaffold_2	107863	gcf_5900	gcc_29	FALSE	FALSE	TRUE	FALSE	FALSE	FALSE	12.9897	0.968208	0.304519	0.467755	2842_0	Cyanobacteria
141539	GORG_AG404C02_SAGS-scaffold_10.region001.gbk	1	18779	GORG_SAMEA6075390_SAGS_AG404C02	GORG_AG404C02_SAGS-scaffold_10	45166	gcf_2578	gcc_14	FALSE	FALSE	FALSE	FALSE	TRUE	FALSE	1762.51	1	0.112577	0.378276	5449_1	Proteobacteria
141540	GORG_AG404C04_SAGS-scaffold_16.region001.gbk	1	18433	GORG_SAMEA6075392_SAGS_AG404C04	GORG_AG404C04_SAGS-scaffold_16	18454	gcf_2578	gcc_14	FALSE	FALSE	FALSE	FALSE	TRUE	FALSE	1762.51	1	0.104706	0.385951	5469_0	Proteobacteria
141543	GORG_AG404C08_SAGS-scaffold_38.region001.gbk	1	5486	GORG_SAMEA6075394_SAGS_AG404C08	GORG_AG404C08_SAGS-scaffold_38	5486	gcf_3814	gcc_14	FALSE	FALSE	FALSE	FALSE	TRUE	FALSE	1762.51	1	0.214768	0.561905	3867_2	Bacteroidota
141544	GORG_AG404C08_SAGS-scaffold_7.region001.gbk	0	21167	GORG_SAMEA6075394_SAGS_AG404C08	GORG_AG404C08_SAGS-scaffold_7	67370	gcf_682	gcc_10	FALSE	FALSE	FALSE	FALSE	TRUE	FALSE	1310.14	0.999037	0.355191	0.73603	3867_2	Bacteroidota
141546	GORG_AG404D14_SAGS-scaffold_21.region001.gbk	1	19387	GORG_SAMEA6075412_SAGS_AG404D14	GORG_AG404D14_SAGS-scaffold_21	24789	gcf_2694	gcc_10	FALSE	FALSE	FALSE	FALSE	TRUE	FALSE	1310.14	0.999037	0.0334047	0.631395	4221_24	Cyanobacteria
141548	GORG_AG404D14_SAGS-scaffold_4.region001.gbk	0	10216	GORG_SAMEA6075412_SAGS_AG404D14	GORG_AG404D14_SAGS-scaffold_4	100817	gcf_2377	gcc_13	FALSE	FALSE	TRUE	FALSE	FALSE	FALSE	1523.6	0.984586	0	0.65042	4221_24	Cyanobacteria
141549	GORG_AG404E19_SAGS-scaffold_2.region001.gbk	0	20909	GORG_SAMEA6075428_SAGS_AG404E19	GORG_AG404E19_SAGS-scaffold_2	146658	gcf_444	gcc_14	FALSE	FALSE	FALSE	FALSE	TRUE	FALSE	1762.51	1	0	0.66494	4218_1	Cyanobacteria
141550	GORG_AG404E19_SAGS-scaffold_4.region001.gbk	0	21212	GORG_SAMEA6075428_SAGS_AG404E19	GORG_AG404E19_SAGS-scaffold_4	73565	gcf_1114	gcc_10	FALSE	FALSE	FALSE	FALSE	TRUE	FALSE	1310.14	0.999037	0	0.770932	4218_1	Cyanobacteria
141551	GORG_AG404E19_SAGS-scaffold_6.region001.gbk	0	21284	GORG_SAMEA6075428_SAGS_AG404E19	GORG_AG404E19_SAGS-scaffold_6	65879	gcf_41	gcc_10	FALSE	FALSE	FALSE	FALSE	TRUE	FALSE	1310.14	0.999037	0.0220886	0.656931	4218_1	Cyanobacteria
141552	GORG_AG404E19_SAGS-scaffold_8.region001.gbk	0	10216	GORG_SAMEA6075428_SAGS_AG404E19	GORG_AG404E19_SAGS-scaffold_8	48437	gcf_2377	gcc_13	FALSE	FALSE	TRUE	FALSE	FALSE	FALSE	1523.6	0.984586	0	0.65042	4218_1	Cyanobacteria
141553	GORG_AG404F06_SAGS-scaffold_4.region001.gbk	0	21209	GORG_SAMEA6075436_SAGS_AG404F06	GORG_AG404F06_SAGS-scaffold_4	96114	gcf_682	gcc_10	FALSE	FALSE	FALSE	FALSE	TRUE	FALSE	1310.14	0.999037	0.349219	0.727393	3857_1	Bacteroidota
141554	GORG_AG404F06_SAGS-scaffold_8.region001.gbk	1	13492	GORG_SAMEA6075436_SAGS_AG404F06	GORG_AG404F06_SAGS-scaffold_8	82418	gcf_459	gcc_14	FALSE	FALSE	FALSE	FALSE	TRUE	FALSE	1762.51	1	0.367694	0.623601	3857_1	Bacteroidota
141555	GORG_AG404F07_SAGS-scaffold_2.region001.gbk	1	15715	GORG_SAMEA6075437_SAGS_AG404F07	GORG_AG404F07_SAGS-scaffold_2	104308	gcf_3266	gcc_14	FALSE	FALSE	FALSE	FALSE	TRUE	FALSE	1762.51	1	0.427922	0.565645	2197_2	Thermoplasmatota
141556	GORG_AG404F09_SAGS-scaffold_6.region001.gbk	1	50295	GORG_SAMEA6075439_SAGS_AG404F09	GORG_AG404F09_SAGS-scaffold_6	121615	gcf_753	gcc_92	TRUE	FALSE	FALSE	FALSE	FALSE	TRUE	201.816	1	0.202026	0.249098	2258_1	SAR324
141557	GORG_AG404G18_SAGS-scaffold_9.region001.gbk	1	20516	GORG_SAMEA6075455_SAGS_AG404G18	GORG_AG404G18_SAGS-scaffold_9	55226	gcf_6290	gcc_14	FALSE	FALSE	FALSE	FALSE	TRUE	FALSE	1762.51	1	0.204848	0.494	6179_4	Proteobacteria
141559	GORG_AG404J17_SAGS-scaffold_21.region001.gbk	1	25652	GORG_SAMEA6075488_SAGS_AG404J17	GORG_AG404J17_SAGS-scaffold_21	25711	gcf_753	gcc_92	TRUE	FALSE	FALSE	FALSE	FALSE	TRUE	201.816	1	0.16687	0.293326	2259_1	SAR324
141560	GORG_AG404J20_SAGS-scaffold_1.region001.gbk	0	21900	GORG_SAMEA6075491_SAGS_AG404J20	GORG_AG404J20_SAGS-scaffold_1	197147	gcf_2578	gcc_14	FALSE	FALSE	FALSE	FALSE	TRUE	FALSE	1762.51	1	0.0638587	0.427088	5767_0	Proteobacteria
141561	GORG_AG404K13_SAGS-scaffold_1.region001.gbk	0	41188	GORG_SAMEA6075502_SAGS_AG404K13	GORG_AG404K13_SAGS-scaffold_1	122851	gcf_13327	gcc_47	FALSE	TRUE	FALSE	FALSE	FALSE	FALSE	5.93136	0.7158	0.412032	0.675686	2683_0	Proteobacteria
141562	GORG_AG404K13_SAGS-scaffold_10.region001.gbk	1	41827	GORG_SAMEA6075502_SAGS_AG404K13	GORG_AG404K13_SAGS-scaffold_10	45060	gcf_10929	gcc_17	FALSE	FALSE	FALSE	TRUE	FALSE	FALSE	106.013	0.998073	0.355981	0.405131	2683_0	Proteobacteria
141563	GORG_AG404K13_SAGS-scaffold_8.region001.gbk	1	35451	GORG_SAMEA6075502_SAGS_AG404K13	GORG_AG404K13_SAGS-scaffold_8	55535	gcf_13699	gcc_17	FALSE	FALSE	FALSE	TRUE	FALSE	FALSE	106.013	0.998073	0.244752	0.27168	2683_0	Proteobacteria
141564	GORG_AG404K16_SAGS-scaffold_2.region001.gbk	0	22537	GORG_SAMEA6075504_SAGS_AG404K16	GORG_AG404K16_SAGS-scaffold_2	107135	gcf_2567	gcc_14	FALSE	FALSE	FALSE	FALSE	TRUE	FALSE	1762.51	1	0.366503	0.634491	2062_1	Thermoplasmatota
141565	GORG_AG404K16_SAGS-scaffold_4.region001.gbk	0	20996	GORG_SAMEA6075504_SAGS_AG404K16	GORG_AG404K16_SAGS-scaffold_4	93044	gcf_760	gcc_14	FALSE	FALSE	FALSE	FALSE	TRUE	FALSE	1762.51	1	0.299933	0.41993	2062_1	Thermoplasmatota
141566	GORG_AG404L13_SAGS-scaffold_9.region001.gbk	1	19673	GORG_SAMEA6075514_SAGS_AG404L13	GORG_AG404L13_SAGS-scaffold_9	56872	gcf_2578	gcc_14	FALSE	FALSE	FALSE	FALSE	TRUE	FALSE	1762.51	1	0.0650367	0.390964	5493_42	Proteobacteria
141567	GORG_AG404L15_SAGS-scaffold_17.region001.gbk	1	17689	GORG_SAMEA6075515_SAGS_AG404L15	GORG_AG404L15_SAGS-scaffold_17	23201	gcf_499	gcc_10	FALSE	FALSE	FALSE	FALSE	TRUE	FALSE	1310.14	0.999037	0.206273	0.70692	4317_0	Cyanobacteria
141568	GORG_AG404L15_SAGS-scaffold_19.region001.gbk	1	15716	GORG_SAMEA6075515_SAGS_AG404L15	GORG_AG404L15_SAGS-scaffold_19	22680	gcf_444	gcc_14	FALSE	FALSE	FALSE	FALSE	TRUE	FALSE	1762.51	1	0.0698389	0.648529	4317_0	Cyanobacteria
141570	GORG_AG404M02_SAGS-scaffold_1.region001.gbk	0	22053	GORG_SAMEA6075523_SAGS_AG404M02	GORG_AG404M02_SAGS-scaffold_1	285710	gcf_378	gcc_14	FALSE	FALSE	FALSE	FALSE	TRUE	FALSE	1762.51	1	0.101067	0.215063	4745_1	Proteobacteria
141571	GORG_AG404M02_SAGS-scaffold_2.region001.gbk	0	26826	GORG_SAMEA6075523_SAGS_AG404M02	GORG_AG404M02_SAGS-scaffold_2	212677	gcf_3249	gcc_24	FALSE	FALSE	FALSE	FALSE	TRUE	FALSE	40.4081	0.990366	0.226486	0.461036	4745_1	Proteobacteria
141572	GORG_AG404N13_SAGS-scaffold_4.region001.gbk	0	21909	GORG_SAMEA6075543_SAGS_AG404N13	GORG_AG404N13_SAGS-scaffold_4	82853	gcf_2578	gcc_14	FALSE	FALSE	FALSE	FALSE	TRUE	FALSE	1762.51	1	0.109399	0.428932	5512_2	Proteobacteria
141573	GORG_AG404N20_SAGS-scaffold_1.region001.gbk	0	21017	GORG_SAMEA6075547_SAGS_AG404N20	GORG_AG404N20_SAGS-scaffold_1	547216	gcf_1311	gcc_14	FALSE	FALSE	FALSE	FALSE	TRUE	FALSE	1762.51	1	0.480818	0.515676	2092_2	Thermoplasmatota
141575	GORG_AG404N23_SAGS-scaffold_9.region001.gbk	0	22000	GORG_SAMEA6075549_SAGS_AG404N23	GORG_AG404N23_SAGS-scaffold_9	42247	gcf_5002	gcc_14	FALSE	FALSE	FALSE	FALSE	TRUE	FALSE	1762.51	1	0.277908	0.339784	4657_2	Proteobacteria
141576	GORG_AG404O05_SAGS-scaffold_6.region001.gbk	0	21909	GORG_SAMEA6075551_SAGS_AG404O05	GORG_AG404O05_SAGS-scaffold_6	70943	gcf_2578	gcc_14	FALSE	FALSE	FALSE	FALSE	TRUE	FALSE	1762.51	1	0.0823713	0.437653	5484_0	Proteobacteria
141577	GORG_AG404O15_SAGS-scaffold_1.region001.gbk	0	10216	GORG_SAMEA6075558_SAGS_AG404O15	GORG_AG404O15_SAGS-scaffold_1	133767	gcf_2377	gcc_13	FALSE	FALSE	TRUE	FALSE	FALSE	FALSE	1523.6	0.984586	0	0.65042	4221_4	Cyanobacteria
141580	GORG_AG404O15_SAGS-scaffold_5.region001.gbk	0	20909	GORG_SAMEA6075558_SAGS_AG404O15	GORG_AG404O15_SAGS-scaffold_5	86635	gcf_444	gcc_14	FALSE	FALSE	FALSE	FALSE	TRUE	FALSE	1762.51	1	0	0.66494	4221_4	Cyanobacteria
141581	GORG_AG404O17_SAGS-scaffold_3.region001.gbk	0	21894	GORG_SAMEA6075559_SAGS_AG404O17	GORG_AG404O17_SAGS-scaffold_3	118114	gcf_2578	gcc_14	FALSE	FALSE	FALSE	FALSE	TRUE	FALSE	1762.51	1	0.0396278	0.407091	5772_33	Proteobacteria
141582	GORG_AG404O23_SAGS-scaffold_8.region001.gbk	1	20140	GORG_SAMEA6075563_SAGS_AG404O23	GORG_AG404O23_SAGS-scaffold_8	29315	gcf_2578	gcc_14	FALSE	FALSE	FALSE	FALSE	TRUE	FALSE	1762.51	1	0.0293813	0.390964	5666_0	Proteobacteria
141583	GORG_AG404P07_SAGS-scaffold_5.region001.gbk	1	15925	GORG_SAMEA6075568_SAGS_AG404P07	GORG_AG404P07_SAGS-scaffold_5	61084	gcf_255	gcc_14	FALSE	FALSE	FALSE	FALSE	TRUE	FALSE	1762.51	1	0.118463	0.355321	5659_1	Proteobacteria
141585	GORG_AG404P13_SAGS-scaffold_1.region001.gbk	0	21903	GORG_SAMEA6075573_SAGS_AG404P13	GORG_AG404P13_SAGS-scaffold_1	229549	gcf_2578	gcc_14	FALSE	FALSE	FALSE	FALSE	TRUE	FALSE	1762.51	1	0.0914707	0.423649	5491_3	Proteobacteria
141586	GORG_AG404P15_SAGS-scaffold_1.region001.gbk	0	20924	GORG_SAMEA6075575_SAGS_AG404P15	GORG_AG404P15_SAGS-scaffold_1	208563	gcf_444	gcc_14	FALSE	FALSE	FALSE	FALSE	TRUE	FALSE	1762.51	1	0.00307692	0.674351	4304_0	Cyanobacteria
141587	GORG_AG404P15_SAGS-scaffold_27.region001.gbk	1	6989	GORG_SAMEA6075575_SAGS_AG404P15	GORG_AG404P15_SAGS-scaffold_27	7810	gcf_12835	gcc_13	FALSE	FALSE	TRUE	FALSE	FALSE	FALSE	1523.6	0.984586	0.152209	0.574372	4304_0	Cyanobacteria
141588	GORG_AG404P15_SAGS-scaffold_4.region001.gbk	0	21197	GORG_SAMEA6075575_SAGS_AG404P15	GORG_AG404P15_SAGS-scaffold_4	94017	gcf_1114	gcc_10	FALSE	FALSE	FALSE	FALSE	TRUE	FALSE	1310.14	0.999037	0.0169344	0.759288	4304_0	Cyanobacteria
141591	GORG_AG410A05_SAGS-scaffold_2.region001.gbk	0	21287	GORG_SAMEA6076051_SAGS_AG410A05	GORG_AG410A05_SAGS-scaffold_2	90501	gcf_648	gcc_10	FALSE	FALSE	FALSE	FALSE	TRUE	FALSE	1310.14	0.999037	0.0838239	0.749225	4373_0	Cyanobacteria
141593	GORG_AG410A18_SAGS-scaffold_4.region001.gbk	1	20859	GORG_SAMEA6076053_SAGS_AG410A18	GORG_AG410A18_SAGS-scaffold_4	43751	gcf_2578	gcc_14	FALSE	FALSE	FALSE	FALSE	TRUE	FALSE	1762.51	1	0.0432753	0.347014	5564_1	Proteobacteria
141594	GORG_AG410B17_SAGS-scaffold_1.region001.gbk	0	20816	GORG_SAMEA6076059_SAGS_AG410B17	GORG_AG410B17_SAGS-scaffold_1	155335	gcf_2457	gcc_14	FALSE	FALSE	FALSE	FALSE	TRUE	FALSE	1762.51	1	0.344897	0.791937	1497_1	Proteobacteria
141595	GORG_AG410D23_SAGS-scaffold_3.region001.gbk	1	18339	GORG_SAMEA6076075_SAGS_AG410D23	GORG_AG410D23_SAGS-scaffold_3	30414	gcf_13204	gcc_14	FALSE	FALSE	FALSE	FALSE	TRUE	FALSE	1762.51	1	0.158623	0.326229	5465_1	Proteobacteria
141596	GORG_AG410E14_SAGS-scaffold_3.region001.gbk	1	12014	GORG_SAMEA6076078_SAGS_AG410E14	GORG_AG410E14_SAGS-scaffold_3	34766	gcf_929	gcc_14	FALSE	FALSE	FALSE	FALSE	TRUE	FALSE	1762.51	1	0.137201	0.632215	5564_53	Proteobacteria
141598	GORG_AG410G14_SAGS-scaffold_41.region001.gbk	1	10792	GORG_SAMEA6076099_SAGS_AG410G14	GORG_AG410G14_SAGS-scaffold_41	10792	gcf_1495	gcc_108	FALSE	FALSE	FALSE	FALSE	TRUE	FALSE	8.07802	0.684008	1.11022e-16	0.640921	2442_2	Actinobacteriota
141599	GORG_AG410J22_SAGS-scaffold_23.region001.gbk	1	7520	GORG_SAMEA6076116_SAGS_AG410J22	GORG_AG410J22_SAGS-scaffold_23	22948	gcf_4205	gcc_8	FALSE	FALSE	TRUE	FALSE	FALSE	FALSE	112.516	0.998073	1.11022e-16	0.634491	140_0	Myxococcota
141600	GORG_AG410J22_SAGS-scaffold_6.region001.gbk	1	39661	GORG_SAMEA6076116_SAGS_AG410J22	GORG_AG410J22_SAGS-scaffold_6	55765	gcf_2708	gcc_92	FALSE	FALSE	FALSE	FALSE	FALSE	TRUE	201.816	1	0.212687	0.305685	140_0	Myxococcota
141601	GORG_AG410K05_SAGS-scaffold_6.region001.gbk	0	21906	GORG_SAMEA6076117_SAGS_AG410K05	GORG_AG410K05_SAGS-scaffold_6	63531	gcf_2578	gcc_14	FALSE	FALSE	FALSE	FALSE	TRUE	FALSE	1762.51	1	0.0496835	0.422921	5620_1	Proteobacteria
141602	GORG_AG410K11_SAGS-scaffold_17.region001.gbk	1	29251	GORG_SAMEA6076119_SAGS_AG410K11	GORG_AG410K11_SAGS-scaffold_17	57842	gcf_6554	gcc_154	FALSE	FALSE	FALSE	FALSE	FALSE	TRUE	1.18512	0.33526	0.234629	0.798653	1407_1	Planctomycetota
141603	GORG_AG410K11_SAGS-scaffold_19.region001.gbk	1	32465	GORG_SAMEA6076119_SAGS_AG410K11	GORG_AG410K11_SAGS-scaffold_19	51967	gcf_6879	gcc_23	FALSE	FALSE	FALSE	FALSE	FALSE	TRUE	0.0554946	0.0578035	0.228533	0.736773	1407_1	Planctomycetota
141605	GORG_AG410K11_SAGS-scaffold_5.region001.gbk	0	43507	GORG_SAMEA6076119_SAGS_AG410K11	GORG_AG410K11_SAGS-scaffold_5	101635	gcf_8414	gcc_17	FALSE	FALSE	FALSE	TRUE	FALSE	FALSE	106.013	0.998073	0.529107	0.690153	1407_1	Planctomycetota
141606	GORG_AG410K11_SAGS-scaffold_7.region001.gbk	0	22004	GORG_SAMEA6076119_SAGS_AG410K11	GORG_AG410K11_SAGS-scaffold_7	90750	gcf_5099	gcc_24	FALSE	FALSE	FALSE	FALSE	TRUE	FALSE	40.4081	0.990366	0.153648	0.685406	1407_1	Planctomycetota
141607	GORG_AG410K17_SAGS-scaffold_2.region001.gbk	0	10780	GORG_SAMEA6076123_SAGS_AG410K17	GORG_AG410K17_SAGS-scaffold_2	73237	gcf_2767	gcc_8	FALSE	FALSE	TRUE	FALSE	FALSE	FALSE	112.516	0.998073	0.4224	0.424921	3945_1	Bacteroidota
141608	GORG_AG410K17_SAGS-scaffold_2.region002.gbk	0	21137	GORG_SAMEA6076123_SAGS_AG410K17	GORG_AG410K17_SAGS-scaffold_2	73237	gcf_682	gcc_10	FALSE	FALSE	FALSE	FALSE	TRUE	FALSE	1310.14	0.999037	0.365346	0.743561	3945_1	Bacteroidota
141610	GORG_AG410L19_SAGS-scaffold_4.region001.gbk	0	21906	GORG_SAMEA6076134_SAGS_AG410L19	GORG_AG410L19_SAGS-scaffold_4	97289	gcf_2578	gcc_14	FALSE	FALSE	FALSE	FALSE	TRUE	FALSE	1762.51	1	0.00371747	0.417583	5622_0	Proteobacteria
141612	GORG_AG410M07_SAGS-scaffold_1.region001.gbk	0	21903	GORG_SAMEA6076139_SAGS_AG410M07	GORG_AG410M07_SAGS-scaffold_1	54289	gcf_2578	gcc_14	FALSE	FALSE	FALSE	FALSE	TRUE	FALSE	1762.51	1	0.122136	0.354512	5420_1	Proteobacteria
141614	GORG_AG410O02_SAGS-scaffold_1.region001.gbk	1	20091	GORG_SAMEA6076153_SAGS_AG410O02	GORG_AG410O02_SAGS-scaffold_1	186022	gcf_2578	gcc_14	FALSE	FALSE	FALSE	FALSE	TRUE	FALSE	1762.51	1	0.0044843	0.360327	5564_15	Proteobacteria
141615	GORG_AG410O08_SAGS-scaffold_3.region001.gbk	1	21649	GORG_SAMEA6076158_SAGS_AG410O08	GORG_AG410O08_SAGS-scaffold_3	48791	gcf_2578	gcc_14	FALSE	FALSE	FALSE	FALSE	TRUE	FALSE	1762.51	1	0.0939114	0.426256	4638_0	Proteobacteria
141617	GORG_AG410P15_SAGS-scaffold_7.region001.gbk	1	17166	GORG_SAMEA6076166_SAGS_AG410P15	GORG_AG410P15_SAGS-scaffold_7	60368	gcf_2578	gcc_14	FALSE	FALSE	FALSE	FALSE	TRUE	FALSE	1762.51	1	0.0635531	0.372857	5249_1	Proteobacteria
141619	GORG_AG414A03_SAGS-scaffold_5.region001.gbk	0	21915	GORG_SAMEA6075873_SAGS_AG414A03	GORG_AG414A03_SAGS-scaffold_5	77554	gcf_2578	gcc_14	FALSE	FALSE	FALSE	FALSE	TRUE	FALSE	1762.51	1	0.109693	0.401808	5265_2	Proteobacteria
141623	GORG_AG414A11_SAGS-scaffold_6.region001.gbk	1	18294	GORG_SAMEA6075879_SAGS_AG414A11	GORG_AG414A11_SAGS-scaffold_6	25494	gcf_378	gcc_14	FALSE	FALSE	FALSE	FALSE	TRUE	FALSE	1762.51	1	0.138265	0.217401	4758_0	Proteobacteria
141624	GORG_AG414A23_SAGS-scaffold_15.region001.gbk	1	16182	GORG_SAMEA6075883_SAGS_AG414A23	GORG_AG414A23_SAGS-scaffold_15	19490	gcf_255	gcc_14	FALSE	FALSE	FALSE	FALSE	TRUE	FALSE	1762.51	1	0.127822	0.326229	5765_1	Proteobacteria
141626	GORG_AG414B08_SAGS-scaffold_10.region001.gbk	0	21942	GORG_SAMEA6075887_SAGS_AG414B08	GORG_AG414B08_SAGS-scaffold_10	50841	gcf_2578	gcc_14	FALSE	FALSE	FALSE	FALSE	TRUE	FALSE	1762.51	1	0.0780669	0.405449	5452_6	Proteobacteria
141627	GORG_AG414B09_SAGS-scaffold_9.region001.gbk	1	29299	GORG_SAMEA6075888_SAGS_AG414B09	GORG_AG414B09_SAGS-scaffold_9	34925	gcf_8928	gcc_77	FALSE	FALSE	FALSE	FALSE	FALSE	TRUE	42.7152	0.965318	0.486906	0.616235	2753_2	Crenarchaeota
141628	GORG_AG414B10_SAGS-scaffold_7.region001.gbk	0	21903	GORG_SAMEA6075889_SAGS_AG414B10	GORG_AG414B10_SAGS-scaffold_7	56314	gcf_2578	gcc_14	FALSE	FALSE	FALSE	FALSE	TRUE	FALSE	1762.51	1	0.0874328	0.417583	5493_46	Proteobacteria
141629	GORG_AG414B15_SAGS-scaffold_3.region001.gbk	1	26860	GORG_SAMEA6075893_SAGS_AG414B15	GORG_AG414B15_SAGS-scaffold_3	102996	gcf_1370	gcc_92	FALSE	FALSE	FALSE	FALSE	FALSE	TRUE	201.816	1	0.341434	0.503915	5264_1	Proteobacteria
141630	GORG_AG414B15_SAGS-scaffold_4.region001.gbk	0	21670	GORG_SAMEA6075893_SAGS_AG414B15	GORG_AG414B15_SAGS-scaffold_4	75122	gcf_2578	gcc_14	FALSE	FALSE	FALSE	FALSE	TRUE	FALSE	1762.51	1	0.0894666	0.401808	5264_1	Proteobacteria
141633	GORG_AG414C16_SAGS-scaffold_1.region001.gbk	0	20726	GORG_SAMEA6075904_SAGS_AG414C16	GORG_AG414C16_SAGS-scaffold_1	190557	gcf_8089	gcc_20	FALSE	FALSE	FALSE	FALSE	FALSE	TRUE	23.3858	0.908478	0.607357	0.700799	6178_1	Proteobacteria
141634	GORG_AG414C19_SAGS-scaffold_9.region001.gbk	0	21903	GORG_SAMEA6075905_SAGS_AG414C19	GORG_AG414C19_SAGS-scaffold_9	41790	gcf_2578	gcc_14	FALSE	FALSE	FALSE	FALSE	TRUE	FALSE	1762.51	1	0.0612922	0.438086	5597_1	Proteobacteria
141635	GORG_AG414C21_SAGS-scaffold_23.region001.gbk	1	22188	GORG_SAMEA6075906_SAGS_AG414C21	GORG_AG414C21_SAGS-scaffold_23	23785	gcf_756	gcc_84	FALSE	FALSE	FALSE	FALSE	FALSE	TRUE	74.2455	0.998073	0.282509	0.560519	3305_1	Proteobacteria
141636	GORG_AG414C21_SAGS-scaffold_42.region001.gbk	1	12278	GORG_SAMEA6075906_SAGS_AG414C21	GORG_AG414C21_SAGS-scaffold_42	12278	gcf_630	gcc_14	FALSE	FALSE	FALSE	FALSE	TRUE	FALSE	1762.51	1	0.242765	0.349272	3305_1	Proteobacteria
141637	GORG_AG414D07_SAGS-scaffold_3.region001.gbk	1	21326	GORG_SAMEA6075909_SAGS_AG414D07	GORG_AG414D07_SAGS-scaffold_3	161616	gcf_2578	gcc_14	FALSE	FALSE	FALSE	FALSE	TRUE	FALSE	1762.51	1	0.0615996	0.440991	5793_0	Proteobacteria
141640	GORG_AG414F13_SAGS-scaffold_2.region001.gbk	1	12882	GORG_SAMEA6075934_SAGS_AG414F13	GORG_AG414F13_SAGS-scaffold_2	105362	gcf_255	gcc_14	FALSE	FALSE	FALSE	FALSE	TRUE	FALSE	1762.51	1	0.146317	0.303323	5861_0	Proteobacteria
141641	GORG_AG414G02_SAGS-scaffold_1.region001.gbk	0	21951	GORG_SAMEA6075939_SAGS_AG414G02	GORG_AG414G02_SAGS-scaffold_1	150394	gcf_107	gcc_14	FALSE	FALSE	FALSE	FALSE	TRUE	FALSE	1762.51	1	0.405342	0.439723	5118_25	Proteobacteria
141643	GORG_AG414I06_SAGS-scaffold_1.region001.gbk	0	21912	GORG_SAMEA6075956_SAGS_AG414I06	GORG_AG414I06_SAGS-scaffold_1	113378	gcf_2578	gcc_14	FALSE	FALSE	FALSE	FALSE	TRUE	FALSE	1762.51	1	0.0678135	0.401808	5230_1	Proteobacteria
141644	GORG_AG414I09_SAGS-scaffold_3.region001.gbk	0	10726	GORG_SAMEA6075959_SAGS_AG414I09	GORG_AG414I09_SAGS-scaffold_3	65796	gcf_11021	gcc_13	FALSE	FALSE	TRUE	FALSE	FALSE	FALSE	1523.6	0.984586	0.420109	0.789462	5794_0	Proteobacteria
141645	GORG_AG414I09_SAGS-scaffold_9.region001.gbk	1	16605	GORG_SAMEA6075959_SAGS_AG414I09	GORG_AG414I09_SAGS-scaffold_9	29566	gcf_255	gcc_14	FALSE	FALSE	FALSE	FALSE	TRUE	FALSE	1762.51	1	0.192133	0.402978	5794_0	Proteobacteria
141646	GORG_AG414I13_SAGS-scaffold_1.region001.gbk	1	18715	GORG_SAMEA6075962_SAGS_AG414I13	GORG_AG414I13_SAGS-scaffold_1	77452	gcf_255	gcc_14	FALSE	FALSE	FALSE	FALSE	TRUE	FALSE	1762.51	1	0.100562	0.291479	5509_0	Proteobacteria
141647	GORG_AG414I15_SAGS-scaffold_3.region001.gbk	0	21900	GORG_SAMEA6075964_SAGS_AG414I15	GORG_AG414I15_SAGS-scaffold_3	110375	gcf_2578	gcc_14	FALSE	FALSE	FALSE	FALSE	TRUE	FALSE	1762.51	1	0.0642577	0.442016	6036_1	Proteobacteria
141649	GORG_AG414J16_SAGS-scaffold_5.region001.gbk	0	21900	GORG_SAMEA6075975_SAGS_AG414J16	GORG_AG414J16_SAGS-scaffold_5	63051	gcf_2578	gcc_14	FALSE	FALSE	FALSE	FALSE	TRUE	FALSE	1762.51	1	0.124138	0.379508	5472_0	Proteobacteria
141650	GORG_AG414K04_SAGS-scaffold_1.region001.gbk	0	21942	GORG_SAMEA6075981_SAGS_AG414K04	GORG_AG414K04_SAGS-scaffold_1	205447	gcf_2578	gcc_14	FALSE	FALSE	FALSE	FALSE	TRUE	FALSE	1762.51	1	0.0631833	0.347788	5395_0	Proteobacteria
141651	GORG_AG414K15_SAGS-scaffold_14.region001.gbk	1	8611	GORG_SAMEA6075987_SAGS_AG414K15	GORG_AG414K15_SAGS-scaffold_14	8611	gcf_56	gcc_14	FALSE	FALSE	FALSE	FALSE	TRUE	FALSE	1762.51	1	0.0483871	0.151109	5493_18	Proteobacteria
141653	GORG_AG414L03_SAGS-scaffold_1.region001.gbk	0	21906	GORG_SAMEA6075992_SAGS_AG414L03	GORG_AG414L03_SAGS-scaffold_1	121704	gcf_2578	gcc_14	FALSE	FALSE	FALSE	FALSE	TRUE	FALSE	1762.51	1	0.0907502	0.438086	5597_4	Proteobacteria
141654	GORG_AG414L04_SAGS-scaffold_2.region001.gbk	0	21900	GORG_SAMEA6075993_SAGS_AG414L04	GORG_AG414L04_SAGS-scaffold_2	152802	gcf_2578	gcc_14	FALSE	FALSE	FALSE	FALSE	TRUE	FALSE	1762.51	1	0.148915	0.397061	5486_2	Proteobacteria
141656	GORG_AG414M06_SAGS-scaffold_4.region001.gbk	0	21903	GORG_SAMEA6076007_SAGS_AG414M06	GORG_AG414M06_SAGS-scaffold_4	106316	gcf_2578	gcc_14	FALSE	FALSE	FALSE	FALSE	TRUE	FALSE	1762.51	1	0.106298	0.433056	5491_2	Proteobacteria
141657	GORG_AG414M07_SAGS-scaffold_4.region001.gbk	1	11668	GORG_SAMEA6076008_SAGS_AG414M07	GORG_AG414M07_SAGS-scaffold_4	35469	gcf_929	gcc_14	FALSE	FALSE	FALSE	FALSE	TRUE	FALSE	1762.51	1	0.156565	0.632215	5221_1	Proteobacteria
141659	GORG_AG414M13_SAGS-scaffold_2.region001.gbk	0	23556	GORG_SAMEA6076012_SAGS_AG414M13	GORG_AG414M13_SAGS-scaffold_2	102307	gcf_1015	gcc_55	FALSE	FALSE	FALSE	FALSE	FALSE	TRUE	102.572	1	0.529331	0.778551	3002_1	Actinobacteriota
141660	GORG_AG414M23_SAGS-scaffold_2.region001.gbk	1	17098	GORG_SAMEA6076017_SAGS_AG414M23	GORG_AG414M23_SAGS-scaffold_2	112401	gcf_2578	gcc_14	FALSE	FALSE	FALSE	FALSE	TRUE	FALSE	1762.51	1	0.111134	0.36738	5377_1	Proteobacteria
141661	GORG_AG414N03_SAGS-scaffold_7.region001.gbk	1	16815	GORG_SAMEA6076018_SAGS_AG414N03	GORG_AG414N03_SAGS-scaffold_7	23378	gcf_2578	gcc_14	FALSE	FALSE	FALSE	FALSE	TRUE	FALSE	1762.51	1	0.0777931	0.401808	6029_0	Proteobacteria
141662	GORG_AG414N04_SAGS-scaffold_2.region001.gbk	0	21909	GORG_SAMEA6076019_SAGS_AG414N04	GORG_AG414N04_SAGS-scaffold_2	200050	gcf_2578	gcc_14	FALSE	FALSE	FALSE	FALSE	TRUE	FALSE	1762.51	1	0.0905571	0.407588	5221_1	Proteobacteria
141664	GORG_AG414N07_SAGS-scaffold_6.region001.gbk	0	21942	GORG_SAMEA6076021_SAGS_AG414N07	GORG_AG414N07_SAGS-scaffold_6	47659	gcf_2578	gcc_14	FALSE	FALSE	FALSE	FALSE	TRUE	FALSE	1762.51	1	0.118142	0.385951	5448_1	Proteobacteria
141665	GORG_AG414N23_SAGS-scaffold_1.region001.gbk	0	21951	GORG_SAMEA6076030_SAGS_AG414N23	GORG_AG414N23_SAGS-scaffold_1	338049	gcf_109	gcc_14	FALSE	FALSE	FALSE	FALSE	TRUE	FALSE	1762.51	1	0.336105	0.372006	5118_29	Proteobacteria
141666	GORG_AG414O09_SAGS-scaffold_1.region001.gbk	1	18417	GORG_SAMEA6076035_SAGS_AG414O09	GORG_AG414O09_SAGS-scaffold_1	190988	gcf_2578	gcc_14	FALSE	FALSE	FALSE	FALSE	TRUE	FALSE	1762.51	1	0.0948598	0.397308	5493_31	Proteobacteria
141668	GORG_AG414O15_SAGS-scaffold_12.region001.gbk	1	19999	GORG_SAMEA6076038_SAGS_AG414O15	GORG_AG414O15_SAGS-scaffold_12	49089	gcf_6290	gcc_14	FALSE	FALSE	FALSE	FALSE	TRUE	FALSE	1762.51	1	0.177276	0.476455	6179_2	Proteobacteria
141670	GORG_AG414P09_SAGS-scaffold_1.region001.gbk	0	41212	GORG_SAMEA6076045_SAGS_AG414P09	GORG_AG414P09_SAGS-scaffold_1	193907	gcf_170	gcc_92	FALSE	FALSE	FALSE	FALSE	FALSE	TRUE	201.816	1	0.290644	0.451732	5250_1	Proteobacteria
141671	GORG_AG414P09_SAGS-scaffold_2.region001.gbk	1	12090	GORG_SAMEA6076045_SAGS_AG414P09	GORG_AG414P09_SAGS-scaffold_2	115729	gcf_255	gcc_14	FALSE	FALSE	FALSE	FALSE	TRUE	FALSE	1762.51	1	0.234587	0.253514	5250_1	Proteobacteria
141672	GORG_AG422A05_SAGS-scaffold_5.region001.gbk	0	21900	GORG_SAMEA6076171_SAGS_AG422A05	GORG_AG422A05_SAGS-scaffold_5	44509	gcf_2578	gcc_14	FALSE	FALSE	FALSE	FALSE	TRUE	FALSE	1762.51	1	0.0236338	0.427088	5764_1	Proteobacteria
141673	GORG_AG422A09_SAGS-scaffold_1.region001.gbk	0	21939	GORG_SAMEA6076175_SAGS_AG422A09	GORG_AG422A09_SAGS-scaffold_1	70560	gcf_2578	gcc_14	FALSE	FALSE	FALSE	FALSE	TRUE	FALSE	1762.51	1	0.0398824	0.432171	5650_0	Proteobacteria
141674	GORG_AG422A17_SAGS-scaffold_21.region001.gbk	1	12934	GORG_SAMEA6076178_SAGS_AG422A17	GORG_AG422A17_SAGS-scaffold_21	16508	gcf_1335	gcc_14	FALSE	FALSE	FALSE	FALSE	TRUE	FALSE	1762.51	1	0.0322088	0.490944	4221_24	Cyanobacteria
141675	GORG_AG422A17_SAGS-scaffold_29.region001.gbk	1	11288	GORG_SAMEA6076178_SAGS_AG422A17	GORG_AG422A17_SAGS-scaffold_29	12869	gcf_978	gcc_10	FALSE	FALSE	FALSE	FALSE	TRUE	FALSE	1310.14	0.999037	0	0.773808	4221_24	Cyanobacteria
141676	GORG_AG422A17_SAGS-scaffold_4.region001.gbk	1	12497	GORG_SAMEA6076178_SAGS_AG422A17	GORG_AG422A17_SAGS-scaffold_4	48265	gcf_77	gcc_10	FALSE	FALSE	FALSE	FALSE	TRUE	FALSE	1310.14	0.999037	0.0223076	0.832186	4221_24	Cyanobacteria
141677	GORG_AG422A21_SAGS-scaffold_7.region001.gbk	0	21912	GORG_SAMEA6076182_SAGS_AG422A21	GORG_AG422A21_SAGS-scaffold_7	68012	gcf_2578	gcc_14	FALSE	FALSE	FALSE	FALSE	TRUE	FALSE	1762.51	1	0.135737	0.440991	5259_3	Proteobacteria
141679	GORG_AG422B14_SAGS-scaffold_3.region001.gbk	0	21284	GORG_SAMEA6076193_SAGS_AG422B14	GORG_AG422B14_SAGS-scaffold_3	67492	gcf_41	gcc_10	FALSE	FALSE	FALSE	FALSE	TRUE	FALSE	1310.14	0.999037	0	0.681802	4221_147	Cyanobacteria
141680	GORG_AG422B14_SAGS-scaffold_7.region001.gbk	1	10982	GORG_SAMEA6076193_SAGS_AG422B14	GORG_AG422B14_SAGS-scaffold_7	52246	gcf_1335	gcc_14	FALSE	FALSE	FALSE	FALSE	TRUE	FALSE	1762.51	1	0	0.472794	4221_147	Cyanobacteria
141681	GORG_AG422B19_SAGS-scaffold_1.region001.gbk	0	21900	GORG_SAMEA6076196_SAGS_AG422B19	GORG_AG422B19_SAGS-scaffold_1	218160	gcf_2578	gcc_14	FALSE	FALSE	FALSE	FALSE	TRUE	FALSE	1762.51	1	0.0687357	0.435168	5766_1	Proteobacteria
141682	GORG_AG422B22_SAGS-scaffold_7.region001.gbk	1	16404	GORG_SAMEA6076199_SAGS_AG422B22	GORG_AG422B22_SAGS-scaffold_7	82993	gcf_2578	gcc_14	FALSE	FALSE	FALSE	FALSE	TRUE	FALSE	1762.51	1	0.0044843	0.360327	5564_82	Proteobacteria
141684	GORG_AG422C03_SAGS-scaffold_25.region001.gbk	1	9445	GORG_SAMEA6076202_SAGS_AG422C03	GORG_AG422C03_SAGS-scaffold_25	9445	gcf_5384	gcc_10	FALSE	FALSE	FALSE	FALSE	TRUE	FALSE	1310.14	0.999037	0.152209	0.881828	4221_53	Cyanobacteria
141687	GORG_AG422C07_SAGS-scaffold_1.region001.gbk	0	21906	GORG_SAMEA6076205_SAGS_AG422C07	GORG_AG422C07_SAGS-scaffold_1	76727	gcf_2578	gcc_14	FALSE	FALSE	FALSE	FALSE	TRUE	FALSE	1762.51	1	0.0460001	0.422921	5687_0	Proteobacteria
141692	GORG_AG422C13_SAGS-scaffold_3.region001.gbk	0	21939	GORG_SAMEA6076210_SAGS_AG422C13	GORG_AG422C13_SAGS-scaffold_3	152901	gcf_2578	gcc_14	FALSE	FALSE	FALSE	FALSE	TRUE	FALSE	1762.51	1	0.0553682	0.423649	5665_0	Proteobacteria
141693	GORG_AG422C15_SAGS-scaffold_1.region001.gbk	0	10180	GORG_SAMEA6076212_SAGS_AG422C15	GORG_AG422C15_SAGS-scaffold_1	175949	gcf_2377	gcc_13	FALSE	FALSE	TRUE	FALSE	FALSE	FALSE	1523.6	0.984586	0	0.65042	4221_112	Cyanobacteria
141694	GORG_AG422C15_SAGS-scaffold_10.region001.gbk	0	21212	GORG_SAMEA6076212_SAGS_AG422C15	GORG_AG422C15_SAGS-scaffold_10	56647	gcf_1114	gcc_10	FALSE	FALSE	FALSE	FALSE	TRUE	FALSE	1310.14	0.999037	0	0.774453	4221_112	Cyanobacteria
141695	GORG_AG422C15_SAGS-scaffold_4.region001.gbk	0	20909	GORG_SAMEA6076212_SAGS_AG422C15	GORG_AG422C15_SAGS-scaffold_4	87853	gcf_444	gcc_14	FALSE	FALSE	FALSE	FALSE	TRUE	FALSE	1762.51	1	0.00325733	0.66494	4221_112	Cyanobacteria
141696	GORG_AG422C15_SAGS-scaffold_6.region001.gbk	0	21284	GORG_SAMEA6076212_SAGS_AG422C15	GORG_AG422C15_SAGS-scaffold_6	69785	gcf_41	gcc_10	FALSE	FALSE	FALSE	FALSE	TRUE	FALSE	1310.14	0.999037	0	0.681802	4221_112	Cyanobacteria
141698	GORG_AG422C20_SAGS-scaffold_1.region001.gbk	0	21903	GORG_SAMEA6076217_SAGS_AG422C20	GORG_AG422C20_SAGS-scaffold_1	359350	gcf_2578	gcc_14	FALSE	FALSE	FALSE	FALSE	TRUE	FALSE	1762.51	1	0.00398406	0.371349	5564_110	Proteobacteria
141699	GORG_AG422C22_SAGS-scaffold_5.region001.gbk	0	21900	GORG_SAMEA6076219_SAGS_AG422C22	GORG_AG422C22_SAGS-scaffold_5	64353	gcf_2578	gcc_14	FALSE	FALSE	FALSE	FALSE	TRUE	FALSE	1762.51	1	0.0443142	0.401417	5775_1	Proteobacteria
141700	GORG_AG422C23_SAGS-scaffold_4.region001.gbk	1	13385	GORG_SAMEA6076220_SAGS_AG422C23	GORG_AG422C23_SAGS-scaffold_4	44476	gcf_2578	gcc_14	FALSE	FALSE	FALSE	FALSE	TRUE	FALSE	1762.51	1	0.0676308	0.385971	5730_1	Proteobacteria
141707	GORG_AG422D16_SAGS-scaffold_21.region001.gbk	1	21072	GORG_SAMEA6076228_SAGS_AG422D16	GORG_AG422D16_SAGS-scaffold_21	24255	gcf_1114	gcc_10	FALSE	FALSE	FALSE	FALSE	TRUE	FALSE	1310.14	0.999037	0	0.770932	4221_26	Cyanobacteria
141708	GORG_AG422D16_SAGS-scaffold_3.region001.gbk	0	21284	GORG_SAMEA6076228_SAGS_AG422D16	GORG_AG422D16_SAGS-scaffold_3	68511	gcf_41	gcc_10	FALSE	FALSE	FALSE	FALSE	TRUE	FALSE	1310.14	0.999037	0.00436681	0.685683	4221_26	Cyanobacteria
141709	GORG_AG422D16_SAGS-scaffold_6.region001.gbk	0	20909	GORG_SAMEA6076228_SAGS_AG422D16	GORG_AG422D16_SAGS-scaffold_6	48191	gcf_444	gcc_14	FALSE	FALSE	FALSE	FALSE	TRUE	FALSE	1762.51	1	0.00325733	0.66494	4221_26	Cyanobacteria
141710	GORG_AG422D21_SAGS-scaffold_14.region001.gbk	1	11249	GORG_SAMEA6076233_SAGS_AG422D21	GORG_AG422D21_SAGS-scaffold_14	30150	gcf_77	gcc_10	FALSE	FALSE	FALSE	FALSE	TRUE	FALSE	1310.14	0.999037	0.0674319	0.832186	4221_63	Cyanobacteria
141711	GORG_AG422D23_SAGS-scaffold_1.region001.gbk	0	21903	GORG_SAMEA6076235_SAGS_AG422D23	GORG_AG422D23_SAGS-scaffold_1	416142	gcf_2578	gcc_14	FALSE	FALSE	FALSE	FALSE	TRUE	FALSE	1762.51	1	3.33067e-16	0.376722	5564_46	Proteobacteria
141712	GORG_AG422E02_SAGS-scaffold_10.region001.gbk	0	21951	GORG_SAMEA6076236_SAGS_AG422E02	GORG_AG422E02_SAGS-scaffold_10	46033	gcf_107	gcc_14	FALSE	FALSE	FALSE	FALSE	TRUE	FALSE	1762.51	1	0.425869	0.46831	5118_21	Proteobacteria
141713	GORG_AG422E09_SAGS-scaffold_1.region001.gbk	1	12655	GORG_SAMEA6076240_SAGS_AG422E09	GORG_AG422E09_SAGS-scaffold_1	248876	gcf_255	gcc_14	FALSE	FALSE	FALSE	FALSE	TRUE	FALSE	1762.51	1	0.207049	0.281027	5564_14	Proteobacteria
141714	GORG_AG422E10_SAGS-scaffold_41.region001.gbk	1	5329	GORG_SAMEA6076241_SAGS_AG422E10	GORG_AG422E10_SAGS-scaffold_41	5329	gcf_2377	gcc_13	FALSE	FALSE	TRUE	FALSE	FALSE	FALSE	1523.6	0.984586	0.0652751	0.594403	4229_0	Cyanobacteria
141715	GORG_AG422E10_SAGS-scaffold_6.region001.gbk	0	21284	GORG_SAMEA6076241_SAGS_AG422E10	GORG_AG422E10_SAGS-scaffold_6	47515	gcf_41	gcc_10	FALSE	FALSE	FALSE	FALSE	TRUE	FALSE	1310.14	0.999037	0	0.681802	4229_0	Cyanobacteria
141716	GORG_AG422E10_SAGS-scaffold_9.region001.gbk	1	17543	GORG_SAMEA6076241_SAGS_AG422E10	GORG_AG422E10_SAGS-scaffold_9	25032	gcf_444	gcc_14	FALSE	FALSE	FALSE	FALSE	TRUE	FALSE	1762.51	1	0.00692042	0.654664	4229_0	Cyanobacteria
141717	GORG_AG422E22_SAGS-scaffold_1.region001.gbk	0	10216	GORG_SAMEA6076249_SAGS_AG422E22	GORG_AG422E22_SAGS-scaffold_1	70218	gcf_2377	gcc_13	FALSE	FALSE	TRUE	FALSE	FALSE	FALSE	1523.6	0.984586	0.0480284	0.711966	4252_0	Cyanobacteria
141719	GORG_AG422F09_SAGS-scaffold_15.region001.gbk	1	18855	GORG_SAMEA6076256_SAGS_AG422F09	GORG_AG422F09_SAGS-scaffold_15	20103	gcf_444	gcc_14	FALSE	FALSE	FALSE	FALSE	TRUE	FALSE	1762.51	1	0.00325733	0.66494	4221_27	Cyanobacteria
141720	GORG_AG422F09_SAGS-scaffold_22.region001.gbk	0	10216	GORG_SAMEA6076256_SAGS_AG422F09	GORG_AG422F09_SAGS-scaffold_22	16651	gcf_2377	gcc_13	FALSE	FALSE	TRUE	FALSE	FALSE	FALSE	1523.6	0.984586	0.0104167	0.6344	4221_27	Cyanobacteria
141721	GORG_AG422F10_SAGS-scaffold_11.region001.gbk	1	13691	GORG_SAMEA6076257_SAGS_AG422F10	GORG_AG422F10_SAGS-scaffold_11	26342	gcf_255	gcc_14	FALSE	FALSE	FALSE	FALSE	TRUE	FALSE	1762.51	1	0.130326	0.278586	5521_63	Proteobacteria
141722	GORG_AG422F15_SAGS-scaffold_2.region001.gbk	0	21903	GORG_SAMEA6076260_SAGS_AG422F15	GORG_AG422F15_SAGS-scaffold_2	138039	gcf_2578	gcc_14	FALSE	FALSE	FALSE	FALSE	TRUE	FALSE	1762.51	1	0.0687067	0.449411	5990_0	Proteobacteria
141728	GORG_AG422G07_SAGS-scaffold_21.region001.gbk	1	7922	GORG_SAMEA6076271_SAGS_AG422G07	GORG_AG422G07_SAGS-scaffold_21	12462	gcf_2377	gcc_13	FALSE	FALSE	TRUE	FALSE	FALSE	FALSE	1523.6	0.984586	2.22045e-16	0.6344	4221_8	Cyanobacteria
141732	GORG_AG422G19_SAGS-scaffold_1.region001.gbk	0	21912	GORG_SAMEA6076279_SAGS_AG422G19	GORG_AG422G19_SAGS-scaffold_1	74015	gcf_2578	gcc_14	FALSE	FALSE	FALSE	FALSE	TRUE	FALSE	1762.51	1	0.0301291	0.417583	5811_1	Proteobacteria
141733	GORG_AG422G21_SAGS-scaffold_1.region001.gbk	0	10216	GORG_SAMEA6076281_SAGS_AG422G21	GORG_AG422G21_SAGS-scaffold_1	91335	gcf_2377	gcc_13	FALSE	FALSE	TRUE	FALSE	FALSE	FALSE	1523.6	0.984586	0	0.65042	4221_35	Cyanobacteria
141734	GORG_AG422G21_SAGS-scaffold_23.region001.gbk	1	20987	GORG_SAMEA6076281_SAGS_AG422G21	GORG_AG422G21_SAGS-scaffold_23	20987	gcf_1114	gcc_10	FALSE	FALSE	FALSE	FALSE	TRUE	FALSE	1310.14	0.999037	0.0149138	0.777817	4221_35	Cyanobacteria
141735	GORG_AG422G21_SAGS-scaffold_7.region001.gbk	0	21284	GORG_SAMEA6076281_SAGS_AG422G21	GORG_AG422G21_SAGS-scaffold_7	56071	gcf_41	gcc_10	FALSE	FALSE	FALSE	FALSE	TRUE	FALSE	1310.14	0.999037	0	0.681802	4221_35	Cyanobacteria
141736	GORG_AG422G22_SAGS-scaffold_3.region001.gbk	1	12434	GORG_SAMEA6076282_SAGS_AG422G22	GORG_AG422G22_SAGS-scaffold_3	38558	gcf_444	gcc_14	FALSE	FALSE	FALSE	FALSE	TRUE	FALSE	1762.51	1	0.0535511	0.645982	4232_0	Cyanobacteria
141737	GORG_AG422G22_SAGS-scaffold_4.region001.gbk	0	10180	GORG_SAMEA6076282_SAGS_AG422G22	GORG_AG422G22_SAGS-scaffold_4	37963	gcf_2377	gcc_13	FALSE	FALSE	TRUE	FALSE	FALSE	FALSE	1523.6	0.984586	0	0.65042	4232_0	Cyanobacteria
141738	GORG_AG422G23_SAGS-scaffold_1.region001.gbk	0	21903	GORG_SAMEA6076283_SAGS_AG422G23	GORG_AG422G23_SAGS-scaffold_1	66791	gcf_2578	gcc_14	FALSE	FALSE	FALSE	FALSE	TRUE	FALSE	1762.51	1	0.0357773	0.408317	5564_80	Proteobacteria
141739	GORG_AG422I02_SAGS-scaffold_3.region001.gbk	0	21906	GORG_SAMEA6076284_SAGS_AG422I02	GORG_AG422I02_SAGS-scaffold_3	97151	gcf_2578	gcc_14	FALSE	FALSE	FALSE	FALSE	TRUE	FALSE	1762.51	1	0.0431705	0.428198	5973_1	Proteobacteria
141740	GORG_AG422I02_SAGS-scaffold_4.region001.gbk	0	10723	GORG_SAMEA6076284_SAGS_AG422I02	GORG_AG422I02_SAGS-scaffold_4	90796	gcf_9757	gcc_104	FALSE	FALSE	TRUE	FALSE	FALSE	FALSE	3.88009	0.783237	0.584817	0.812337	5973_1	Proteobacteria
141741	GORG_AG422I06_SAGS-scaffold_23.region001.gbk	1	16099	GORG_SAMEA6076287_SAGS_AG422I06	GORG_AG422I06_SAGS-scaffold_23	16099	gcf_444	gcc_14	FALSE	FALSE	FALSE	FALSE	TRUE	FALSE	1762.51	1	0.00346021	0.654664	4221_154	Cyanobacteria
141742	GORG_AG422I06_SAGS-scaffold_5.region001.gbk	0	21212	GORG_SAMEA6076287_SAGS_AG422I06	GORG_AG422I06_SAGS-scaffold_5	31905	gcf_1114	gcc_10	FALSE	FALSE	FALSE	FALSE	TRUE	FALSE	1310.14	0.999037	0	0.770932	4221_154	Cyanobacteria
141744	GORG_AG422I10_SAGS-scaffold_23.region001.gbk	1	9416	GORG_SAMEA6076289_SAGS_AG422I10	GORG_AG422I10_SAGS-scaffold_23	9416	gcf_255	gcc_14	FALSE	FALSE	FALSE	FALSE	TRUE	FALSE	1762.51	1	0.120989	0.340825	5785_2	Proteobacteria
141745	GORG_AG422I13_SAGS-scaffold_15.region001.gbk	1	12889	GORG_SAMEA6076291_SAGS_AG422I13	GORG_AG422I13_SAGS-scaffold_15	18703	gcf_2049	gcc_10	FALSE	FALSE	FALSE	FALSE	TRUE	FALSE	1310.14	0.999037	0	0.673759	4221_124	Cyanobacteria
141748	GORG_AG422I21_SAGS-scaffold_11.region001.gbk	0	20909	GORG_SAMEA6076298_SAGS_AG422I21	GORG_AG422I21_SAGS-scaffold_11	40283	gcf_444	gcc_14	FALSE	FALSE	FALSE	FALSE	TRUE	FALSE	1762.51	1	0	0.66494	4221_48	Cyanobacteria
141750	GORG_AG422J03_SAGS-scaffold_2.region001.gbk	0	21906	GORG_SAMEA6076301_SAGS_AG422J03	GORG_AG422J03_SAGS-scaffold_2	175714	gcf_2578	gcc_14	FALSE	FALSE	FALSE	FALSE	TRUE	FALSE	1762.51	1	0.037885	0.39078	5636_1	Proteobacteria
141751	GORG_AG422J08_SAGS-scaffold_5.region001.gbk	1	13376	GORG_SAMEA6076304_SAGS_AG422J08	GORG_AG422J08_SAGS-scaffold_5	60559	gcf_255	gcc_14	FALSE	FALSE	FALSE	FALSE	TRUE	FALSE	1762.51	1	0.142402	0.312406	5416_2	Proteobacteria
141752	GORG_AG422J09_SAGS-scaffold_1.region001.gbk	0	20741	GORG_SAMEA6076305_SAGS_AG422J09	GORG_AG422J09_SAGS-scaffold_1	140660	gcf_136	gcc_90	FALSE	FALSE	FALSE	FALSE	FALSE	TRUE	22.0177	0.973988	0	0.605092	6212_2	Proteobacteria
141753	GORG_AG422J09_SAGS-scaffold_30.region001.gbk	1	16665	GORG_SAMEA6076305_SAGS_AG422J09	GORG_AG422J09_SAGS-scaffold_30	18775	gcf_1336	gcc_14	FALSE	FALSE	FALSE	FALSE	TRUE	FALSE	1762.51	1	0.0195884	0.372857	6212_2	Proteobacteria
141754	GORG_AG422J13_SAGS-scaffold_1.region001.gbk	0	20909	GORG_SAMEA6076307_SAGS_AG422J13	GORG_AG422J13_SAGS-scaffold_1	53629	gcf_444	gcc_14	FALSE	FALSE	FALSE	FALSE	TRUE	FALSE	1762.51	1	0.00325733	0.66494	4221_50	Cyanobacteria
141756	GORG_AG422J14_SAGS-scaffold_1.region001.gbk	1	12352	GORG_SAMEA6076308_SAGS_AG422J14	GORG_AG422J14_SAGS-scaffold_1	183814	gcf_929	gcc_14	FALSE	FALSE	FALSE	FALSE	TRUE	FALSE	1762.51	1	0.137201	0.632215	5564_17	Proteobacteria
141757	GORG_AG422J16_SAGS-scaffold_5.region001.gbk	0	21951	GORG_SAMEA6076309_SAGS_AG422J16	GORG_AG422J16_SAGS-scaffold_5	101421	gcf_109	gcc_14	FALSE	FALSE	FALSE	FALSE	TRUE	FALSE	1762.51	1	0.338755	0.37796	5118_45	Proteobacteria
141758	GORG_AG422J20_SAGS-scaffold_1.region001.gbk	0	21930	GORG_SAMEA6076313_SAGS_AG422J20	GORG_AG422J20_SAGS-scaffold_1	364672	gcf_2578	gcc_14	FALSE	FALSE	FALSE	FALSE	TRUE	FALSE	1762.51	1	0.0952421	0.373044	5259_6	Proteobacteria
141759	GORG_AG422J21_SAGS-scaffold_2.region001.gbk	0	30548	GORG_SAMEA6076314_SAGS_AG422J21	GORG_AG422J21_SAGS-scaffold_2	85467	gcf_8943	gcc_55	FALSE	FALSE	FALSE	FALSE	FALSE	TRUE	102.572	1	0.633211	0.744015	5749_0	Proteobacteria
141761	GORG_AG422K08_SAGS-scaffold_1.region001.gbk	0	21906	GORG_SAMEA6076321_SAGS_AG422K08	GORG_AG422K08_SAGS-scaffold_1	85704	gcf_2578	gcc_14	FALSE	FALSE	FALSE	FALSE	TRUE	FALSE	1762.51	1	0.0537971	0.438086	5753_1	Proteobacteria
141762	GORG_AG422K10_SAGS-scaffold_1.region001.gbk	0	21269	GORG_SAMEA6076323_SAGS_AG422K10	GORG_AG422K10_SAGS-scaffold_1	170508	gcf_41	gcc_10	FALSE	FALSE	FALSE	FALSE	TRUE	FALSE	1310.14	0.999037	0.00436681	0.681802	4221_152	Cyanobacteria
141763	GORG_AG422K10_SAGS-scaffold_2.region001.gbk	0	10216	GORG_SAMEA6076323_SAGS_AG422K10	GORG_AG422K10_SAGS-scaffold_2	106263	gcf_2377	gcc_13	FALSE	FALSE	TRUE	FALSE	FALSE	FALSE	1523.6	0.984586	0	0.65042	4221_152	Cyanobacteria
141764	GORG_AG422K10_SAGS-scaffold_20.region001.gbk	1	20828	GORG_SAMEA6076323_SAGS_AG422K10	GORG_AG422K10_SAGS-scaffold_20	25063	gcf_444	gcc_14	FALSE	FALSE	FALSE	FALSE	TRUE	FALSE	1762.51	1	0	0.66494	4221_152	Cyanobacteria
141765	GORG_AG422K10_SAGS-scaffold_5.region001.gbk	0	21212	GORG_SAMEA6076323_SAGS_AG422K10	GORG_AG422K10_SAGS-scaffold_5	83206	gcf_1114	gcc_10	FALSE	FALSE	FALSE	FALSE	TRUE	FALSE	1310.14	0.999037	0	0.770932	4221_152	Cyanobacteria
141770	GORG_AG422K15_SAGS-scaffold_14.region001.gbk	1	19833	GORG_SAMEA6076327_SAGS_AG422K15	GORG_AG422K15_SAGS-scaffold_14	23439	gcf_2578	gcc_14	FALSE	FALSE	FALSE	FALSE	TRUE	FALSE	1762.51	1	0.0434134	0.379508	5671_2	Proteobacteria
141771	GORG_AG422K17_SAGS-scaffold_13.region001.gbk	1	13730	GORG_SAMEA6076328_SAGS_AG422K17	GORG_AG422K17_SAGS-scaffold_13	23128	gcf_2578	gcc_14	FALSE	FALSE	FALSE	FALSE	TRUE	FALSE	1762.51	1	0.0412664	0.390964	5948_0	Proteobacteria
141775	GORG_AG422K22_SAGS-scaffold_2.region001.gbk	0	21903	GORG_SAMEA6076333_SAGS_AG422K22	GORG_AG422K22_SAGS-scaffold_2	67890	gcf_2578	gcc_14	FALSE	FALSE	FALSE	FALSE	TRUE	FALSE	1762.51	1	0.0185874	0.417583	5564_79	Proteobacteria
141776	GORG_AG422L15_SAGS-scaffold_1.region001.gbk	0	21900	GORG_SAMEA6076344_SAGS_AG422L15	GORG_AG422L15_SAGS-scaffold_1	309238	gcf_2578	gcc_14	FALSE	FALSE	FALSE	FALSE	TRUE	FALSE	1762.51	1	0.0643939	0.405969	5860_0	Proteobacteria
141777	GORG_AG422L16_SAGS-scaffold_19.region001.gbk	1	13371	GORG_SAMEA6076345_SAGS_AG422L16	GORG_AG422L16_SAGS-scaffold_19	13667	gcf_2578	gcc_14	FALSE	FALSE	FALSE	FALSE	TRUE	FALSE	1762.51	1	0.0595583	0.373044	6016_0	Proteobacteria
141778	GORG_AG422L21_SAGS-scaffold_25.region001.gbk	1	11915	GORG_SAMEA6076350_SAGS_AG422L21	GORG_AG422L21_SAGS-scaffold_25	11915	gcf_255	gcc_14	FALSE	FALSE	FALSE	FALSE	TRUE	FALSE	1762.51	1	0.14883	0.198384	5564_49	Proteobacteria
141779	GORG_AG422L23_SAGS-scaffold_13.region001.gbk	1	22987	GORG_SAMEA6076352_SAGS_AG422L23	GORG_AG422L23_SAGS-scaffold_13	33707	gcf_8455	gcc_9	FALSE	TRUE	FALSE	FALSE	FALSE	FALSE	47.399	1	0.303643	0.331655	6259_0	Myxococcota
141780	GORG_AG422M03_SAGS-scaffold_21.region001.gbk	0	21029	GORG_SAMEA6076353_SAGS_AG422M03	GORG_AG422M03_SAGS-scaffold_21	36058	gcf_3033	gcc_14	FALSE	FALSE	FALSE	FALSE	TRUE	FALSE	1762.51	1	0.127439	0.437122	6148_3	Proteobacteria
141781	GORG_AG422M10_SAGS-scaffold_3.region001.gbk	0	22480	GORG_SAMEA6076356_SAGS_AG422M10	GORG_AG422M10_SAGS-scaffold_3	98398	gcf_1709	gcc_14	FALSE	FALSE	FALSE	FALSE	TRUE	FALSE	1762.51	1	0.317199	0.473911	3903_1	Bacteroidota
141782	GORG_AG422M11_SAGS-scaffold_7.region001.gbk	1	13520	GORG_SAMEA6076357_SAGS_AG422M11	GORG_AG422M11_SAGS-scaffold_7	39066	gcf_2578	gcc_14	FALSE	FALSE	FALSE	FALSE	TRUE	FALSE	1762.51	1	0.0434134	0.379508	5633_14	Proteobacteria
141783	GORG_AG422M20_SAGS-scaffold_2.region001.gbk	1	12980	GORG_SAMEA6076361_SAGS_AG422M20	GORG_AG422M20_SAGS-scaffold_2	47709	gcf_2049	gcc_10	FALSE	FALSE	FALSE	FALSE	TRUE	FALSE	1310.14	0.999037	0	0.673759	4221_114	Cyanobacteria
141784	GORG_AG422M23_SAGS-scaffold_30.region001.gbk	1	8068	GORG_SAMEA6076364_SAGS_AG422M23	GORG_AG422M23_SAGS-scaffold_30	8068	gcf_1335	gcc_14	FALSE	FALSE	FALSE	FALSE	TRUE	FALSE	1762.51	1	0.0559678	0.415842	4218_3	Cyanobacteria
141785	GORG_AG422M23_SAGS-scaffold_4.region001.gbk	0	10216	GORG_SAMEA6076364_SAGS_AG422M23	GORG_AG422M23_SAGS-scaffold_4	61988	gcf_2377	gcc_13	FALSE	FALSE	TRUE	FALSE	FALSE	FALSE	1523.6	0.984586	0	0.65042	4218_3	Cyanobacteria
141786	GORG_AG422M23_SAGS-scaffold_5.region001.gbk	0	21212	GORG_SAMEA6076364_SAGS_AG422M23	GORG_AG422M23_SAGS-scaffold_5	61574	gcf_1114	gcc_10	FALSE	FALSE	FALSE	FALSE	TRUE	FALSE	1310.14	0.999037	0	0.774453	4218_3	Cyanobacteria
141788	GORG_AG422N03_SAGS-scaffold_6.region001.gbk	1	15582	GORG_SAMEA6076366_SAGS_AG422N03	GORG_AG422N03_SAGS-scaffold_6	63851	gcf_109	gcc_14	FALSE	FALSE	FALSE	FALSE	TRUE	FALSE	1762.51	1	0.373543	0.443532	5118_13	Proteobacteria
141789	GORG_AG422N07_SAGS-scaffold_7.region001.gbk	0	21900	GORG_SAMEA6076369_SAGS_AG422N07	GORG_AG422N07_SAGS-scaffold_7	43467	gcf_2578	gcc_14	FALSE	FALSE	FALSE	FALSE	TRUE	FALSE	1762.51	1	0.0758719	0.440991	5782_1	Proteobacteria
141790	GORG_AG422N14_SAGS-scaffold_8.region001.gbk	0	21942	GORG_SAMEA6076375_SAGS_AG422N14	GORG_AG422N14_SAGS-scaffold_8	55440	gcf_2578	gcc_14	FALSE	FALSE	FALSE	FALSE	TRUE	FALSE	1762.51	1	0.0494303	0.39078	5396_0	Proteobacteria
141791	GORG_AG422N15_SAGS-scaffold_1.region001.gbk	0	21903	GORG_SAMEA6076376_SAGS_AG422N15	GORG_AG422N15_SAGS-scaffold_1	307252	gcf_2578	gcc_14	FALSE	FALSE	FALSE	FALSE	TRUE	FALSE	1762.51	1	0.0709894	0.401417	5788_0	Proteobacteria
141792	GORG_AG422N16_SAGS-scaffold_5.region001.gbk	0	21891	GORG_SAMEA6076377_SAGS_AG422N16	GORG_AG422N16_SAGS-scaffold_5	66524	gcf_2578	gcc_14	FALSE	FALSE	FALSE	FALSE	TRUE	FALSE	1762.51	1	0.0714767	0.411213	5963_3	Proteobacteria
141793	GORG_AG422O02_SAGS-scaffold_4.region001.gbk	1	16474	GORG_SAMEA6076383_SAGS_AG422O02	GORG_AG422O02_SAGS-scaffold_4	40893	gcf_6078	gcc_14	FALSE	FALSE	FALSE	FALSE	TRUE	FALSE	1762.51	1	0.285348	0.406704	1918_1	Thermoplasmatota
141794	GORG_AG422O03_SAGS-scaffold_7.region001.gbk	1	22255	GORG_SAMEA6076384_SAGS_AG422O03	GORG_AG422O03_SAGS-scaffold_7	39227	gcf_1015	gcc_55	FALSE	FALSE	FALSE	FALSE	FALSE	TRUE	102.572	1	0.563249	0.795178	3034_1	Actinobacteriota
141796	GORG_AG422O15_SAGS-scaffold_16.region001.gbk	0	10180	GORG_SAMEA6076391_SAGS_AG422O15	GORG_AG422O15_SAGS-scaffold_16	19075	gcf_2377	gcc_13	FALSE	FALSE	TRUE	FALSE	FALSE	FALSE	1523.6	0.984586	0	0.65042	4221_76	Cyanobacteria
141797	GORG_AG422O15_SAGS-scaffold_29.region001.gbk	1	7899	GORG_SAMEA6076391_SAGS_AG422O15	GORG_AG422O15_SAGS-scaffold_29	7899	gcf_2694	gcc_10	FALSE	FALSE	FALSE	FALSE	TRUE	FALSE	1310.14	0.999037	0.0104167	0.742488	4221_76	Cyanobacteria
141798	GORG_AG422O17_SAGS-scaffold_1.region001.gbk	0	23554	GORG_SAMEA6076392_SAGS_AG422O17	GORG_AG422O17_SAGS-scaffold_1	107789	gcf_1015	gcc_55	FALSE	FALSE	FALSE	FALSE	FALSE	TRUE	102.572	1	0.569918	0.798305	3028_1	Actinobacteriota
141799	GORG_AG422O22_SAGS-scaffold_2.region001.gbk	0	22358	GORG_SAMEA6076394_SAGS_AG422O22	GORG_AG422O22_SAGS-scaffold_2	141060	gcf_654	gcc_14	FALSE	FALSE	FALSE	FALSE	TRUE	FALSE	1762.51	1	0.522971	0.612597	2193_1	Thermoplasmatota
141801	GORG_AG422P05_SAGS-scaffold_1.region001.gbk	1	16309	GORG_SAMEA6076397_SAGS_AG422P05	GORG_AG422P05_SAGS-scaffold_1	95538	gcf_8196	gcc_24	FALSE	FALSE	FALSE	FALSE	TRUE	FALSE	40.4081	0.990366	0.393223	0.443682	4746_2	Proteobacteria
141802	GORG_AG422P05_SAGS-scaffold_2.region001.gbk	0	22032	GORG_SAMEA6076397_SAGS_AG422P05	GORG_AG422P05_SAGS-scaffold_2	74554	gcf_378	gcc_14	FALSE	FALSE	FALSE	FALSE	TRUE	FALSE	1762.51	1	0.159145	0.264643	4746_2	Proteobacteria
141803	GORG_AG422P05_SAGS-scaffold_34.region001.gbk	1	6422	GORG_SAMEA6076397_SAGS_AG422P05	GORG_AG422P05_SAGS-scaffold_34	6422	gcf_5046	gcc_9	FALSE	TRUE	FALSE	FALSE	FALSE	FALSE	47.399	1	0.155157	0.304533	4746_2	Proteobacteria
141804	GORG_AG422P06_SAGS-scaffold_2.region001.gbk	0	41200	GORG_SAMEA6076398_SAGS_AG422P06	GORG_AG422P06_SAGS-scaffold_2	59176	gcf_655	gcc_92	FALSE	FALSE	FALSE	FALSE	FALSE	TRUE	201.816	1	0.117948	0.325501	4895_1	Proteobacteria
141805	GORG_AG422P06_SAGS-scaffold_4.region001.gbk	0	22141	GORG_SAMEA6076398_SAGS_AG422P06	GORG_AG422P06_SAGS-scaffold_4	51689	gcf_1949	gcc_48	FALSE	FALSE	TRUE	FALSE	FALSE	FALSE	17.2818	0.871869	0.380185	0.495321	4895_1	Proteobacteria
141806	GORG_AG422P11_SAGS-scaffold_17.region001.gbk	0	10216	GORG_SAMEA6076401_SAGS_AG422P11	GORG_AG422P11_SAGS-scaffold_17	18317	gcf_2377	gcc_13	FALSE	FALSE	TRUE	FALSE	FALSE	FALSE	1523.6	0.984586	0	0.65042	4221_29	Cyanobacteria
141807	GORG_AG422P11_SAGS-scaffold_19.region001.gbk	1	11584	GORG_SAMEA6076401_SAGS_AG422P11	GORG_AG422P11_SAGS-scaffold_19	15684	gcf_2049	gcc_10	FALSE	FALSE	FALSE	FALSE	TRUE	FALSE	1310.14	0.999037	0	0.673759	4221_29	Cyanobacteria
141810	GORG_AG426A02_SAGS-scaffold_5.region001.gbk	0	21900	GORG_SAMEA6079511_SAGS_AG426A02	GORG_AG426A02_SAGS-scaffold_5	38783	gcf_2578	gcc_14	FALSE	FALSE	FALSE	FALSE	TRUE	FALSE	1762.51	1	0.0388693	0.432171	5779_4	Proteobacteria
141811	GORG_AG426A03_SAGS-scaffold_2.region001.gbk	0	10846	GORG_SAMEA6079512_SAGS_AG426A03	GORG_AG426A03_SAGS-scaffold_2	52189	gcf_2019	gcc_63	FALSE	FALSE	TRUE	FALSE	FALSE	FALSE	12.5834	0.866089	0.190724	0.760939	4198_1	Proteobacteria
141813	GORG_AG426B02_SAGS-scaffold_53.region001.gbk	1	5599	GORG_SAMEA6079528_SAGS_AG426B02	GORG_AG426B02_SAGS-scaffold_53	5599	gcf_2289	gcc_26	FALSE	FALSE	FALSE	TRUE	FALSE	FALSE	14.5414	0.840077	0.365819	0.664677	2255_2	SAR324
141814	GORG_AG426B06_SAGS-scaffold_1.region001.gbk	0	22031	GORG_SAMEA6079530_SAGS_AG426B06	GORG_AG426B06_SAGS-scaffold_1	162307	gcf_378	gcc_14	FALSE	FALSE	FALSE	FALSE	TRUE	FALSE	1762.51	1	0.120711	0.250843	4748_2	Proteobacteria
141816	GORG_AG426B06_SAGS-scaffold_13.region001.gbk	1	13729	GORG_SAMEA6079530_SAGS_AG426B06	GORG_AG426B06_SAGS-scaffold_13	25161	gcf_1356	gcc_14	FALSE	FALSE	FALSE	FALSE	TRUE	FALSE	1762.51	1	0.449997	0.621359	4748_2	Proteobacteria
141818	GORG_AG426B11_SAGS-scaffold_1.region001.gbk	0	21909	GORG_SAMEA6079533_SAGS_AG426B11	GORG_AG426B11_SAGS-scaffold_1	227775	gcf_2578	gcc_14	FALSE	FALSE	FALSE	FALSE	TRUE	FALSE	1762.51	1	0.0327535	0.407588	5598_1	Proteobacteria
141819	GORG_AG426B13_SAGS-scaffold_15.region001.gbk	1	5932	GORG_SAMEA6079534_SAGS_AG426B13	GORG_AG426B13_SAGS-scaffold_15	38089	gcf_12175	gcc_13	FALSE	FALSE	TRUE	FALSE	FALSE	FALSE	1523.6	0.984586	0.237748	0.706609	487_1	Proteobacteria
141820	GORG_AG426B13_SAGS-scaffold_2.region001.gbk	0	10507	GORG_SAMEA6079534_SAGS_AG426B13	GORG_AG426B13_SAGS-scaffold_2	129822	gcf_7615	gcc_13	FALSE	FALSE	TRUE	FALSE	FALSE	FALSE	1523.6	0.984586	0.526753	0.648839	487_1	Proteobacteria
141821	GORG_AG426B13_SAGS-scaffold_7.region001.gbk	0	21062	GORG_SAMEA6079534_SAGS_AG426B13	GORG_AG426B13_SAGS-scaffold_7	76087	gcf_2188	gcc_14	FALSE	FALSE	FALSE	FALSE	TRUE	FALSE	1762.51	1	0.0844781	0.500618	487_1	Proteobacteria
141822	GORG_AG426B19_SAGS-scaffold_3.region001.gbk	0	21903	GORG_SAMEA6079539_SAGS_AG426B19	GORG_AG426B19_SAGS-scaffold_3	103655	gcf_2578	gcc_14	FALSE	FALSE	FALSE	FALSE	TRUE	FALSE	1762.51	1	0.0213746	0.387605	5564_44	Proteobacteria
141823	GORG_AG426B21_SAGS-scaffold_16.region001.gbk	1	16261	GORG_SAMEA6079540_SAGS_AG426B21	GORG_AG426B21_SAGS-scaffold_16	26470	gcf_425	gcc_14	FALSE	FALSE	FALSE	FALSE	TRUE	FALSE	1762.51	1	0.0693977	0.702188	5026_1	Proteobacteria
141824	GORG_AG426C04_SAGS-scaffold_8.region001.gbk	0	21945	GORG_SAMEA6079543_SAGS_AG426C04	GORG_AG426C04_SAGS-scaffold_8	55852	gcf_2578	gcc_14	FALSE	FALSE	FALSE	FALSE	TRUE	FALSE	1762.51	1	0.0238047	0.401808	5439_1	Proteobacteria
141825	GORG_AG426C15_SAGS-scaffold_12.region001.gbk	1	11851	GORG_SAMEA6079547_SAGS_AG426C15	GORG_AG426C15_SAGS-scaffold_12	34126	gcf_757	gcc_10	FALSE	FALSE	FALSE	FALSE	TRUE	FALSE	1310.14	0.999037	0.443706	0.844653	3957_2	Bacteroidota
141826	GORG_AG426C15_SAGS-scaffold_3.region001.gbk	0	20840	GORG_SAMEA6079547_SAGS_AG426C15	GORG_AG426C15_SAGS-scaffold_3	89318	gcf_3273	gcc_14	FALSE	FALSE	FALSE	FALSE	TRUE	FALSE	1762.51	1	0.128354	0.442492	3957_2	Bacteroidota
141827	GORG_AG426C20_SAGS-scaffold_4.region001.gbk	0	21906	GORG_SAMEA6079552_SAGS_AG426C20	GORG_AG426C20_SAGS-scaffold_4	76239	gcf_2578	gcc_14	FALSE	FALSE	FALSE	FALSE	TRUE	FALSE	1762.51	1	0.0902871	0.426256	5521_56	Proteobacteria
141829	GORG_AG426D09_SAGS-scaffold_1.region001.gbk	0	21909	GORG_SAMEA6079561_SAGS_AG426D09	GORG_AG426D09_SAGS-scaffold_1	537790	gcf_2578	gcc_14	FALSE	FALSE	FALSE	FALSE	TRUE	FALSE	1762.51	1	0.032925	0.402897	5609_29	Proteobacteria
141830	GORG_AG426D13_SAGS-scaffold_20.region001.gbk	1	17839	GORG_SAMEA6079563_SAGS_AG426D13	GORG_AG426D13_SAGS-scaffold_20	17839	gcf_2578	gcc_14	FALSE	FALSE	FALSE	FALSE	TRUE	FALSE	1762.51	1	0.0948598	0.397308	5493_34	Proteobacteria
141831	GORG_AG426D16_SAGS-scaffold_11.region001.gbk	0	20909	GORG_SAMEA6079566_SAGS_AG426D16	GORG_AG426D16_SAGS-scaffold_11	47190	gcf_444	gcc_14	FALSE	FALSE	FALSE	FALSE	TRUE	FALSE	1762.51	1	0	0.66494	4221_15	Cyanobacteria
141832	GORG_AG426D16_SAGS-scaffold_16.region001.gbk	0	10180	GORG_SAMEA6079566_SAGS_AG426D16	GORG_AG426D16_SAGS-scaffold_16	34492	gcf_2377	gcc_13	FALSE	FALSE	TRUE	FALSE	FALSE	FALSE	1523.6	0.984586	0	0.65042	4221_15	Cyanobacteria
141833	GORG_AG426D16_SAGS-scaffold_5.region001.gbk	0	21284	GORG_SAMEA6079566_SAGS_AG426D16	GORG_AG426D16_SAGS-scaffold_5	61274	gcf_41	gcc_10	FALSE	FALSE	FALSE	FALSE	TRUE	FALSE	1310.14	0.999037	0	0.681802	4221_15	Cyanobacteria
141834	GORG_AG426D22_SAGS-scaffold_10.region001.gbk	1	14751	GORG_SAMEA6079571_SAGS_AG426D22	GORG_AG426D22_SAGS-scaffold_10	24476	gcf_2578	gcc_14	FALSE	FALSE	FALSE	FALSE	TRUE	FALSE	1762.51	1	0.0249648	0.347014	5564_45	Proteobacteria
141836	GORG_AG426E03_SAGS-scaffold_1.region001.gbk	0	21948	GORG_SAMEA6079574_SAGS_AG426E03	GORG_AG426E03_SAGS-scaffold_1	93323	gcf_2578	gcc_14	FALSE	FALSE	FALSE	FALSE	TRUE	FALSE	1762.51	1	0.123675	0.426256	5434_1	Proteobacteria
141837	GORG_AG426E05_SAGS-scaffold_3.region001.gbk	0	41578	GORG_SAMEA6079576_SAGS_AG426E05	GORG_AG426E05_SAGS-scaffold_3	91482	gcf_3071	gcc_77	FALSE	FALSE	FALSE	FALSE	FALSE	TRUE	42.7152	0.965318	0.486364	0.771007	2896_1	Proteobacteria
141838	GORG_AG426E13_SAGS-scaffold_1.region001.gbk	0	22430	GORG_SAMEA6079581_SAGS_AG426E13	GORG_AG426E13_SAGS-scaffold_1	201134	gcf_8513	gcc_29	FALSE	FALSE	FALSE	FALSE	FALSE	TRUE	12.9897	0.968208	0.385665	0.582366	5521_47	Proteobacteria
141841	GORG_AG426E23_SAGS-scaffold_2.region001.gbk	0	28776	GORG_SAMEA6079589_SAGS_AG426E23	GORG_AG426E23_SAGS-scaffold_2	210800	gcf_756	gcc_84	FALSE	FALSE	FALSE	FALSE	FALSE	TRUE	74.2455	0.998073	0.208063	0.499724	6148_11	Proteobacteria
141842	GORG_AG426E23_SAGS-scaffold_2.region002.gbk	0	21029	GORG_SAMEA6079589_SAGS_AG426E23	GORG_AG426E23_SAGS-scaffold_2	210800	gcf_3033	gcc_14	FALSE	FALSE	FALSE	FALSE	TRUE	FALSE	1762.51	1	0.12911	0.433106	6148_11	Proteobacteria
141844	GORG_AG426F10_SAGS-scaffold_10.region001.gbk	1	11609	GORG_SAMEA6079593_SAGS_AG426F10	GORG_AG426F10_SAGS-scaffold_10	34080	gcf_3128	gcc_14	FALSE	FALSE	FALSE	FALSE	TRUE	FALSE	1762.51	1	0.171939	0.247169	5521_39	Proteobacteria
141846	GORG_AG426F15_SAGS-scaffold_1.region001.gbk	0	21903	GORG_SAMEA6079597_SAGS_AG426F15	GORG_AG426F15_SAGS-scaffold_1	494381	gcf_2578	gcc_14	FALSE	FALSE	FALSE	FALSE	TRUE	FALSE	1762.51	1	0.063197	0.423649	5491_9	Proteobacteria
141847	GORG_AG426F22_SAGS-scaffold_20.region001.gbk	1	9690	GORG_SAMEA6079601_SAGS_AG426F22	GORG_AG426F22_SAGS-scaffold_20	9690	gcf_109	gcc_14	FALSE	FALSE	FALSE	FALSE	TRUE	FALSE	1762.51	1	0.315341	0.333912	5118_68	Proteobacteria
141848	GORG_AG426F23_SAGS-scaffold_4.region001.gbk	1	12317	GORG_SAMEA6079602_SAGS_AG426F23	GORG_AG426F23_SAGS-scaffold_4	62802	gcf_255	gcc_14	FALSE	FALSE	FALSE	FALSE	TRUE	FALSE	1762.51	1	0.20386	0.295791	5521_17	Proteobacteria
141850	GORG_AG426G08_SAGS-scaffold_8.region001.gbk	0	21735	GORG_SAMEA6079608_SAGS_AG426G08	GORG_AG426G08_SAGS-scaffold_8	78474	gcf_5002	gcc_14	FALSE	FALSE	FALSE	FALSE	TRUE	FALSE	1762.51	1	0.288636	0.342445	4651_0	Proteobacteria
141851	GORG_AG426G09_SAGS-scaffold_4.region001.gbk	0	21942	GORG_SAMEA6079609_SAGS_AG426G09	GORG_AG426G09_SAGS-scaffold_4	82474	gcf_2578	gcc_14	FALSE	FALSE	FALSE	FALSE	TRUE	FALSE	1762.51	1	0.031996	0.407588	5393_1	Proteobacteria
141852	GORG_AG426G14_SAGS-scaffold_14.region001.gbk	1	15668	GORG_SAMEA6079612_SAGS_AG426G14	GORG_AG426G14_SAGS-scaffold_14	15863	gcf_5746	gcc_14	FALSE	FALSE	FALSE	FALSE	TRUE	FALSE	1762.51	1	0.389246	0.478617	1922_2	Thermoplasmatota
141853	GORG_AG426I05_SAGS-scaffold_12.region001.gbk	1	24885	GORG_SAMEA6079617_SAGS_AG426I05	GORG_AG426I05_SAGS-scaffold_12	24885	gcf_230	gcc_77	FALSE	FALSE	FALSE	FALSE	FALSE	TRUE	42.7152	0.965318	0.407875	0.709156	2896_1	Proteobacteria
141854	GORG_AG426I09_SAGS-scaffold_2.region001.gbk	0	21233	GORG_SAMEA6079620_SAGS_AG426I09	GORG_AG426I09_SAGS-scaffold_2	123337	gcf_682	gcc_10	FALSE	FALSE	FALSE	FALSE	TRUE	FALSE	1310.14	0.999037	0.445398	0.762709	3933_1	Bacteroidota
141855	GORG_AG426I09_SAGS-scaffold_6.region001.gbk	1	11492	GORG_SAMEA6079620_SAGS_AG426I09	GORG_AG426I09_SAGS-scaffold_6	79539	gcf_3215	gcc_14	FALSE	FALSE	FALSE	FALSE	TRUE	FALSE	1762.51	1	0.515548	0.701489	3933_1	Bacteroidota
141857	GORG_AG426I13_SAGS-scaffold_10.region001.gbk	1	20489	GORG_SAMEA6079623_SAGS_AG426I13	GORG_AG426I13_SAGS-scaffold_10	29704	gcf_2578	gcc_14	FALSE	FALSE	FALSE	FALSE	TRUE	FALSE	1762.51	1	0.128174	0.373044	5452_3	Proteobacteria
141858	GORG_AG426I14_SAGS-scaffold_6.region001.gbk	0	21997	GORG_SAMEA6079624_SAGS_AG426I14	GORG_AG426I14_SAGS-scaffold_6	94468	gcf_5002	gcc_14	FALSE	FALSE	FALSE	FALSE	TRUE	FALSE	1762.51	1	0.251862	0.318995	4657_1	Proteobacteria
141859	GORG_AG426I15_SAGS-scaffold_4.region001.gbk	1	20145	GORG_SAMEA6079625_SAGS_AG426I15	GORG_AG426I15_SAGS-scaffold_4	125543	gcf_2578	gcc_14	FALSE	FALSE	FALSE	FALSE	TRUE	FALSE	1762.51	1	0.0896861	0.360327	5220_1	Proteobacteria
141862	GORG_AG426J02_SAGS-scaffold_8.region001.gbk	1	12434	GORG_SAMEA6079632_SAGS_AG426J02	GORG_AG426J02_SAGS-scaffold_8	41809	gcf_3148	gcc_14	FALSE	FALSE	FALSE	FALSE	TRUE	FALSE	1762.51	1	0.291727	0.513662	3280_1	Dadabacteria
141863	GORG_AG426J10_SAGS-scaffold_3.region001.gbk	0	21951	GORG_SAMEA6079638_SAGS_AG426J10	GORG_AG426J10_SAGS-scaffold_3	108510	gcf_109	gcc_14	FALSE	FALSE	FALSE	FALSE	TRUE	FALSE	1762.51	1	0.408063	0.427019	5118_69	Proteobacteria
141866	GORG_AG426J21_SAGS-scaffold_17.region001.gbk	1	14569	GORG_SAMEA6079646_SAGS_AG426J21	GORG_AG426J21_SAGS-scaffold_17	14569	gcf_255	gcc_14	FALSE	FALSE	FALSE	FALSE	TRUE	FALSE	1762.51	1	0.135219	0.236953	5387_1	Proteobacteria
141867	GORG_AG426J23_SAGS-scaffold_9.region001.gbk	0	33314	GORG_SAMEA6079648_SAGS_AG426J23	GORG_AG426J23_SAGS-scaffold_9	47499	gcf_5816	gcc_55	FALSE	FALSE	FALSE	FALSE	FALSE	TRUE	102.572	1	0.386019	0.806997	4542_1	Marinisomatota
141868	GORG_AG426K03_SAGS-scaffold_2.region001.gbk	0	21726	GORG_SAMEA6079650_SAGS_AG426K03	GORG_AG426K03_SAGS-scaffold_2	62873	gcf_2578	gcc_14	FALSE	FALSE	FALSE	FALSE	TRUE	FALSE	1762.51	1	0.0199203	0.397061	5564_38	Proteobacteria
141869	GORG_AG426K09_SAGS-scaffold_10.region001.gbk	0	21903	GORG_SAMEA6079655_SAGS_AG426K09	GORG_AG426K09_SAGS-scaffold_10	50367	gcf_2578	gcc_14	FALSE	FALSE	FALSE	FALSE	TRUE	FALSE	1762.51	1	0.063197	0.423649	5491_27	Proteobacteria
141872	GORG_AG426K19_SAGS-scaffold_1.region001.gbk	0	21906	GORG_SAMEA6079662_SAGS_AG426K19	GORG_AG426K19_SAGS-scaffold_1	124667	gcf_2578	gcc_14	FALSE	FALSE	FALSE	FALSE	TRUE	FALSE	1762.51	1	0.0553743	0.36738	5739_1	Proteobacteria
141874	GORG_AG426L02_SAGS-scaffold_7.region001.gbk	0	20852	GORG_SAMEA6079666_SAGS_AG426L02	GORG_AG426L02_SAGS-scaffold_7	55200	gcf_432	gcc_14	FALSE	FALSE	FALSE	FALSE	TRUE	FALSE	1762.51	1	0.355973	0.402504	3061_1	Marinisomatota
141878	GORG_AG426L07_SAGS-scaffold_10.region001.gbk	1	17300	GORG_SAMEA6079671_SAGS_AG426L07	GORG_AG426L07_SAGS-scaffold_10	40305	gcf_41	gcc_10	FALSE	FALSE	FALSE	FALSE	TRUE	FALSE	1310.14	0.999037	0	0.664509	4221_88	Cyanobacteria
141881	GORG_AG426L19_SAGS-scaffold_5.region001.gbk	0	21900	GORG_SAMEA6079679_SAGS_AG426L19	GORG_AG426L19_SAGS-scaffold_5	53905	gcf_2578	gcc_14	FALSE	FALSE	FALSE	FALSE	TRUE	FALSE	1762.51	1	0.0353357	0.432171	5779_5	Proteobacteria
141882	GORG_AG426L20_SAGS-scaffold_4.region001.gbk	1	11573	GORG_SAMEA6079680_SAGS_AG426L20	GORG_AG426L20_SAGS-scaffold_4	41653	gcf_3128	gcc_14	FALSE	FALSE	FALSE	FALSE	TRUE	FALSE	1762.51	1	0.234813	0.278586	5774_1	Proteobacteria
141883	GORG_AG426L21_SAGS-scaffold_2.region001.gbk	0	23554	GORG_SAMEA6079681_SAGS_AG426L21	GORG_AG426L21_SAGS-scaffold_2	150492	gcf_1015	gcc_55	FALSE	FALSE	FALSE	FALSE	FALSE	TRUE	102.572	1	0.569918	0.798305	3024_2	Actinobacteriota
141884	GORG_AG426L23_SAGS-scaffold_1.region001.gbk	0	21897	GORG_SAMEA6079683_SAGS_AG426L23	GORG_AG426L23_SAGS-scaffold_1	637871	gcf_2578	gcc_14	FALSE	FALSE	FALSE	FALSE	TRUE	FALSE	1762.51	1	0.0675155	0.427088	5805_2	Proteobacteria
141885	GORG_AG426L23_SAGS-scaffold_1.region002.gbk	0	31299	GORG_SAMEA6079683_SAGS_AG426L23	GORG_AG426L23_SAGS-scaffold_1	637871	gcf_10661	gcc_128	FALSE	FALSE	FALSE	FALSE	FALSE	TRUE	0.331146	0.595376	0.550588	0.713737	5805_2	Proteobacteria
141886	GORG_AG426M05_SAGS-scaffold_4.region001.gbk	0	21903	GORG_SAMEA6079687_SAGS_AG426M05	GORG_AG426M05_SAGS-scaffold_4	98594	gcf_2578	gcc_14	FALSE	FALSE	FALSE	FALSE	TRUE	FALSE	1762.51	1	0.0484677	0.447987	5564_42	Proteobacteria
141887	GORG_AG426M10_SAGS-scaffold_1.region001.gbk	0	20843	GORG_SAMEA6079690_SAGS_AG426M10	GORG_AG426M10_SAGS-scaffold_1	151490	gcf_9117	gcc_14	FALSE	FALSE	FALSE	FALSE	TRUE	FALSE	1762.51	1	0.401448	0.500796	4033_1	Bacteroidota
141889	GORG_AG426M17_SAGS-scaffold_2.region001.gbk	0	20759	GORG_SAMEA6079695_SAGS_AG426M17	GORG_AG426M17_SAGS-scaffold_2	103328	gcf_4328	gcc_14	FALSE	FALSE	FALSE	FALSE	TRUE	FALSE	1762.51	1	0.357669	0.494066	3796_1	Bacteroidota
141890	GORG_AG426M19_SAGS-scaffold_9.region001.gbk	0	21906	GORG_SAMEA6079697_SAGS_AG426M19	GORG_AG426M19_SAGS-scaffold_9	42963	gcf_2578	gcc_14	FALSE	FALSE	FALSE	FALSE	TRUE	FALSE	1762.51	1	0.103799	0.41691	5521_30	Proteobacteria
141891	GORG_AG426M22_SAGS-scaffold_3.region001.gbk	0	21900	GORG_SAMEA6079700_SAGS_AG426M22	GORG_AG426M22_SAGS-scaffold_3	88245	gcf_2578	gcc_14	FALSE	FALSE	FALSE	FALSE	TRUE	FALSE	1762.51	1	0.0687357	0.435168	5766_3	Proteobacteria
141896	GORG_AG426N06_SAGS-scaffold_3.region001.gbk	0	22479	GORG_SAMEA6079706_SAGS_AG426N06	GORG_AG426N06_SAGS-scaffold_3	109719	gcf_982	gcc_14	FALSE	FALSE	FALSE	FALSE	TRUE	FALSE	1762.51	1	0.198905	0.510965	3899_1	Bacteroidota
141902	GORG_AG426N15_SAGS-scaffold_2.region001.gbk	0	21903	GORG_SAMEA6079712_SAGS_AG426N15	GORG_AG426N15_SAGS-scaffold_2	121164	gcf_2578	gcc_14	FALSE	FALSE	FALSE	FALSE	TRUE	FALSE	1762.51	1	0.0168709	0.397936	5564_77	Proteobacteria
141903	GORG_AG426N16_SAGS-scaffold_1.region001.gbk	0	22357	GORG_SAMEA6079713_SAGS_AG426N16	GORG_AG426N16_SAGS-scaffold_1	208481	gcf_4390	gcc_14	FALSE	FALSE	FALSE	FALSE	TRUE	FALSE	1762.51	1	0.377607	0.509147	2093_2	Thermoplasmatota
141904	GORG_AG426N16_SAGS-scaffold_3.region001.gbk	0	21017	GORG_SAMEA6079713_SAGS_AG426N16	GORG_AG426N16_SAGS-scaffold_3	181593	gcf_1311	gcc_14	FALSE	FALSE	FALSE	FALSE	TRUE	FALSE	1762.51	1	0.41225	0.466429	2093_2	Thermoplasmatota
141905	GORG_AG426N22_SAGS-scaffold_1.region001.gbk	0	54170	GORG_SAMEA6079716_SAGS_AG426N22	GORG_AG426N22_SAGS-scaffold_1	127180	gcf_11455	gcc_14	FALSE	FALSE	FALSE	TRUE	TRUE	FALSE	1762.51	1	0.45516	0.57875	977_0	Proteobacteria
141906	GORG_AG426N22_SAGS-scaffold_10.region001.gbk	0	43192	GORG_SAMEA6079716_SAGS_AG426N22	GORG_AG426N22_SAGS-scaffold_10	56771	gcf_12491	gcc_53	FALSE	FALSE	FALSE	TRUE	FALSE	FALSE	0.00758736	0.0741811	0.482657	0.607811	977_0	Proteobacteria
141907	GORG_AG426N22_SAGS-scaffold_12.region001.gbk	1	42897	GORG_SAMEA6079716_SAGS_AG426N22	GORG_AG426N22_SAGS-scaffold_12	43674	gcf_8663	gcc_17	FALSE	FALSE	FALSE	TRUE	FALSE	FALSE	106.013	0.998073	0.379713	0.511467	977_0	Proteobacteria
141908	GORG_AG426N22_SAGS-scaffold_4.region001.gbk	1	42380	GORG_SAMEA6079716_SAGS_AG426N22	GORG_AG426N22_SAGS-scaffold_4	80709	gcf_9606	gcc_92	TRUE	FALSE	FALSE	TRUE	FALSE	FALSE	201.816	1	0.208045	0.263531	977_0	Proteobacteria
141910	GORG_AG426O05_SAGS-scaffold_1.region002.gbk	0	21912	GORG_SAMEA6079718_SAGS_AG426O05	GORG_AG426O05_SAGS-scaffold_1	377479	gcf_2578	gcc_14	FALSE	FALSE	FALSE	FALSE	TRUE	FALSE	1762.51	1	0.105598	0.426054	5250_1	Proteobacteria
141911	GORG_AG426O15_SAGS-scaffold_37.region001.gbk	1	8486	GORG_SAMEA6079724_SAGS_AG426O15	GORG_AG426O15_SAGS-scaffold_37	8486	gcf_1194	gcc_14	FALSE	FALSE	FALSE	FALSE	TRUE	FALSE	1762.51	1	0.289019	0.561905	2094_0	Thermoplasmatota
141915	GORG_AG426P07_SAGS-scaffold_14.region001.gbk	1	16329	GORG_SAMEA6079737_SAGS_AG426P07	GORG_AG426P07_SAGS-scaffold_14	23438	gcf_2578	gcc_14	FALSE	FALSE	FALSE	FALSE	TRUE	FALSE	1762.51	1	0.0249648	0.347014	5564_40	Proteobacteria
141916	GORG_AG426P08_SAGS-scaffold_5.region001.gbk	0	21906	GORG_SAMEA6079738_SAGS_AG426P08	GORG_AG426P08_SAGS-scaffold_5	85673	gcf_2578	gcc_14	FALSE	FALSE	FALSE	FALSE	TRUE	FALSE	1762.51	1	0.00371747	0.423649	5688_0	Proteobacteria
141917	GORG_AG426P20_SAGS-scaffold_7.region001.gbk	0	21906	GORG_SAMEA6079748_SAGS_AG426P20	GORG_AG426P20_SAGS-scaffold_7	36895	gcf_2578	gcc_14	FALSE	FALSE	FALSE	FALSE	TRUE	FALSE	1762.51	1	0.031996	0.407588	5714_1	Proteobacteria
141918	GORG_AG426P23_SAGS-scaffold_14.region001.gbk	1	14160	GORG_SAMEA6079751_SAGS_AG426P23	GORG_AG426P23_SAGS-scaffold_14	26017	gcf_255	gcc_14	FALSE	FALSE	FALSE	FALSE	TRUE	FALSE	1762.51	1	0.14883	0.198384	5430_1	Proteobacteria
141919	GORG_AG430A02_SAGS-scaffold_1.region001.gbk	0	21912	GORG_SAMEA6079753_SAGS_AG430A02	GORG_AG430A02_SAGS-scaffold_1	351410	gcf_2578	gcc_14	FALSE	FALSE	FALSE	FALSE	TRUE	FALSE	1762.51	1	0.0995465	0.417583	5259_1	Proteobacteria
141920	GORG_AG430A10_SAGS-scaffold_8.region001.gbk	0	21900	GORG_SAMEA6079758_SAGS_AG430A10	GORG_AG430A10_SAGS-scaffold_8	34891	gcf_2578	gcc_14	FALSE	FALSE	FALSE	FALSE	TRUE	FALSE	1762.51	1	0.0431705	0.432171	5779_8	Proteobacteria
141921	GORG_AG430A11_SAGS-scaffold_4.region001.gbk	1	21834	GORG_SAMEA6079759_SAGS_AG430A11	GORG_AG430A11_SAGS-scaffold_4	90946	gcf_2578	gcc_14	FALSE	FALSE	FALSE	FALSE	TRUE	FALSE	1762.51	1	0.0923031	0.329127	5578_1	Proteobacteria
141923	GORG_AG430B09_SAGS-scaffold_1.region001.gbk	0	21906	GORG_SAMEA6079776_SAGS_AG430B09	GORG_AG430B09_SAGS-scaffold_1	313560	gcf_2578	gcc_14	FALSE	FALSE	FALSE	FALSE	TRUE	FALSE	1762.51	1	0.0669145	0.411516	5745_0	Proteobacteria
141926	GORG_AG430C02_SAGS-scaffold_6.region001.gbk	1	20683	GORG_SAMEA6079787_SAGS_AG430C02	GORG_AG430C02_SAGS-scaffold_6	24177	gcf_7411	gcc_14	FALSE	FALSE	FALSE	FALSE	TRUE	FALSE	1762.51	1	0.38136	0.437225	2861_0	Proteobacteria
141927	GORG_AG430C08_SAGS-scaffold_17.region001.gbk	1	9507	GORG_SAMEA6079791_SAGS_AG430C08	GORG_AG430C08_SAGS-scaffold_17	9507	gcf_929	gcc_14	FALSE	FALSE	FALSE	FALSE	TRUE	FALSE	1762.51	1	0.101017	0.603823	5855_2	Proteobacteria
141928	GORG_AG430C22_SAGS-scaffold_1.region001.gbk	0	21915	GORG_SAMEA6079800_SAGS_AG430C22	GORG_AG430C22_SAGS-scaffold_1	115379	gcf_2578	gcc_14	FALSE	FALSE	FALSE	FALSE	TRUE	FALSE	1762.51	1	0.111397	0.427088	5266_0	Proteobacteria
141929	GORG_AG430D17_SAGS-scaffold_6.region001.gbk	0	21906	GORG_SAMEA6079810_SAGS_AG430D17	GORG_AG430D17_SAGS-scaffold_6	53211	gcf_2578	gcc_14	FALSE	FALSE	FALSE	FALSE	TRUE	FALSE	1762.51	1	0.0474496	0.379508	5707_1	Proteobacteria
141930	GORG_AG430D23_SAGS-scaffold_9.region001.gbk	0	21029	GORG_SAMEA6079815_SAGS_AG430D23	GORG_AG430D23_SAGS-scaffold_9	49236	gcf_3033	gcc_14	FALSE	FALSE	FALSE	FALSE	TRUE	FALSE	1762.51	1	0.19673	0.494415	6150_0	Proteobacteria
141932	GORG_AG430E05_SAGS-scaffold_10.region001.gbk	1	18551	GORG_SAMEA6079819_SAGS_AG430E05	GORG_AG430E05_SAGS-scaffold_10	31834	gcf_1015	gcc_55	FALSE	FALSE	FALSE	FALSE	FALSE	TRUE	102.572	1	0.554461	0.791056	3029_2	Actinobacteriota
141934	GORG_AG430E17_SAGS-scaffold_14.region001.gbk	1	15164	GORG_SAMEA6079826_SAGS_AG430E17	GORG_AG430E17_SAGS-scaffold_14	33253	gcf_255	gcc_14	FALSE	FALSE	FALSE	FALSE	TRUE	FALSE	1762.51	1	0.102802	0.35598	5510_0	Proteobacteria
141936	GORG_AG430F02_SAGS-scaffold_17.region001.gbk	1	9752	GORG_SAMEA6079832_SAGS_AG430F02	GORG_AG430F02_SAGS-scaffold_17	9752	gcf_56	gcc_14	FALSE	FALSE	FALSE	FALSE	TRUE	FALSE	1762.51	1	0.0969724	0.133458	5866_0	Proteobacteria
141937	GORG_AG430F03_SAGS-scaffold_1.region001.gbk	0	21915	GORG_SAMEA6079833_SAGS_AG430F03	GORG_AG430F03_SAGS-scaffold_1	529217	gcf_2578	gcc_14	FALSE	FALSE	FALSE	FALSE	TRUE	FALSE	1762.51	1	0.0930498	0.436142	5267_0	Proteobacteria
141940	GORG_AG430F07_SAGS-scaffold_1.region001.gbk	0	21903	GORG_SAMEA6079837_SAGS_AG430F07	GORG_AG430F07_SAGS-scaffold_1	134597	gcf_2578	gcc_14	FALSE	FALSE	FALSE	FALSE	TRUE	FALSE	1762.51	1	0.056649	0.411516	6028_1	Proteobacteria
141941	GORG_AG430F10_SAGS-scaffold_2.region001.gbk	0	21915	GORG_SAMEA6079840_SAGS_AG430F10	GORG_AG430F10_SAGS-scaffold_2	102783	gcf_2578	gcc_14	FALSE	FALSE	FALSE	FALSE	TRUE	FALSE	1762.51	1	0.107393	0.390964	5259_4	Proteobacteria
141942	GORG_AG430F16_SAGS-scaffold_1.region001.gbk	0	21894	GORG_SAMEA6079844_SAGS_AG430F16	GORG_AG430F16_SAGS-scaffold_1	369959	gcf_2578	gcc_14	FALSE	FALSE	FALSE	FALSE	TRUE	FALSE	1762.51	1	0.0516557	0.409184	5772_1	Proteobacteria
141943	GORG_AG430G03_SAGS-scaffold_1.region001.gbk	0	20849	GORG_SAMEA6079852_SAGS_AG430G03	GORG_AG430G03_SAGS-scaffold_1	99379	gcf_2560	gcc_14	FALSE	FALSE	FALSE	FALSE	TRUE	FALSE	1762.51	1	0.486924	0.739867	3933_1	Bacteroidota
141945	GORG_AG430G14_SAGS-scaffold_1.region001.gbk	0	21906	GORG_SAMEA6079859_SAGS_AG430G14	GORG_AG430G14_SAGS-scaffold_1	243942	gcf_2578	gcc_14	FALSE	FALSE	FALSE	FALSE	TRUE	FALSE	1762.51	1	0.0874389	0.404841	5867_0	Proteobacteria
141946	GORG_AG430G21_SAGS-scaffold_7.region001.gbk	1	22208	GORG_SAMEA6079865_SAGS_AG430G21	GORG_AG430G21_SAGS-scaffold_7	47739	gcf_8078	gcc_29	FALSE	FALSE	FALSE	FALSE	FALSE	TRUE	12.9897	0.968208	0.413311	0.537857	5488_2	Proteobacteria
141947	GORG_AG430I06_SAGS-scaffold_3.region001.gbk	0	21942	GORG_SAMEA6079872_SAGS_AG430I06	GORG_AG430I06_SAGS-scaffold_3	88094	gcf_2578	gcc_14	FALSE	FALSE	FALSE	FALSE	TRUE	FALSE	1762.51	1	0.116594	0.405969	5219_1	Proteobacteria
141948	GORG_AG430I13_SAGS-scaffold_9.region001.gbk	0	21900	GORG_SAMEA6079876_SAGS_AG430I13	GORG_AG430I13_SAGS-scaffold_9	38486	gcf_2578	gcc_14	FALSE	FALSE	FALSE	FALSE	TRUE	FALSE	1762.51	1	0.0816783	0.453666	5798_1	Proteobacteria
141949	GORG_AG430I18_SAGS-scaffold_1.region001.gbk	0	21903	GORG_SAMEA6079880_SAGS_AG430I18	GORG_AG430I18_SAGS-scaffold_1	213914	gcf_2578	gcc_14	FALSE	FALSE	FALSE	FALSE	TRUE	FALSE	1762.51	1	0.0622284	0.401808	5785_4	Proteobacteria
141951	GORG_AG430I20_SAGS-scaffold_13.region001.gbk	0	20849	GORG_SAMEA6079882_SAGS_AG430I20	GORG_AG430I20_SAGS-scaffold_13	30595	gcf_6781	gcc_14	FALSE	FALSE	FALSE	FALSE	TRUE	FALSE	1762.51	1	0.366447	0.686503	3945_2	Bacteroidota
141952	GORG_AG430J03_SAGS-scaffold_1.region001.gbk	0	20840	GORG_SAMEA6079884_SAGS_AG430J03	GORG_AG430J03_SAGS-scaffold_1	159050	gcf_3273	gcc_14	FALSE	FALSE	FALSE	FALSE	TRUE	FALSE	1762.51	1	0.173466	0.484865	3951_2	Bacteroidota
141953	GORG_AG430J03_SAGS-scaffold_21.region001.gbk	1	14191	GORG_SAMEA6079884_SAGS_AG430J03	GORG_AG430J03_SAGS-scaffold_21	15558	gcf_1433	gcc_10	FALSE	FALSE	FALSE	FALSE	TRUE	FALSE	1310.14	0.999037	0.291667	0.513466	3951_2	Bacteroidota
141954	GORG_AG430J04_SAGS-scaffold_3.region001.gbk	0	21894	GORG_SAMEA6079885_SAGS_AG430J04	GORG_AG430J04_SAGS-scaffold_3	165702	gcf_2578	gcc_14	FALSE	FALSE	FALSE	FALSE	TRUE	FALSE	1762.51	1	0.0268029	0.41691	5772_22	Proteobacteria
141955	GORG_AG430J18_SAGS-scaffold_8.region001.gbk	0	21903	GORG_SAMEA6079895_SAGS_AG430J18	GORG_AG430J18_SAGS-scaffold_8	39218	gcf_2578	gcc_14	FALSE	FALSE	FALSE	FALSE	TRUE	FALSE	1762.51	1	0.0975358	0.438086	5493_43	Proteobacteria
141957	GORG_AG430K04_SAGS-scaffold_4.region001.gbk	1	20630	GORG_SAMEA6079901_SAGS_AG430K04	GORG_AG430K04_SAGS-scaffold_4	35791	gcf_1778	gcc_16	FALSE	FALSE	FALSE	FALSE	FALSE	TRUE	9.99672	0.756262	0.51328	0.738177	4988_2	Proteobacteria
141958	GORG_AG430K04_SAGS-scaffold_5.region001.gbk	1	21021	GORG_SAMEA6079901_SAGS_AG430K04	GORG_AG430K04_SAGS-scaffold_5	28230	gcf_551	gcc_60	FALSE	FALSE	FALSE	FALSE	FALSE	TRUE	25.3596	0.986513	0.318283	0.597693	4988_2	Proteobacteria
141960	GORG_AG430K07_SAGS-scaffold_6.region001.gbk	1	16841	GORG_SAMEA6079903_SAGS_AG430K07	GORG_AG430K07_SAGS-scaffold_6	47740	gcf_2578	gcc_14	FALSE	FALSE	FALSE	FALSE	TRUE	FALSE	1762.51	1	0.115249	0.36079	5485_0	Proteobacteria
141961	GORG_AG430K10_SAGS-scaffold_10.region001.gbk	1	14169	GORG_SAMEA6079904_SAGS_AG430K10	GORG_AG430K10_SAGS-scaffold_10	32614	gcf_2578	gcc_14	FALSE	FALSE	FALSE	FALSE	TRUE	FALSE	1762.51	1	0.0700107	0.401808	6031_0	Proteobacteria
141962	GORG_AG430K11_SAGS-scaffold_1.region001.gbk	0	21909	GORG_SAMEA6079905_SAGS_AG430K11	GORG_AG430K11_SAGS-scaffold_1	59186	gcf_2578	gcc_14	FALSE	FALSE	FALSE	FALSE	TRUE	FALSE	1762.51	1	0.1	0.407588	5518_0	Proteobacteria
141964	GORG_AG430K19_SAGS-scaffold_4.region001.gbk	0	21903	GORG_SAMEA6079911_SAGS_AG430K19	GORG_AG430K19_SAGS-scaffold_4	63220	gcf_2578	gcc_14	FALSE	FALSE	FALSE	FALSE	TRUE	FALSE	1762.51	1	0.105325	0.375847	5540_5	Proteobacteria
141965	GORG_AG430K22_SAGS-scaffold_3.region001.gbk	1	25151	GORG_SAMEA6079914_SAGS_AG430K22	GORG_AG430K22_SAGS-scaffold_3	77435	gcf_1096	gcc_128	FALSE	FALSE	FALSE	FALSE	FALSE	TRUE	0.331146	0.595376	0.50029	0.660178	5234_1	Proteobacteria
141968	GORG_AG430L04_SAGS-scaffold_2.region001.gbk	0	21915	GORG_SAMEA6079919_SAGS_AG430L04	GORG_AG430L04_SAGS-scaffold_2	69222	gcf_2578	gcc_14	FALSE	FALSE	FALSE	FALSE	TRUE	FALSE	1762.51	1	0.130328	0.437079	5265_3	Proteobacteria
141970	GORG_AG430L09_SAGS-scaffold_13.region001.gbk	1	13878	GORG_SAMEA6079923_SAGS_AG430L09	GORG_AG430L09_SAGS-scaffold_13	21187	gcf_2578	gcc_14	FALSE	FALSE	FALSE	FALSE	TRUE	FALSE	1762.51	1	0.0635531	0.372857	5268_0	Proteobacteria
141971	GORG_AG430L10_SAGS-scaffold_12.region001.gbk	1	14446	GORG_SAMEA6079924_SAGS_AG430L10	GORG_AG430L10_SAGS-scaffold_12	20501	gcf_255	gcc_14	FALSE	FALSE	FALSE	FALSE	TRUE	FALSE	1762.51	1	0.186237	0.293869	5260_0	Proteobacteria
141972	GORG_AG430L17_SAGS-scaffold_2.region001.gbk	0	21903	GORG_SAMEA6079927_SAGS_AG430L17	GORG_AG430L17_SAGS-scaffold_2	102704	gcf_2578	gcc_14	FALSE	FALSE	FALSE	FALSE	TRUE	FALSE	1762.51	1	0.0721653	0.432171	5493_32	Proteobacteria
141974	GORG_AG430M22_SAGS-scaffold_1.region001.gbk	0	22017	GORG_SAMEA6079945_SAGS_AG430M22	GORG_AG430M22_SAGS-scaffold_1	66594	gcf_5002	gcc_14	FALSE	FALSE	FALSE	FALSE	TRUE	FALSE	1762.51	1	0.334814	0.407155	4664_3	Proteobacteria
141975	GORG_AG430N08_SAGS-scaffold_14.region001.gbk	1	16835	GORG_SAMEA6079951_SAGS_AG430N08	GORG_AG430N08_SAGS-scaffold_14	24741	gcf_2578	gcc_14	FALSE	FALSE	FALSE	FALSE	TRUE	FALSE	1762.51	1	0.0648477	0.395577	5784_2	Proteobacteria
141976	GORG_AG430N14_SAGS-scaffold_8.region001.gbk	0	30244	GORG_SAMEA6079956_SAGS_AG430N14	GORG_AG430N14_SAGS-scaffold_8	65790	gcf_2281	gcc_55	FALSE	FALSE	FALSE	FALSE	FALSE	TRUE	102.572	1	0.510885	0.764596	3867_2	Bacteroidota
141978	GORG_AG430N16_SAGS-scaffold_4.region001.gbk	1	16898	GORG_SAMEA6079958_SAGS_AG430N16	GORG_AG430N16_SAGS-scaffold_4	82084	gcf_2578	gcc_14	FALSE	FALSE	FALSE	FALSE	TRUE	FALSE	1762.51	1	0.0729601	0.390964	5783_2	Proteobacteria
141979	GORG_AG430N19_SAGS-scaffold_10.region001.gbk	1	20808	GORG_SAMEA6079960_SAGS_AG430N19	GORG_AG430N19_SAGS-scaffold_10	33038	gcf_3773	gcc_14	FALSE	FALSE	FALSE	FALSE	TRUE	FALSE	1762.51	1	0.27092	0.444653	3903_2	Bacteroidota
141980	GORG_AG430N23_SAGS-scaffold_4.region001.gbk	1	21242	GORG_SAMEA6079964_SAGS_AG430N23	GORG_AG430N23_SAGS-scaffold_4	46984	gcf_2578	gcc_14	FALSE	FALSE	FALSE	FALSE	TRUE	FALSE	1762.51	1	0.0580315	0.422134	5761_2	Proteobacteria
141981	GORG_AG430O11_SAGS-scaffold_1.region001.gbk	0	21903	GORG_SAMEA6079968_SAGS_AG430O11	GORG_AG430O11_SAGS-scaffold_1	131643	gcf_2578	gcc_14	FALSE	FALSE	FALSE	FALSE	TRUE	FALSE	1762.51	1	0.0478949	0.364993	5541_8	Proteobacteria
141982	GORG_AG430O13_SAGS-scaffold_9.region001.gbk	1	21406	GORG_SAMEA6079969_SAGS_AG430O13	GORG_AG430O13_SAGS-scaffold_9	28797	gcf_2578	gcc_14	FALSE	FALSE	FALSE	FALSE	TRUE	FALSE	1762.51	1	0.038261	0.427088	5218_1	Proteobacteria
141984	GORG_AG430O23_SAGS-scaffold_20.region001.gbk	1	10361	GORG_SAMEA6079977_SAGS_AG430O23	GORG_AG430O23_SAGS-scaffold_20	10361	gcf_1335	gcc_14	FALSE	FALSE	FALSE	FALSE	TRUE	FALSE	1762.51	1	0.0845612	0.461832	4221_32	Cyanobacteria
141985	GORG_AG430O23_SAGS-scaffold_25.region001.gbk	1	5392	GORG_SAMEA6079977_SAGS_AG430O23	GORG_AG430O23_SAGS-scaffold_25	9147	gcf_8830	gcc_13	FALSE	FALSE	TRUE	FALSE	FALSE	FALSE	1523.6	0.984586	0.0944615	0.642779	4221_32	Cyanobacteria
141986	GORG_AG430O23_SAGS-scaffold_4.region001.gbk	1	18837	GORG_SAMEA6079977_SAGS_AG430O23	GORG_AG430O23_SAGS-scaffold_4	18837	gcf_41	gcc_10	FALSE	FALSE	FALSE	FALSE	TRUE	FALSE	1310.14	0.999037	0.056151	0.738498	4221_32	Cyanobacteria
141987	GORG_AG430P01_SAGS-scaffold_25.region001.gbk	1	7067	GORG_SAMEA6079978_SAGS_AG430P01	GORG_AG430P01_SAGS-scaffold_25	7067	gcf_56	gcc_14	FALSE	FALSE	FALSE	FALSE	TRUE	FALSE	1762.51	1	0.0887097	0.133237	5772_14	Proteobacteria
141988	GORG_AG430P06_SAGS-scaffold_1.region001.gbk	1	5873	GORG_SAMEA6079982_SAGS_AG430P06	GORG_AG430P06_SAGS-scaffold_1	74432	gcf_1204	gcc_8	FALSE	FALSE	TRUE	FALSE	FALSE	FALSE	112.516	0.998073	0.409091	0.639944	2898_1	Proteobacteria
141991	GORG_AG430P11_SAGS-scaffold_2.region001.gbk	0	21903	GORG_SAMEA6079986_SAGS_AG430P11	GORG_AG430P11_SAGS-scaffold_2	121193	gcf_2578	gcc_14	FALSE	FALSE	FALSE	FALSE	TRUE	FALSE	1762.51	1	0.0405887	0.412093	5915_2	Proteobacteria
141992	GORG_AG430P14_SAGS-scaffold_44.region001.gbk	1	13425	GORG_SAMEA6079988_SAGS_AG430P14	GORG_AG430P14_SAGS-scaffold_44	13425	gcf_756	gcc_84	FALSE	FALSE	FALSE	FALSE	FALSE	TRUE	74.2455	0.998073	0.151422	0.439867	6146_2	Proteobacteria
141995	GORG_AG435C06_SAGS-scaffold_4.region001.gbk	1	15716	GORG_SAMEA6080026_SAGS_AG435C06	GORG_AG435C06_SAGS-scaffold_4	50139	gcf_2165	gcc_14	FALSE	FALSE	FALSE	FALSE	TRUE	FALSE	1762.51	1	0.255605	0.366675	3805_0	Bacteroidota
141996	GORG_AG435C13_SAGS-scaffold_20.region001.gbk	1	11595	GORG_SAMEA6080031_SAGS_AG435C13	GORG_AG435C13_SAGS-scaffold_20	13428	gcf_3128	gcc_14	FALSE	FALSE	FALSE	FALSE	TRUE	FALSE	1762.51	1	0.140811	0.220342	5378_0	Proteobacteria
141998	GORG_AG435G05_SAGS-scaffold_10.region001.gbk	1	24960	GORG_SAMEA6080084_SAGS_AG435G05	GORG_AG435G05_SAGS-scaffold_10	25406	gcf_6175	gcc_128	FALSE	FALSE	FALSE	FALSE	FALSE	TRUE	0.331146	0.595376	0.524027	0.668212	5805_2	Proteobacteria
141999	GORG_AG435G05_SAGS-scaffold_5.region001.gbk	1	13257	GORG_SAMEA6080084_SAGS_AG435G05	GORG_AG435G05_SAGS-scaffold_5	38122	gcf_929	gcc_14	FALSE	FALSE	FALSE	FALSE	TRUE	FALSE	1762.51	1	0.100324	0.530495	5805_2	Proteobacteria
142000	GORG_AG435G10_SAGS-scaffold_2.region001.gbk	0	21915	GORG_SAMEA6080087_SAGS_AG435G10	GORG_AG435G10_SAGS-scaffold_2	152367	gcf_2578	gcc_14	FALSE	FALSE	FALSE	FALSE	TRUE	FALSE	1762.51	1	0.0894666	0.401808	5244_1	Proteobacteria
142004	GORG_AG435J13_SAGS-scaffold_2.region001.gbk	0	28785	GORG_SAMEA6080110_SAGS_AG435J13	GORG_AG435J13_SAGS-scaffold_2	130430	gcf_756	gcc_84	FALSE	FALSE	FALSE	FALSE	FALSE	TRUE	74.2455	0.998073	0.300593	0.592398	3305_2	Proteobacteria
142005	GORG_AG435J13_SAGS-scaffold_9.region001.gbk	1	13603	GORG_SAMEA6080110_SAGS_AG435J13	GORG_AG435J13_SAGS-scaffold_9	73301	gcf_6245	gcc_14	FALSE	FALSE	FALSE	FALSE	TRUE	FALSE	1762.51	1	0.238832	0.385867	3305_2	Proteobacteria
142006	GORG_AG435J18_SAGS-scaffold_1.region001.gbk	0	21942	GORG_SAMEA6080114_SAGS_AG435J18	GORG_AG435J18_SAGS-scaffold_1	113434	gcf_2578	gcc_14	FALSE	FALSE	FALSE	FALSE	TRUE	FALSE	1762.51	1	0.107621	0.407588	5452_2	Proteobacteria
142007	GORG_AG435K15_SAGS-scaffold_47.region001.gbk	1	10838	GORG_SAMEA6080126_SAGS_AG435K15	GORG_AG435K15_SAGS-scaffold_47	12886	gcf_3397	gcc_14	FALSE	FALSE	FALSE	FALSE	TRUE	FALSE	1762.51	1	0.133972	0.382465	6166_0	Proteobacteria
142008	GORG_AG435K18_SAGS-scaffold_11.region001.gbk	1	11051	GORG_SAMEA6080129_SAGS_AG435K18	GORG_AG435K18_SAGS-scaffold_11	35521	gcf_1335	gcc_14	FALSE	FALSE	FALSE	FALSE	TRUE	FALSE	1762.51	1	0.016129	0.472794	4293_0	Cyanobacteria
142009	GORG_AG435K18_SAGS-scaffold_2.region001.gbk	0	10216	GORG_SAMEA6080129_SAGS_AG435K18	GORG_AG435K18_SAGS-scaffold_2	66889	gcf_7438	gcc_13	FALSE	FALSE	TRUE	FALSE	FALSE	FALSE	1523.6	0.984586	0.369495	0.596668	4293_0	Cyanobacteria
142010	GORG_AG435K18_SAGS-scaffold_2.region002.gbk	1	18561	GORG_SAMEA6080129_SAGS_AG435K18	GORG_AG435K18_SAGS-scaffold_2	66889	gcf_409	gcc_10	FALSE	FALSE	FALSE	FALSE	TRUE	FALSE	1310.14	0.999037	0.0412844	0.840294	4293_0	Cyanobacteria
142011	GORG_AG435K18_SAGS-scaffold_4.region001.gbk	1	5359	GORG_SAMEA6080129_SAGS_AG435K18	GORG_AG435K18_SAGS-scaffold_4	56821	gcf_1173	gcc_13	FALSE	FALSE	TRUE	FALSE	FALSE	FALSE	1523.6	0.984586	0.304878	0.655196	4293_0	Cyanobacteria
142013	GORG_AG435M03_SAGS-scaffold_1.region001.gbk	1	29400	GORG_SAMEA6080148_SAGS_AG435M03	GORG_AG435M03_SAGS-scaffold_1	77247	gcf_170	gcc_92	FALSE	FALSE	FALSE	FALSE	FALSE	TRUE	201.816	1	0.232807	0.407231	5269_0	Proteobacteria
142014	GORG_AG435M03_SAGS-scaffold_2.region001.gbk	1	13514	GORG_SAMEA6080148_SAGS_AG435M03	GORG_AG435M03_SAGS-scaffold_2	75964	gcf_2578	gcc_14	FALSE	FALSE	FALSE	FALSE	TRUE	FALSE	1762.51	1	0.0896861	0.426959	5269_0	Proteobacteria
142018	GORG_AG435M22_SAGS-scaffold_9.region001.gbk	1	19076	GORG_SAMEA6080162_SAGS_AG435M22	GORG_AG435M22_SAGS-scaffold_9	19160	gcf_2578	gcc_14	FALSE	FALSE	FALSE	FALSE	TRUE	FALSE	1762.51	1	0.0571133	0.397308	5381_1	Proteobacteria
142019	GORG_AG435N03_SAGS-scaffold_3.region001.gbk	0	21900	GORG_SAMEA6080165_SAGS_AG435N03	GORG_AG435N03_SAGS-scaffold_3	60482	gcf_2578	gcc_14	FALSE	FALSE	FALSE	FALSE	TRUE	FALSE	1762.51	1	0.0743494	0.417583	5410_1	Proteobacteria
142020	GORG_AG435N04_SAGS-scaffold_3.region001.gbk	0	21942	GORG_SAMEA6080166_SAGS_AG435N04	GORG_AG435N04_SAGS-scaffold_3	64435	gcf_2578	gcc_14	FALSE	FALSE	FALSE	FALSE	TRUE	FALSE	1762.51	1	0.0661635	0.347014	5475_0	Proteobacteria
142021	GORG_AG435P07_SAGS-scaffold_5.region001.gbk	0	21942	GORG_SAMEA6080194_SAGS_AG435P07	GORG_AG435P07_SAGS-scaffold_5	54104	gcf_9973	gcc_14	FALSE	FALSE	FALSE	FALSE	TRUE	FALSE	1762.51	1	0.221002	0.492544	5443_1	Proteobacteria
142022	GORG_AG435P09_SAGS-scaffold_11.region001.gbk	0	20843	GORG_SAMEA6080195_SAGS_AG435P09	GORG_AG435P09_SAGS-scaffold_11	28312	gcf_3446	gcc_14	FALSE	FALSE	FALSE	FALSE	TRUE	FALSE	1762.51	1	0.408299	0.545499	4033_1	Bacteroidota
142024	GORG_AG439A02_SAGS-scaffold_1.region001.gbk	0	21891	GORG_SAMEA6080204_SAGS_AG439A02	GORG_AG439A02_SAGS-scaffold_1	107140	gcf_2578	gcc_14	FALSE	FALSE	FALSE	FALSE	TRUE	FALSE	1762.51	1	0.0855019	0.417583	5488_3	Proteobacteria
142026	GORG_AG439B06_SAGS-scaffold_1.region001.gbk	0	21912	GORG_SAMEA6080218_SAGS_AG439B06	GORG_AG439B06_SAGS-scaffold_1	109216	gcf_2578	gcc_14	FALSE	FALSE	FALSE	FALSE	TRUE	FALSE	1762.51	1	0.0952421	0.369636	5216_0	Proteobacteria
142028	GORG_AG439B07_SAGS-scaffold_6.region001.gbk	1	16806	GORG_SAMEA6080219_SAGS_AG439B07	GORG_AG439B07_SAGS-scaffold_6	46313	gcf_6359	gcc_14	FALSE	FALSE	FALSE	FALSE	TRUE	FALSE	1762.51	1	0.385948	0.417523	2093_1	Thermoplasmatota
142029	GORG_AG439B12_SAGS-scaffold_11.region001.gbk	1	25495	GORG_SAMEA6080220_SAGS_AG439B12	GORG_AG439B12_SAGS-scaffold_11	40208	gcf_8752	gcc_29	FALSE	FALSE	FALSE	FALSE	FALSE	TRUE	12.9897	0.968208	0.572666	0.578301	5450_3	Proteobacteria
142030	GORG_AG439B12_SAGS-scaffold_6.region001.gbk	0	21942	GORG_SAMEA6080220_SAGS_AG439B12	GORG_AG439B12_SAGS-scaffold_6	74449	gcf_2578	gcc_14	FALSE	FALSE	FALSE	FALSE	TRUE	FALSE	1762.51	1	0.0752824	0.36079	5450_3	Proteobacteria
142031	GORG_AG439B13_SAGS-scaffold_11.region001.gbk	0	10228	GORG_SAMEA6080221_SAGS_AG439B13	GORG_AG439B13_SAGS-scaffold_11	50391	gcf_3812	gcc_13	FALSE	FALSE	TRUE	FALSE	FALSE	FALSE	1523.6	0.984586	0.145658	0.774537	4323_0	Cyanobacteria
142032	GORG_AG439B13_SAGS-scaffold_3.region001.gbk	0	10216	GORG_SAMEA6080221_SAGS_AG439B13	GORG_AG439B13_SAGS-scaffold_3	144204	gcf_6247	gcc_26	FALSE	FALSE	TRUE	FALSE	FALSE	FALSE	14.5414	0.840077	0.255372	0.602057	4323_0	Cyanobacteria
142033	GORG_AG439B13_SAGS-scaffold_4.region001.gbk	0	20942	GORG_SAMEA6080221_SAGS_AG439B13	GORG_AG439B13_SAGS-scaffold_4	131121	gcf_444	gcc_14	FALSE	FALSE	FALSE	FALSE	TRUE	FALSE	1762.51	1	0.00615385	0.674351	4323_0	Cyanobacteria
142034	GORG_AG439B13_SAGS-scaffold_6.region001.gbk	0	21281	GORG_SAMEA6080221_SAGS_AG439B13	GORG_AG439B13_SAGS-scaffold_6	86955	gcf_1542	gcc_10	FALSE	FALSE	FALSE	FALSE	TRUE	FALSE	1310.14	0.999037	0.378033	0.73191	4323_0	Cyanobacteria
142035	GORG_AG439B17_SAGS-scaffold_10.region001.gbk	0	21212	GORG_SAMEA6080223_SAGS_AG439B17	GORG_AG439B17_SAGS-scaffold_10	45371	gcf_1114	gcc_10	FALSE	FALSE	FALSE	FALSE	TRUE	FALSE	1310.14	0.999037	0	0.770932	4221_1	Cyanobacteria
142036	GORG_AG439C02_SAGS-scaffold_22.region001.gbk	1	11066	GORG_SAMEA6080226_SAGS_AG439C02	GORG_AG439C02_SAGS-scaffold_22	11079	gcf_3460	gcc_10	FALSE	FALSE	FALSE	FALSE	TRUE	FALSE	1310.14	0.999037	0.369477	0.890129	5487_0	Proteobacteria
142039	GORG_AG439C08_SAGS-scaffold_2.region001.gbk	0	21915	GORG_SAMEA6080229_SAGS_AG439C08	GORG_AG439C08_SAGS-scaffold_2	177669	gcf_2578	gcc_14	FALSE	FALSE	FALSE	FALSE	TRUE	FALSE	1762.51	1	0.0846047	0.392746	5210_1	Proteobacteria
142041	GORG_AG439C13_SAGS-scaffold_9.region001.gbk	1	18973	GORG_SAMEA6080232_SAGS_AG439C13	GORG_AG439C13_SAGS-scaffold_9	39825	gcf_841	gcc_14	FALSE	FALSE	FALSE	FALSE	TRUE	FALSE	1762.51	1	0.379423	0.510811	5331_0	Proteobacteria
142042	GORG_AG439C18_SAGS-scaffold_5.region001.gbk	0	21909	GORG_SAMEA6080234_SAGS_AG439C18	GORG_AG439C18_SAGS-scaffold_5	105272	gcf_2578	gcc_14	FALSE	FALSE	FALSE	FALSE	TRUE	FALSE	1762.51	1	0.100059	0.407588	5431_0	Proteobacteria
142043	GORG_AG439C21_SAGS-scaffold_9.region001.gbk	0	21903	GORG_SAMEA6080236_SAGS_AG439C21	GORG_AG439C21_SAGS-scaffold_9	47244	gcf_2578	gcc_14	FALSE	FALSE	FALSE	FALSE	TRUE	FALSE	1762.51	1	0.0252891	0.403443	5564_50	Proteobacteria
142044	GORG_AG439D05_SAGS-scaffold_2.region001.gbk	0	21903	GORG_SAMEA6080241_SAGS_AG439D05	GORG_AG439D05_SAGS-scaffold_2	246534	gcf_2578	gcc_14	FALSE	FALSE	FALSE	FALSE	TRUE	FALSE	1762.51	1	0.0448616	0.407588	5563_1	Proteobacteria
142045	GORG_AG439D13_SAGS-scaffold_4.region001.gbk	0	21903	GORG_SAMEA6080245_SAGS_AG439D13	GORG_AG439D13_SAGS-scaffold_4	44918	gcf_2578	gcc_14	FALSE	FALSE	FALSE	FALSE	TRUE	FALSE	1762.51	1	0.0044843	0.360327	5548_9	Proteobacteria
142046	GORG_AG439D18_SAGS-scaffold_12.region001.gbk	0	20924	GORG_SAMEA6080249_SAGS_AG439D18	GORG_AG439D18_SAGS-scaffold_12	60304	gcf_6049	gcc_14	FALSE	FALSE	FALSE	FALSE	TRUE	FALSE	1762.51	1	0.343927	0.409708	6386_1	Chloroflexota
142048	GORG_AG439D21_SAGS-scaffold_19.region001.gbk	1	32512	GORG_SAMEA6080251_SAGS_AG439D21	GORG_AG439D21_SAGS-scaffold_19	52637	gcf_13771	gcc_92	FALSE	FALSE	FALSE	FALSE	FALSE	TRUE	201.816	1	0.159449	0.265954	2493_0	Verrucomicrobiota
142049	GORG_AG439D21_SAGS-scaffold_3.region001.gbk	0	21017	GORG_SAMEA6080251_SAGS_AG439D21	GORG_AG439D21_SAGS-scaffold_3	114791	gcf_3331	gcc_14	FALSE	FALSE	FALSE	FALSE	TRUE	FALSE	1762.51	1	0.479717	0.690204	2493_0	Verrucomicrobiota
142050	GORG_AG439D21_SAGS-scaffold_51.region001.gbk	1	15303	GORG_SAMEA6080251_SAGS_AG439D21	GORG_AG439D21_SAGS-scaffold_51	21912	gcf_9901	gcc_24	FALSE	FALSE	FALSE	FALSE	TRUE	FALSE	40.4081	0.990366	0.405448	0.577238	2493_0	Verrucomicrobiota
142051	GORG_AG439E02_SAGS-scaffold_26.region001.gbk	1	23359	GORG_SAMEA6080252_SAGS_AG439E02	GORG_AG439E02_SAGS-scaffold_26	23359	gcf_14095	gcc_55	FALSE	FALSE	FALSE	FALSE	FALSE	TRUE	102.572	1	0	0.717151	2382_1	Actinobacteriota
142052	GORG_AG439E13_SAGS-scaffold_17.region001.gbk	1	16603	GORG_SAMEA6080255_SAGS_AG439E13	GORG_AG439E13_SAGS-scaffold_17	27705	gcf_501	gcc_13	FALSE	FALSE	TRUE	FALSE	FALSE	FALSE	1523.6	0.984586	0.0580364	0.70087	4330_0	Cyanobacteria
142053	GORG_AG439E13_SAGS-scaffold_18.region001.gbk	1	8164	GORG_SAMEA6080255_SAGS_AG439E13	GORG_AG439E13_SAGS-scaffold_18	26506	gcf_393	gcc_13	FALSE	FALSE	TRUE	FALSE	FALSE	FALSE	1523.6	0.984586	0.0219807	0.43534	4330_0	Cyanobacteria
142054	GORG_AG439E13_SAGS-scaffold_22.region001.gbk	1	16849	GORG_SAMEA6080255_SAGS_AG439E13	GORG_AG439E13_SAGS-scaffold_22	24674	gcf_1114	gcc_10	FALSE	FALSE	FALSE	FALSE	TRUE	FALSE	1310.14	0.999037	0.0490367	0.719695	4330_0	Cyanobacteria
142055	GORG_AG439E13_SAGS-scaffold_23.region001.gbk	1	12071	GORG_SAMEA6080255_SAGS_AG439E13	GORG_AG439E13_SAGS-scaffold_23	23932	gcf_444	gcc_14	FALSE	FALSE	FALSE	FALSE	TRUE	FALSE	1762.51	1	0.119722	0.668183	4330_0	Cyanobacteria
142056	GORG_AG439E23_SAGS-scaffold_1.region001.gbk	0	21942	GORG_SAMEA6080259_SAGS_AG439E23	GORG_AG439E23_SAGS-scaffold_1	101030	gcf_2578	gcc_14	FALSE	FALSE	FALSE	FALSE	TRUE	FALSE	1762.51	1	0.0855019	0.411516	5451_2	Proteobacteria
142057	GORG_AG439F07_SAGS-scaffold_16.region001.gbk	1	14451	GORG_SAMEA6080263_SAGS_AG439F07	GORG_AG439F07_SAGS-scaffold_16	29386	gcf_5002	gcc_14	FALSE	FALSE	FALSE	FALSE	TRUE	FALSE	1762.51	1	0.273602	0.3526	4664_2	Proteobacteria
142058	GORG_AG439F10_SAGS-scaffold_23.region001.gbk	1	10623	GORG_SAMEA6080265_SAGS_AG439F10	GORG_AG439F10_SAGS-scaffold_23	10623	gcf_255	gcc_14	FALSE	FALSE	FALSE	FALSE	TRUE	FALSE	1762.51	1	0.0935298	0.293869	5445_0	Proteobacteria
142059	GORG_AG439F23_SAGS-scaffold_1.region001.gbk	0	21909	GORG_SAMEA6080269_SAGS_AG439F23	GORG_AG439F23_SAGS-scaffold_1	102952	gcf_2578	gcc_14	FALSE	FALSE	FALSE	FALSE	TRUE	FALSE	1762.51	1	0.0437593	0.446814	5515_1	Proteobacteria
142060	GORG_AG439G03_SAGS-scaffold_22.region001.gbk	0	21014	GORG_SAMEA6080271_SAGS_AG439G03	GORG_AG439G03_SAGS-scaffold_22	52184	gcf_1840	gcc_14	FALSE	FALSE	FALSE	FALSE	TRUE	FALSE	1762.51	1	0.447134	0.668086	274_1	Verrucomicrobiota
142061	GORG_AG439G03_SAGS-scaffold_3.region001.gbk	0	20879	GORG_SAMEA6080271_SAGS_AG439G03	GORG_AG439G03_SAGS-scaffold_3	119150	gcf_315	gcc_14	FALSE	FALSE	FALSE	FALSE	TRUE	FALSE	1762.51	1	0.236031	0.583622	274_1	Verrucomicrobiota
142062	GORG_AG439G12_SAGS-scaffold_1.region001.gbk	0	10216	GORG_SAMEA6080273_SAGS_AG439G12	GORG_AG439G12_SAGS-scaffold_1	159289	gcf_12070	gcc_13	FALSE	FALSE	TRUE	FALSE	FALSE	FALSE	1523.6	0.984586	0.234752	0.759228	4299_0	Cyanobacteria
142063	GORG_AG439G12_SAGS-scaffold_1.region002.gbk	1	21115	GORG_SAMEA6080273_SAGS_AG439G12	GORG_AG439G12_SAGS-scaffold_1	159289	gcf_1114	gcc_10	FALSE	FALSE	FALSE	FALSE	TRUE	FALSE	1310.14	0.999037	0.0169344	0.759288	4299_0	Cyanobacteria
142064	GORG_AG439G12_SAGS-scaffold_2.region001.gbk	0	20912	GORG_SAMEA6080273_SAGS_AG439G12	GORG_AG439G12_SAGS-scaffold_2	86749	gcf_444	gcc_14	FALSE	FALSE	FALSE	FALSE	TRUE	FALSE	1762.51	1	0.00923077	0.674351	4299_0	Cyanobacteria
142065	GORG_AG439G12_SAGS-scaffold_25.region001.gbk	1	11679	GORG_SAMEA6080273_SAGS_AG439G12	GORG_AG439G12_SAGS-scaffold_25	11679	gcf_11748	gcc_10	FALSE	FALSE	FALSE	FALSE	TRUE	FALSE	1310.14	0.999037	0.32498	0.692461	4299_0	Cyanobacteria
142066	GORG_AG439G12_SAGS-scaffold_4.region001.gbk	0	10216	GORG_SAMEA6080273_SAGS_AG439G12	GORG_AG439G12_SAGS-scaffold_4	72274	gcf_3812	gcc_13	FALSE	FALSE	TRUE	FALSE	FALSE	FALSE	1523.6	0.984586	0.0542663	0.756402	4299_0	Cyanobacteria
142067	GORG_AG439G13_SAGS-scaffold_2.region001.gbk	0	21903	GORG_SAMEA6080274_SAGS_AG439G13	GORG_AG439G13_SAGS-scaffold_2	149316	gcf_2578	gcc_14	FALSE	FALSE	FALSE	FALSE	TRUE	FALSE	1762.51	1	0.0975358	0.438086	5493_30	Proteobacteria
142071	GORG_AG439I09_SAGS-scaffold_2.region001.gbk	1	18741	GORG_SAMEA6080286_SAGS_AG439I09	GORG_AG439I09_SAGS-scaffold_2	68656	gcf_648	gcc_10	FALSE	FALSE	FALSE	FALSE	TRUE	FALSE	1310.14	0.999037	0.0290537	0.722551	4359_0	Cyanobacteria
142072	GORG_AG439I09_SAGS-scaffold_38.region001.gbk	1	7632	GORG_SAMEA6080286_SAGS_AG439I09	GORG_AG439I09_SAGS-scaffold_38	7632	gcf_444	gcc_14	FALSE	FALSE	FALSE	FALSE	TRUE	FALSE	1762.51	1	0.169836	0.655253	4359_0	Cyanobacteria
142073	GORG_AG439I09_SAGS-scaffold_5.region001.gbk	0	10216	GORG_SAMEA6080286_SAGS_AG439I09	GORG_AG439I09_SAGS-scaffold_5	43843	gcf_1290	gcc_13	FALSE	FALSE	TRUE	FALSE	FALSE	FALSE	1523.6	0.984586	0	0.642779	4359_0	Cyanobacteria
142074	GORG_AG439I10_SAGS-scaffold_1.region001.gbk	0	23064	GORG_SAMEA6080287_SAGS_AG439I10	GORG_AG439I10_SAGS-scaffold_1	45990	gcf_3471	gcc_24	FALSE	FALSE	FALSE	FALSE	TRUE	FALSE	40.4081	0.990366	0.226112	0.551626	4199_1	Proteobacteria
142076	GORG_AG439I17_SAGS-scaffold_6.region001.gbk	1	17391	GORG_SAMEA6080291_SAGS_AG439I17	GORG_AG439I17_SAGS-scaffold_6	31589	gcf_255	gcc_14	FALSE	FALSE	FALSE	FALSE	TRUE	FALSE	1762.51	1	0.146429	0.374363	5478_3	Proteobacteria
142078	GORG_AG439I21_SAGS-scaffold_5.region001.gbk	0	21969	GORG_SAMEA6080294_SAGS_AG439I21	GORG_AG439I21_SAGS-scaffold_5	39497	gcf_278	gcc_14	FALSE	FALSE	FALSE	FALSE	TRUE	FALSE	1762.51	1	0.419611	0.456407	4508_1	Proteobacteria
142079	GORG_AG439J03_SAGS-scaffold_1.region001.gbk	0	21173	GORG_SAMEA6080296_SAGS_AG439J03	GORG_AG439J03_SAGS-scaffold_1	175673	gcf_8554	gcc_10	FALSE	FALSE	FALSE	FALSE	TRUE	FALSE	1310.14	0.999037	0.472877	0.642392	3928_1	Bacteroidota
142081	GORG_AG439J03_SAGS-scaffold_9.region001.gbk	0	10780	GORG_SAMEA6080296_SAGS_AG439J03	GORG_AG439J03_SAGS-scaffold_9	46616	gcf_2767	gcc_8	FALSE	FALSE	TRUE	FALSE	FALSE	FALSE	112.516	0.998073	0.444464	0.466968	3928_1	Bacteroidota
142082	GORG_AG439K03_SAGS-scaffold_1.region001.gbk	1	15348	GORG_SAMEA6080313_SAGS_AG439K03	GORG_AG439K03_SAGS-scaffold_1	120752	gcf_315	gcc_14	FALSE	FALSE	FALSE	FALSE	TRUE	FALSE	1762.51	1	0.236031	0.593778	2908_1	Verrucomicrobiota
142083	GORG_AG439K03_SAGS-scaffold_45.region001.gbk	1	8032	GORG_SAMEA6080313_SAGS_AG439K03	GORG_AG439K03_SAGS-scaffold_45	16470	gcf_1446	gcc_8	FALSE	FALSE	TRUE	FALSE	FALSE	FALSE	112.516	0.998073	1.11022e-16	0.634491	2908_1	Verrucomicrobiota
142084	GORG_AG439K12_SAGS-scaffold_2.region001.gbk	0	22483	GORG_SAMEA6080319_SAGS_AG439K12	GORG_AG439K12_SAGS-scaffold_2	105337	gcf_9448	gcc_60	FALSE	FALSE	FALSE	FALSE	FALSE	TRUE	25.3596	0.986513	0.491814	0.671125	5161_0	Proteobacteria
142085	GORG_AG439K16_SAGS-scaffold_8.region001.gbk	1	16406	GORG_SAMEA6080322_SAGS_AG439K16	GORG_AG439K16_SAGS-scaffold_8	29319	gcf_255	gcc_14	FALSE	FALSE	FALSE	FALSE	TRUE	FALSE	1762.51	1	0.134872	0.387945	5514_2	Proteobacteria
142087	GORG_AG439L10_SAGS-scaffold_17.region001.gbk	1	14693	GORG_SAMEA6080334_SAGS_AG439L10	GORG_AG439L10_SAGS-scaffold_17	14693	gcf_255	gcc_14	FALSE	FALSE	FALSE	FALSE	TRUE	FALSE	1762.51	1	0.0823278	0.373969	6033_0	Proteobacteria
142088	GORG_AG439L12_SAGS-scaffold_5.region001.gbk	1	17056	GORG_SAMEA6080335_SAGS_AG439L12	GORG_AG439L12_SAGS-scaffold_5	51991	gcf_648	gcc_10	FALSE	FALSE	FALSE	FALSE	TRUE	FALSE	1310.14	0.999037	0.110466	0.732591	4351_0	Cyanobacteria
142090	GORG_AG439L22_SAGS-scaffold_17.region001.gbk	1	26826	GORG_SAMEA6080343_SAGS_AG439L22	GORG_AG439L22_SAGS-scaffold_17	26826	gcf_753	gcc_92	TRUE	FALSE	FALSE	FALSE	FALSE	TRUE	201.816	1	0.120536	0.172261	2256_0	SAR324
142091	GORG_AG439L22_SAGS-scaffold_4.region001.gbk	0	42007	GORG_SAMEA6080343_SAGS_AG439L22	GORG_AG439L22_SAGS-scaffold_4	53924	gcf_9621	gcc_26	FALSE	FALSE	FALSE	TRUE	FALSE	FALSE	14.5414	0.840077	0.58614	0.649034	2256_0	SAR324
142092	GORG_AG439L23_SAGS-scaffold_21.region001.gbk	1	13356	GORG_SAMEA6080344_SAGS_AG439L23	GORG_AG439L23_SAGS-scaffold_21	15609	gcf_1335	gcc_14	FALSE	FALSE	FALSE	FALSE	TRUE	FALSE	1762.51	1	0.0704225	0.50734	4364_0	Cyanobacteria
142093	GORG_AG439L23_SAGS-scaffold_6.region001.gbk	1	18522	GORG_SAMEA6080344_SAGS_AG439L23	GORG_AG439L23_SAGS-scaffold_6	35032	gcf_409	gcc_10	FALSE	FALSE	FALSE	FALSE	TRUE	FALSE	1310.14	0.999037	0.0458716	0.840294	4364_0	Cyanobacteria
142094	GORG_AG439M09_SAGS-scaffold_14.region001.gbk	1	12423	GORG_SAMEA6080350_SAGS_AG439M09	GORG_AG439M09_SAGS-scaffold_14	16775	gcf_929	gcc_14	FALSE	FALSE	FALSE	FALSE	TRUE	FALSE	1762.51	1	0.137201	0.632215	5863_0	Proteobacteria
142095	GORG_AG439M12_SAGS-scaffold_2.region001.gbk	0	40897	GORG_SAMEA6080352_SAGS_AG439M12	GORG_AG439M12_SAGS-scaffold_2	72985	gcf_7341	gcc_77	FALSE	FALSE	FALSE	FALSE	FALSE	TRUE	42.7152	0.965318	0.429162	0.632039	2734_1	Crenarchaeota
142096	GORG_AG439M18_SAGS-scaffold_1.region001.gbk	0	21287	GORG_SAMEA6080356_SAGS_AG439M18	GORG_AG439M18_SAGS-scaffold_1	89769	gcf_13273	gcc_10	FALSE	FALSE	FALSE	FALSE	TRUE	FALSE	1310.14	0.999037	0.0542663	0.686794	4290_0	Cyanobacteria
142097	GORG_AG439M18_SAGS-scaffold_17.region001.gbk	1	15401	GORG_SAMEA6080356_SAGS_AG439M18	GORG_AG439M18_SAGS-scaffold_17	29493	gcf_409	gcc_10	FALSE	FALSE	FALSE	FALSE	TRUE	FALSE	1310.14	0.999037	0.0490367	0.837904	4290_0	Cyanobacteria
142098	GORG_AG439M18_SAGS-scaffold_19.region001.gbk	0	10183	GORG_SAMEA6080356_SAGS_AG439M18	GORG_AG439M18_SAGS-scaffold_19	24639	gcf_9825	gcc_13	FALSE	FALSE	TRUE	FALSE	FALSE	FALSE	1523.6	0.984586	0.29276	0.666667	4290_0	Cyanobacteria
142099	GORG_AG439M18_SAGS-scaffold_4.region001.gbk	0	10216	GORG_SAMEA6080356_SAGS_AG439M18	GORG_AG439M18_SAGS-scaffold_4	69172	gcf_5278	gcc_13	FALSE	FALSE	TRUE	FALSE	FALSE	FALSE	1523.6	0.984586	0.0460608	0.7	4290_0	Cyanobacteria
142100	GORG_AG439M21_SAGS-scaffold_5.region001.gbk	0	10723	GORG_SAMEA6080359_SAGS_AG439M21	GORG_AG439M21_SAGS-scaffold_5	49670	gcf_9757	gcc_104	FALSE	FALSE	TRUE	FALSE	FALSE	FALSE	3.88009	0.783237	0.578121	0.812337	5993_0	Proteobacteria
142101	GORG_AG439N06_SAGS-scaffold_12.region001.gbk	1	18664	GORG_SAMEA6080365_SAGS_AG439N06	GORG_AG439N06_SAGS-scaffold_12	20800	gcf_1015	gcc_55	FALSE	FALSE	FALSE	FALSE	FALSE	TRUE	102.572	1	0.550794	0.789337	3040_1	Actinobacteriota
142105	GORG_AG439O03_SAGS-scaffold_1.region001.gbk	1	21650	GORG_SAMEA6080378_SAGS_AG439O03	GORG_AG439O03_SAGS-scaffold_1	105783	gcf_701	gcc_55	FALSE	FALSE	FALSE	FALSE	FALSE	TRUE	102.572	1	0.57158	0.760845	4855_2	Proteobacteria
142106	GORG_AG439O04_SAGS-scaffold_1.region001.gbk	0	21903	GORG_SAMEA6080379_SAGS_AG439O04	GORG_AG439O04_SAGS-scaffold_1	176579	gcf_2578	gcc_14	FALSE	FALSE	FALSE	FALSE	TRUE	FALSE	1762.51	1	0.0791506	0.422921	5582_0	Proteobacteria
142107	GORG_AG439O05_SAGS-scaffold_7.region001.gbk	0	21921	GORG_SAMEA6080380_SAGS_AG439O05	GORG_AG439O05_SAGS-scaffold_7	59163	gcf_2578	gcc_14	FALSE	FALSE	FALSE	FALSE	TRUE	FALSE	1762.51	1	0.111045	0.436142	5217_0	Proteobacteria
142109	GORG_AG439O14_SAGS-scaffold_13.region001.gbk	1	17592	GORG_SAMEA6080388_SAGS_AG439O14	GORG_AG439O14_SAGS-scaffold_13	17592	gcf_3215	gcc_14	FALSE	FALSE	FALSE	FALSE	TRUE	FALSE	1762.51	1	0.500982	0.695812	3928_1	Bacteroidota
142110	GORG_AG439O15_SAGS-scaffold_10.region001.gbk	0	21942	GORG_SAMEA6080389_SAGS_AG439O15	GORG_AG439O15_SAGS-scaffold_10	44435	gcf_2578	gcc_14	FALSE	FALSE	FALSE	FALSE	TRUE	FALSE	1762.51	1	0.0966543	0.417583	5375_2	Proteobacteria
142111	GORG_AG439O21_SAGS-scaffold_6.region001.gbk	0	21269	GORG_SAMEA6080393_SAGS_AG439O21	GORG_AG439O21_SAGS-scaffold_6	53194	gcf_41	gcc_10	FALSE	FALSE	FALSE	FALSE	TRUE	FALSE	1310.14	0.999037	0.0515469	0.709442	4221_70	Cyanobacteria
142112	GORG_AG439O21_SAGS-scaffold_8.region001.gbk	0	20909	GORG_SAMEA6080393_SAGS_AG439O21	GORG_AG439O21_SAGS-scaffold_8	43599	gcf_444	gcc_14	FALSE	FALSE	FALSE	FALSE	TRUE	FALSE	1762.51	1	0	0.66494	4221_70	Cyanobacteria
142113	GORG_AG439O21_SAGS-scaffold_9.region001.gbk	0	21212	GORG_SAMEA6080393_SAGS_AG439O21	GORG_AG439O21_SAGS-scaffold_9	40536	gcf_1114	gcc_10	FALSE	FALSE	FALSE	FALSE	TRUE	FALSE	1310.14	0.999037	0	0.774453	4221_70	Cyanobacteria
142114	GORG_AG439O23_SAGS-scaffold_6.region001.gbk	0	20816	GORG_SAMEA6080395_SAGS_AG439O23	GORG_AG439O23_SAGS-scaffold_6	53064	gcf_3053	gcc_14	FALSE	FALSE	FALSE	FALSE	TRUE	FALSE	1762.51	1	0.474412	0.683207	2485_1	Verrucomicrobiota
142115	GORG_AG439O23_SAGS-scaffold_9.region001.gbk	1	24893	GORG_SAMEA6080395_SAGS_AG439O23	GORG_AG439O23_SAGS-scaffold_9	44727	gcf_1251	gcc_92	FALSE	FALSE	FALSE	FALSE	FALSE	TRUE	201.816	1	0.25233	0.326062	2485_1	Verrucomicrobiota
142117	GORG_AG439P01_SAGS-scaffold_1.region001.gbk	0	21903	GORG_SAMEA6080396_SAGS_AG439P01	GORG_AG439P01_SAGS-scaffold_1	234377	gcf_2578	gcc_14	FALSE	FALSE	FALSE	FALSE	TRUE	FALSE	1762.51	1	0.0687067	0.443676	5925_1	Proteobacteria
142118	GORG_AG439P04_SAGS-scaffold_12.region001.gbk	1	16323	GORG_SAMEA6080397_SAGS_AG439P04	GORG_AG439P04_SAGS-scaffold_12	16323	gcf_2578	gcc_14	FALSE	FALSE	FALSE	FALSE	TRUE	FALSE	1762.51	1	0.110323	0.360327	5215_0	Proteobacteria
142119	GORG_AG439P13_SAGS-scaffold_7.region001.gbk	1	21624	GORG_SAMEA6080400_SAGS_AG439P13	GORG_AG439P13_SAGS-scaffold_7	68947	gcf_601	gcc_14	FALSE	FALSE	FALSE	FALSE	TRUE	FALSE	1762.51	1	0.305548	0.341901	1628_2	Proteobacteria
142120	GORG_AG439P17_SAGS-scaffold_9.region001.gbk	1	19893	GORG_SAMEA6080403_SAGS_AG439P17	GORG_AG439P17_SAGS-scaffold_9	20100	gcf_2578	gcc_14	FALSE	FALSE	FALSE	FALSE	TRUE	FALSE	1762.51	1	0.0568182	0.405969	6034_0	Proteobacteria
142121	GORG_AG447A06_SAGS-scaffold_2.region001.gbk	0	48304	GORG_SAMEA6076414_SAGS_AG447A06	GORG_AG447A06_SAGS-scaffold_2	211172	gcf_4395	gcc_84	FALSE	FALSE	FALSE	FALSE	TRUE	TRUE	74.2455	0.998073	0.513324	0.609288	951_1	Proteobacteria
142122	GORG_AG447A06_SAGS-scaffold_5.region001.gbk	0	46141	GORG_SAMEA6076414_SAGS_AG447A06	GORG_AG447A06_SAGS-scaffold_5	111008	gcf_528	gcc_92	TRUE	FALSE	FALSE	FALSE	FALSE	FALSE	201.816	1	0.283491	0.326324	951_1	Proteobacteria
142123	GORG_AG447A19_SAGS-scaffold_9.region001.gbk	0	21903	GORG_SAMEA6076425_SAGS_AG447A19	GORG_AG447A19_SAGS-scaffold_9	40955	gcf_2578	gcc_14	FALSE	FALSE	FALSE	FALSE	TRUE	FALSE	1762.51	1	0.00384615	0.387605	5561_2	Proteobacteria
142124	GORG_AG447A20_SAGS-scaffold_8.region001.gbk	1	17896	GORG_SAMEA6076426_SAGS_AG447A20	GORG_AG447A20_SAGS-scaffold_8	36093	gcf_984	gcc_14	FALSE	FALSE	FALSE	FALSE	TRUE	FALSE	1762.51	1	0.288099	0.361959	4028_1	Bacteroidota
142125	GORG_AG447A22_SAGS-scaffold_13.region001.gbk	1	12641	GORG_SAMEA6076427_SAGS_AG447A22	GORG_AG447A22_SAGS-scaffold_13	24978	gcf_929	gcc_14	FALSE	FALSE	FALSE	FALSE	TRUE	FALSE	1762.51	1	0.132035	0.625648	5569_0	Proteobacteria
142127	GORG_AG447B06_SAGS-scaffold_1.region001.gbk	0	21990	GORG_SAMEA6076432_SAGS_AG447B06	GORG_AG447B06_SAGS-scaffold_1	113477	gcf_5203	gcc_14	FALSE	FALSE	FALSE	FALSE	TRUE	FALSE	1762.51	1	0.2472	0.355477	2040_1	Thermoplasmatota
142128	GORG_AG447B06_SAGS-scaffold_15.region001.gbk	1	38196	GORG_SAMEA6076432_SAGS_AG447B06	GORG_AG447B06_SAGS-scaffold_15	38196	gcf_22	gcc_92	TRUE	FALSE	FALSE	FALSE	FALSE	FALSE	201.816	1	0.229731	0.250755	2040_1	Thermoplasmatota
142129	GORG_AG447B06_SAGS-scaffold_31.region001.gbk	1	13386	GORG_SAMEA6076432_SAGS_AG447B06	GORG_AG447B06_SAGS-scaffold_31	13386	gcf_2354	gcc_14	FALSE	FALSE	FALSE	FALSE	TRUE	FALSE	1762.51	1	0.292807	0.354558	2040_1	Thermoplasmatota
142130	GORG_AG447B06_SAGS-scaffold_4.region001.gbk	0	22434	GORG_SAMEA6076432_SAGS_AG447B06	GORG_AG447B06_SAGS-scaffold_4	82943	gcf_2567	gcc_14	FALSE	FALSE	FALSE	FALSE	TRUE	FALSE	1762.51	1	0.324509	0.626917	2040_1	Thermoplasmatota
142131	GORG_AG447B20_SAGS-scaffold_1.region001.gbk	0	21906	GORG_SAMEA6076442_SAGS_AG447B20	GORG_AG447B20_SAGS-scaffold_1	72742	gcf_2578	gcc_14	FALSE	FALSE	FALSE	FALSE	TRUE	FALSE	1762.51	1	0.0176678	0.413017	5677_0	Proteobacteria
[truncated: 16,012 more rows]

## Sheet: Structure of the ocean microbio
clusters	Sample	dataset	station	ocean_province	latitude	longitude	date	depth	size_fraction	temperature [°C]	oxygen [µmol/kg]	depth_num	depth_layer	fraction_facet	average_genome_size	Non-Ribosomal Peptide Synthetases	Type I Polyketide Synthases	Type II/III Polyketide Synthases	RiPPs (Ribosomal Natural Products)	Terpenes	Other
[truncated: 1,038 more rows]

[truncated: 1 more sheets: GCF class proportions]
