# Supplementary material for: Biosynthetic potential of the global ocean microbiome
Source: Nature. 2022 Jun 22;607(7917):111–8. doi: 10.1038/s41586-022-04862-3 (PMC9259500; doi:10.1038/s41586-022-04862-3)
Supplement: Supplementary file 6 — Supplementary Table 3 [file 41586_2022_4862_MOESM6_ESM.xlsx]

## Sheet: README
Sheet name	Description
BGC-rich lineages	List of BGC-rich (>15 BGCs) lineages with diversity and richnes of their biosynthetic potential
Taxonomic overview	Lineages of the 18 Ca. Eudoremicrobiaceae MAGs
Genera delineation	MASH similarities between the genomes used for genera delineation
Predatory index	Predatory index for the species representatives placed in the table of the initial paper
Biosynthetic potential summary	Summary of all the BGCs detected in Ca. Eudoremicrobiaceae spp. representatives
Biosynthetic potential analysis	Curation of core and lineage-specific BGCs
Duplicated SCGs Anvio	Summary of duplicated single-copy marker genes in the Anvi'o gene set
Deplicated SCGs FetchMGs	Summary of duplicated single-copy marker genes in the FetchMGs gene set
Correlation Ca. E. malaspinii to mOTUs	mOTUs correlated with Ca. E. malaspinii

## Sheet: BGC-rich lineages
Genome representative	dRep Dereplication Cluster	GTDB Taxonomy	# Biosynthetic Regions	# Biosynthetic Products	diversity	richness
MALA_SAMN05422189_METAG_HFLHJDGN	131_1	d__Bacteria;p__Eremiobacterota;c__UBP9;o__UBA4705;f__;g__;s__	21	21	2.53259	14
TARA_SAMEA2621033_METAG_KKHCHOLN	373_0	d__Bacteria;p__Myxococcota;c__Polyangia;o__Polyangiales;f__Sandaracinaceae;g__;s__	23	23	2.34396	12
MARD_SAMN04495211_REFG_MMP04495211	792_0	d__Bacteria;p__Actinobacteriota;c__Actinobacteria;o__Mycobacteriales;f__Mycobacteriaceae;g__Rhodococcus;s__Rhodococcus sp000813105	20	20	2.23327	11
MARD_SAMN05897979_REFG_MMP05897979	801_1	d__Bacteria;p__Actinobacteriota;c__Actinobacteria;o__Mycobacteriales;f__Mycobacteriaceae;g__Mycobacteroides;s__Mycobacteroides chelonae	17	17	2.20083	10
MARD_SAMN04487806_REFG_MMP04487806	795_0	d__Bacteria;p__Actinobacteriota;c__Actinobacteria;o__Mycobacteriales;f__Mycobacteriaceae;g__Rhodococcus;s__Rhodococcus qingshengii	22	22	2.15682	12
MALA_SAMN05421555_METAG_IJMJPABA	790_1	d__Bacteria;p__Actinobacteriota;c__Actinobacteria;o__Mycobacteriales;f__Mycobacteriaceae;g__Rhodococcus;s__Rhodococcus sp001942265	19	19	2.15456	12
TARA_SAMN05326645_METAG_PSE00016	1098_1	d__Bacteria;p__Proteobacteria;c__Alphaproteobacteria;o__Tistrellales;f__Tistrellaceae;g__Tistrella;s__Tistrella mobilis	20	20	2.0374	11
MARD_SAMN05017772_REFG_MMP05017772	796_0	d__Bacteria;p__Actinobacteriota;c__Actinobacteria;o__Mycobacteriales;f__Mycobacteriaceae;g__Gordonia;s__Gordonia sp002009645	18	18	1.9796	10
TARA_SAMN05326645_METAG_PSE00037	927_1	d__Bacteria;p__Planctomycetota;c__UBA8742;o__;f__;g__;s__	17	17	1.95619	8
MARD_SAMEA3146264_REFG_MMP3146264	4381_1	d__Bacteria;p__Cyanobacteria;c__Cyanobacteriia;o__Cyanobacteriales;f__Microcystaceae;g__Crocosphaera;s__Crocosphaera watsonii	16	16	1.62862	7
MARD_SAMEA2271987_REFG_MMP2271987	791_0	d__Bacteria;p__Actinobacteriota;c__Actinobacteria;o__Mycobacteriales;f__Mycobacteriaceae;g__Rhodococcus;s__Rhodococcus sp000333955	19	19	1.53883	7
MARD_SAMEA4707922_REFG_MMP4707922	200_1	d__Bacteria;p__Cyanobacteria;c__Cyanobacteriia;o__Synechococcales;f__Cyanobiaceae;g__Synechococcus_C;s__Synechococcus_C sp002171995	18	18	0.837772	5
MARD_SAMEA4707921_REFG_MMP4707921	195_0	d__Bacteria;p__Cyanobacteria;c__Cyanobacteriia;o__Synechococcales;f__Cyanobiaceae;g__Synechococcus_C;s__	31	31	0.70139	6
TARA_SAMN05326641_METAG_ANW00068	2665_1	d__Bacteria;p__Cyanobacteria;c__Cyanobacteriia;o__Synechococcales;f__Cyanobiaceae;g__Synechococcus_C;s__Synechococcus_C sp002701375	16	16	0.601924	3
MARD_SAMN08886631_SAGS_MMP08886631	193_2	d__Bacteria;p__Cyanobacteria;c__Cyanobacteriia;o__Synechococcales;f__Cyanobiaceae;g__Synechococcus_C;s__Synechococcus_C sp003210775	22	22	0.548118	4
TARA_SAMEA2620672_METAG_ILIJGAAN	217_1	d__Bacteria;p__Cyanobacteria;c__Cyanobacteriia;o__Synechococcales;f__Cyanobiaceae;g__Synechococcus_C;s__Synechococcus_C sp002693285	17	17	0.443757	3

## Sheet: Taxonomic overview
genome	clade	pre-cluster	species cluster	short identifier	representative	binomial name	number of genomes
TARA_SAMEA2620418_METAG_CMELEPCH	A	1	1_1	A1	OLPPLKCL	Ca. Amphithoemicrobium indianii	2
TARA_SAMEA2730749_METAG_OLPPLKCL	A	1	1_1	A1	OLPPLKCL	Ca. Amphithoemicrobium indianii	2
TARA_SAMEA2623054_METAG_OCMKBGHM	A	2	2_0	A2	OCMKBGHM	Ca. Amphithoemicrobium mesopelagicum	1
TARA_SAMEA2623477_METAG_OKOGOBFK	B	3	3_1	B1	LGBFILLL	Ca. Autonoemicrobium septentrionale	3
TARA_SAMEA2623601_METAG_LGBFILLL	B	3	3_1	B1	LGBFILLL	Ca. Autonoemicrobium septentrionale	3
TARA_SAMEA2623741_METAG_DHPLLOIN	B	3	3_1	B1	LGBFILLL	Ca. Autonoemicrobium septentrionale	3
TARA_SAMEA2623477_METAG_GIEMLDKG	C	4	4_1	C2	PIAMPJPB	Ca. Eudoremicrobium taraoceanii	4
TARA_SAMEA2623601_METAG_PIAMPJPB	C	4	4_1	C2	PIAMPJPB	Ca. Eudoremicrobium taraoceanii	4
TARA_SAMEA2623741_METAG_DLKGCKBM	C	4	4_1	C2	PIAMPJPB	Ca. Eudoremicrobium taraoceanii	4
TARA_SAMEA2623859_METAG_BABDCONI	C	4	4_1	C2	PIAMPJPB	Ca. Eudoremicrobium taraoceanii	4
MALA_SAMN05421555_METAG_BIOJCFAG	C	4	4_2	C1	HLLJDLBE	Ca. Eudoremicrobium malaspinii	8
MALA_SAMN05421697_METAG_FKHHNDDA	C	4	4_2	C1	HLLJDLBE	Ca. Eudoremicrobium malaspinii	8
MALA_SAMN05422113_METAG_MLBGOJNK	C	4	4_2	C1	HLLJDLBE	Ca. Eudoremicrobium malaspinii	8
MALA_SAMN05422120_METAG_PCCIOILD	C	4	4_2	C1	HLLJDLBE	Ca. Eudoremicrobium malaspinii	8
MALA_SAMN05422137_METAG_HLLJDLBE	C	4	4_2	C1	HLLJDLBE	Ca. Eudoremicrobium malaspinii	8
MALA_SAMN05422140_METAG_ICPPLJGM	C	4	4_2	C1	HLLJDLBE	Ca. Eudoremicrobium malaspinii	8
MALA_SAMN05422175_METAG_BBPNIOOI	C	4	4_2	C1	HLLJDLBE	Ca. Eudoremicrobium malaspinii	8
MALA_SAMN05422189_METAG_HFLHJDGN	C	4	4_2	C1	HLLJDLBE	Ca. Eudoremicrobium malaspinii	8

## Sheet: Genera delineation
https://mbio.asm.org/content/mbio/11/1/e02475-19.full.pdf
Genome #1	Genome #2	Genus comparison	MASH similarity
TARA_SAMEA2623054_METAG_OCMKBGHM	TARA_SAMEA2620418_METAG_CMELEPCH	A	0.85617
TARA_SAMEA2620418_METAG_CMELEPCH	TARA_SAMEA2623054_METAG_OCMKBGHM	A	0.85617
TARA_SAMEA2730749_METAG_OLPPLKCL	TARA_SAMEA2623054_METAG_OCMKBGHM	A	0.87172997
TARA_SAMEA2623054_METAG_OCMKBGHM	TARA_SAMEA2730749_METAG_OLPPLKCL	A	0.87172997
TARA_SAMEA2623859_METAG_BABDCONI	MALA_SAMN05422120_METAG_PCCIOILD	C	0.9340276
TARA_SAMEA2623477_METAG_GIEMLDKG	MALA_SAMN05422120_METAG_PCCIOILD	C	0.9346058
TARA_SAMEA2623601_METAG_PIAMPJPB	MALA_SAMN05422120_METAG_PCCIOILD	C	0.9362876
TARA_SAMEA2623741_METAG_DLKGCKBM	MALA_SAMN05422120_METAG_PCCIOILD	C	0.9362876
TARA_SAMEA2623859_METAG_BABDCONI	MALA_SAMN05422189_METAG_HFLHJDGN	C	0.9319302
TARA_SAMEA2623477_METAG_GIEMLDKG	MALA_SAMN05422189_METAG_HFLHJDGN	C	0.9325416
TARA_SAMEA2623601_METAG_PIAMPJPB	MALA_SAMN05422189_METAG_HFLHJDGN	C	0.935175
TARA_SAMEA2623741_METAG_DLKGCKBM	MALA_SAMN05422189_METAG_HFLHJDGN	C	0.9348915
TARA_SAMEA2623859_METAG_BABDCONI	MALA_SAMN05422113_METAG_MLBGOJNK	C	0.9348915
TARA_SAMEA2623477_METAG_GIEMLDKG	MALA_SAMN05422113_METAG_MLBGOJNK	C	0.93656063
TARA_SAMEA2623601_METAG_PIAMPJPB	MALA_SAMN05422113_METAG_MLBGOJNK	C	0.9386736
TARA_SAMEA2623741_METAG_DLKGCKBM	MALA_SAMN05422113_METAG_MLBGOJNK	C	0.9384161
MALA_SAMN05422120_METAG_PCCIOILD	TARA_SAMEA2623859_METAG_BABDCONI	C	0.9340276
MALA_SAMN05422189_METAG_HFLHJDGN	TARA_SAMEA2623859_METAG_BABDCONI	C	0.9319302
MALA_SAMN05422113_METAG_MLBGOJNK	TARA_SAMEA2623859_METAG_BABDCONI	C	0.9348915
MALA_SAMN05421697_METAG_FKHHNDDA	TARA_SAMEA2623859_METAG_BABDCONI	C	0.9348915
MALA_SAMN05422140_METAG_ICPPLJGM	TARA_SAMEA2623859_METAG_BABDCONI	C	0.9368316
MALA_SAMN05422175_METAG_BBPNIOOI	TARA_SAMEA2623859_METAG_BABDCONI	C	0.9362876
MALA_SAMN05421555_METAG_BIOJCFAG	TARA_SAMEA2623859_METAG_BABDCONI	C	0.9360126
MALA_SAMN05422137_METAG_HLLJDLBE	TARA_SAMEA2623859_METAG_BABDCONI	C	0.9357355
TARA_SAMEA2623859_METAG_BABDCONI	MALA_SAMN05421697_METAG_FKHHNDDA	C	0.9348915
TARA_SAMEA2623477_METAG_GIEMLDKG	MALA_SAMN05421697_METAG_FKHHNDDA	C	0.93656063
TARA_SAMEA2623601_METAG_PIAMPJPB	MALA_SAMN05421697_METAG_FKHHNDDA	C	0.9378956
TARA_SAMEA2623741_METAG_DLKGCKBM	MALA_SAMN05421697_METAG_FKHHNDDA	C	0.9376325
TARA_SAMEA2623859_METAG_BABDCONI	MALA_SAMN05422140_METAG_ICPPLJGM	C	0.9368316
TARA_SAMEA2623477_METAG_GIEMLDKG	MALA_SAMN05422140_METAG_ICPPLJGM	C	0.9381568
TARA_SAMEA2623601_METAG_PIAMPJPB	MALA_SAMN05422140_METAG_ICPPLJGM	C	0.9384161
TARA_SAMEA2623741_METAG_DLKGCKBM	MALA_SAMN05422140_METAG_ICPPLJGM	C	0.9386736
MALA_SAMN05422120_METAG_PCCIOILD	TARA_SAMEA2623477_METAG_GIEMLDKG	C	0.9346058
MALA_SAMN05422189_METAG_HFLHJDGN	TARA_SAMEA2623477_METAG_GIEMLDKG	C	0.9325416
MALA_SAMN05422113_METAG_MLBGOJNK	TARA_SAMEA2623477_METAG_GIEMLDKG	C	0.93656063
MALA_SAMN05421697_METAG_FKHHNDDA	TARA_SAMEA2623477_METAG_GIEMLDKG	C	0.93656063
MALA_SAMN05422140_METAG_ICPPLJGM	TARA_SAMEA2623477_METAG_GIEMLDKG	C	0.9381568
MALA_SAMN05422175_METAG_BBPNIOOI	TARA_SAMEA2623477_METAG_GIEMLDKG	C	0.9371005
MALA_SAMN05421555_METAG_BIOJCFAG	TARA_SAMEA2623477_METAG_GIEMLDKG	C	0.9373675
MALA_SAMN05422137_METAG_HLLJDLBE	TARA_SAMEA2623477_METAG_GIEMLDKG	C	0.9373675
MALA_SAMN05422120_METAG_PCCIOILD	TARA_SAMEA2623601_METAG_PIAMPJPB	C	0.9362876
MALA_SAMN05422189_METAG_HFLHJDGN	TARA_SAMEA2623601_METAG_PIAMPJPB	C	0.935175
MALA_SAMN05422113_METAG_MLBGOJNK	TARA_SAMEA2623601_METAG_PIAMPJPB	C	0.9386736
MALA_SAMN05421697_METAG_FKHHNDDA	TARA_SAMEA2623601_METAG_PIAMPJPB	C	0.9378956
MALA_SAMN05422140_METAG_ICPPLJGM	TARA_SAMEA2623601_METAG_PIAMPJPB	C	0.9384161
MALA_SAMN05422175_METAG_BBPNIOOI	TARA_SAMEA2623601_METAG_PIAMPJPB	C	0.9394352
MALA_SAMN05421555_METAG_BIOJCFAG	TARA_SAMEA2623601_METAG_PIAMPJPB	C	0.9391831
MALA_SAMN05422137_METAG_HLLJDLBE	TARA_SAMEA2623601_METAG_PIAMPJPB	C	0.9391831
TARA_SAMEA2623859_METAG_BABDCONI	MALA_SAMN05422175_METAG_BBPNIOOI	C	0.9362876
TARA_SAMEA2623477_METAG_GIEMLDKG	MALA_SAMN05422175_METAG_BBPNIOOI	C	0.9371005
TARA_SAMEA2623601_METAG_PIAMPJPB	MALA_SAMN05422175_METAG_BBPNIOOI	C	0.9394352
TARA_SAMEA2623741_METAG_DLKGCKBM	MALA_SAMN05422175_METAG_BBPNIOOI	C	0.9391831
TARA_SAMEA2623859_METAG_BABDCONI	MALA_SAMN05421555_METAG_BIOJCFAG	C	0.9360126
TARA_SAMEA2623477_METAG_GIEMLDKG	MALA_SAMN05421555_METAG_BIOJCFAG	C	0.9373675
TARA_SAMEA2623601_METAG_PIAMPJPB	MALA_SAMN05421555_METAG_BIOJCFAG	C	0.9391831
TARA_SAMEA2623741_METAG_DLKGCKBM	MALA_SAMN05421555_METAG_BIOJCFAG	C	0.9391831
MALA_SAMN05422120_METAG_PCCIOILD	TARA_SAMEA2623741_METAG_DLKGCKBM	C	0.9362876
MALA_SAMN05422189_METAG_HFLHJDGN	TARA_SAMEA2623741_METAG_DLKGCKBM	C	0.9348915
MALA_SAMN05422113_METAG_MLBGOJNK	TARA_SAMEA2623741_METAG_DLKGCKBM	C	0.9384161
MALA_SAMN05421697_METAG_FKHHNDDA	TARA_SAMEA2623741_METAG_DLKGCKBM	C	0.9376325
MALA_SAMN05422140_METAG_ICPPLJGM	TARA_SAMEA2623741_METAG_DLKGCKBM	C	0.9386736
MALA_SAMN05422175_METAG_BBPNIOOI	TARA_SAMEA2623741_METAG_DLKGCKBM	C	0.9391831
MALA_SAMN05421555_METAG_BIOJCFAG	TARA_SAMEA2623741_METAG_DLKGCKBM	C	0.9391831
MALA_SAMN05422137_METAG_HLLJDLBE	TARA_SAMEA2623741_METAG_DLKGCKBM	C	0.9391831
TARA_SAMEA2623859_METAG_BABDCONI	MALA_SAMN05422137_METAG_HLLJDLBE	C	0.9357355
TARA_SAMEA2623477_METAG_GIEMLDKG	MALA_SAMN05422137_METAG_HLLJDLBE	C	0.9373675
TARA_SAMEA2623601_METAG_PIAMPJPB	MALA_SAMN05422137_METAG_HLLJDLBE	C	0.9391831
TARA_SAMEA2623741_METAG_DLKGCKBM	MALA_SAMN05422137_METAG_HLLJDLBE	C	0.9391831

## Sheet: Predatory index
Genus	Taxon	Index
C2	Eremiobacterota	15
C1	Eremiobacterota	14
Bdellovibrio JSS	δ-proteobacteria	13
Saprospira	Bacteroides	12
Bdelllovibrio HD100	δ-proteobacteria	11
Bacteriovorax	δ-proteobacteria	10
B1	Eremiobacterota	8
A1	Eremiobacterota	7
Herpetosiphon	Chloroflexi	6
Flavobacterium	Bacteroides	6
Myxococcus	δ-proteobacteria	5
A2	Eremiobacterota	4
Stigmatella	δ-proteobacteria	4
Micavibrio	α-proteobacteria	3
Sorangium	δ-proteobacteria	2
Cytophaga	Bacteroides	2
Entotheonella (TSY1)	Tectomicrobia	-8
Derived from https://www.nature.com/articles/ismej2012149/tables/3, only includes predatory bacteria at the exception of Entotheonella added as an additional control.

## Sheet: Biosynthetic potential summary
genome	scaffold	region	length	contig edge	products	# candidate clusters	candidate clusters type	# protoclusters	protoclusters products	# CDS	CDS list	CDS biosynthetic	CDS regulatory	CDS resistance	CDS transport
MALA_SAMN05422140_METAG_ICPPLJGM	MALA_SAMN05422140_METAG-scaffold_38	MALA_SAMN05422140_METAG-scaffold_38-biosynth_1	24054	TRUE	NRPS-like	1	single	1	NRPS-like	20	MALA_SAMN05422140_METAG-scaffold_38-gene_1;MALA_SAMN05422140_METAG-scaffold_38-gene_2;MALA_SAMN05422140_METAG-scaffold_38-gene_3;MALA_SAMN05422140_METAG-scaffold_38-gene_4;MALA_SAMN05422140_METAG-scaffold_38-gene_5;MALA_SAMN05422140_METAG-scaffold_38-gene_6;MALA_SAMN05422140_METAG-scaffold_38-gene_7;MALA_SAMN05422140_METAG-scaffold_38-gene_8;MALA_SAMN05422140_METAG-scaffold_38-gene_9;MALA_SAMN054…	MALA_SAMN05422140_METAG-scaffold_38-gene_3
MALA_SAMN05422140_METAG_ICPPLJGM	MALA_SAMN05422140_METAG-scaffold_96	MALA_SAMN05422140_METAG-scaffold_96-biosynth_1	26144	FALSE	proteusin;bacteriocin	2	neighbouring;single	2	proteusin;bacteriocin	19	MALA_SAMN05422140_METAG-scaffold_96-gene_2;MALA_SAMN05422140_METAG-scaffold_96-gene_3;MALA_SAMN05422140_METAG-scaffold_96-gene_4;MALA_SAMN05422140_METAG-scaffold_96-gene_5;MALA_SAMN05422140_METAG-scaffold_96-gene_6;MALA_SAMN05422140_METAG-scaffold_96-gene_7;MALA_SAMN05422140_METAG-scaffold_96-gene_8;MALA_SAMN05422140_METAG-scaffold_96-gene_9;MALA_SAMN05422140_METAG-scaffold_96-gene_10;MALA_SAMN05…	MALA_SAMN05422140_METAG-scaffold_96-gene_9;MALA_SAMN05422140_METAG-scaffold_96-gene_14;MALA_SAMN05422140_METAG-scaffold_96-gene_15;MALA_SAMN05422140_METAG-scaffold_96-gene_17
MALA_SAMN05422140_METAG_ICPPLJGM	MALA_SAMN05422140_METAG-scaffold_245	MALA_SAMN05422140_METAG-scaffold_245-biosynth_1	37164	TRUE	NRPS-like	1	single	1	NRPS-like	39	MALA_SAMN05422140_METAG-scaffold_245-gene_1;MALA_SAMN05422140_METAG-scaffold_245-gene_2;MALA_SAMN05422140_METAG-scaffold_245-gene_3;MALA_SAMN05422140_METAG-scaffold_245-gene_4;MALA_SAMN05422140_METAG-scaffold_245-gene_5;MALA_SAMN05422140_METAG-scaffold_245-gene_6;MALA_SAMN05422140_METAG-scaffold_245-gene_7;MALA_SAMN05422140_METAG-scaffold_245-gene_8;MALA_SAMN05422140_METAG-scaffold_245-gene_9;MAL…	MALA_SAMN05422140_METAG-scaffold_245-gene_21
MALA_SAMN05422140_METAG_ICPPLJGM	MALA_SAMN05422140_METAG-scaffold_278	MALA_SAMN05422140_METAG-scaffold_278-biosynth_1	20993	TRUE	proteusin;bacteriocin	1	interleaved	2	proteusin;bacteriocin	20	MALA_SAMN05422140_METAG-scaffold_278-gene_17;MALA_SAMN05422140_METAG-scaffold_278-gene_18;MALA_SAMN05422140_METAG-scaffold_278-gene_19;MALA_SAMN05422140_METAG-scaffold_278-gene_20;MALA_SAMN05422140_METAG-scaffold_278-gene_21;MALA_SAMN05422140_METAG-scaffold_278-gene_22;MALA_SAMN05422140_METAG-scaffold_278-gene_23;MALA_SAMN05422140_METAG-scaffold_278-gene_24;MALA_SAMN05422140_METAG-scaffold_278-ge…	MALA_SAMN05422140_METAG-scaffold_278-gene_26;MALA_SAMN05422140_METAG-scaffold_278-gene_27;MALA_SAMN05422140_METAG-scaffold_278-gene_30
MALA_SAMN05422140_METAG_ICPPLJGM	MALA_SAMN05422140_METAG-scaffold_469	MALA_SAMN05422140_METAG-scaffold_469-biosynth_1	9517	TRUE	bacteriocin	1	single	1	bacteriocin	8	MALA_SAMN05422140_METAG-scaffold_469-gene_17;MALA_SAMN05422140_METAG-scaffold_469-gene_18;MALA_SAMN05422140_METAG-scaffold_469-gene_19;MALA_SAMN05422140_METAG-scaffold_469-gene_20;MALA_SAMN05422140_METAG-scaffold_469-gene_21;MALA_SAMN05422140_METAG-scaffold_469-gene_22;MALA_SAMN05422140_METAG-scaffold_469-gene_23;MALA_SAMN05422140_METAG-scaffold_469-gene_24	MALA_SAMN05422140_METAG-scaffold_469-gene_20	MALA_SAMN05422140_METAG-scaffold_469-gene_23;MALA_SAMN05422140_METAG-scaffold_469-gene_24
MALA_SAMN05422140_METAG_ICPPLJGM	MALA_SAMN05422140_METAG-scaffold_506	MALA_SAMN05422140_METAG-scaffold_506-biosynth_1	25563	TRUE	proteusin;bacteriocin;lanthipeptide	1	interleaved	3	proteusin;bacteriocin;lanthipeptide	19	MALA_SAMN05422140_METAG-scaffold_506-gene_1;MALA_SAMN05422140_METAG-scaffold_506-gene_2;MALA_SAMN05422140_METAG-scaffold_506-gene_3;MALA_SAMN05422140_METAG-scaffold_506-gene_4;MALA_SAMN05422140_METAG-scaffold_506-gene_5;MALA_SAMN05422140_METAG-scaffold_506-gene_6;MALA_SAMN05422140_METAG-scaffold_506-gene_7;MALA_SAMN05422140_METAG-scaffold_506-gene_8;MALA_SAMN05422140_METAG-scaffold_506-gene_9;MAL…	MALA_SAMN05422140_METAG-scaffold_506-gene_2;MALA_SAMN05422140_METAG-scaffold_506-gene_9;MALA_SAMN05422140_METAG-scaffold_506-gene_10;MALA_SAMN05422140_METAG-scaffold_506-gene_11;MALA_SAMN05422140_METAG-scaffold_506-gene_12;MALA_SAMN05422140_METAG-scaffold_506-gene_13			MALA_SAMN05422140_METAG-scaffold_506-gene_14;MALA_SAMN05422140_METAG-scaffold_506-gene_15;MALA_SAMN05422140_METAG-scaffold_506-gene_17;MALA_SAMN05422140_METAG-scaffold_506-gene_18
MALA_SAMN05422140_METAG_ICPPLJGM	MALA_SAMN05422140_METAG-scaffold_514	MALA_SAMN05422140_METAG-scaffold_514-biosynth_1	26499	TRUE	T3PKS	1	single	1	T3PKS	27	MALA_SAMN05422140_METAG-scaffold_514-gene_1;MALA_SAMN05422140_METAG-scaffold_514-gene_2;MALA_SAMN05422140_METAG-scaffold_514-gene_3;MALA_SAMN05422140_METAG-scaffold_514-gene_4;MALA_SAMN05422140_METAG-scaffold_514-gene_5;MALA_SAMN05422140_METAG-scaffold_514-gene_6;MALA_SAMN05422140_METAG-scaffold_514-gene_7;MALA_SAMN05422140_METAG-scaffold_514-gene_8;MALA_SAMN05422140_METAG-scaffold_514-gene_9;MAL…	MALA_SAMN05422140_METAG-scaffold_514-gene_8	MALA_SAMN05422140_METAG-scaffold_514-gene_25;MALA_SAMN05422140_METAG-scaffold_514-gene_26
MALA_SAMN05422140_METAG_ICPPLJGM	MALA_SAMN05422140_METAG-scaffold_549	MALA_SAMN05422140_METAG-scaffold_549-biosynth_1	13323	FALSE	siderophore	1	single	1	siderophore	13	MALA_SAMN05422140_METAG-scaffold_549-gene_4;MALA_SAMN05422140_METAG-scaffold_549-gene_5;MALA_SAMN05422140_METAG-scaffold_549-gene_6;MALA_SAMN05422140_METAG-scaffold_549-gene_7;MALA_SAMN05422140_METAG-scaffold_549-gene_8;MALA_SAMN05422140_METAG-scaffold_549-gene_9;MALA_SAMN05422140_METAG-scaffold_549-gene_10;MALA_SAMN05422140_METAG-scaffold_549-gene_11;MALA_SAMN05422140_METAG-scaffold_549-gene_12;…	MALA_SAMN05422140_METAG-scaffold_549-gene_10;MALA_SAMN05422140_METAG-scaffold_549-gene_11
MALA_SAMN05422140_METAG_ICPPLJGM	MALA_SAMN05422140_METAG-scaffold_586	MALA_SAMN05422140_METAG-scaffold_586-biosynth_1	11565	TRUE	terpene	1	single	1	terpene	6	MALA_SAMN05422140_METAG-scaffold_586-gene_1;MALA_SAMN05422140_METAG-scaffold_586-gene_2;MALA_SAMN05422140_METAG-scaffold_586-gene_3;MALA_SAMN05422140_METAG-scaffold_586-gene_4;MALA_SAMN05422140_METAG-scaffold_586-gene_5;MALA_SAMN05422140_METAG-scaffold_586-gene_6	MALA_SAMN05422140_METAG-scaffold_586-gene_1	MALA_SAMN05422140_METAG-scaffold_586-gene_2;MALA_SAMN05422140_METAG-scaffold_586-gene_3;MALA_SAMN05422140_METAG-scaffold_586-gene_4
MALA_SAMN05422140_METAG_ICPPLJGM	MALA_SAMN05422140_METAG-scaffold_595	MALA_SAMN05422140_METAG-scaffold_595-biosynth_1	23902	TRUE	T1PKS	1	single	1	T1PKS	15	MALA_SAMN05422140_METAG-scaffold_595-gene_1;MALA_SAMN05422140_METAG-scaffold_595-gene_2;MALA_SAMN05422140_METAG-scaffold_595-gene_3;MALA_SAMN05422140_METAG-scaffold_595-gene_4;MALA_SAMN05422140_METAG-scaffold_595-gene_5;MALA_SAMN05422140_METAG-scaffold_595-gene_6;MALA_SAMN05422140_METAG-scaffold_595-gene_7;MALA_SAMN05422140_METAG-scaffold_595-gene_8;MALA_SAMN05422140_METAG-scaffold_595-gene_9;MAL…	MALA_SAMN05422140_METAG-scaffold_595-gene_14	MALA_SAMN05422140_METAG-scaffold_595-gene_4		MALA_SAMN05422140_METAG-scaffold_595-gene_11
MALA_SAMN05422140_METAG_ICPPLJGM	MALA_SAMN05422140_METAG-scaffold_632	MALA_SAMN05422140_METAG-scaffold_632-biosynth_1	22911	TRUE	NRPS-like	2	neighbouring;single	2	NRPS-like;NRPS-like	21	MALA_SAMN05422140_METAG-scaffold_632-gene_1;MALA_SAMN05422140_METAG-scaffold_632-gene_2;MALA_SAMN05422140_METAG-scaffold_632-gene_3;MALA_SAMN05422140_METAG-scaffold_632-gene_4;MALA_SAMN05422140_METAG-scaffold_632-gene_5;MALA_SAMN05422140_METAG-scaffold_632-gene_6;MALA_SAMN05422140_METAG-scaffold_632-gene_7;MALA_SAMN05422140_METAG-scaffold_632-gene_8;MALA_SAMN05422140_METAG-scaffold_632-gene_9;MAL…	MALA_SAMN05422140_METAG-scaffold_632-gene_17;MALA_SAMN05422140_METAG-scaffold_632-gene_21	MALA_SAMN05422140_METAG-scaffold_632-gene_3;MALA_SAMN05422140_METAG-scaffold_632-gene_13;MALA_SAMN05422140_METAG-scaffold_632-gene_18
MALA_SAMN05422140_METAG_ICPPLJGM	MALA_SAMN05422140_METAG-scaffold_656	MALA_SAMN05422140_METAG-scaffold_656-biosynth_1	18555	TRUE	terpene	1	single	1	terpene	21	MALA_SAMN05422140_METAG-scaffold_656-gene_1;MALA_SAMN05422140_METAG-scaffold_656-gene_2;MALA_SAMN05422140_METAG-scaffold_656-gene_3;MALA_SAMN05422140_METAG-scaffold_656-gene_4;MALA_SAMN05422140_METAG-scaffold_656-gene_5;MALA_SAMN05422140_METAG-scaffold_656-gene_6;MALA_SAMN05422140_METAG-scaffold_656-gene_7;MALA_SAMN05422140_METAG-scaffold_656-gene_8;MALA_SAMN05422140_METAG-scaffold_656-gene_9;MAL…	MALA_SAMN05422140_METAG-scaffold_656-gene_10	MALA_SAMN05422140_METAG-scaffold_656-gene_11
MALA_SAMN05422140_METAG_ICPPLJGM	MALA_SAMN05422140_METAG-scaffold_858	MALA_SAMN05422140_METAG-scaffold_858-biosynth_1	18154	TRUE	hglE-KS;T1PKS	1	chemical_hybrid	2	hglE-KS;T1PKS	11	MALA_SAMN05422140_METAG-scaffold_858-gene_1;MALA_SAMN05422140_METAG-scaffold_858-gene_2;MALA_SAMN05422140_METAG-scaffold_858-gene_3;MALA_SAMN05422140_METAG-scaffold_858-gene_4;MALA_SAMN05422140_METAG-scaffold_858-gene_5;MALA_SAMN05422140_METAG-scaffold_858-gene_6;MALA_SAMN05422140_METAG-scaffold_858-gene_7;MALA_SAMN05422140_METAG-scaffold_858-gene_8;MALA_SAMN05422140_METAG-scaffold_858-gene_9;MAL…	MALA_SAMN05422140_METAG-scaffold_858-gene_2
MALA_SAMN05422140_METAG_ICPPLJGM	MALA_SAMN05422140_METAG-scaffold_1042	MALA_SAMN05422140_METAG-scaffold_1042-biosynth_1	15497	TRUE	phosphonate	1	single	1	phosphonate	17	MALA_SAMN05422140_METAG-scaffold_1042-gene_1;MALA_SAMN05422140_METAG-scaffold_1042-gene_2;MALA_SAMN05422140_METAG-scaffold_1042-gene_3;MALA_SAMN05422140_METAG-scaffold_1042-gene_4;MALA_SAMN05422140_METAG-scaffold_1042-gene_5;MALA_SAMN05422140_METAG-scaffold_1042-gene_6;MALA_SAMN05422140_METAG-scaffold_1042-gene_7;MALA_SAMN05422140_METAG-scaffold_1042-gene_8;MALA_SAMN05422140_METAG-scaffold_1042-g…	MALA_SAMN05422140_METAG-scaffold_1042-gene_5
MALA_SAMN05422140_METAG_ICPPLJGM	MALA_SAMN05422140_METAG-scaffold_1130	MALA_SAMN05422140_METAG-scaffold_1130-biosynth_1	14499	TRUE	arylpolyene	1	single	1	arylpolyene	15	MALA_SAMN05422140_METAG-scaffold_1130-gene_1;MALA_SAMN05422140_METAG-scaffold_1130-gene_2;MALA_SAMN05422140_METAG-scaffold_1130-gene_3;MALA_SAMN05422140_METAG-scaffold_1130-gene_4;MALA_SAMN05422140_METAG-scaffold_1130-gene_5;MALA_SAMN05422140_METAG-scaffold_1130-gene_6;MALA_SAMN05422140_METAG-scaffold_1130-gene_7;MALA_SAMN05422140_METAG-scaffold_1130-gene_8;MALA_SAMN05422140_METAG-scaffold_1130-g…	MALA_SAMN05422140_METAG-scaffold_1130-gene_11;MALA_SAMN05422140_METAG-scaffold_1130-gene_14
MALA_SAMN05422140_METAG_ICPPLJGM	MALA_SAMN05422140_METAG-scaffold_1308	MALA_SAMN05422140_METAG-scaffold_1308-biosynth_1	12694	TRUE	terpene	1	single	1	terpene	11	MALA_SAMN05422140_METAG-scaffold_1308-gene_1;MALA_SAMN05422140_METAG-scaffold_1308-gene_2;MALA_SAMN05422140_METAG-scaffold_1308-gene_3;MALA_SAMN05422140_METAG-scaffold_1308-gene_4;MALA_SAMN05422140_METAG-scaffold_1308-gene_5;MALA_SAMN05422140_METAG-scaffold_1308-gene_6;MALA_SAMN05422140_METAG-scaffold_1308-gene_7;MALA_SAMN05422140_METAG-scaffold_1308-gene_8;MALA_SAMN05422140_METAG-scaffold_1308-g…	MALA_SAMN05422140_METAG-scaffold_1308-gene_8			MALA_SAMN05422140_METAG-scaffold_1308-gene_3
MALA_SAMN05422140_METAG_ICPPLJGM	MALA_SAMN05422140_METAG-scaffold_1410	MALA_SAMN05422140_METAG-scaffold_1410-biosynth_1	8334	TRUE	bacteriocin	1	single	1	bacteriocin	6	MALA_SAMN05422140_METAG-scaffold_1410-gene_6;MALA_SAMN05422140_METAG-scaffold_1410-gene_7;MALA_SAMN05422140_METAG-scaffold_1410-gene_8;MALA_SAMN05422140_METAG-scaffold_1410-gene_9;MALA_SAMN05422140_METAG-scaffold_1410-gene_10;MALA_SAMN05422140_METAG-scaffold_1410-gene_11	MALA_SAMN05422140_METAG-scaffold_1410-gene_10;MALA_SAMN05422140_METAG-scaffold_1410-gene_11
MALA_SAMN05422140_METAG_ICPPLJGM	MALA_SAMN05422140_METAG-scaffold_1656	MALA_SAMN05422140_METAG-scaffold_1656-biosynth_1	9012	TRUE	bacteriocin	1	single	1	bacteriocin	11	MALA_SAMN05422140_METAG-scaffold_1656-gene_2;MALA_SAMN05422140_METAG-scaffold_1656-gene_3;MALA_SAMN05422140_METAG-scaffold_1656-gene_4;MALA_SAMN05422140_METAG-scaffold_1656-gene_5;MALA_SAMN05422140_METAG-scaffold_1656-gene_6;MALA_SAMN05422140_METAG-scaffold_1656-gene_7;MALA_SAMN05422140_METAG-scaffold_1656-gene_8;MALA_SAMN05422140_METAG-scaffold_1656-gene_9;MALA_SAMN05422140_METAG-scaffold_1656-g…	MALA_SAMN05422140_METAG-scaffold_1656-gene_7
MALA_SAMN05422140_METAG_ICPPLJGM	MALA_SAMN05422140_METAG-scaffold_1664	MALA_SAMN05422140_METAG-scaffold_1664-biosynth_1	10092	TRUE	microviridin	1	single	1	microviridin	14	MALA_SAMN05422140_METAG-scaffold_1664-gene_1;MALA_SAMN05422140_METAG-scaffold_1664-gene_2;MALA_SAMN05422140_METAG-scaffold_1664-gene_3;MALA_SAMN05422140_METAG-scaffold_1664-gene_4;MALA_SAMN05422140_METAG-scaffold_1664-gene_5;MALA_SAMN05422140_METAG-scaffold_1664-gene_6;MALA_SAMN05422140_METAG-scaffold_1664-gene_7;MALA_SAMN05422140_METAG-scaffold_1664-gene_8;MALA_SAMN05422140_METAG-scaffold_1664-g…	MALA_SAMN05422140_METAG-scaffold_1664-gene_7
MALA_SAMN05422140_METAG_ICPPLJGM	MALA_SAMN05422140_METAG-scaffold_1790	MALA_SAMN05422140_METAG-scaffold_1790-biosynth_1	9474	TRUE	terpene	1	single	1	terpene	10	MALA_SAMN05422140_METAG-scaffold_1790-gene_1;MALA_SAMN05422140_METAG-scaffold_1790-gene_2;MALA_SAMN05422140_METAG-scaffold_1790-gene_4;MALA_SAMN05422140_METAG-scaffold_1790-gene_5;MALA_SAMN05422140_METAG-scaffold_1790-gene_6;MALA_SAMN05422140_METAG-scaffold_1790-gene_7;MALA_SAMN05422140_METAG-scaffold_1790-gene_8;MALA_SAMN05422140_METAG-scaffold_1790-gene_9;MALA_SAMN05422140_METAG-scaffold_1790-g…	MALA_SAMN05422140_METAG-scaffold_1790-gene_5		MALA_SAMN05422140_METAG-scaffold_1790-gene_6
MALA_SAMN05422140_METAG_ICPPLJGM	MALA_SAMN05422140_METAG-scaffold_2250	MALA_SAMN05422140_METAG-scaffold_2250-biosynth_1	7674	TRUE	microviridin	1	single	1	microviridin	8	MALA_SAMN05422140_METAG-scaffold_2250-gene_1;MALA_SAMN05422140_METAG-scaffold_2250-gene_2;MALA_SAMN05422140_METAG-scaffold_2250-gene_3;MALA_SAMN05422140_METAG-scaffold_2250-gene_4;MALA_SAMN05422140_METAG-scaffold_2250-gene_5;MALA_SAMN05422140_METAG-scaffold_2250-gene_6;MALA_SAMN05422140_METAG-scaffold_2250-gene_7;MALA_SAMN05422140_METAG-scaffold_2250-gene_8	MALA_SAMN05422140_METAG-scaffold_2250-gene_7
MALA_SAMN05422140_METAG_ICPPLJGM	MALA_SAMN05422140_METAG-scaffold_4342	MALA_SAMN05422140_METAG-scaffold_4342-biosynth_1	4360	TRUE	ectoine	1	single	1	ectoine	4	MALA_SAMN05422140_METAG-scaffold_4342-gene_1;MALA_SAMN05422140_METAG-scaffold_4342-gene_2;MALA_SAMN05422140_METAG-scaffold_4342-gene_3;MALA_SAMN05422140_METAG-scaffold_4342-gene_4	MALA_SAMN05422140_METAG-scaffold_4342-gene_2
MALA_SAMN05421555_METAG_BIOJCFAG	MALA_SAMN05421555_METAG-scaffold_8	MALA_SAMN05421555_METAG-scaffold_8-biosynth_1	76298	FALSE	NRPS-like;T1PKS	4	neighbouring;single;single;chemical_hybrid	4	NRPS-like;NRPS-like;T1PKS;NRPS-like	61	MALA_SAMN05421555_METAG-scaffold_8-gene_50;MALA_SAMN05421555_METAG-scaffold_8-gene_51;MALA_SAMN05421555_METAG-scaffold_8-gene_52;MALA_SAMN05421555_METAG-scaffold_8-gene_53;MALA_SAMN05421555_METAG-scaffold_8-gene_54;MALA_SAMN05421555_METAG-scaffold_8-gene_55;MALA_SAMN05421555_METAG-scaffold_8-gene_56;MALA_SAMN05421555_METAG-scaffold_8-gene_57;MALA_SAMN05421555_METAG-scaffold_8-gene_58;MALA_SAMN054…	MALA_SAMN05421555_METAG-scaffold_8-gene_68;MALA_SAMN05421555_METAG-scaffold_8-gene_72;MALA_SAMN05421555_METAG-scaffold_8-gene_92	MALA_SAMN05421555_METAG-scaffold_8-gene_54;MALA_SAMN05421555_METAG-scaffold_8-gene_64;MALA_SAMN05421555_METAG-scaffold_8-gene_69;MALA_SAMN05421555_METAG-scaffold_8-gene_99		MALA_SAMN05421555_METAG-scaffold_8-gene_98
MALA_SAMN05421555_METAG_BIOJCFAG	MALA_SAMN05421555_METAG-scaffold_8	MALA_SAMN05421555_METAG-scaffold_8-biosynth_2	10390	FALSE	ectoine	1	single	1	ectoine	11	MALA_SAMN05421555_METAG-scaffold_8-gene_122;MALA_SAMN05421555_METAG-scaffold_8-gene_123;MALA_SAMN05421555_METAG-scaffold_8-gene_124;MALA_SAMN05421555_METAG-scaffold_8-gene_125;MALA_SAMN05421555_METAG-scaffold_8-gene_126;MALA_SAMN05421555_METAG-scaffold_8-gene_127;MALA_SAMN05421555_METAG-scaffold_8-gene_128;MALA_SAMN05421555_METAG-scaffold_8-gene_129;MALA_SAMN05421555_METAG-scaffold_8-gene_130;MAL…	MALA_SAMN05421555_METAG-scaffold_8-gene_127
MALA_SAMN05421555_METAG_BIOJCFAG	MALA_SAMN05421555_METAG-scaffold_11	MALA_SAMN05421555_METAG-scaffold_11-biosynth_1	42757	FALSE	NRPS-like	1	single	1	NRPS-like	40	MALA_SAMN05421555_METAG-scaffold_11-gene_26;MALA_SAMN05421555_METAG-scaffold_11-gene_27;MALA_SAMN05421555_METAG-scaffold_11-gene_28;MALA_SAMN05421555_METAG-scaffold_11-gene_29;MALA_SAMN05421555_METAG-scaffold_11-gene_30;MALA_SAMN05421555_METAG-scaffold_11-gene_31;MALA_SAMN05421555_METAG-scaffold_11-gene_32;MALA_SAMN05421555_METAG-scaffold_11-gene_33;MALA_SAMN05421555_METAG-scaffold_11-gene_34;MAL…	MALA_SAMN05421555_METAG-scaffold_11-gene_44	MALA_SAMN05421555_METAG-scaffold_11-gene_33;MALA_SAMN05421555_METAG-scaffold_11-gene_34;MALA_SAMN05421555_METAG-scaffold_11-gene_49		MALA_SAMN05421555_METAG-scaffold_11-gene_26;MALA_SAMN05421555_METAG-scaffold_11-gene_27
MALA_SAMN05421555_METAG_BIOJCFAG	MALA_SAMN05421555_METAG-scaffold_13	MALA_SAMN05421555_METAG-scaffold_13-biosynth_1	21377	FALSE	proteusin;bacteriocin	1	interleaved	2	proteusin;bacteriocin	21	MALA_SAMN05421555_METAG-scaffold_13-gene_136;MALA_SAMN05421555_METAG-scaffold_13-gene_137;MALA_SAMN05421555_METAG-scaffold_13-gene_138;MALA_SAMN05421555_METAG-scaffold_13-gene_139;MALA_SAMN05421555_METAG-scaffold_13-gene_140;MALA_SAMN05421555_METAG-scaffold_13-gene_141;MALA_SAMN05421555_METAG-scaffold_13-gene_142;MALA_SAMN05421555_METAG-scaffold_13-gene_143;MALA_SAMN05421555_METAG-scaffold_13-gen…	MALA_SAMN05421555_METAG-scaffold_13-gene_143;MALA_SAMN05421555_METAG-scaffold_13-gene_146;MALA_SAMN05421555_METAG-scaffold_13-gene_147
MALA_SAMN05421555_METAG_BIOJCFAG	MALA_SAMN05421555_METAG-scaffold_25	MALA_SAMN05421555_METAG-scaffold_25-biosynth_1	43550	FALSE	arylpolyene	1	single	1	arylpolyene	40	MALA_SAMN05421555_METAG-scaffold_25-gene_26;MALA_SAMN05421555_METAG-scaffold_25-gene_27;MALA_SAMN05421555_METAG-scaffold_25-gene_28;MALA_SAMN05421555_METAG-scaffold_25-gene_29;MALA_SAMN05421555_METAG-scaffold_25-gene_30;MALA_SAMN05421555_METAG-scaffold_25-gene_31;MALA_SAMN05421555_METAG-scaffold_25-gene_32;MALA_SAMN05421555_METAG-scaffold_25-gene_33;MALA_SAMN05421555_METAG-scaffold_25-gene_34;MAL…	MALA_SAMN05421555_METAG-scaffold_25-gene_46;MALA_SAMN05421555_METAG-scaffold_25-gene_49	MALA_SAMN05421555_METAG-scaffold_25-gene_27;MALA_SAMN05421555_METAG-scaffold_25-gene_31
MALA_SAMN05421555_METAG_BIOJCFAG	MALA_SAMN05421555_METAG-scaffold_29	MALA_SAMN05421555_METAG-scaffold_29-biosynth_1	22007	FALSE	terpene	1	single	1	terpene	18	MALA_SAMN05421555_METAG-scaffold_29-gene_46;MALA_SAMN05421555_METAG-scaffold_29-gene_47;MALA_SAMN05421555_METAG-scaffold_29-gene_48;MALA_SAMN05421555_METAG-scaffold_29-gene_49;MALA_SAMN05421555_METAG-scaffold_29-gene_50;MALA_SAMN05421555_METAG-scaffold_29-gene_51;MALA_SAMN05421555_METAG-scaffold_29-gene_52;MALA_SAMN05421555_METAG-scaffold_29-gene_53;MALA_SAMN05421555_METAG-scaffold_29-gene_54;MAL…	MALA_SAMN05421555_METAG-scaffold_29-gene_57			MALA_SAMN05421555_METAG-scaffold_29-gene_52
MALA_SAMN05421555_METAG_BIOJCFAG	MALA_SAMN05421555_METAG-scaffold_39	MALA_SAMN05421555_METAG-scaffold_39-biosynth_1	33755	TRUE	NRPS-like	1	single	1	NRPS-like	29	MALA_SAMN05421555_METAG-scaffold_39-gene_1;MALA_SAMN05421555_METAG-scaffold_39-gene_2;MALA_SAMN05421555_METAG-scaffold_39-gene_3;MALA_SAMN05421555_METAG-scaffold_39-gene_4;MALA_SAMN05421555_METAG-scaffold_39-gene_5;MALA_SAMN05421555_METAG-scaffold_39-gene_6;MALA_SAMN05421555_METAG-scaffold_39-gene_7;MALA_SAMN05421555_METAG-scaffold_39-gene_8;MALA_SAMN05421555_METAG-scaffold_39-gene_9;MALA_SAMN054…	MALA_SAMN05421555_METAG-scaffold_39-gene_13
MALA_SAMN05421555_METAG_BIOJCFAG	MALA_SAMN05421555_METAG-scaffold_41	MALA_SAMN05421555_METAG-scaffold_41-biosynth_1	17026	TRUE	microviridin	1	single	1	microviridin	14	MALA_SAMN05421555_METAG-scaffold_41-gene_1;MALA_SAMN05421555_METAG-scaffold_41-gene_2;MALA_SAMN05421555_METAG-scaffold_41-gene_3;MALA_SAMN05421555_METAG-scaffold_41-gene_4;MALA_SAMN05421555_METAG-scaffold_41-gene_5;MALA_SAMN05421555_METAG-scaffold_41-gene_6;MALA_SAMN05421555_METAG-scaffold_41-gene_7;MALA_SAMN05421555_METAG-scaffold_41-gene_8;MALA_SAMN05421555_METAG-scaffold_41-gene_9;MALA_SAMN054…	MALA_SAMN05421555_METAG-scaffold_41-gene_7
MALA_SAMN05421555_METAG_BIOJCFAG	MALA_SAMN05421555_METAG-scaffold_41	MALA_SAMN05421555_METAG-scaffold_41-biosynth_2	52865	TRUE	hglE-KS;T1PKS	1	chemical_hybrid	2	hglE-KS;T1PKS	32	MALA_SAMN05421555_METAG-scaffold_41-gene_53;MALA_SAMN05421555_METAG-scaffold_41-gene_54;MALA_SAMN05421555_METAG-scaffold_41-gene_55;MALA_SAMN05421555_METAG-scaffold_41-gene_56;MALA_SAMN05421555_METAG-scaffold_41-gene_57;MALA_SAMN05421555_METAG-scaffold_41-gene_58;MALA_SAMN05421555_METAG-scaffold_41-gene_59;MALA_SAMN05421555_METAG-scaffold_41-gene_60;MALA_SAMN05421555_METAG-scaffold_41-gene_61;MAL…	MALA_SAMN05421555_METAG-scaffold_41-gene_66;MALA_SAMN05421555_METAG-scaffold_41-gene_67
MALA_SAMN05421555_METAG_BIOJCFAG	MALA_SAMN05421555_METAG-scaffold_42	MALA_SAMN05421555_METAG-scaffold_42-biosynth_1	19646	TRUE	terpene	1	single	1	terpene	23	MALA_SAMN05421555_METAG-scaffold_42-gene_1;MALA_SAMN05421555_METAG-scaffold_42-gene_2;MALA_SAMN05421555_METAG-scaffold_42-gene_3;MALA_SAMN05421555_METAG-scaffold_42-gene_4;MALA_SAMN05421555_METAG-scaffold_42-gene_5;MALA_SAMN05421555_METAG-scaffold_42-gene_6;MALA_SAMN05421555_METAG-scaffold_42-gene_7;MALA_SAMN05421555_METAG-scaffold_42-gene_8;MALA_SAMN05421555_METAG-scaffold_42-gene_9;MALA_SAMN054…	MALA_SAMN05421555_METAG-scaffold_42-gene_12	MALA_SAMN05421555_METAG-scaffold_42-gene_13
MALA_SAMN05421555_METAG_BIOJCFAG	MALA_SAMN05421555_METAG-scaffold_45	MALA_SAMN05421555_METAG-scaffold_45-biosynth_1	8260	TRUE	bacteriocin	1	single	1	bacteriocin	10	MALA_SAMN05421555_METAG-scaffold_45-gene_94;MALA_SAMN05421555_METAG-scaffold_45-gene_95;MALA_SAMN05421555_METAG-scaffold_45-gene_96;MALA_SAMN05421555_METAG-scaffold_45-gene_97;MALA_SAMN05421555_METAG-scaffold_45-gene_98;MALA_SAMN05421555_METAG-scaffold_45-gene_99;MALA_SAMN05421555_METAG-scaffold_45-gene_100;MALA_SAMN05421555_METAG-scaffold_45-gene_101;MALA_SAMN05421555_METAG-scaffold_45-gene_102;…	MALA_SAMN05421555_METAG-scaffold_45-gene_100
MALA_SAMN05421555_METAG_BIOJCFAG	MALA_SAMN05421555_METAG-scaffold_63	MALA_SAMN05421555_METAG-scaffold_63-biosynth_1	42250	FALSE	NRPS-like	1	single	1	NRPS-like	40	MALA_SAMN05421555_METAG-scaffold_63-gene_34;MALA_SAMN05421555_METAG-scaffold_63-gene_35;MALA_SAMN05421555_METAG-scaffold_63-gene_36;MALA_SAMN05421555_METAG-scaffold_63-gene_37;MALA_SAMN05421555_METAG-scaffold_63-gene_38;MALA_SAMN05421555_METAG-scaffold_63-gene_39;MALA_SAMN05421555_METAG-scaffold_63-gene_40;MALA_SAMN05421555_METAG-scaffold_63-gene_41;MALA_SAMN05421555_METAG-scaffold_63-gene_42;MAL…	MALA_SAMN05421555_METAG-scaffold_63-gene_56
MALA_SAMN05421555_METAG_BIOJCFAG	MALA_SAMN05421555_METAG-scaffold_74	MALA_SAMN05421555_METAG-scaffold_74-biosynth_1	15983	TRUE	microviridin	1	single	1	microviridin	17	MALA_SAMN05421555_METAG-scaffold_74-gene_1;MALA_SAMN05421555_METAG-scaffold_74-gene_2;MALA_SAMN05421555_METAG-scaffold_74-gene_3;MALA_SAMN05421555_METAG-scaffold_74-gene_4;MALA_SAMN05421555_METAG-scaffold_74-gene_5;MALA_SAMN05421555_METAG-scaffold_74-gene_6;MALA_SAMN05421555_METAG-scaffold_74-gene_7;MALA_SAMN05421555_METAG-scaffold_74-gene_8;MALA_SAMN05421555_METAG-scaffold_74-gene_9;MALA_SAMN054…	MALA_SAMN05421555_METAG-scaffold_74-gene_8		MALA_SAMN05421555_METAG-scaffold_74-gene_14
MALA_SAMN05421555_METAG_BIOJCFAG	MALA_SAMN05421555_METAG-scaffold_75	MALA_SAMN05421555_METAG-scaffold_75-biosynth_1	25550	TRUE	proteusin;bacteriocin	2	neighbouring;single	2	proteusin;bacteriocin	19	MALA_SAMN05421555_METAG-scaffold_75-gene_1;MALA_SAMN05421555_METAG-scaffold_75-gene_2;MALA_SAMN05421555_METAG-scaffold_75-gene_3;MALA_SAMN05421555_METAG-scaffold_75-gene_4;MALA_SAMN05421555_METAG-scaffold_75-gene_5;MALA_SAMN05421555_METAG-scaffold_75-gene_6;MALA_SAMN05421555_METAG-scaffold_75-gene_7;MALA_SAMN05421555_METAG-scaffold_75-gene_8;MALA_SAMN05421555_METAG-scaffold_75-gene_9;MALA_SAMN054…	MALA_SAMN05421555_METAG-scaffold_75-gene_8;MALA_SAMN05421555_METAG-scaffold_75-gene_13;MALA_SAMN05421555_METAG-scaffold_75-gene_14;MALA_SAMN05421555_METAG-scaffold_75-gene_16
MALA_SAMN05421555_METAG_BIOJCFAG	MALA_SAMN05421555_METAG-scaffold_80	MALA_SAMN05421555_METAG-scaffold_80-biosynth_1	21815	FALSE	terpene	1	single	1	terpene	11	MALA_SAMN05421555_METAG-scaffold_80-gene_49;MALA_SAMN05421555_METAG-scaffold_80-gene_50;MALA_SAMN05421555_METAG-scaffold_80-gene_51;MALA_SAMN05421555_METAG-scaffold_80-gene_52;MALA_SAMN05421555_METAG-scaffold_80-gene_53;MALA_SAMN05421555_METAG-scaffold_80-gene_54;MALA_SAMN05421555_METAG-scaffold_80-gene_55;MALA_SAMN05421555_METAG-scaffold_80-gene_56;MALA_SAMN05421555_METAG-scaffold_80-gene_57;MAL…	MALA_SAMN05421555_METAG-scaffold_80-gene_54	MALA_SAMN05421555_METAG-scaffold_80-gene_51;MALA_SAMN05421555_METAG-scaffold_80-gene_52;MALA_SAMN05421555_METAG-scaffold_80-gene_53;MALA_SAMN05421555_METAG-scaffold_80-gene_55;MALA_SAMN05421555_METAG-scaffold_80-gene_56
MALA_SAMN05421555_METAG_BIOJCFAG	MALA_SAMN05421555_METAG-scaffold_96	MALA_SAMN05421555_METAG-scaffold_96-biosynth_1	45188	TRUE	T1PKS	1	single	1	T1PKS	37	MALA_SAMN05421555_METAG-scaffold_96-gene_1;MALA_SAMN05421555_METAG-scaffold_96-gene_2;MALA_SAMN05421555_METAG-scaffold_96-gene_3;MALA_SAMN05421555_METAG-scaffold_96-gene_4;MALA_SAMN05421555_METAG-scaffold_96-gene_5;MALA_SAMN05421555_METAG-scaffold_96-gene_6;MALA_SAMN05421555_METAG-scaffold_96-gene_7;MALA_SAMN05421555_METAG-scaffold_96-gene_8;MALA_SAMN05421555_METAG-scaffold_96-gene_9;MALA_SAMN054…	MALA_SAMN05421555_METAG-scaffold_96-gene_15	MALA_SAMN05421555_METAG-scaffold_96-gene_1;MALA_SAMN05421555_METAG-scaffold_96-gene_5		MALA_SAMN05421555_METAG-scaffold_96-gene_12
MALA_SAMN05421555_METAG_BIOJCFAG	MALA_SAMN05421555_METAG-scaffold_100	MALA_SAMN05421555_METAG-scaffold_100-biosynth_1	35233	FALSE	proteusin;bacteriocin;lanthipeptide	1	interleaved	3	proteusin;bacteriocin;lanthipeptide	25	MALA_SAMN05421555_METAG-scaffold_100-gene_18;MALA_SAMN05421555_METAG-scaffold_100-gene_19;MALA_SAMN05421555_METAG-scaffold_100-gene_20;MALA_SAMN05421555_METAG-scaffold_100-gene_21;MALA_SAMN05421555_METAG-scaffold_100-gene_22;MALA_SAMN05421555_METAG-scaffold_100-gene_23;MALA_SAMN05421555_METAG-scaffold_100-gene_24;MALA_SAMN05421555_METAG-scaffold_100-gene_25;MALA_SAMN05421555_METAG-scaffold_100-ge…	MALA_SAMN05421555_METAG-scaffold_100-gene_23;MALA_SAMN05421555_METAG-scaffold_100-gene_24;MALA_SAMN05421555_METAG-scaffold_100-gene_25;MALA_SAMN05421555_METAG-scaffold_100-gene_32;MALA_SAMN05421555_METAG-scaffold_100-gene_33;MALA_SAMN05421555_METAG-scaffold_100-gene_34;MALA_SAMN05421555_METAG-scaffold_100-gene_35;MALA_SAMN05421555_METAG-scaffold_100-gene_36			MALA_SAMN05421555_METAG-scaffold_100-gene_37;MALA_SAMN05421555_METAG-scaffold_100-gene_38;MALA_SAMN05421555_METAG-scaffold_100-gene_40;MALA_SAMN05421555_METAG-scaffold_100-gene_41
MALA_SAMN05421555_METAG_BIOJCFAG	MALA_SAMN05421555_METAG-scaffold_119	MALA_SAMN05421555_METAG-scaffold_119-biosynth_1	24036	TRUE	phosphonate	1	single	1	phosphonate	22	MALA_SAMN05421555_METAG-scaffold_119-gene_24;MALA_SAMN05421555_METAG-scaffold_119-gene_25;MALA_SAMN05421555_METAG-scaffold_119-gene_26;MALA_SAMN05421555_METAG-scaffold_119-gene_27;MALA_SAMN05421555_METAG-scaffold_119-gene_28;MALA_SAMN05421555_METAG-scaffold_119-gene_29;MALA_SAMN05421555_METAG-scaffold_119-gene_30;MALA_SAMN05421555_METAG-scaffold_119-gene_31;MALA_SAMN05421555_METAG-scaffold_119-ge…	MALA_SAMN05421555_METAG-scaffold_119-gene_42
MALA_SAMN05421555_METAG_BIOJCFAG	MALA_SAMN05421555_METAG-scaffold_132	MALA_SAMN05421555_METAG-scaffold_132-biosynth_1	29388	TRUE	T3PKS	1	single	1	T3PKS	29	MALA_SAMN05421555_METAG-scaffold_132-gene_12;MALA_SAMN05421555_METAG-scaffold_132-gene_13;MALA_SAMN05421555_METAG-scaffold_132-gene_14;MALA_SAMN05421555_METAG-scaffold_132-gene_15;MALA_SAMN05421555_METAG-scaffold_132-gene_16;MALA_SAMN05421555_METAG-scaffold_132-gene_17;MALA_SAMN05421555_METAG-scaffold_132-gene_18;MALA_SAMN05421555_METAG-scaffold_132-gene_19;MALA_SAMN05421555_METAG-scaffold_132-ge…	MALA_SAMN05421555_METAG-scaffold_132-gene_33	MALA_SAMN05421555_METAG-scaffold_132-gene_12;MALA_SAMN05421555_METAG-scaffold_132-gene_15;MALA_SAMN05421555_METAG-scaffold_132-gene_16
MALA_SAMN05421555_METAG_BIOJCFAG	MALA_SAMN05421555_METAG-scaffold_155	MALA_SAMN05421555_METAG-scaffold_155-biosynth_1	13323	FALSE	siderophore	1	single	1	siderophore	13	MALA_SAMN05421555_METAG-scaffold_155-gene_21;MALA_SAMN05421555_METAG-scaffold_155-gene_22;MALA_SAMN05421555_METAG-scaffold_155-gene_23;MALA_SAMN05421555_METAG-scaffold_155-gene_24;MALA_SAMN05421555_METAG-scaffold_155-gene_25;MALA_SAMN05421555_METAG-scaffold_155-gene_26;MALA_SAMN05421555_METAG-scaffold_155-gene_27;MALA_SAMN05421555_METAG-scaffold_155-gene_28;MALA_SAMN05421555_METAG-scaffold_155-ge…	MALA_SAMN05421555_METAG-scaffold_155-gene_27;MALA_SAMN05421555_METAG-scaffold_155-gene_28
MALA_SAMN05421555_METAG_BIOJCFAG	MALA_SAMN05421555_METAG-scaffold_204	MALA_SAMN05421555_METAG-scaffold_204-biosynth_1	9517	TRUE	bacteriocin	1	single	1	bacteriocin	8	MALA_SAMN05421555_METAG-scaffold_204-gene_17;MALA_SAMN05421555_METAG-scaffold_204-gene_18;MALA_SAMN05421555_METAG-scaffold_204-gene_19;MALA_SAMN05421555_METAG-scaffold_204-gene_20;MALA_SAMN05421555_METAG-scaffold_204-gene_21;MALA_SAMN05421555_METAG-scaffold_204-gene_22;MALA_SAMN05421555_METAG-scaffold_204-gene_23;MALA_SAMN05421555_METAG-scaffold_204-gene_24	MALA_SAMN05421555_METAG-scaffold_204-gene_20	MALA_SAMN05421555_METAG-scaffold_204-gene_23;MALA_SAMN05421555_METAG-scaffold_204-gene_24
MALA_SAMN05421555_METAG_BIOJCFAG	MALA_SAMN05421555_METAG-scaffold_413	MALA_SAMN05421555_METAG-scaffold_413-biosynth_1	13143	TRUE	terpene	1	single	1	terpene	14	MALA_SAMN05421555_METAG-scaffold_413-gene_2;MALA_SAMN05421555_METAG-scaffold_413-gene_3;MALA_SAMN05421555_METAG-scaffold_413-gene_4;MALA_SAMN05421555_METAG-scaffold_413-gene_5;MALA_SAMN05421555_METAG-scaffold_413-gene_6;MALA_SAMN05421555_METAG-scaffold_413-gene_7;MALA_SAMN05421555_METAG-scaffold_413-gene_8;MALA_SAMN05421555_METAG-scaffold_413-gene_9;MALA_SAMN05421555_METAG-scaffold_413-gene_10;MA…	MALA_SAMN05421555_METAG-scaffold_413-gene_12		MALA_SAMN05421555_METAG-scaffold_413-gene_11
MALA_SAMN05422120_METAG_PCCIOILD	MALA_SAMN05422120_METAG-scaffold_810	MALA_SAMN05422120_METAG-scaffold_810-biosynth_1	11089	TRUE	microviridin	1	single	1	microviridin	12	MALA_SAMN05422120_METAG-scaffold_810-gene_1;MALA_SAMN05422120_METAG-scaffold_810-gene_2;MALA_SAMN05422120_METAG-scaffold_810-gene_3;MALA_SAMN05422120_METAG-scaffold_810-gene_4;MALA_SAMN05422120_METAG-scaffold_810-gene_5;MALA_SAMN05422120_METAG-scaffold_810-gene_6;MALA_SAMN05422120_METAG-scaffold_810-gene_7;MALA_SAMN05422120_METAG-scaffold_810-gene_8;MALA_SAMN05422120_METAG-scaffold_810-gene_9;MAL…	MALA_SAMN05422120_METAG-scaffold_810-gene_4
MALA_SAMN05422120_METAG_PCCIOILD	MALA_SAMN05422120_METAG-scaffold_832	MALA_SAMN05422120_METAG-scaffold_832-biosynth_1	10863	TRUE	proteusin;bacteriocin	1	interleaved	2	proteusin;bacteriocin	10	MALA_SAMN05422120_METAG-scaffold_832-gene_1;MALA_SAMN05422120_METAG-scaffold_832-gene_2;MALA_SAMN05422120_METAG-scaffold_832-gene_3;MALA_SAMN05422120_METAG-scaffold_832-gene_4;MALA_SAMN05422120_METAG-scaffold_832-gene_5;MALA_SAMN05422120_METAG-scaffold_832-gene_6;MALA_SAMN05422120_METAG-scaffold_832-gene_7;MALA_SAMN05422120_METAG-scaffold_832-gene_8;MALA_SAMN05422120_METAG-scaffold_832-gene_9;MAL…	MALA_SAMN05422120_METAG-scaffold_832-gene_7;MALA_SAMN05422120_METAG-scaffold_832-gene_8;MALA_SAMN05422120_METAG-scaffold_832-gene_9;MALA_SAMN05422120_METAG-scaffold_832-gene_10
MALA_SAMN05422120_METAG_PCCIOILD	MALA_SAMN05422120_METAG-scaffold_888	MALA_SAMN05422120_METAG-scaffold_888-biosynth_1	10276	TRUE	terpene	1	single	1	terpene	9	MALA_SAMN05422120_METAG-scaffold_888-gene_1;MALA_SAMN05422120_METAG-scaffold_888-gene_2;MALA_SAMN05422120_METAG-scaffold_888-gene_3;MALA_SAMN05422120_METAG-scaffold_888-gene_4;MALA_SAMN05422120_METAG-scaffold_888-gene_5;MALA_SAMN05422120_METAG-scaffold_888-gene_6;MALA_SAMN05422120_METAG-scaffold_888-gene_7;MALA_SAMN05422120_METAG-scaffold_888-gene_8;MALA_SAMN05422120_METAG-scaffold_888-gene_9	MALA_SAMN05422120_METAG-scaffold_888-gene_3	MALA_SAMN05422120_METAG-scaffold_888-gene_2;MALA_SAMN05422120_METAG-scaffold_888-gene_4;MALA_SAMN05422120_METAG-scaffold_888-gene_5;MALA_SAMN05422120_METAG-scaffold_888-gene_6
MALA_SAMN05422120_METAG_PCCIOILD	MALA_SAMN05422120_METAG-scaffold_905	MALA_SAMN05422120_METAG-scaffold_905-biosynth_1	10136	TRUE	T1PKS	1	single	1	T1PKS	5	MALA_SAMN05422120_METAG-scaffold_905-gene_1;MALA_SAMN05422120_METAG-scaffold_905-gene_2;MALA_SAMN05422120_METAG-scaffold_905-gene_3;MALA_SAMN05422120_METAG-scaffold_905-gene_4;MALA_SAMN05422120_METAG-scaffold_905-gene_5	MALA_SAMN05422120_METAG-scaffold_905-gene_5
MALA_SAMN05422120_METAG_PCCIOILD	MALA_SAMN05422120_METAG-scaffold_1180	MALA_SAMN05422120_METAG-scaffold_1180-biosynth_1	8303	TRUE	NRPS-like	1	single	1	NRPS-like	7	MALA_SAMN05422120_METAG-scaffold_1180-gene_1;MALA_SAMN05422120_METAG-scaffold_1180-gene_2;MALA_SAMN05422120_METAG-scaffold_1180-gene_3;MALA_SAMN05422120_METAG-scaffold_1180-gene_4;MALA_SAMN05422120_METAG-scaffold_1180-gene_5;MALA_SAMN05422120_METAG-scaffold_1180-gene_6;MALA_SAMN05422120_METAG-scaffold_1180-gene_7	MALA_SAMN05422120_METAG-scaffold_1180-gene_7	MALA_SAMN05422120_METAG-scaffold_1180-gene_2
MALA_SAMN05422120_METAG_PCCIOILD	MALA_SAMN05422120_METAG-scaffold_1534	MALA_SAMN05422120_METAG-scaffold_1534-biosynth_1	7001	TRUE	ectoine	1	single	1	ectoine	7	MALA_SAMN05422120_METAG-scaffold_1534-gene_1;MALA_SAMN05422120_METAG-scaffold_1534-gene_2;MALA_SAMN05422120_METAG-scaffold_1534-gene_3;MALA_SAMN05422120_METAG-scaffold_1534-gene_4;MALA_SAMN05422120_METAG-scaffold_1534-gene_5;MALA_SAMN05422120_METAG-scaffold_1534-gene_6;MALA_SAMN05422120_METAG-scaffold_1534-gene_7	MALA_SAMN05422120_METAG-scaffold_1534-gene_3
MALA_SAMN05422120_METAG_PCCIOILD	MALA_SAMN05422120_METAG-scaffold_1600	MALA_SAMN05422120_METAG-scaffold_1600-biosynth_1	6820	TRUE	lanthipeptide;bacteriocin	1	neighbouring	2	lanthipeptide;bacteriocin	5	MALA_SAMN05422120_METAG-scaffold_1600-gene_1;MALA_SAMN05422120_METAG-scaffold_1600-gene_2;MALA_SAMN05422120_METAG-scaffold_1600-gene_3;MALA_SAMN05422120_METAG-scaffold_1600-gene_4;MALA_SAMN05422120_METAG-scaffold_1600-gene_5	MALA_SAMN05422120_METAG-scaffold_1600-gene_3;MALA_SAMN05422120_METAG-scaffold_1600-gene_4			MALA_SAMN05422120_METAG-scaffold_1600-gene_2
MALA_SAMN05422120_METAG_PCCIOILD	MALA_SAMN05422120_METAG-scaffold_1843	MALA_SAMN05422120_METAG-scaffold_1843-biosynth_1	6242	TRUE	NRPS-like	1	single	1	NRPS-like	5	MALA_SAMN05422120_METAG-scaffold_1843-gene_1;MALA_SAMN05422120_METAG-scaffold_1843-gene_2;MALA_SAMN05422120_METAG-scaffold_1843-gene_3;MALA_SAMN05422120_METAG-scaffold_1843-gene_4;MALA_SAMN05422120_METAG-scaffold_1843-gene_5	MALA_SAMN05422120_METAG-scaffold_1843-gene_4	MALA_SAMN05422120_METAG-scaffold_1843-gene_5
MALA_SAMN05422120_METAG_PCCIOILD	MALA_SAMN05422120_METAG-scaffold_1914	MALA_SAMN05422120_METAG-scaffold_1914-biosynth_1	6123	TRUE	siderophore	1	single	1	siderophore	5	MALA_SAMN05422120_METAG-scaffold_1914-gene_1;MALA_SAMN05422120_METAG-scaffold_1914-gene_2;MALA_SAMN05422120_METAG-scaffold_1914-gene_3;MALA_SAMN05422120_METAG-scaffold_1914-gene_4;MALA_SAMN05422120_METAG-scaffold_1914-gene_5	MALA_SAMN05422120_METAG-scaffold_1914-gene_2;MALA_SAMN05422120_METAG-scaffold_1914-gene_3
MALA_SAMN05422120_METAG_PCCIOILD	MALA_SAMN05422120_METAG-scaffold_1998	MALA_SAMN05422120_METAG-scaffold_1998-biosynth_1	5936	TRUE	proteusin	1	single	1	proteusin	5	MALA_SAMN05422120_METAG-scaffold_1998-gene_1;MALA_SAMN05422120_METAG-scaffold_1998-gene_2;MALA_SAMN05422120_METAG-scaffold_1998-gene_3;MALA_SAMN05422120_METAG-scaffold_1998-gene_4;MALA_SAMN05422120_METAG-scaffold_1998-gene_5	MALA_SAMN05422120_METAG-scaffold_1998-gene_1
MALA_SAMN05422120_METAG_PCCIOILD	MALA_SAMN05422120_METAG-scaffold_2143	MALA_SAMN05422120_METAG-scaffold_2143-biosynth_1	5653	TRUE	bacteriocin	1	single	1	bacteriocin	8	MALA_SAMN05422120_METAG-scaffold_2143-gene_1;MALA_SAMN05422120_METAG-scaffold_2143-gene_2;MALA_SAMN05422120_METAG-scaffold_2143-gene_3;MALA_SAMN05422120_METAG-scaffold_2143-gene_4;MALA_SAMN05422120_METAG-scaffold_2143-gene_5;MALA_SAMN05422120_METAG-scaffold_2143-gene_6;MALA_SAMN05422120_METAG-scaffold_2143-gene_7;MALA_SAMN05422120_METAG-scaffold_2143-gene_8	MALA_SAMN05422120_METAG-scaffold_2143-gene_4	MALA_SAMN05422120_METAG-scaffold_2143-gene_7;MALA_SAMN05422120_METAG-scaffold_2143-gene_8
MALA_SAMN05422120_METAG_PCCIOILD	MALA_SAMN05422120_METAG-scaffold_2820	MALA_SAMN05422120_METAG-scaffold_2820-biosynth_1	4707	TRUE	phosphonate	1	single	1	phosphonate	5	MALA_SAMN05422120_METAG-scaffold_2820-gene_1;MALA_SAMN05422120_METAG-scaffold_2820-gene_2;MALA_SAMN05422120_METAG-scaffold_2820-gene_3;MALA_SAMN05422120_METAG-scaffold_2820-gene_4;MALA_SAMN05422120_METAG-scaffold_2820-gene_5	MALA_SAMN05422120_METAG-scaffold_2820-gene_3
MALA_SAMN05422120_METAG_PCCIOILD	MALA_SAMN05422120_METAG-scaffold_3394	MALA_SAMN05422120_METAG-scaffold_3394-biosynth_1	4083	TRUE	proteusin;bacteriocin	1	neighbouring	2	bacteriocin;proteusin	4	MALA_SAMN05422120_METAG-scaffold_3394-gene_1;MALA_SAMN05422120_METAG-scaffold_3394-gene_2;MALA_SAMN05422120_METAG-scaffold_3394-gene_3;MALA_SAMN05422120_METAG-scaffold_3394-gene_4	MALA_SAMN05422120_METAG-scaffold_3394-gene_1;MALA_SAMN05422120_METAG-scaffold_3394-gene_2
MALA_SAMN05422120_METAG_PCCIOILD	MALA_SAMN05422120_METAG-scaffold_4047	MALA_SAMN05422120_METAG-scaffold_4047-biosynth_1	3624	TRUE	arylpolyene	1	single	1	arylpolyene	5	MALA_SAMN05422120_METAG-scaffold_4047-gene_1;MALA_SAMN05422120_METAG-scaffold_4047-gene_2;MALA_SAMN05422120_METAG-scaffold_4047-gene_3;MALA_SAMN05422120_METAG-scaffold_4047-gene_4;MALA_SAMN05422120_METAG-scaffold_4047-gene_5	MALA_SAMN05422120_METAG-scaffold_4047-gene_4
MALA_SAMN05422120_METAG_PCCIOILD	MALA_SAMN05422120_METAG-scaffold_4445	MALA_SAMN05422120_METAG-scaffold_4445-biosynth_1	3371	TRUE	bacteriocin	1	single	1	bacteriocin	2	MALA_SAMN05422120_METAG-scaffold_4445-gene_1;MALA_SAMN05422120_METAG-scaffold_4445-gene_2	MALA_SAMN05422120_METAG-scaffold_4445-gene_1
MALA_SAMN05422120_METAG_PCCIOILD	MALA_SAMN05422120_METAG-scaffold_4790	MALA_SAMN05422120_METAG-scaffold_4790-biosynth_1	3179	TRUE	NRPS-like	1	single	1	NRPS-like	3	MALA_SAMN05422120_METAG-scaffold_4790-gene_1;MALA_SAMN05422120_METAG-scaffold_4790-gene_2;MALA_SAMN05422120_METAG-scaffold_4790-gene_3	MALA_SAMN05422120_METAG-scaffold_4790-gene_1
MALA_SAMN05422120_METAG_PCCIOILD	MALA_SAMN05422120_METAG-scaffold_5535	MALA_SAMN05422120_METAG-scaffold_5535-biosynth_1	2848	TRUE	T1PKS	1	single	1	T1PKS	1	MALA_SAMN05422120_METAG-scaffold_5535-gene_1	MALA_SAMN05422120_METAG-scaffold_5535-gene_1
MALA_SAMN05422120_METAG_PCCIOILD	MALA_SAMN05422120_METAG-scaffold_6623	MALA_SAMN05422120_METAG-scaffold_6623-biosynth_1	2489	TRUE	bacteriocin	1	single	1	bacteriocin	2	MALA_SAMN05422120_METAG-scaffold_6623-gene_1;MALA_SAMN05422120_METAG-scaffold_6623-gene_2	MALA_SAMN05422120_METAG-scaffold_6623-gene_1
MALA_SAMN05422120_METAG_PCCIOILD	MALA_SAMN05422120_METAG-scaffold_7350	MALA_SAMN05422120_METAG-scaffold_7350-biosynth_1	2293	TRUE	bacteriocin	1	single	1	bacteriocin	4	MALA_SAMN05422120_METAG-scaffold_7350-gene_1;MALA_SAMN05422120_METAG-scaffold_7350-gene_2;MALA_SAMN05422120_METAG-scaffold_7350-gene_3;MALA_SAMN05422120_METAG-scaffold_7350-gene_4	MALA_SAMN05422120_METAG-scaffold_7350-gene_3
MALA_SAMN05422113_METAG_MLBGOJNK	MALA_SAMN05422113_METAG-scaffold_116	MALA_SAMN05422113_METAG-scaffold_116-biosynth_1	24692	TRUE	proteusin;bacteriocin	2	neighbouring;single	2	proteusin;bacteriocin	19	MALA_SAMN05422113_METAG-scaffold_116-gene_24;MALA_SAMN05422113_METAG-scaffold_116-gene_25;MALA_SAMN05422113_METAG-scaffold_116-gene_26;MALA_SAMN05422113_METAG-scaffold_116-gene_27;MALA_SAMN05422113_METAG-scaffold_116-gene_28;MALA_SAMN05422113_METAG-scaffold_116-gene_29;MALA_SAMN05422113_METAG-scaffold_116-gene_30;MALA_SAMN05422113_METAG-scaffold_116-gene_31;MALA_SAMN05422113_METAG-scaffold_116-ge…	MALA_SAMN05422113_METAG-scaffold_116-gene_27;MALA_SAMN05422113_METAG-scaffold_116-gene_29;MALA_SAMN05422113_METAG-scaffold_116-gene_30;MALA_SAMN05422113_METAG-scaffold_116-gene_35
MALA_SAMN05422113_METAG_MLBGOJNK	MALA_SAMN05422113_METAG-scaffold_194	MALA_SAMN05422113_METAG-scaffold_194-biosynth_1	13143	TRUE	terpene	1	single	1	terpene	14	MALA_SAMN05422113_METAG-scaffold_194-gene_1;MALA_SAMN05422113_METAG-scaffold_194-gene_2;MALA_SAMN05422113_METAG-scaffold_194-gene_4;MALA_SAMN05422113_METAG-scaffold_194-gene_5;MALA_SAMN05422113_METAG-scaffold_194-gene_6;MALA_SAMN05422113_METAG-scaffold_194-gene_7;MALA_SAMN05422113_METAG-scaffold_194-gene_8;MALA_SAMN05422113_METAG-scaffold_194-gene_9;MALA_SAMN05422113_METAG-scaffold_194-gene_10;MA…	MALA_SAMN05422113_METAG-scaffold_194-gene_5		MALA_SAMN05422113_METAG-scaffold_194-gene_6
MALA_SAMN05422113_METAG_MLBGOJNK	MALA_SAMN05422113_METAG-scaffold_197	MALA_SAMN05422113_METAG-scaffold_197-biosynth_1	17346	TRUE	terpene	1	single	1	terpene	8	MALA_SAMN05422113_METAG-scaffold_197-gene_23;MALA_SAMN05422113_METAG-scaffold_197-gene_24;MALA_SAMN05422113_METAG-scaffold_197-gene_25;MALA_SAMN05422113_METAG-scaffold_197-gene_26;MALA_SAMN05422113_METAG-scaffold_197-gene_27;MALA_SAMN05422113_METAG-scaffold_197-gene_28;MALA_SAMN05422113_METAG-scaffold_197-gene_29;MALA_SAMN05422113_METAG-scaffold_197-gene_30	MALA_SAMN05422113_METAG-scaffold_197-gene_28	MALA_SAMN05422113_METAG-scaffold_197-gene_25;MALA_SAMN05422113_METAG-scaffold_197-gene_26;MALA_SAMN05422113_METAG-scaffold_197-gene_27;MALA_SAMN05422113_METAG-scaffold_197-gene_29;MALA_SAMN05422113_METAG-scaffold_197-gene_30
MALA_SAMN05422113_METAG_MLBGOJNK	MALA_SAMN05422113_METAG-scaffold_210	MALA_SAMN05422113_METAG-scaffold_210-biosynth_1	20855	FALSE	terpene	1	single	1	terpene	21	MALA_SAMN05422113_METAG-scaffold_210-gene_14;MALA_SAMN05422113_METAG-scaffold_210-gene_15;MALA_SAMN05422113_METAG-scaffold_210-gene_16;MALA_SAMN05422113_METAG-scaffold_210-gene_17;MALA_SAMN05422113_METAG-scaffold_210-gene_18;MALA_SAMN05422113_METAG-scaffold_210-gene_19;MALA_SAMN05422113_METAG-scaffold_210-gene_20;MALA_SAMN05422113_METAG-scaffold_210-gene_21;MALA_SAMN05422113_METAG-scaffold_210-ge…	MALA_SAMN05422113_METAG-scaffold_210-gene_23	MALA_SAMN05422113_METAG-scaffold_210-gene_24
MALA_SAMN05422113_METAG_MLBGOJNK	MALA_SAMN05422113_METAG-scaffold_239	MALA_SAMN05422113_METAG-scaffold_239-biosynth_1	32441	TRUE	T1PKS	1	single	1	T1PKS	29	MALA_SAMN05422113_METAG-scaffold_239-gene_1;MALA_SAMN05422113_METAG-scaffold_239-gene_2;MALA_SAMN05422113_METAG-scaffold_239-gene_3;MALA_SAMN05422113_METAG-scaffold_239-gene_4;MALA_SAMN05422113_METAG-scaffold_239-gene_5;MALA_SAMN05422113_METAG-scaffold_239-gene_6;MALA_SAMN05422113_METAG-scaffold_239-gene_7;MALA_SAMN05422113_METAG-scaffold_239-gene_8;MALA_SAMN05422113_METAG-scaffold_239-gene_9;MAL…	MALA_SAMN05422113_METAG-scaffold_239-gene_8			MALA_SAMN05422113_METAG-scaffold_239-gene_5
MALA_SAMN05422113_METAG_MLBGOJNK	MALA_SAMN05422113_METAG-scaffold_265	MALA_SAMN05422113_METAG-scaffold_265-biosynth_1	10390	FALSE	ectoine	1	single	1	ectoine	11	MALA_SAMN05422113_METAG-scaffold_265-gene_11;MALA_SAMN05422113_METAG-scaffold_265-gene_12;MALA_SAMN05422113_METAG-scaffold_265-gene_13;MALA_SAMN05422113_METAG-scaffold_265-gene_14;MALA_SAMN05422113_METAG-scaffold_265-gene_15;MALA_SAMN05422113_METAG-scaffold_265-gene_16;MALA_SAMN05422113_METAG-scaffold_265-gene_17;MALA_SAMN05422113_METAG-scaffold_265-gene_18;MALA_SAMN05422113_METAG-scaffold_265-ge…	MALA_SAMN05422113_METAG-scaffold_265-gene_16
MALA_SAMN05422113_METAG_MLBGOJNK	MALA_SAMN05422113_METAG-scaffold_269	MALA_SAMN05422113_METAG-scaffold_269-biosynth_1	13338	FALSE	siderophore	1	single	1	siderophore	13	MALA_SAMN05422113_METAG-scaffold_269-gene_10;MALA_SAMN05422113_METAG-scaffold_269-gene_11;MALA_SAMN05422113_METAG-scaffold_269-gene_12;MALA_SAMN05422113_METAG-scaffold_269-gene_13;MALA_SAMN05422113_METAG-scaffold_269-gene_14;MALA_SAMN05422113_METAG-scaffold_269-gene_15;MALA_SAMN05422113_METAG-scaffold_269-gene_16;MALA_SAMN05422113_METAG-scaffold_269-gene_17;MALA_SAMN05422113_METAG-scaffold_269-ge…	MALA_SAMN05422113_METAG-scaffold_269-gene_15;MALA_SAMN05422113_METAG-scaffold_269-gene_16
MALA_SAMN05422113_METAG_MLBGOJNK	MALA_SAMN05422113_METAG-scaffold_290	MALA_SAMN05422113_METAG-scaffold_290-biosynth_1	5491	TRUE	bacteriocin	1	single	1	bacteriocin	7	MALA_SAMN05422113_METAG-scaffold_290-gene_27;MALA_SAMN05422113_METAG-scaffold_290-gene_28;MALA_SAMN05422113_METAG-scaffold_290-gene_29;MALA_SAMN05422113_METAG-scaffold_290-gene_30;MALA_SAMN05422113_METAG-scaffold_290-gene_31;MALA_SAMN05422113_METAG-scaffold_290-gene_32;MALA_SAMN05422113_METAG-scaffold_290-gene_33	MALA_SAMN05422113_METAG-scaffold_290-gene_33
MALA_SAMN05422113_METAG_MLBGOJNK	MALA_SAMN05422113_METAG-scaffold_291	MALA_SAMN05422113_METAG-scaffold_291-biosynth_1	26489	TRUE	NRPS-like	1	single	1	NRPS-like	23	MALA_SAMN05422113_METAG-scaffold_291-gene_1;MALA_SAMN05422113_METAG-scaffold_291-gene_2;MALA_SAMN05422113_METAG-scaffold_291-gene_3;MALA_SAMN05422113_METAG-scaffold_291-gene_4;MALA_SAMN05422113_METAG-scaffold_291-gene_5;MALA_SAMN05422113_METAG-scaffold_291-gene_6;MALA_SAMN05422113_METAG-scaffold_291-gene_7;MALA_SAMN05422113_METAG-scaffold_291-gene_8;MALA_SAMN05422113_METAG-scaffold_291-gene_9;MAL…	MALA_SAMN05422113_METAG-scaffold_291-gene_6
MALA_SAMN05422113_METAG_MLBGOJNK	MALA_SAMN05422113_METAG-scaffold_413	MALA_SAMN05422113_METAG-scaffold_413-biosynth_1	12495	TRUE	proteusin;bacteriocin	2	neighbouring;single	2	proteusin;bacteriocin	13	MALA_SAMN05422113_METAG-scaffold_413-gene_1;MALA_SAMN05422113_METAG-scaffold_413-gene_2;MALA_SAMN05422113_METAG-scaffold_413-gene_3;MALA_SAMN05422113_METAG-scaffold_413-gene_4;MALA_SAMN05422113_METAG-scaffold_413-gene_5;MALA_SAMN05422113_METAG-scaffold_413-gene_6;MALA_SAMN05422113_METAG-scaffold_413-gene_7;MALA_SAMN05422113_METAG-scaffold_413-gene_8;MALA_SAMN05422113_METAG-scaffold_413-gene_9;MAL…	MALA_SAMN05422113_METAG-scaffold_413-gene_3;MALA_SAMN05422113_METAG-scaffold_413-gene_4
MALA_SAMN05422113_METAG_MLBGOJNK	MALA_SAMN05422113_METAG-scaffold_508	MALA_SAMN05422113_METAG-scaffold_508-biosynth_1	19629	TRUE	bacteriocin;proteusin;lanthipeptide	1	interleaved	3	proteusin;bacteriocin;lanthipeptide	16	MALA_SAMN05422113_METAG-scaffold_508-gene_1;MALA_SAMN05422113_METAG-scaffold_508-gene_2;MALA_SAMN05422113_METAG-scaffold_508-gene_3;MALA_SAMN05422113_METAG-scaffold_508-gene_4;MALA_SAMN05422113_METAG-scaffold_508-gene_5;MALA_SAMN05422113_METAG-scaffold_508-gene_6;MALA_SAMN05422113_METAG-scaffold_508-gene_7;MALA_SAMN05422113_METAG-scaffold_508-gene_8;MALA_SAMN05422113_METAG-scaffold_508-gene_9;MAL…	MALA_SAMN05422113_METAG-scaffold_508-gene_2;MALA_SAMN05422113_METAG-scaffold_508-gene_3;MALA_SAMN05422113_METAG-scaffold_508-gene_4;MALA_SAMN05422113_METAG-scaffold_508-gene_5;MALA_SAMN05422113_METAG-scaffold_508-gene_6;MALA_SAMN05422113_METAG-scaffold_508-gene_13;MALA_SAMN05422113_METAG-scaffold_508-gene_14
MALA_SAMN05422113_METAG_MLBGOJNK	MALA_SAMN05422113_METAG-scaffold_537	MALA_SAMN05422113_METAG-scaffold_537-biosynth_1	18859	TRUE	phosphonate	1	single	1	phosphonate	19	MALA_SAMN05422113_METAG-scaffold_537-gene_1;MALA_SAMN05422113_METAG-scaffold_537-gene_2;MALA_SAMN05422113_METAG-scaffold_537-gene_3;MALA_SAMN05422113_METAG-scaffold_537-gene_4;MALA_SAMN05422113_METAG-scaffold_537-gene_5;MALA_SAMN05422113_METAG-scaffold_537-gene_6;MALA_SAMN05422113_METAG-scaffold_537-gene_7;MALA_SAMN05422113_METAG-scaffold_537-gene_8;MALA_SAMN05422113_METAG-scaffold_537-gene_9;MAL…	MALA_SAMN05422113_METAG-scaffold_537-gene_5
MALA_SAMN05422113_METAG_MLBGOJNK	MALA_SAMN05422113_METAG-scaffold_559	MALA_SAMN05422113_METAG-scaffold_559-biosynth_1	18225	TRUE	T1PKS;hglE-KS	1	chemical_hybrid	2	hglE-KS;T1PKS	6	MALA_SAMN05422113_METAG-scaffold_559-gene_1;MALA_SAMN05422113_METAG-scaffold_559-gene_2;MALA_SAMN05422113_METAG-scaffold_559-gene_3;MALA_SAMN05422113_METAG-scaffold_559-gene_4;MALA_SAMN05422113_METAG-scaffold_559-gene_5;MALA_SAMN05422113_METAG-scaffold_559-gene_6	MALA_SAMN05422113_METAG-scaffold_559-gene_5
MALA_SAMN05422113_METAG_MLBGOJNK	MALA_SAMN05422113_METAG-scaffold_647	MALA_SAMN05422113_METAG-scaffold_647-biosynth_1	12444	TRUE	microviridin	1	single	1	microviridin	12	MALA_SAMN05422113_METAG-scaffold_647-gene_1;MALA_SAMN05422113_METAG-scaffold_647-gene_2;MALA_SAMN05422113_METAG-scaffold_647-gene_3;MALA_SAMN05422113_METAG-scaffold_647-gene_4;MALA_SAMN05422113_METAG-scaffold_647-gene_5;MALA_SAMN05422113_METAG-scaffold_647-gene_6;MALA_SAMN05422113_METAG-scaffold_647-gene_7;MALA_SAMN05422113_METAG-scaffold_647-gene_8;MALA_SAMN05422113_METAG-scaffold_647-gene_9;MAL…	MALA_SAMN05422113_METAG-scaffold_647-gene_3		MALA_SAMN05422113_METAG-scaffold_647-gene_9
MALA_SAMN05422113_METAG_MLBGOJNK	MALA_SAMN05422113_METAG-scaffold_725	MALA_SAMN05422113_METAG-scaffold_725-biosynth_1	14998	TRUE	NRPS-like	2	neighbouring;single	2	NRPS-like;NRPS-like	12	MALA_SAMN05422113_METAG-scaffold_725-gene_1;MALA_SAMN05422113_METAG-scaffold_725-gene_2;MALA_SAMN05422113_METAG-scaffold_725-gene_3;MALA_SAMN05422113_METAG-scaffold_725-gene_4;MALA_SAMN05422113_METAG-scaffold_725-gene_5;MALA_SAMN05422113_METAG-scaffold_725-gene_6;MALA_SAMN05422113_METAG-scaffold_725-gene_7;MALA_SAMN05422113_METAG-scaffold_725-gene_8;MALA_SAMN05422113_METAG-scaffold_725-gene_9;MAL…	MALA_SAMN05422113_METAG-scaffold_725-gene_5;MALA_SAMN05422113_METAG-scaffold_725-gene_9	MALA_SAMN05422113_METAG-scaffold_725-gene_8
MALA_SAMN05422113_METAG_MLBGOJNK	MALA_SAMN05422113_METAG-scaffold_830	MALA_SAMN05422113_METAG-scaffold_830-biosynth_1	12982	TRUE	terpene	1	single	1	terpene	13	MALA_SAMN05422113_METAG-scaffold_830-gene_3;MALA_SAMN05422113_METAG-scaffold_830-gene_4;MALA_SAMN05422113_METAG-scaffold_830-gene_5;MALA_SAMN05422113_METAG-scaffold_830-gene_6;MALA_SAMN05422113_METAG-scaffold_830-gene_7;MALA_SAMN05422113_METAG-scaffold_830-gene_8;MALA_SAMN05422113_METAG-scaffold_830-gene_9;MALA_SAMN05422113_METAG-scaffold_830-gene_10;MALA_SAMN05422113_METAG-scaffold_830-gene_11;M…	MALA_SAMN05422113_METAG-scaffold_830-gene_14			MALA_SAMN05422113_METAG-scaffold_830-gene_9
MALA_SAMN05422113_METAG_MLBGOJNK	MALA_SAMN05422113_METAG-scaffold_1011	MALA_SAMN05422113_METAG-scaffold_1011-biosynth_1	11489	TRUE	arylpolyene	1	single	1	arylpolyene	13	MALA_SAMN05422113_METAG-scaffold_1011-gene_1;MALA_SAMN05422113_METAG-scaffold_1011-gene_2;MALA_SAMN05422113_METAG-scaffold_1011-gene_3;MALA_SAMN05422113_METAG-scaffold_1011-gene_4;MALA_SAMN05422113_METAG-scaffold_1011-gene_5;MALA_SAMN05422113_METAG-scaffold_1011-gene_6;MALA_SAMN05422113_METAG-scaffold_1011-gene_7;MALA_SAMN05422113_METAG-scaffold_1011-gene_8;MALA_SAMN05422113_METAG-scaffold_1011-g…	MALA_SAMN05422113_METAG-scaffold_1011-gene_3
MALA_SAMN05422113_METAG_MLBGOJNK	MALA_SAMN05422113_METAG-scaffold_1014	MALA_SAMN05422113_METAG-scaffold_1014-biosynth_1	11455	TRUE	T3PKS	1	single	1	T3PKS	11	MALA_SAMN05422113_METAG-scaffold_1014-gene_1;MALA_SAMN05422113_METAG-scaffold_1014-gene_2;MALA_SAMN05422113_METAG-scaffold_1014-gene_3;MALA_SAMN05422113_METAG-scaffold_1014-gene_4;MALA_SAMN05422113_METAG-scaffold_1014-gene_5;MALA_SAMN05422113_METAG-scaffold_1014-gene_6;MALA_SAMN05422113_METAG-scaffold_1014-gene_7;MALA_SAMN05422113_METAG-scaffold_1014-gene_8;MALA_SAMN05422113_METAG-scaffold_1014-g…	MALA_SAMN05422113_METAG-scaffold_1014-gene_6
MALA_SAMN05422113_METAG_MLBGOJNK	MALA_SAMN05422113_METAG-scaffold_1083	MALA_SAMN05422113_METAG-scaffold_1083-biosynth_1	10904	TRUE	T3PKS	1	single	1	T3PKS	11	MALA_SAMN05422113_METAG-scaffold_1083-gene_1;MALA_SAMN05422113_METAG-scaffold_1083-gene_2;MALA_SAMN05422113_METAG-scaffold_1083-gene_3;MALA_SAMN05422113_METAG-scaffold_1083-gene_4;MALA_SAMN05422113_METAG-scaffold_1083-gene_5;MALA_SAMN05422113_METAG-scaffold_1083-gene_6;MALA_SAMN05422113_METAG-scaffold_1083-gene_7;MALA_SAMN05422113_METAG-scaffold_1083-gene_8;MALA_SAMN05422113_METAG-scaffold_1083-g…	MALA_SAMN05422113_METAG-scaffold_1083-gene_5
MALA_SAMN05422113_METAG_MLBGOJNK	MALA_SAMN05422113_METAG-scaffold_1179	MALA_SAMN05422113_METAG-scaffold_1179-biosynth_1	10033	TRUE	arylpolyene	1	single	1	arylpolyene	13	MALA_SAMN05422113_METAG-scaffold_1179-gene_1;MALA_SAMN05422113_METAG-scaffold_1179-gene_2;MALA_SAMN05422113_METAG-scaffold_1179-gene_3;MALA_SAMN05422113_METAG-scaffold_1179-gene_4;MALA_SAMN05422113_METAG-scaffold_1179-gene_5;MALA_SAMN05422113_METAG-scaffold_1179-gene_6;MALA_SAMN05422113_METAG-scaffold_1179-gene_7;MALA_SAMN05422113_METAG-scaffold_1179-gene_8;MALA_SAMN05422113_METAG-scaffold_1179-g…	MALA_SAMN05422113_METAG-scaffold_1179-gene_1
MALA_SAMN05422113_METAG_MLBGOJNK	MALA_SAMN05422113_METAG-scaffold_1354	MALA_SAMN05422113_METAG-scaffold_1354-biosynth_1	9001	TRUE	NRPS-like;T1PKS	1	chemical_hybrid	2	NRPS-like;T1PKS	5	MALA_SAMN05422113_METAG-scaffold_1354-gene_1;MALA_SAMN05422113_METAG-scaffold_1354-gene_2;MALA_SAMN05422113_METAG-scaffold_1354-gene_3;MALA_SAMN05422113_METAG-scaffold_1354-gene_4;MALA_SAMN05422113_METAG-scaffold_1354-gene_5	MALA_SAMN05422113_METAG-scaffold_1354-gene_1
MALA_SAMN05422113_METAG_MLBGOJNK	MALA_SAMN05422113_METAG-scaffold_1355	MALA_SAMN05422113_METAG-scaffold_1355-biosynth_1	8997	TRUE	microviridin	1	single	1	microviridin	8	MALA_SAMN05422113_METAG-scaffold_1355-gene_1;MALA_SAMN05422113_METAG-scaffold_1355-gene_2;MALA_SAMN05422113_METAG-scaffold_1355-gene_3;MALA_SAMN05422113_METAG-scaffold_1355-gene_4;MALA_SAMN05422113_METAG-scaffold_1355-gene_5;MALA_SAMN05422113_METAG-scaffold_1355-gene_6;MALA_SAMN05422113_METAG-scaffold_1355-gene_7;MALA_SAMN05422113_METAG-scaffold_1355-gene_8	MALA_SAMN05422113_METAG-scaffold_1355-gene_7
MALA_SAMN05422113_METAG_MLBGOJNK	MALA_SAMN05422113_METAG-scaffold_1916	MALA_SAMN05422113_METAG-scaffold_1916-biosynth_1	6654	TRUE	NRPS-like	1	single	1	NRPS-like	7	MALA_SAMN05422113_METAG-scaffold_1916-gene_1;MALA_SAMN05422113_METAG-scaffold_1916-gene_2;MALA_SAMN05422113_METAG-scaffold_1916-gene_3;MALA_SAMN05422113_METAG-scaffold_1916-gene_4;MALA_SAMN05422113_METAG-scaffold_1916-gene_5;MALA_SAMN05422113_METAG-scaffold_1916-gene_6;MALA_SAMN05422113_METAG-scaffold_1916-gene_7	MALA_SAMN05422113_METAG-scaffold_1916-gene_1
MALA_SAMN05421697_METAG_FKHHNDDA	MALA_SAMN05421697_METAG-scaffold_51	MALA_SAMN05421697_METAG-scaffold_51-biosynth_1	40751	TRUE	T1PKS;NRPS-like	1	chemical_hybrid	2	NRPS-like;T1PKS	31	MALA_SAMN05421697_METAG-scaffold_51-gene_1;MALA_SAMN05421697_METAG-scaffold_51-gene_2;MALA_SAMN05421697_METAG-scaffold_51-gene_3;MALA_SAMN05421697_METAG-scaffold_51-gene_4;MALA_SAMN05421697_METAG-scaffold_51-gene_5;MALA_SAMN05421697_METAG-scaffold_51-gene_6;MALA_SAMN05421697_METAG-scaffold_51-gene_7;MALA_SAMN05421697_METAG-scaffold_51-gene_8;MALA_SAMN05421697_METAG-scaffold_51-gene_9;MALA_SAMN054…	MALA_SAMN05421697_METAG-scaffold_51-gene_12	MALA_SAMN05421697_METAG-scaffold_51-gene_19		MALA_SAMN05421697_METAG-scaffold_51-gene_18
MALA_SAMN05421697_METAG_FKHHNDDA	MALA_SAMN05421697_METAG-scaffold_102	MALA_SAMN05421697_METAG-scaffold_102-biosynth_1	12397	TRUE	terpene	1	single	1	terpene	13	MALA_SAMN05421697_METAG-scaffold_102-gene_18;MALA_SAMN05421697_METAG-scaffold_102-gene_19;MALA_SAMN05421697_METAG-scaffold_102-gene_20;MALA_SAMN05421697_METAG-scaffold_102-gene_21;MALA_SAMN05421697_METAG-scaffold_102-gene_22;MALA_SAMN05421697_METAG-scaffold_102-gene_23;MALA_SAMN05421697_METAG-scaffold_102-gene_24;MALA_SAMN05421697_METAG-scaffold_102-gene_25;MALA_SAMN05421697_METAG-scaffold_102-ge…	MALA_SAMN05421697_METAG-scaffold_102-gene_27	MALA_SAMN05421697_METAG-scaffold_102-gene_28
MALA_SAMN05421697_METAG_FKHHNDDA	MALA_SAMN05421697_METAG-scaffold_176	MALA_SAMN05421697_METAG-scaffold_176-biosynth_1	12229	TRUE	siderophore	1	single	1	siderophore	12	MALA_SAMN05421697_METAG-scaffold_176-gene_15;MALA_SAMN05421697_METAG-scaffold_176-gene_16;MALA_SAMN05421697_METAG-scaffold_176-gene_17;MALA_SAMN05421697_METAG-scaffold_176-gene_18;MALA_SAMN05421697_METAG-scaffold_176-gene_19;MALA_SAMN05421697_METAG-scaffold_176-gene_20;MALA_SAMN05421697_METAG-scaffold_176-gene_21;MALA_SAMN05421697_METAG-scaffold_176-gene_22;MALA_SAMN05421697_METAG-scaffold_176-ge…	MALA_SAMN05421697_METAG-scaffold_176-gene_20;MALA_SAMN05421697_METAG-scaffold_176-gene_21
MALA_SAMN05421697_METAG_FKHHNDDA	MALA_SAMN05421697_METAG-scaffold_181	MALA_SAMN05421697_METAG-scaffold_181-biosynth_1	22828	TRUE	NRPS-like	1	single	1	NRPS-like	20	MALA_SAMN05421697_METAG-scaffold_181-gene_1;MALA_SAMN05421697_METAG-scaffold_181-gene_2;MALA_SAMN05421697_METAG-scaffold_181-gene_3;MALA_SAMN05421697_METAG-scaffold_181-gene_4;MALA_SAMN05421697_METAG-scaffold_181-gene_5;MALA_SAMN05421697_METAG-scaffold_181-gene_6;MALA_SAMN05421697_METAG-scaffold_181-gene_7;MALA_SAMN05421697_METAG-scaffold_181-gene_8;MALA_SAMN05421697_METAG-scaffold_181-gene_9;MAL…	MALA_SAMN05421697_METAG-scaffold_181-gene_15
MALA_SAMN05421697_METAG_FKHHNDDA	MALA_SAMN05421697_METAG-scaffold_210	MALA_SAMN05421697_METAG-scaffold_210-biosynth_1	20968	TRUE	proteusin;bacteriocin	2	neighbouring;single	2	proteusin;bacteriocin	15	MALA_SAMN05421697_METAG-scaffold_210-gene_1;MALA_SAMN05421697_METAG-scaffold_210-gene_2;MALA_SAMN05421697_METAG-scaffold_210-gene_3;MALA_SAMN05421697_METAG-scaffold_210-gene_4;MALA_SAMN05421697_METAG-scaffold_210-gene_5;MALA_SAMN05421697_METAG-scaffold_210-gene_6;MALA_SAMN05421697_METAG-scaffold_210-gene_7;MALA_SAMN05421697_METAG-scaffold_210-gene_8;MALA_SAMN05421697_METAG-scaffold_210-gene_9;MAL…	MALA_SAMN05421697_METAG-scaffold_210-gene_5;MALA_SAMN05421697_METAG-scaffold_210-gene_10;MALA_SAMN05421697_METAG-scaffold_210-gene_11;MALA_SAMN05421697_METAG-scaffold_210-gene_13
MALA_SAMN05421697_METAG_FKHHNDDA	MALA_SAMN05421697_METAG-scaffold_250	MALA_SAMN05421697_METAG-scaffold_250-biosynth_1	19112	TRUE	hglE-KS	1	single	1	hglE-KS	13	MALA_SAMN05421697_METAG-scaffold_250-gene_1;MALA_SAMN05421697_METAG-scaffold_250-gene_2;MALA_SAMN05421697_METAG-scaffold_250-gene_3;MALA_SAMN05421697_METAG-scaffold_250-gene_4;MALA_SAMN05421697_METAG-scaffold_250-gene_5;MALA_SAMN05421697_METAG-scaffold_250-gene_6;MALA_SAMN05421697_METAG-scaffold_250-gene_7;MALA_SAMN05421697_METAG-scaffold_250-gene_8;MALA_SAMN05421697_METAG-scaffold_250-gene_9;MAL…	MALA_SAMN05421697_METAG-scaffold_250-gene_13
MALA_SAMN05421697_METAG_FKHHNDDA	MALA_SAMN05421697_METAG-scaffold_280	MALA_SAMN05421697_METAG-scaffold_280-biosynth_1	13439	TRUE	terpene	1	single	1	terpene	7	MALA_SAMN05421697_METAG-scaffold_280-gene_1;MALA_SAMN05421697_METAG-scaffold_280-gene_2;MALA_SAMN05421697_METAG-scaffold_280-gene_3;MALA_SAMN05421697_METAG-scaffold_280-gene_4;MALA_SAMN05421697_METAG-scaffold_280-gene_5;MALA_SAMN05421697_METAG-scaffold_280-gene_6;MALA_SAMN05421697_METAG-scaffold_280-gene_7	MALA_SAMN05421697_METAG-scaffold_280-gene_2	MALA_SAMN05421697_METAG-scaffold_280-gene_3;MALA_SAMN05421697_METAG-scaffold_280-gene_4
MALA_SAMN05421697_METAG_FKHHNDDA	MALA_SAMN05421697_METAG-scaffold_303	MALA_SAMN05421697_METAG-scaffold_303-biosynth_1	10390	FALSE	ectoine	1	single	1	ectoine	10	MALA_SAMN05421697_METAG-scaffold_303-gene_3;MALA_SAMN05421697_METAG-scaffold_303-gene_4;MALA_SAMN05421697_METAG-scaffold_303-gene_5;MALA_SAMN05421697_METAG-scaffold_303-gene_6;MALA_SAMN05421697_METAG-scaffold_303-gene_7;MALA_SAMN05421697_METAG-scaffold_303-gene_8;MALA_SAMN05421697_METAG-scaffold_303-gene_9;MALA_SAMN05421697_METAG-scaffold_303-gene_10;MALA_SAMN05421697_METAG-scaffold_303-gene_11;M…	MALA_SAMN05421697_METAG-scaffold_303-gene_8
MALA_SAMN05421697_METAG_FKHHNDDA	MALA_SAMN05421697_METAG-scaffold_422	MALA_SAMN05421697_METAG-scaffold_422-biosynth_1	14131	TRUE	arylpolyene	1	single	1	arylpolyene	16	MALA_SAMN05421697_METAG-scaffold_422-gene_1;MALA_SAMN05421697_METAG-scaffold_422-gene_2;MALA_SAMN05421697_METAG-scaffold_422-gene_3;MALA_SAMN05421697_METAG-scaffold_422-gene_4;MALA_SAMN05421697_METAG-scaffold_422-gene_5;MALA_SAMN05421697_METAG-scaffold_422-gene_6;MALA_SAMN05421697_METAG-scaffold_422-gene_7;MALA_SAMN05421697_METAG-scaffold_422-gene_8;MALA_SAMN05421697_METAG-scaffold_422-gene_9;MAL…	MALA_SAMN05421697_METAG-scaffold_422-gene_13;MALA_SAMN05421697_METAG-scaffold_422-gene_16
MALA_SAMN05421697_METAG_FKHHNDDA	MALA_SAMN05421697_METAG-scaffold_470	MALA_SAMN05421697_METAG-scaffold_470-biosynth_1	13260	TRUE	proteusin;bacteriocin	2	neighbouring;single	2	proteusin;bacteriocin	11	MALA_SAMN05421697_METAG-scaffold_470-gene_1;MALA_SAMN05421697_METAG-scaffold_470-gene_2;MALA_SAMN05421697_METAG-scaffold_470-gene_3;MALA_SAMN05421697_METAG-scaffold_470-gene_4;MALA_SAMN05421697_METAG-scaffold_470-gene_5;MALA_SAMN05421697_METAG-scaffold_470-gene_6;MALA_SAMN05421697_METAG-scaffold_470-gene_7;MALA_SAMN05421697_METAG-scaffold_470-gene_8;MALA_SAMN05421697_METAG-scaffold_470-gene_9;MAL…	MALA_SAMN05421697_METAG-scaffold_470-gene_7;MALA_SAMN05421697_METAG-scaffold_470-gene_8;MALA_SAMN05421697_METAG-scaffold_470-gene_9
MALA_SAMN05421697_METAG_FKHHNDDA	MALA_SAMN05421697_METAG-scaffold_535	MALA_SAMN05421697_METAG-scaffold_535-biosynth_1	12318	TRUE	proteusin;bacteriocin	1	interleaved	2	proteusin;bacteriocin	12	MALA_SAMN05421697_METAG-scaffold_535-gene_1;MALA_SAMN05421697_METAG-scaffold_535-gene_2;MALA_SAMN05421697_METAG-scaffold_535-gene_3;MALA_SAMN05421697_METAG-scaffold_535-gene_4;MALA_SAMN05421697_METAG-scaffold_535-gene_5;MALA_SAMN05421697_METAG-scaffold_535-gene_6;MALA_SAMN05421697_METAG-scaffold_535-gene_7;MALA_SAMN05421697_METAG-scaffold_535-gene_8;MALA_SAMN05421697_METAG-scaffold_535-gene_9;MAL…	MALA_SAMN05421697_METAG-scaffold_535-gene_2;MALA_SAMN05421697_METAG-scaffold_535-gene_4;MALA_SAMN05421697_METAG-scaffold_535-gene_7
MALA_SAMN05421697_METAG_FKHHNDDA	MALA_SAMN05421697_METAG-scaffold_545	MALA_SAMN05421697_METAG-scaffold_545-biosynth_1	12097	TRUE	NRPS-like	1	single	1	NRPS-like	9	MALA_SAMN05421697_METAG-scaffold_545-gene_1;MALA_SAMN05421697_METAG-scaffold_545-gene_2;MALA_SAMN05421697_METAG-scaffold_545-gene_3;MALA_SAMN05421697_METAG-scaffold_545-gene_4;MALA_SAMN05421697_METAG-scaffold_545-gene_5;MALA_SAMN05421697_METAG-scaffold_545-gene_6;MALA_SAMN05421697_METAG-scaffold_545-gene_8;MALA_SAMN05421697_METAG-scaffold_545-gene_9;MALA_SAMN05421697_METAG-scaffold_545-gene_10	MALA_SAMN05421697_METAG-scaffold_545-gene_1
MALA_SAMN05421697_METAG_FKHHNDDA	MALA_SAMN05421697_METAG-scaffold_574	MALA_SAMN05421697_METAG-scaffold_574-biosynth_1	10918	TRUE	microviridin	1	single	1	microviridin	10	MALA_SAMN05421697_METAG-scaffold_574-gene_2;MALA_SAMN05421697_METAG-scaffold_574-gene_3;MALA_SAMN05421697_METAG-scaffold_574-gene_4;MALA_SAMN05421697_METAG-scaffold_574-gene_5;MALA_SAMN05421697_METAG-scaffold_574-gene_6;MALA_SAMN05421697_METAG-scaffold_574-gene_7;MALA_SAMN05421697_METAG-scaffold_574-gene_8;MALA_SAMN05421697_METAG-scaffold_574-gene_9;MALA_SAMN05421697_METAG-scaffold_574-gene_10;MA…	MALA_SAMN05421697_METAG-scaffold_574-gene_11		MALA_SAMN05421697_METAG-scaffold_574-gene_5
MALA_SAMN05421697_METAG_FKHHNDDA	MALA_SAMN05421697_METAG-scaffold_963	MALA_SAMN05421697_METAG-scaffold_963-biosynth_1	8034	TRUE	phosphonate	1	single	1	phosphonate	9	MALA_SAMN05421697_METAG-scaffold_963-gene_1;MALA_SAMN05421697_METAG-scaffold_963-gene_2;MALA_SAMN05421697_METAG-scaffold_963-gene_3;MALA_SAMN05421697_METAG-scaffold_963-gene_4;MALA_SAMN05421697_METAG-scaffold_963-gene_5;MALA_SAMN05421697_METAG-scaffold_963-gene_6;MALA_SAMN05421697_METAG-scaffold_963-gene_7;MALA_SAMN05421697_METAG-scaffold_963-gene_8;MALA_SAMN05421697_METAG-scaffold_963-gene_9	MALA_SAMN05421697_METAG-scaffold_963-gene_5
MALA_SAMN05421697_METAG_FKHHNDDA	MALA_SAMN05421697_METAG-scaffold_1090	MALA_SAMN05421697_METAG-scaffold_1090-biosynth_1	7375	TRUE	lanthipeptide;proteusin;bacteriocin	2	neighbouring;single	3	lanthipeptide;proteusin;bacteriocin	6	MALA_SAMN05421697_METAG-scaffold_1090-gene_1;MALA_SAMN05421697_METAG-scaffold_1090-gene_2;MALA_SAMN05421697_METAG-scaffold_1090-gene_3;MALA_SAMN05421697_METAG-scaffold_1090-gene_4;MALA_SAMN05421697_METAG-scaffold_1090-gene_5;MALA_SAMN05421697_METAG-scaffold_1090-gene_6	MALA_SAMN05421697_METAG-scaffold_1090-gene_2;MALA_SAMN05421697_METAG-scaffold_1090-gene_3;MALA_SAMN05421697_METAG-scaffold_1090-gene_4;MALA_SAMN05421697_METAG-scaffold_1090-gene_5
MALA_SAMN05421697_METAG_FKHHNDDA	MALA_SAMN05421697_METAG-scaffold_1573	MALA_SAMN05421697_METAG-scaffold_1573-biosynth_1	5482	TRUE	terpene	1	single	1	terpene	5	MALA_SAMN05421697_METAG-scaffold_1573-gene_1;MALA_SAMN05421697_METAG-scaffold_1573-gene_2;MALA_SAMN05421697_METAG-scaffold_1573-gene_3;MALA_SAMN05421697_METAG-scaffold_1573-gene_4;MALA_SAMN05421697_METAG-scaffold_1573-gene_5	MALA_SAMN05421697_METAG-scaffold_1573-gene_5
MALA_SAMN05421697_METAG_FKHHNDDA	MALA_SAMN05421697_METAG-scaffold_1579	MALA_SAMN05421697_METAG-scaffold_1579-biosynth_1	5459	TRUE	bacteriocin	1	single	1	bacteriocin	5	MALA_SAMN05421697_METAG-scaffold_1579-gene_1;MALA_SAMN05421697_METAG-scaffold_1579-gene_2;MALA_SAMN05421697_METAG-scaffold_1579-gene_3;MALA_SAMN05421697_METAG-scaffold_1579-gene_4;MALA_SAMN05421697_METAG-scaffold_1579-gene_5	MALA_SAMN05421697_METAG-scaffold_1579-gene_1	MALA_SAMN05421697_METAG-scaffold_1579-gene_4;MALA_SAMN05421697_METAG-scaffold_1579-gene_5
MALA_SAMN05421697_METAG_FKHHNDDA	MALA_SAMN05421697_METAG-scaffold_1856	MALA_SAMN05421697_METAG-scaffold_1856-biosynth_1	4782	TRUE	NRPS-like	1	single	1	NRPS-like	4	MALA_SAMN05421697_METAG-scaffold_1856-gene_1;MALA_SAMN05421697_METAG-scaffold_1856-gene_2;MALA_SAMN05421697_METAG-scaffold_1856-gene_3;MALA_SAMN05421697_METAG-scaffold_1856-gene_4	MALA_SAMN05421697_METAG-scaffold_1856-gene_4
MALA_SAMN05421697_METAG_FKHHNDDA	MALA_SAMN05421697_METAG-scaffold_2077	MALA_SAMN05421697_METAG-scaffold_2077-biosynth_1	4396	TRUE	terpene	1	single	1	terpene	6	MALA_SAMN05421697_METAG-scaffold_2077-gene_1;MALA_SAMN05421697_METAG-scaffold_2077-gene_2;MALA_SAMN05421697_METAG-scaffold_2077-gene_4;MALA_SAMN05421697_METAG-scaffold_2077-gene_5;MALA_SAMN05421697_METAG-scaffold_2077-gene_6;MALA_SAMN05421697_METAG-scaffold_2077-gene_7	MALA_SAMN05421697_METAG-scaffold_2077-gene_5		MALA_SAMN05421697_METAG-scaffold_2077-gene_6
MALA_SAMN05421697_METAG_FKHHNDDA	MALA_SAMN05421697_METAG-scaffold_2553	MALA_SAMN05421697_METAG-scaffold_2553-biosynth_1	3711	TRUE	bacteriocin	1	single	1	bacteriocin	6	MALA_SAMN05421697_METAG-scaffold_2553-gene_1;MALA_SAMN05421697_METAG-scaffold_2553-gene_2;MALA_SAMN05421697_METAG-scaffold_2553-gene_3;MALA_SAMN05421697_METAG-scaffold_2553-gene_4;MALA_SAMN05421697_METAG-scaffold_2553-gene_5;MALA_SAMN05421697_METAG-scaffold_2553-gene_6	MALA_SAMN05421697_METAG-scaffold_2553-gene_1
MALA_SAMN05421697_METAG_FKHHNDDA	MALA_SAMN05421697_METAG-scaffold_2637	MALA_SAMN05421697_METAG-scaffold_2637-biosynth_1	3603	TRUE	microviridin	1	single	1	microviridin	4	MALA_SAMN05421697_METAG-scaffold_2637-gene_1;MALA_SAMN05421697_METAG-scaffold_2637-gene_2;MALA_SAMN05421697_METAG-scaffold_2637-gene_3;MALA_SAMN05421697_METAG-scaffold_2637-gene_4	MALA_SAMN05421697_METAG-scaffold_2637-gene_3
MALA_SAMN05421697_METAG_FKHHNDDA	MALA_SAMN05421697_METAG-scaffold_2751	MALA_SAMN05421697_METAG-scaffold_2751-biosynth_1	3477	TRUE	T3PKS	1	single	1	T3PKS	5	MALA_SAMN05421697_METAG-scaffold_2751-gene_1;MALA_SAMN05421697_METAG-scaffold_2751-gene_2;MALA_SAMN05421697_METAG-scaffold_2751-gene_3;MALA_SAMN05421697_METAG-scaffold_2751-gene_4;MALA_SAMN05421697_METAG-scaffold_2751-gene_5	MALA_SAMN05421697_METAG-scaffold_2751-gene_4
MALA_SAMN05422137_METAG_HLLJDLBE	MALA_SAMN05422137_METAG-scaffold_1	MALA_SAMN05422137_METAG-scaffold_1-biosynth_1	42757	FALSE	NRPS-like	1	single	1	NRPS-like	40	MALA_SAMN05422137_METAG-scaffold_1-gene_26;MALA_SAMN05422137_METAG-scaffold_1-gene_27;MALA_SAMN05422137_METAG-scaffold_1-gene_28;MALA_SAMN05422137_METAG-scaffold_1-gene_29;MALA_SAMN05422137_METAG-scaffold_1-gene_30;MALA_SAMN05422137_METAG-scaffold_1-gene_31;MALA_SAMN05422137_METAG-scaffold_1-gene_32;MALA_SAMN05422137_METAG-scaffold_1-gene_33;MALA_SAMN05422137_METAG-scaffold_1-gene_34;MALA_SAMN054…	MALA_SAMN05422137_METAG-scaffold_1-gene_44	MALA_SAMN05422137_METAG-scaffold_1-gene_33;MALA_SAMN05422137_METAG-scaffold_1-gene_34;MALA_SAMN05422137_METAG-scaffold_1-gene_49		MALA_SAMN05422137_METAG-scaffold_1-gene_26;MALA_SAMN05422137_METAG-scaffold_1-gene_27
MALA_SAMN05422137_METAG_HLLJDLBE	MALA_SAMN05422137_METAG-scaffold_3	MALA_SAMN05422137_METAG-scaffold_3-biosynth_1	10390	FALSE	ectoine	1	single	1	ectoine	11	MALA_SAMN05422137_METAG-scaffold_3-gene_53;MALA_SAMN05422137_METAG-scaffold_3-gene_54;MALA_SAMN05422137_METAG-scaffold_3-gene_55;MALA_SAMN05422137_METAG-scaffold_3-gene_56;MALA_SAMN05422137_METAG-scaffold_3-gene_57;MALA_SAMN05422137_METAG-scaffold_3-gene_58;MALA_SAMN05422137_METAG-scaffold_3-gene_59;MALA_SAMN05422137_METAG-scaffold_3-gene_60;MALA_SAMN05422137_METAG-scaffold_3-gene_61;MALA_SAMN054…	MALA_SAMN05422137_METAG-scaffold_3-gene_58
MALA_SAMN05422137_METAG_HLLJDLBE	MALA_SAMN05422137_METAG-scaffold_3	MALA_SAMN05422137_METAG-scaffold_3-biosynth_2	77546	FALSE	T1PKS;NRPS-like	4	neighbouring;chemical_hybrid;single;single	4	T1PKS;NRPS-like;NRPS-like;NRPS-like	61	MALA_SAMN05422137_METAG-scaffold_3-gene_74;MALA_SAMN05422137_METAG-scaffold_3-gene_75;MALA_SAMN05422137_METAG-scaffold_3-gene_76;MALA_SAMN05422137_METAG-scaffold_3-gene_77;MALA_SAMN05422137_METAG-scaffold_3-gene_78;MALA_SAMN05422137_METAG-scaffold_3-gene_79;MALA_SAMN05422137_METAG-scaffold_3-gene_80;MALA_SAMN05422137_METAG-scaffold_3-gene_81;MALA_SAMN05422137_METAG-scaffold_3-gene_82;MALA_SAMN054…	MALA_SAMN05422137_METAG-scaffold_3-gene_93;MALA_SAMN05422137_METAG-scaffold_3-gene_113;MALA_SAMN05422137_METAG-scaffold_3-gene_117	MALA_SAMN05422137_METAG-scaffold_3-gene_86;MALA_SAMN05422137_METAG-scaffold_3-gene_116;MALA_SAMN05422137_METAG-scaffold_3-gene_121;MALA_SAMN05422137_METAG-scaffold_3-gene_131		MALA_SAMN05422137_METAG-scaffold_3-gene_87
MALA_SAMN05422137_METAG_HLLJDLBE	MALA_SAMN05422137_METAG-scaffold_4	MALA_SAMN05422137_METAG-scaffold_4-biosynth_1	21377	FALSE	proteusin;bacteriocin	1	interleaved	2	proteusin;bacteriocin	21	MALA_SAMN05422137_METAG-scaffold_4-gene_132;MALA_SAMN05422137_METAG-scaffold_4-gene_133;MALA_SAMN05422137_METAG-scaffold_4-gene_134;MALA_SAMN05422137_METAG-scaffold_4-gene_135;MALA_SAMN05422137_METAG-scaffold_4-gene_136;MALA_SAMN05422137_METAG-scaffold_4-gene_137;MALA_SAMN05422137_METAG-scaffold_4-gene_138;MALA_SAMN05422137_METAG-scaffold_4-gene_139;MALA_SAMN05422137_METAG-scaffold_4-gene_140;MAL…	MALA_SAMN05422137_METAG-scaffold_4-gene_139;MALA_SAMN05422137_METAG-scaffold_4-gene_142;MALA_SAMN05422137_METAG-scaffold_4-gene_143
MALA_SAMN05422137_METAG_HLLJDLBE	MALA_SAMN05422137_METAG-scaffold_4	MALA_SAMN05422137_METAG-scaffold_4-biosynth_2	13323	FALSE	siderophore	1	single	1	siderophore	13	MALA_SAMN05422137_METAG-scaffold_4-gene_301;MALA_SAMN05422137_METAG-scaffold_4-gene_302;MALA_SAMN05422137_METAG-scaffold_4-gene_303;MALA_SAMN05422137_METAG-scaffold_4-gene_304;MALA_SAMN05422137_METAG-scaffold_4-gene_305;MALA_SAMN05422137_METAG-scaffold_4-gene_306;MALA_SAMN05422137_METAG-scaffold_4-gene_307;MALA_SAMN05422137_METAG-scaffold_4-gene_308;MALA_SAMN05422137_METAG-scaffold_4-gene_309;MAL…	MALA_SAMN05422137_METAG-scaffold_4-gene_306;MALA_SAMN05422137_METAG-scaffold_4-gene_307
MALA_SAMN05422137_METAG_HLLJDLBE	MALA_SAMN05422137_METAG-scaffold_12	MALA_SAMN05422137_METAG-scaffold_12-biosynth_1	43550	FALSE	arylpolyene	1	single	1	arylpolyene	40	MALA_SAMN05422137_METAG-scaffold_12-gene_204;MALA_SAMN05422137_METAG-scaffold_12-gene_205;MALA_SAMN05422137_METAG-scaffold_12-gene_206;MALA_SAMN05422137_METAG-scaffold_12-gene_207;MALA_SAMN05422137_METAG-scaffold_12-gene_208;MALA_SAMN05422137_METAG-scaffold_12-gene_209;MALA_SAMN05422137_METAG-scaffold_12-gene_210;MALA_SAMN05422137_METAG-scaffold_12-gene_211;MALA_SAMN05422137_METAG-scaffold_12-gen…	MALA_SAMN05422137_METAG-scaffold_12-gene_220;MALA_SAMN05422137_METAG-scaffold_12-gene_223	MALA_SAMN05422137_METAG-scaffold_12-gene_238;MALA_SAMN05422137_METAG-scaffold_12-gene_242
MALA_SAMN05422137_METAG_HLLJDLBE	MALA_SAMN05422137_METAG-scaffold_13	MALA_SAMN05422137_METAG-scaffold_13-biosynth_1	22007	FALSE	terpene	1	single	1	terpene	18	MALA_SAMN05422137_METAG-scaffold_13-gene_82;MALA_SAMN05422137_METAG-scaffold_13-gene_83;MALA_SAMN05422137_METAG-scaffold_13-gene_84;MALA_SAMN05422137_METAG-scaffold_13-gene_85;MALA_SAMN05422137_METAG-scaffold_13-gene_86;MALA_SAMN05422137_METAG-scaffold_13-gene_87;MALA_SAMN05422137_METAG-scaffold_13-gene_88;MALA_SAMN05422137_METAG-scaffold_13-gene_89;MALA_SAMN05422137_METAG-scaffold_13-gene_90;MAL…	MALA_SAMN05422137_METAG-scaffold_13-gene_93			MALA_SAMN05422137_METAG-scaffold_13-gene_88
MALA_SAMN05422137_METAG_HLLJDLBE	MALA_SAMN05422137_METAG-scaffold_18	MALA_SAMN05422137_METAG-scaffold_18-biosynth_1	13143	TRUE	terpene	1	single	1	terpene	14	MALA_SAMN05422137_METAG-scaffold_18-gene_1;MALA_SAMN05422137_METAG-scaffold_18-gene_2;MALA_SAMN05422137_METAG-scaffold_18-gene_4;MALA_SAMN05422137_METAG-scaffold_18-gene_5;MALA_SAMN05422137_METAG-scaffold_18-gene_6;MALA_SAMN05422137_METAG-scaffold_18-gene_7;MALA_SAMN05422137_METAG-scaffold_18-gene_8;MALA_SAMN05422137_METAG-scaffold_18-gene_9;MALA_SAMN05422137_METAG-scaffold_18-gene_10;MALA_SAMN05…	MALA_SAMN05422137_METAG-scaffold_18-gene_5		MALA_SAMN05422137_METAG-scaffold_18-gene_6
MALA_SAMN05422137_METAG_HLLJDLBE	MALA_SAMN05422137_METAG-scaffold_24	MALA_SAMN05422137_METAG-scaffold_24-biosynth_1	17026	TRUE	microviridin	1	single	1	microviridin	14	MALA_SAMN05422137_METAG-scaffold_24-gene_1;MALA_SAMN05422137_METAG-scaffold_24-gene_2;MALA_SAMN05422137_METAG-scaffold_24-gene_3;MALA_SAMN05422137_METAG-scaffold_24-gene_4;MALA_SAMN05422137_METAG-scaffold_24-gene_5;MALA_SAMN05422137_METAG-scaffold_24-gene_6;MALA_SAMN05422137_METAG-scaffold_24-gene_7;MALA_SAMN05422137_METAG-scaffold_24-gene_8;MALA_SAMN05422137_METAG-scaffold_24-gene_9;MALA_SAMN054…	MALA_SAMN05422137_METAG-scaffold_24-gene_7
MALA_SAMN05422137_METAG_HLLJDLBE	MALA_SAMN05422137_METAG-scaffold_24	MALA_SAMN05422137_METAG-scaffold_24-biosynth_2	72460	FALSE	hglE-KS;T1PKS;terpene	3	neighbouring;chemical_hybrid;single	3	hglE-KS;T1PKS;terpene	52	MALA_SAMN05422137_METAG-scaffold_24-gene_53;MALA_SAMN05422137_METAG-scaffold_24-gene_54;MALA_SAMN05422137_METAG-scaffold_24-gene_55;MALA_SAMN05422137_METAG-scaffold_24-gene_56;MALA_SAMN05422137_METAG-scaffold_24-gene_57;MALA_SAMN05422137_METAG-scaffold_24-gene_58;MALA_SAMN05422137_METAG-scaffold_24-gene_59;MALA_SAMN05422137_METAG-scaffold_24-gene_60;MALA_SAMN05422137_METAG-scaffold_24-gene_61;MAL…	MALA_SAMN05422137_METAG-scaffold_24-gene_66;MALA_SAMN05422137_METAG-scaffold_24-gene_67;MALA_SAMN05422137_METAG-scaffold_24-gene_93	MALA_SAMN05422137_METAG-scaffold_24-gene_94
MALA_SAMN05422137_METAG_HLLJDLBE	MALA_SAMN05422137_METAG-scaffold_34	MALA_SAMN05422137_METAG-scaffold_34-biosynth_1	34083	TRUE	NRPS-like	1	single	1	NRPS-like	29	MALA_SAMN05422137_METAG-scaffold_34-gene_88;MALA_SAMN05422137_METAG-scaffold_34-gene_89;MALA_SAMN05422137_METAG-scaffold_34-gene_90;MALA_SAMN05422137_METAG-scaffold_34-gene_91;MALA_SAMN05422137_METAG-scaffold_34-gene_92;MALA_SAMN05422137_METAG-scaffold_34-gene_93;MALA_SAMN05422137_METAG-scaffold_34-gene_94;MALA_SAMN05422137_METAG-scaffold_34-gene_95;MALA_SAMN05422137_METAG-scaffold_34-gene_96;MAL…	MALA_SAMN05422137_METAG-scaffold_34-gene_104
MALA_SAMN05422137_METAG_HLLJDLBE	MALA_SAMN05422137_METAG-scaffold_37	MALA_SAMN05422137_METAG-scaffold_37-biosynth_1	10870	FALSE	bacteriocin	1	single	1	bacteriocin	12	MALA_SAMN05422137_METAG-scaffold_37-gene_4;MALA_SAMN05422137_METAG-scaffold_37-gene_5;MALA_SAMN05422137_METAG-scaffold_37-gene_6;MALA_SAMN05422137_METAG-scaffold_37-gene_7;MALA_SAMN05422137_METAG-scaffold_37-gene_8;MALA_SAMN05422137_METAG-scaffold_37-gene_9;MALA_SAMN05422137_METAG-scaffold_37-gene_10;MALA_SAMN05422137_METAG-scaffold_37-gene_11;MALA_SAMN05422137_METAG-scaffold_37-gene_12;MALA_SAMN…	MALA_SAMN05422137_METAG-scaffold_37-gene_9
MALA_SAMN05422137_METAG_HLLJDLBE	MALA_SAMN05422137_METAG-scaffold_49	MALA_SAMN05422137_METAG-scaffold_49-biosynth_1	42250	FALSE	NRPS-like	1	single	1	NRPS-like	40	MALA_SAMN05422137_METAG-scaffold_49-gene_6;MALA_SAMN05422137_METAG-scaffold_49-gene_7;MALA_SAMN05422137_METAG-scaffold_49-gene_8;MALA_SAMN05422137_METAG-scaffold_49-gene_9;MALA_SAMN05422137_METAG-scaffold_49-gene_10;MALA_SAMN05422137_METAG-scaffold_49-gene_11;MALA_SAMN05422137_METAG-scaffold_49-gene_12;MALA_SAMN05422137_METAG-scaffold_49-gene_13;MALA_SAMN05422137_METAG-scaffold_49-gene_14;MALA_SA…	MALA_SAMN05422137_METAG-scaffold_49-gene_23
MALA_SAMN05422137_METAG_HLLJDLBE	MALA_SAMN05422137_METAG-scaffold_52	MALA_SAMN05422137_METAG-scaffold_52-biosynth_1	24036	TRUE	phosphonate	1	single	1	phosphonate	22	MALA_SAMN05422137_METAG-scaffold_52-gene_1;MALA_SAMN05422137_METAG-scaffold_52-gene_2;MALA_SAMN05422137_METAG-scaffold_52-gene_3;MALA_SAMN05422137_METAG-scaffold_52-gene_4;MALA_SAMN05422137_METAG-scaffold_52-gene_5;MALA_SAMN05422137_METAG-scaffold_52-gene_6;MALA_SAMN05422137_METAG-scaffold_52-gene_7;MALA_SAMN05422137_METAG-scaffold_52-gene_8;MALA_SAMN05422137_METAG-scaffold_52-gene_9;MALA_SAMN054…	MALA_SAMN05422137_METAG-scaffold_52-gene_4
MALA_SAMN05422137_METAG_HLLJDLBE	MALA_SAMN05422137_METAG-scaffold_63	MALA_SAMN05422137_METAG-scaffold_63-biosynth_1	25096	TRUE	proteusin;bacteriocin	2	neighbouring;single	2	proteusin;bacteriocin	20	MALA_SAMN05422137_METAG-scaffold_63-gene_1;MALA_SAMN05422137_METAG-scaffold_63-gene_2;MALA_SAMN05422137_METAG-scaffold_63-gene_3;MALA_SAMN05422137_METAG-scaffold_63-gene_4;MALA_SAMN05422137_METAG-scaffold_63-gene_5;MALA_SAMN05422137_METAG-scaffold_63-gene_6;MALA_SAMN05422137_METAG-scaffold_63-gene_7;MALA_SAMN05422137_METAG-scaffold_63-gene_8;MALA_SAMN05422137_METAG-scaffold_63-gene_9;MALA_SAMN054…	MALA_SAMN05422137_METAG-scaffold_63-gene_9;MALA_SAMN05422137_METAG-scaffold_63-gene_14;MALA_SAMN05422137_METAG-scaffold_63-gene_15;MALA_SAMN05422137_METAG-scaffold_63-gene_17
MALA_SAMN05422137_METAG_HLLJDLBE	MALA_SAMN05422137_METAG-scaffold_65	MALA_SAMN05422137_METAG-scaffold_65-biosynth_1	12359	TRUE	microviridin	1	single	1	microviridin	12	MALA_SAMN05422137_METAG-scaffold_65-gene_1;MALA_SAMN05422137_METAG-scaffold_65-gene_2;MALA_SAMN05422137_METAG-scaffold_65-gene_3;MALA_SAMN05422137_METAG-scaffold_65-gene_4;MALA_SAMN05422137_METAG-scaffold_65-gene_5;MALA_SAMN05422137_METAG-scaffold_65-gene_6;MALA_SAMN05422137_METAG-scaffold_65-gene_7;MALA_SAMN05422137_METAG-scaffold_65-gene_8;MALA_SAMN05422137_METAG-scaffold_65-gene_9;MALA_SAMN054…	MALA_SAMN05422137_METAG-scaffold_65-gene_3		MALA_SAMN05422137_METAG-scaffold_65-gene_9
MALA_SAMN05422137_METAG_HLLJDLBE	MALA_SAMN05422137_METAG-scaffold_66	MALA_SAMN05422137_METAG-scaffold_66-biosynth_1	21815	FALSE	terpene	1	single	1	terpene	11	MALA_SAMN05422137_METAG-scaffold_66-gene_6;MALA_SAMN05422137_METAG-scaffold_66-gene_7;MALA_SAMN05422137_METAG-scaffold_66-gene_8;MALA_SAMN05422137_METAG-scaffold_66-gene_9;MALA_SAMN05422137_METAG-scaffold_66-gene_10;MALA_SAMN05422137_METAG-scaffold_66-gene_11;MALA_SAMN05422137_METAG-scaffold_66-gene_12;MALA_SAMN05422137_METAG-scaffold_66-gene_13;MALA_SAMN05422137_METAG-scaffold_66-gene_14;MALA_SA…	MALA_SAMN05422137_METAG-scaffold_66-gene_11	MALA_SAMN05422137_METAG-scaffold_66-gene_9;MALA_SAMN05422137_METAG-scaffold_66-gene_10;MALA_SAMN05422137_METAG-scaffold_66-gene_12;MALA_SAMN05422137_METAG-scaffold_66-gene_13;MALA_SAMN05422137_METAG-scaffold_66-gene_14
MALA_SAMN05422137_METAG_HLLJDLBE	MALA_SAMN05422137_METAG-scaffold_82	MALA_SAMN05422137_METAG-scaffold_82-biosynth_1	45138	TRUE	T1PKS	1	single	1	T1PKS	36	MALA_SAMN05422137_METAG-scaffold_82-gene_18;MALA_SAMN05422137_METAG-scaffold_82-gene_19;MALA_SAMN05422137_METAG-scaffold_82-gene_20;MALA_SAMN05422137_METAG-scaffold_82-gene_21;MALA_SAMN05422137_METAG-scaffold_82-gene_22;MALA_SAMN05422137_METAG-scaffold_82-gene_23;MALA_SAMN05422137_METAG-scaffold_82-gene_24;MALA_SAMN05422137_METAG-scaffold_82-gene_25;MALA_SAMN05422137_METAG-scaffold_82-gene_26;MAL…	MALA_SAMN05422137_METAG-scaffold_82-gene_40	MALA_SAMN05422137_METAG-scaffold_82-gene_50		MALA_SAMN05422137_METAG-scaffold_82-gene_43
MALA_SAMN05422137_METAG_HLLJDLBE	MALA_SAMN05422137_METAG-scaffold_84	MALA_SAMN05422137_METAG-scaffold_84-biosynth_1	35233	FALSE	lanthipeptide;proteusin;bacteriocin	1	interleaved	3	lanthipeptide;proteusin;bacteriocin	25	MALA_SAMN05422137_METAG-scaffold_84-gene_2;MALA_SAMN05422137_METAG-scaffold_84-gene_3;MALA_SAMN05422137_METAG-scaffold_84-gene_4;MALA_SAMN05422137_METAG-scaffold_84-gene_5;MALA_SAMN05422137_METAG-scaffold_84-gene_6;MALA_SAMN05422137_METAG-scaffold_84-gene_7;MALA_SAMN05422137_METAG-scaffold_84-gene_8;MALA_SAMN05422137_METAG-scaffold_84-gene_9;MALA_SAMN05422137_METAG-scaffold_84-gene_10;MALA_SAMN05…	MALA_SAMN05422137_METAG-scaffold_84-gene_8;MALA_SAMN05422137_METAG-scaffold_84-gene_9;MALA_SAMN05422137_METAG-scaffold_84-gene_10;MALA_SAMN05422137_METAG-scaffold_84-gene_11;MALA_SAMN05422137_METAG-scaffold_84-gene_12;MALA_SAMN05422137_METAG-scaffold_84-gene_19;MALA_SAMN05422137_METAG-scaffold_84-gene_20;MALA_SAMN05422137_METAG-scaffold_84-gene_21			MALA_SAMN05422137_METAG-scaffold_84-gene_3;MALA_SAMN05422137_METAG-scaffold_84-gene_4;MALA_SAMN05422137_METAG-scaffold_84-gene_6;MALA_SAMN05422137_METAG-scaffold_84-gene_7
MALA_SAMN05422137_METAG_HLLJDLBE	MALA_SAMN05422137_METAG-scaffold_101	MALA_SAMN05422137_METAG-scaffold_101-biosynth_1	29388	TRUE	T3PKS	1	single	1	T3PKS	29	MALA_SAMN05422137_METAG-scaffold_101-gene_11;MALA_SAMN05422137_METAG-scaffold_101-gene_12;MALA_SAMN05422137_METAG-scaffold_101-gene_13;MALA_SAMN05422137_METAG-scaffold_101-gene_14;MALA_SAMN05422137_METAG-scaffold_101-gene_15;MALA_SAMN05422137_METAG-scaffold_101-gene_16;MALA_SAMN05422137_METAG-scaffold_101-gene_17;MALA_SAMN05422137_METAG-scaffold_101-gene_18;MALA_SAMN05422137_METAG-scaffold_101-ge…	MALA_SAMN05422137_METAG-scaffold_101-gene_32	MALA_SAMN05422137_METAG-scaffold_101-gene_11;MALA_SAMN05422137_METAG-scaffold_101-gene_14;MALA_SAMN05422137_METAG-scaffold_101-gene_15
MALA_SAMN05422137_METAG_HLLJDLBE	MALA_SAMN05422137_METAG-scaffold_127	MALA_SAMN05422137_METAG-scaffold_127-biosynth_1	9517	TRUE	bacteriocin	1	single	1	bacteriocin	8	MALA_SAMN05422137_METAG-scaffold_127-gene_1;MALA_SAMN05422137_METAG-scaffold_127-gene_2;MALA_SAMN05422137_METAG-scaffold_127-gene_3;MALA_SAMN05422137_METAG-scaffold_127-gene_4;MALA_SAMN05422137_METAG-scaffold_127-gene_5;MALA_SAMN05422137_METAG-scaffold_127-gene_6;MALA_SAMN05422137_METAG-scaffold_127-gene_7;MALA_SAMN05422137_METAG-scaffold_127-gene_8	MALA_SAMN05422137_METAG-scaffold_127-gene_5	MALA_SAMN05422137_METAG-scaffold_127-gene_1;MALA_SAMN05422137_METAG-scaffold_127-gene_2
MALA_SAMN05422189_METAG_HFLHJDGN	MALA_SAMN05422189_METAG-scaffold_129	MALA_SAMN05422189_METAG-scaffold_129-biosynth_1	10378	FALSE	ectoine	1	single	1	ectoine	11	MALA_SAMN05422189_METAG-scaffold_129-gene_3;MALA_SAMN05422189_METAG-scaffold_129-gene_4;MALA_SAMN05422189_METAG-scaffold_129-gene_5;MALA_SAMN05422189_METAG-scaffold_129-gene_6;MALA_SAMN05422189_METAG-scaffold_129-gene_7;MALA_SAMN05422189_METAG-scaffold_129-gene_8;MALA_SAMN05422189_METAG-scaffold_129-gene_9;MALA_SAMN05422189_METAG-scaffold_129-gene_10;MALA_SAMN05422189_METAG-scaffold_129-gene_11;M…	MALA_SAMN05422189_METAG-scaffold_129-gene_8
MALA_SAMN05422189_METAG_HFLHJDGN	MALA_SAMN05422189_METAG-scaffold_143	MALA_SAMN05422189_METAG-scaffold_143-biosynth_1	11772	TRUE	proteusin;bacteriocin	2	neighbouring;single	2	proteusin;bacteriocin	11	MALA_SAMN05422189_METAG-scaffold_143-gene_1;MALA_SAMN05422189_METAG-scaffold_143-gene_2;MALA_SAMN05422189_METAG-scaffold_143-gene_3;MALA_SAMN05422189_METAG-scaffold_143-gene_4;MALA_SAMN05422189_METAG-scaffold_143-gene_5;MALA_SAMN05422189_METAG-scaffold_143-gene_6;MALA_SAMN05422189_METAG-scaffold_143-gene_7;MALA_SAMN05422189_METAG-scaffold_143-gene_8;MALA_SAMN05422189_METAG-scaffold_143-gene_9;MAL…	MALA_SAMN05422189_METAG-scaffold_143-gene_1;MALA_SAMN05422189_METAG-scaffold_143-gene_4
MALA_SAMN05422189_METAG_HFLHJDGN	MALA_SAMN05422189_METAG-scaffold_183	MALA_SAMN05422189_METAG-scaffold_183-biosynth_1	13851	TRUE	lanthipeptide;bacteriocin	2	neighbouring;single	2	lanthipeptide;bacteriocin	10	MALA_SAMN05422189_METAG-scaffold_183-gene_2;MALA_SAMN05422189_METAG-scaffold_183-gene_3;MALA_SAMN05422189_METAG-scaffold_183-gene_4;MALA_SAMN05422189_METAG-scaffold_183-gene_5;MALA_SAMN05422189_METAG-scaffold_183-gene_6;MALA_SAMN05422189_METAG-scaffold_183-gene_7;MALA_SAMN05422189_METAG-scaffold_183-gene_8;MALA_SAMN05422189_METAG-scaffold_183-gene_9;MALA_SAMN05422189_METAG-scaffold_183-gene_10;MA…	MALA_SAMN05422189_METAG-scaffold_183-gene_9;MALA_SAMN05422189_METAG-scaffold_183-gene_10			MALA_SAMN05422189_METAG-scaffold_183-gene_3;MALA_SAMN05422189_METAG-scaffold_183-gene_4;MALA_SAMN05422189_METAG-scaffold_183-gene_7;MALA_SAMN05422189_METAG-scaffold_183-gene_8
MALA_SAMN05422189_METAG_HFLHJDGN	MALA_SAMN05422189_METAG-scaffold_308	MALA_SAMN05422189_METAG-scaffold_308-biosynth_1	12094	TRUE	T3PKS	1	single	1	T3PKS	14	MALA_SAMN05422189_METAG-scaffold_308-gene_1;MALA_SAMN05422189_METAG-scaffold_308-gene_2;MALA_SAMN05422189_METAG-scaffold_308-gene_3;MALA_SAMN05422189_METAG-scaffold_308-gene_4;MALA_SAMN05422189_METAG-scaffold_308-gene_5;MALA_SAMN05422189_METAG-scaffold_308-gene_6;MALA_SAMN05422189_METAG-scaffold_308-gene_7;MALA_SAMN05422189_METAG-scaffold_308-gene_8;MALA_SAMN05422189_METAG-scaffold_308-gene_9;MAL…	MALA_SAMN05422189_METAG-scaffold_308-gene_6
MALA_SAMN05422189_METAG_HFLHJDGN	MALA_SAMN05422189_METAG-scaffold_333	MALA_SAMN05422189_METAG-scaffold_333-biosynth_1	11799	TRUE	T3PKS	1	single	1	T3PKS	11	MALA_SAMN05422189_METAG-scaffold_333-gene_1;MALA_SAMN05422189_METAG-scaffold_333-gene_2;MALA_SAMN05422189_METAG-scaffold_333-gene_3;MALA_SAMN05422189_METAG-scaffold_333-gene_4;MALA_SAMN05422189_METAG-scaffold_333-gene_5;MALA_SAMN05422189_METAG-scaffold_333-gene_6;MALA_SAMN05422189_METAG-scaffold_333-gene_7;MALA_SAMN05422189_METAG-scaffold_333-gene_8;MALA_SAMN05422189_METAG-scaffold_333-gene_9;MAL…	MALA_SAMN05422189_METAG-scaffold_333-gene_8
MALA_SAMN05422189_METAG_HFLHJDGN	MALA_SAMN05422189_METAG-scaffold_355	MALA_SAMN05422189_METAG-scaffold_355-biosynth_1	11503	TRUE	phosphonate	1	single	1	phosphonate	16	MALA_SAMN05422189_METAG-scaffold_355-gene_1;MALA_SAMN05422189_METAG-scaffold_355-gene_2;MALA_SAMN05422189_METAG-scaffold_355-gene_3;MALA_SAMN05422189_METAG-scaffold_355-gene_4;MALA_SAMN05422189_METAG-scaffold_355-gene_5;MALA_SAMN05422189_METAG-scaffold_355-gene_6;MALA_SAMN05422189_METAG-scaffold_355-gene_7;MALA_SAMN05422189_METAG-scaffold_355-gene_8;MALA_SAMN05422189_METAG-scaffold_355-gene_9;MAL…	MALA_SAMN05422189_METAG-scaffold_355-gene_5
MALA_SAMN05422189_METAG_HFLHJDGN	MALA_SAMN05422189_METAG-scaffold_489	MALA_SAMN05422189_METAG-scaffold_489-biosynth_1	6821	TRUE	bacteriocin	1	single	1	bacteriocin	7	MALA_SAMN05422189_METAG-scaffold_489-gene_4;MALA_SAMN05422189_METAG-scaffold_489-gene_5;MALA_SAMN05422189_METAG-scaffold_489-gene_6;MALA_SAMN05422189_METAG-scaffold_489-gene_7;MALA_SAMN05422189_METAG-scaffold_489-gene_8;MALA_SAMN05422189_METAG-scaffold_489-gene_9;MALA_SAMN05422189_METAG-scaffold_489-gene_10	MALA_SAMN05422189_METAG-scaffold_489-gene_9
MALA_SAMN05422189_METAG_HFLHJDGN	MALA_SAMN05422189_METAG-scaffold_594	MALA_SAMN05422189_METAG-scaffold_594-biosynth_1	9256	TRUE	terpene	1	single	1	terpene	12	MALA_SAMN05422189_METAG-scaffold_594-gene_1;MALA_SAMN05422189_METAG-scaffold_594-gene_2;MALA_SAMN05422189_METAG-scaffold_594-gene_3;MALA_SAMN05422189_METAG-scaffold_594-gene_4;MALA_SAMN05422189_METAG-scaffold_594-gene_5;MALA_SAMN05422189_METAG-scaffold_594-gene_6;MALA_SAMN05422189_METAG-scaffold_594-gene_7;MALA_SAMN05422189_METAG-scaffold_594-gene_8;MALA_SAMN05422189_METAG-scaffold_594-gene_9;MAL…	MALA_SAMN05422189_METAG-scaffold_594-gene_4	MALA_SAMN05422189_METAG-scaffold_594-gene_3
MALA_SAMN05422189_METAG_HFLHJDGN	MALA_SAMN05422189_METAG-scaffold_613	MALA_SAMN05422189_METAG-scaffold_613-biosynth_1	9160	TRUE	NRPS-like	1	single	1	NRPS-like	8	MALA_SAMN05422189_METAG-scaffold_613-gene_1;MALA_SAMN05422189_METAG-scaffold_613-gene_2;MALA_SAMN05422189_METAG-scaffold_613-gene_3;MALA_SAMN05422189_METAG-scaffold_613-gene_4;MALA_SAMN05422189_METAG-scaffold_613-gene_5;MALA_SAMN05422189_METAG-scaffold_613-gene_6;MALA_SAMN05422189_METAG-scaffold_613-gene_7;MALA_SAMN05422189_METAG-scaffold_613-gene_8	MALA_SAMN05422189_METAG-scaffold_613-gene_3
MALA_SAMN05422189_METAG_HFLHJDGN	MALA_SAMN05422189_METAG-scaffold_642	MALA_SAMN05422189_METAG-scaffold_642-biosynth_1	8966	TRUE	T1PKS	1	single	1	T1PKS	6	MALA_SAMN05422189_METAG-scaffold_642-gene_1;MALA_SAMN05422189_METAG-scaffold_642-gene_2;MALA_SAMN05422189_METAG-scaffold_642-gene_3;MALA_SAMN05422189_METAG-scaffold_642-gene_4;MALA_SAMN05422189_METAG-scaffold_642-gene_5;MALA_SAMN05422189_METAG-scaffold_642-gene_6	MALA_SAMN05422189_METAG-scaffold_642-gene_2
MALA_SAMN05422189_METAG_HFLHJDGN	MALA_SAMN05422189_METAG-scaffold_803	MALA_SAMN05422189_METAG-scaffold_803-biosynth_1	8094	TRUE	NRPS-like	1	single	1	NRPS-like	8	MALA_SAMN05422189_METAG-scaffold_803-gene_1;MALA_SAMN05422189_METAG-scaffold_803-gene_2;MALA_SAMN05422189_METAG-scaffold_803-gene_3;MALA_SAMN05422189_METAG-scaffold_803-gene_4;MALA_SAMN05422189_METAG-scaffold_803-gene_5;MALA_SAMN05422189_METAG-scaffold_803-gene_6;MALA_SAMN05422189_METAG-scaffold_803-gene_7;MALA_SAMN05422189_METAG-scaffold_803-gene_8	MALA_SAMN05422189_METAG-scaffold_803-gene_4
MALA_SAMN05422189_METAG_HFLHJDGN	MALA_SAMN05422189_METAG-scaffold_1194	MALA_SAMN05422189_METAG-scaffold_1194-biosynth_1	6504	TRUE	bacteriocin	1	single	1	bacteriocin	8	MALA_SAMN05422189_METAG-scaffold_1194-gene_1;MALA_SAMN05422189_METAG-scaffold_1194-gene_2;MALA_SAMN05422189_METAG-scaffold_1194-gene_3;MALA_SAMN05422189_METAG-scaffold_1194-gene_4;MALA_SAMN05422189_METAG-scaffold_1194-gene_5;MALA_SAMN05422189_METAG-scaffold_1194-gene_6;MALA_SAMN05422189_METAG-scaffold_1194-gene_7;MALA_SAMN05422189_METAG-scaffold_1194-gene_8	MALA_SAMN05422189_METAG-scaffold_1194-gene_1
MALA_SAMN05422189_METAG_HFLHJDGN	MALA_SAMN05422189_METAG-scaffold_1394	MALA_SAMN05422189_METAG-scaffold_1394-biosynth_1	6210	TRUE	siderophore	1	single	1	siderophore	7	MALA_SAMN05422189_METAG-scaffold_1394-gene_1;MALA_SAMN05422189_METAG-scaffold_1394-gene_2;MALA_SAMN05422189_METAG-scaffold_1394-gene_3;MALA_SAMN05422189_METAG-scaffold_1394-gene_4;MALA_SAMN05422189_METAG-scaffold_1394-gene_5;MALA_SAMN05422189_METAG-scaffold_1394-gene_6;MALA_SAMN05422189_METAG-scaffold_1394-gene_7	MALA_SAMN05422189_METAG-scaffold_1394-gene_6
MALA_SAMN05422189_METAG_HFLHJDGN	MALA_SAMN05422189_METAG-scaffold_1608	MALA_SAMN05422189_METAG-scaffold_1608-biosynth_1	5807	TRUE	bacteriocin	1	single	1	bacteriocin	6	MALA_SAMN05422189_METAG-scaffold_1608-gene_1;MALA_SAMN05422189_METAG-scaffold_1608-gene_2;MALA_SAMN05422189_METAG-scaffold_1608-gene_3;MALA_SAMN05422189_METAG-scaffold_1608-gene_4;MALA_SAMN05422189_METAG-scaffold_1608-gene_5;MALA_SAMN05422189_METAG-scaffold_1608-gene_6	MALA_SAMN05422189_METAG-scaffold_1608-gene_5	MALA_SAMN05422189_METAG-scaffold_1608-gene_1;MALA_SAMN05422189_METAG-scaffold_1608-gene_2
MALA_SAMN05422189_METAG_HFLHJDGN	MALA_SAMN05422189_METAG-scaffold_2113	MALA_SAMN05422189_METAG-scaffold_2113-biosynth_1	5018	TRUE	proteusin	1	single	1	proteusin	4	MALA_SAMN05422189_METAG-scaffold_2113-gene_1;MALA_SAMN05422189_METAG-scaffold_2113-gene_2;MALA_SAMN05422189_METAG-scaffold_2113-gene_3;MALA_SAMN05422189_METAG-scaffold_2113-gene_4	MALA_SAMN05422189_METAG-scaffold_2113-gene_4
MALA_SAMN05422189_METAG_HFLHJDGN	MALA_SAMN05422189_METAG-scaffold_2254	MALA_SAMN05422189_METAG-scaffold_2254-biosynth_1	4863	TRUE	bacteriocin	1	single	1	bacteriocin	3	MALA_SAMN05422189_METAG-scaffold_2254-gene_1;MALA_SAMN05422189_METAG-scaffold_2254-gene_2;MALA_SAMN05422189_METAG-scaffold_2254-gene_3	MALA_SAMN05422189_METAG-scaffold_2254-gene_2
MALA_SAMN05422189_METAG_HFLHJDGN	MALA_SAMN05422189_METAG-scaffold_2575	MALA_SAMN05422189_METAG-scaffold_2575-biosynth_1	4548	TRUE	NRPS-like;T1PKS	1	chemical_hybrid	2	NRPS-like;T1PKS	2	MALA_SAMN05422189_METAG-scaffold_2575-gene_1;MALA_SAMN05422189_METAG-scaffold_2575-gene_2	MALA_SAMN05422189_METAG-scaffold_2575-gene_1
MALA_SAMN05422189_METAG_HFLHJDGN	MALA_SAMN05422189_METAG-scaffold_3033	MALA_SAMN05422189_METAG-scaffold_3033-biosynth_1	4161	TRUE	terpene	1	single	1	terpene	4	MALA_SAMN05422189_METAG-scaffold_3033-gene_1;MALA_SAMN05422189_METAG-scaffold_3033-gene_2;MALA_SAMN05422189_METAG-scaffold_3033-gene_4;MALA_SAMN05422189_METAG-scaffold_3033-gene_5	MALA_SAMN05422189_METAG-scaffold_3033-gene_5
MALA_SAMN05422189_METAG_HFLHJDGN	MALA_SAMN05422189_METAG-scaffold_3219	MALA_SAMN05422189_METAG-scaffold_3219-biosynth_1	4035	TRUE	bacteriocin	1	single	1	bacteriocin	3	MALA_SAMN05422189_METAG-scaffold_3219-gene_1;MALA_SAMN05422189_METAG-scaffold_3219-gene_2;MALA_SAMN05422189_METAG-scaffold_3219-gene_3	MALA_SAMN05422189_METAG-scaffold_3219-gene_3
MALA_SAMN05422189_METAG_HFLHJDGN	MALA_SAMN05422189_METAG-scaffold_3561	MALA_SAMN05422189_METAG-scaffold_3561-biosynth_1	3789	TRUE	proteusin	1	single	1	proteusin	3	MALA_SAMN05422189_METAG-scaffold_3561-gene_1;MALA_SAMN05422189_METAG-scaffold_3561-gene_2;MALA_SAMN05422189_METAG-scaffold_3561-gene_3	MALA_SAMN05422189_METAG-scaffold_3561-gene_1
MALA_SAMN05422189_METAG_HFLHJDGN	MALA_SAMN05422189_METAG-scaffold_3883	MALA_SAMN05422189_METAG-scaffold_3883-biosynth_1	3627	TRUE	bacteriocin	1	single	1	bacteriocin	3	MALA_SAMN05422189_METAG-scaffold_3883-gene_1;MALA_SAMN05422189_METAG-scaffold_3883-gene_2;MALA_SAMN05422189_METAG-scaffold_3883-gene_3	MALA_SAMN05422189_METAG-scaffold_3883-gene_3
MALA_SAMN05422189_METAG_HFLHJDGN	MALA_SAMN05422189_METAG-scaffold_5805	MALA_SAMN05422189_METAG-scaffold_5805-biosynth_1	2930	TRUE	proteusin	1	single	1	proteusin	2	MALA_SAMN05422189_METAG-scaffold_5805-gene_1;MALA_SAMN05422189_METAG-scaffold_5805-gene_2	MALA_SAMN05422189_METAG-scaffold_5805-gene_2
MALA_SAMN05422189_METAG_HFLHJDGN	MALA_SAMN05422189_METAG-scaffold_10079	MALA_SAMN05422189_METAG-scaffold_10079-biosynth_1	2137	TRUE	NRPS-like	1	single	1	NRPS-like	1	MALA_SAMN05422189_METAG-scaffold_10079-gene_1	MALA_SAMN05422189_METAG-scaffold_10079-gene_1
MALA_SAMN05422175_METAG_BBPNIOOI	MALA_SAMN05422175_METAG-scaffold_12	MALA_SAMN05422175_METAG-scaffold_12-biosynth_1	22007	FALSE	terpene	1	single	1	terpene	18	MALA_SAMN05422175_METAG-scaffold_12-gene_169;MALA_SAMN05422175_METAG-scaffold_12-gene_170;MALA_SAMN05422175_METAG-scaffold_12-gene_171;MALA_SAMN05422175_METAG-scaffold_12-gene_172;MALA_SAMN05422175_METAG-scaffold_12-gene_173;MALA_SAMN05422175_METAG-scaffold_12-gene_174;MALA_SAMN05422175_METAG-scaffold_12-gene_175;MALA_SAMN05422175_METAG-scaffold_12-gene_176;MALA_SAMN05422175_METAG-scaffold_12-gen…	MALA_SAMN05422175_METAG-scaffold_12-gene_175			MALA_SAMN05422175_METAG-scaffold_12-gene_180
MALA_SAMN05422175_METAG_BBPNIOOI	MALA_SAMN05422175_METAG-scaffold_22	MALA_SAMN05422175_METAG-scaffold_22-biosynth_1	21377	FALSE	proteusin;bacteriocin	1	interleaved	2	proteusin;bacteriocin	21	MALA_SAMN05422175_METAG-scaffold_22-gene_133;MALA_SAMN05422175_METAG-scaffold_22-gene_134;MALA_SAMN05422175_METAG-scaffold_22-gene_135;MALA_SAMN05422175_METAG-scaffold_22-gene_136;MALA_SAMN05422175_METAG-scaffold_22-gene_137;MALA_SAMN05422175_METAG-scaffold_22-gene_138;MALA_SAMN05422175_METAG-scaffold_22-gene_139;MALA_SAMN05422175_METAG-scaffold_22-gene_140;MALA_SAMN05422175_METAG-scaffold_22-gen…	MALA_SAMN05422175_METAG-scaffold_22-gene_140;MALA_SAMN05422175_METAG-scaffold_22-gene_143;MALA_SAMN05422175_METAG-scaffold_22-gene_144
MALA_SAMN05422175_METAG_BBPNIOOI	MALA_SAMN05422175_METAG-scaffold_26	MALA_SAMN05422175_METAG-scaffold_26-biosynth_1	33613	TRUE	NRPS-like	1	single	1	NRPS-like	29	MALA_SAMN05422175_METAG-scaffold_26-gene_1;MALA_SAMN05422175_METAG-scaffold_26-gene_2;MALA_SAMN05422175_METAG-scaffold_26-gene_3;MALA_SAMN05422175_METAG-scaffold_26-gene_4;MALA_SAMN05422175_METAG-scaffold_26-gene_5;MALA_SAMN05422175_METAG-scaffold_26-gene_6;MALA_SAMN05422175_METAG-scaffold_26-gene_7;MALA_SAMN05422175_METAG-scaffold_26-gene_8;MALA_SAMN05422175_METAG-scaffold_26-gene_9;MALA_SAMN054…	MALA_SAMN05422175_METAG-scaffold_26-gene_13
MALA_SAMN05422175_METAG_BBPNIOOI	MALA_SAMN05422175_METAG-scaffold_33	MALA_SAMN05422175_METAG-scaffold_33-biosynth_1	77123	FALSE	NRPS-like;T1PKS	4	neighbouring;single;single;chemical_hybrid	4	NRPS-like;NRPS-like;T1PKS;NRPS-like	62	MALA_SAMN05422175_METAG-scaffold_33-gene_1;MALA_SAMN05422175_METAG-scaffold_33-gene_2;MALA_SAMN05422175_METAG-scaffold_33-gene_3;MALA_SAMN05422175_METAG-scaffold_33-gene_4;MALA_SAMN05422175_METAG-scaffold_33-gene_5;MALA_SAMN05422175_METAG-scaffold_33-gene_6;MALA_SAMN05422175_METAG-scaffold_33-gene_7;MALA_SAMN05422175_METAG-scaffold_33-gene_8;MALA_SAMN05422175_METAG-scaffold_33-gene_9;MALA_SAMN054…	MALA_SAMN05422175_METAG-scaffold_33-gene_20;MALA_SAMN05422175_METAG-scaffold_33-gene_24;MALA_SAMN05422175_METAG-scaffold_33-gene_44	MALA_SAMN05422175_METAG-scaffold_33-gene_6;MALA_SAMN05422175_METAG-scaffold_33-gene_16;MALA_SAMN05422175_METAG-scaffold_33-gene_21;MALA_SAMN05422175_METAG-scaffold_33-gene_51		MALA_SAMN05422175_METAG-scaffold_33-gene_50
MALA_SAMN05422175_METAG_BBPNIOOI	MALA_SAMN05422175_METAG-scaffold_33	MALA_SAMN05422175_METAG-scaffold_33-biosynth_2	10390	FALSE	ectoine	1	single	1	ectoine	11	MALA_SAMN05422175_METAG-scaffold_33-gene_74;MALA_SAMN05422175_METAG-scaffold_33-gene_75;MALA_SAMN05422175_METAG-scaffold_33-gene_76;MALA_SAMN05422175_METAG-scaffold_33-gene_77;MALA_SAMN05422175_METAG-scaffold_33-gene_78;MALA_SAMN05422175_METAG-scaffold_33-gene_79;MALA_SAMN05422175_METAG-scaffold_33-gene_80;MALA_SAMN05422175_METAG-scaffold_33-gene_81;MALA_SAMN05422175_METAG-scaffold_33-gene_82;MAL…	MALA_SAMN05422175_METAG-scaffold_33-gene_79
MALA_SAMN05422175_METAG_BBPNIOOI	MALA_SAMN05422175_METAG-scaffold_42	MALA_SAMN05422175_METAG-scaffold_42-biosynth_1	72484	FALSE	terpene;hglE-KS;T1PKS	3	neighbouring;single;chemical_hybrid	3	terpene;hglE-KS;T1PKS	52	MALA_SAMN05422175_METAG-scaffold_42-gene_22;MALA_SAMN05422175_METAG-scaffold_42-gene_23;MALA_SAMN05422175_METAG-scaffold_42-gene_24;MALA_SAMN05422175_METAG-scaffold_42-gene_26;MALA_SAMN05422175_METAG-scaffold_42-gene_27;MALA_SAMN05422175_METAG-scaffold_42-gene_28;MALA_SAMN05422175_METAG-scaffold_42-gene_29;MALA_SAMN05422175_METAG-scaffold_42-gene_30;MALA_SAMN05422175_METAG-scaffold_42-gene_31;MAL…	MALA_SAMN05422175_METAG-scaffold_42-gene_34;MALA_SAMN05422175_METAG-scaffold_42-gene_60;MALA_SAMN05422175_METAG-scaffold_42-gene_61	MALA_SAMN05422175_METAG-scaffold_42-gene_33
MALA_SAMN05422175_METAG_BBPNIOOI	MALA_SAMN05422175_METAG-scaffold_50	MALA_SAMN05422175_METAG-scaffold_50-biosynth_1	41621	TRUE	arylpolyene	1	single	1	arylpolyene	38	MALA_SAMN05422175_METAG-scaffold_50-gene_57;MALA_SAMN05422175_METAG-scaffold_50-gene_58;MALA_SAMN05422175_METAG-scaffold_50-gene_59;MALA_SAMN05422175_METAG-scaffold_50-gene_60;MALA_SAMN05422175_METAG-scaffold_50-gene_61;MALA_SAMN05422175_METAG-scaffold_50-gene_62;MALA_SAMN05422175_METAG-scaffold_50-gene_63;MALA_SAMN05422175_METAG-scaffold_50-gene_64;MALA_SAMN05422175_METAG-scaffold_50-gene_65;MAL…	MALA_SAMN05422175_METAG-scaffold_50-gene_77;MALA_SAMN05422175_METAG-scaffold_50-gene_80	MALA_SAMN05422175_METAG-scaffold_50-gene_58;MALA_SAMN05422175_METAG-scaffold_50-gene_62
MALA_SAMN05422175_METAG_BBPNIOOI	MALA_SAMN05422175_METAG-scaffold_70	MALA_SAMN05422175_METAG-scaffold_70-biosynth_1	13143	TRUE	terpene	1	single	1	terpene	14	MALA_SAMN05422175_METAG-scaffold_70-gene_1;MALA_SAMN05422175_METAG-scaffold_70-gene_2;MALA_SAMN05422175_METAG-scaffold_70-gene_4;MALA_SAMN05422175_METAG-scaffold_70-gene_5;MALA_SAMN05422175_METAG-scaffold_70-gene_6;MALA_SAMN05422175_METAG-scaffold_70-gene_7;MALA_SAMN05422175_METAG-scaffold_70-gene_8;MALA_SAMN05422175_METAG-scaffold_70-gene_9;MALA_SAMN05422175_METAG-scaffold_70-gene_10;MALA_SAMN05…	MALA_SAMN05422175_METAG-scaffold_70-gene_5		MALA_SAMN05422175_METAG-scaffold_70-gene_6
MALA_SAMN05422175_METAG_BBPNIOOI	MALA_SAMN05422175_METAG-scaffold_74	MALA_SAMN05422175_METAG-scaffold_74-biosynth_1	24036	TRUE	phosphonate	1	single	1	phosphonate	22	MALA_SAMN05422175_METAG-scaffold_74-gene_61;MALA_SAMN05422175_METAG-scaffold_74-gene_62;MALA_SAMN05422175_METAG-scaffold_74-gene_63;MALA_SAMN05422175_METAG-scaffold_74-gene_64;MALA_SAMN05422175_METAG-scaffold_74-gene_65;MALA_SAMN05422175_METAG-scaffold_74-gene_66;MALA_SAMN05422175_METAG-scaffold_74-gene_67;MALA_SAMN05422175_METAG-scaffold_74-gene_68;MALA_SAMN05422175_METAG-scaffold_74-gene_69;MAL…	MALA_SAMN05422175_METAG-scaffold_74-gene_79
MALA_SAMN05422175_METAG_BBPNIOOI	MALA_SAMN05422175_METAG-scaffold_87	MALA_SAMN05422175_METAG-scaffold_87-biosynth_1	42250	FALSE	NRPS-like	1	single	1	NRPS-like	40	MALA_SAMN05422175_METAG-scaffold_87-gene_6;MALA_SAMN05422175_METAG-scaffold_87-gene_7;MALA_SAMN05422175_METAG-scaffold_87-gene_8;MALA_SAMN05422175_METAG-scaffold_87-gene_9;MALA_SAMN05422175_METAG-scaffold_87-gene_10;MALA_SAMN05422175_METAG-scaffold_87-gene_11;MALA_SAMN05422175_METAG-scaffold_87-gene_12;MALA_SAMN05422175_METAG-scaffold_87-gene_13;MALA_SAMN05422175_METAG-scaffold_87-gene_14;MALA_SA…	MALA_SAMN05422175_METAG-scaffold_87-gene_23
MALA_SAMN05422175_METAG_BBPNIOOI	MALA_SAMN05422175_METAG-scaffold_104	MALA_SAMN05422175_METAG-scaffold_104-biosynth_1	21444	TRUE	proteusin;bacteriocin	2	neighbouring;single	2	proteusin;bacteriocin	16	MALA_SAMN05422175_METAG-scaffold_104-gene_42;MALA_SAMN05422175_METAG-scaffold_104-gene_43;MALA_SAMN05422175_METAG-scaffold_104-gene_44;MALA_SAMN05422175_METAG-scaffold_104-gene_45;MALA_SAMN05422175_METAG-scaffold_104-gene_46;MALA_SAMN05422175_METAG-scaffold_104-gene_47;MALA_SAMN05422175_METAG-scaffold_104-gene_48;MALA_SAMN05422175_METAG-scaffold_104-gene_49;MALA_SAMN05422175_METAG-scaffold_104-ge…	MALA_SAMN05422175_METAG-scaffold_104-gene_45;MALA_SAMN05422175_METAG-scaffold_104-gene_47;MALA_SAMN05422175_METAG-scaffold_104-gene_48;MALA_SAMN05422175_METAG-scaffold_104-gene_53
MALA_SAMN05422175_METAG_BBPNIOOI	MALA_SAMN05422175_METAG-scaffold_108	MALA_SAMN05422175_METAG-scaffold_108-biosynth_1	13323	FALSE	siderophore	1	single	1	siderophore	13	MALA_SAMN05422175_METAG-scaffold_108-gene_37;MALA_SAMN05422175_METAG-scaffold_108-gene_38;MALA_SAMN05422175_METAG-scaffold_108-gene_39;MALA_SAMN05422175_METAG-scaffold_108-gene_40;MALA_SAMN05422175_METAG-scaffold_108-gene_41;MALA_SAMN05422175_METAG-scaffold_108-gene_42;MALA_SAMN05422175_METAG-scaffold_108-gene_43;MALA_SAMN05422175_METAG-scaffold_108-gene_44;MALA_SAMN05422175_METAG-scaffold_108-ge…	MALA_SAMN05422175_METAG-scaffold_108-gene_42;MALA_SAMN05422175_METAG-scaffold_108-gene_43
MALA_SAMN05422175_METAG_BBPNIOOI	MALA_SAMN05422175_METAG-scaffold_125	MALA_SAMN05422175_METAG-scaffold_125-biosynth_1	45188	TRUE	T1PKS	1	single	1	T1PKS	37	MALA_SAMN05422175_METAG-scaffold_125-gene_1;MALA_SAMN05422175_METAG-scaffold_125-gene_2;MALA_SAMN05422175_METAG-scaffold_125-gene_3;MALA_SAMN05422175_METAG-scaffold_125-gene_4;MALA_SAMN05422175_METAG-scaffold_125-gene_5;MALA_SAMN05422175_METAG-scaffold_125-gene_6;MALA_SAMN05422175_METAG-scaffold_125-gene_7;MALA_SAMN05422175_METAG-scaffold_125-gene_8;MALA_SAMN05422175_METAG-scaffold_125-gene_9;MAL…	MALA_SAMN05422175_METAG-scaffold_125-gene_15	MALA_SAMN05422175_METAG-scaffold_125-gene_1;MALA_SAMN05422175_METAG-scaffold_125-gene_5		MALA_SAMN05422175_METAG-scaffold_125-gene_12
MALA_SAMN05422175_METAG_BBPNIOOI	MALA_SAMN05422175_METAG-scaffold_129	MALA_SAMN05422175_METAG-scaffold_129-biosynth_1	11447	TRUE	terpene	1	single	1	terpene	6	MALA_SAMN05422175_METAG-scaffold_129-gene_1;MALA_SAMN05422175_METAG-scaffold_129-gene_2;MALA_SAMN05422175_METAG-scaffold_129-gene_3;MALA_SAMN05422175_METAG-scaffold_129-gene_4;MALA_SAMN05422175_METAG-scaffold_129-gene_5;MALA_SAMN05422175_METAG-scaffold_129-gene_6	MALA_SAMN05422175_METAG-scaffold_129-gene_1	MALA_SAMN05422175_METAG-scaffold_129-gene_2;MALA_SAMN05422175_METAG-scaffold_129-gene_3;MALA_SAMN05422175_METAG-scaffold_129-gene_4
MALA_SAMN05422175_METAG_BBPNIOOI	MALA_SAMN05422175_METAG-scaffold_130	MALA_SAMN05422175_METAG-scaffold_130-biosynth_1	35023	FALSE	proteusin;bacteriocin;lanthipeptide	1	interleaved	3	proteusin;bacteriocin;lanthipeptide	24	MALA_SAMN05422175_METAG-scaffold_130-gene_18;MALA_SAMN05422175_METAG-scaffold_130-gene_19;MALA_SAMN05422175_METAG-scaffold_130-gene_20;MALA_SAMN05422175_METAG-scaffold_130-gene_21;MALA_SAMN05422175_METAG-scaffold_130-gene_22;MALA_SAMN05422175_METAG-scaffold_130-gene_23;MALA_SAMN05422175_METAG-scaffold_130-gene_24;MALA_SAMN05422175_METAG-scaffold_130-gene_25;MALA_SAMN05422175_METAG-scaffold_130-ge…	MALA_SAMN05422175_METAG-scaffold_130-gene_23;MALA_SAMN05422175_METAG-scaffold_130-gene_24;MALA_SAMN05422175_METAG-scaffold_130-gene_25;MALA_SAMN05422175_METAG-scaffold_130-gene_32;MALA_SAMN05422175_METAG-scaffold_130-gene_33;MALA_SAMN05422175_METAG-scaffold_130-gene_34;MALA_SAMN05422175_METAG-scaffold_130-gene_35;MALA_SAMN05422175_METAG-scaffold_130-gene_36			MALA_SAMN05422175_METAG-scaffold_130-gene_37;MALA_SAMN05422175_METAG-scaffold_130-gene_38;MALA_SAMN05422175_METAG-scaffold_130-gene_40;MALA_SAMN05422175_METAG-scaffold_130-gene_41
MALA_SAMN05422175_METAG_BBPNIOOI	MALA_SAMN05422175_METAG-scaffold_171	MALA_SAMN05422175_METAG-scaffold_171-biosynth_1	20603	FALSE	microviridin	1	single	1	microviridin	22	MALA_SAMN05422175_METAG-scaffold_171-gene_4;MALA_SAMN05422175_METAG-scaffold_171-gene_5;MALA_SAMN05422175_METAG-scaffold_171-gene_6;MALA_SAMN05422175_METAG-scaffold_171-gene_7;MALA_SAMN05422175_METAG-scaffold_171-gene_8;MALA_SAMN05422175_METAG-scaffold_171-gene_9;MALA_SAMN05422175_METAG-scaffold_171-gene_10;MALA_SAMN05422175_METAG-scaffold_171-gene_11;MALA_SAMN05422175_METAG-scaffold_171-gene_12;…	MALA_SAMN05422175_METAG-scaffold_171-gene_13		MALA_SAMN05422175_METAG-scaffold_171-gene_7
MALA_SAMN05422175_METAG_BBPNIOOI	MALA_SAMN05422175_METAG-scaffold_191	MALA_SAMN05422175_METAG-scaffold_191-biosynth_1	29388	TRUE	T3PKS	1	single	1	T3PKS	29	MALA_SAMN05422175_METAG-scaffold_191-gene_1;MALA_SAMN05422175_METAG-scaffold_191-gene_2;MALA_SAMN05422175_METAG-scaffold_191-gene_3;MALA_SAMN05422175_METAG-scaffold_191-gene_4;MALA_SAMN05422175_METAG-scaffold_191-gene_5;MALA_SAMN05422175_METAG-scaffold_191-gene_6;MALA_SAMN05422175_METAG-scaffold_191-gene_7;MALA_SAMN05422175_METAG-scaffold_191-gene_8;MALA_SAMN05422175_METAG-scaffold_191-gene_9;MAL…	MALA_SAMN05422175_METAG-scaffold_191-gene_8	MALA_SAMN05422175_METAG-scaffold_191-gene_25;MALA_SAMN05422175_METAG-scaffold_191-gene_26;MALA_SAMN05422175_METAG-scaffold_191-gene_29
MALA_SAMN05422175_METAG_BBPNIOOI	MALA_SAMN05422175_METAG-scaffold_226	MALA_SAMN05422175_METAG-scaffold_226-biosynth_1	10870	FALSE	bacteriocin	1	single	1	bacteriocin	12	MALA_SAMN05422175_METAG-scaffold_226-gene_4;MALA_SAMN05422175_METAG-scaffold_226-gene_5;MALA_SAMN05422175_METAG-scaffold_226-gene_6;MALA_SAMN05422175_METAG-scaffold_226-gene_7;MALA_SAMN05422175_METAG-scaffold_226-gene_8;MALA_SAMN05422175_METAG-scaffold_226-gene_9;MALA_SAMN05422175_METAG-scaffold_226-gene_10;MALA_SAMN05422175_METAG-scaffold_226-gene_11;MALA_SAMN05422175_METAG-scaffold_226-gene_12;…	MALA_SAMN05422175_METAG-scaffold_226-gene_9
MALA_SAMN05422175_METAG_BBPNIOOI	MALA_SAMN05422175_METAG-scaffold_235	MALA_SAMN05422175_METAG-scaffold_235-biosynth_1	30276	TRUE	NRPS-like	1	single	1	NRPS-like	28	MALA_SAMN05422175_METAG-scaffold_235-gene_1;MALA_SAMN05422175_METAG-scaffold_235-gene_2;MALA_SAMN05422175_METAG-scaffold_235-gene_3;MALA_SAMN05422175_METAG-scaffold_235-gene_4;MALA_SAMN05422175_METAG-scaffold_235-gene_5;MALA_SAMN05422175_METAG-scaffold_235-gene_6;MALA_SAMN05422175_METAG-scaffold_235-gene_7;MALA_SAMN05422175_METAG-scaffold_235-gene_8;MALA_SAMN05422175_METAG-scaffold_235-gene_9;MAL…	MALA_SAMN05422175_METAG-scaffold_235-gene_10	MALA_SAMN05422175_METAG-scaffold_235-gene_5;MALA_SAMN05422175_METAG-scaffold_235-gene_20;MALA_SAMN05422175_METAG-scaffold_235-gene_21		MALA_SAMN05422175_METAG-scaffold_235-gene_27;MALA_SAMN05422175_METAG-scaffold_235-gene_28
MALA_SAMN05422175_METAG_BBPNIOOI	MALA_SAMN05422175_METAG-scaffold_257	MALA_SAMN05422175_METAG-scaffold_257-biosynth_1	9517	TRUE	bacteriocin	1	single	1	bacteriocin	8	MALA_SAMN05422175_METAG-scaffold_257-gene_1;MALA_SAMN05422175_METAG-scaffold_257-gene_2;MALA_SAMN05422175_METAG-scaffold_257-gene_3;MALA_SAMN05422175_METAG-scaffold_257-gene_4;MALA_SAMN05422175_METAG-scaffold_257-gene_5;MALA_SAMN05422175_METAG-scaffold_257-gene_6;MALA_SAMN05422175_METAG-scaffold_257-gene_7;MALA_SAMN05422175_METAG-scaffold_257-gene_8	MALA_SAMN05422175_METAG-scaffold_257-gene_5	MALA_SAMN05422175_METAG-scaffold_257-gene_1;MALA_SAMN05422175_METAG-scaffold_257-gene_2
MALA_SAMN05422175_METAG_BBPNIOOI	MALA_SAMN05422175_METAG-scaffold_856	MALA_SAMN05422175_METAG-scaffold_856-biosynth_1	9642	TRUE	microviridin	1	single	1	microviridin	8	MALA_SAMN05422175_METAG-scaffold_856-gene_1;MALA_SAMN05422175_METAG-scaffold_856-gene_2;MALA_SAMN05422175_METAG-scaffold_856-gene_3;MALA_SAMN05422175_METAG-scaffold_856-gene_4;MALA_SAMN05422175_METAG-scaffold_856-gene_5;MALA_SAMN05422175_METAG-scaffold_856-gene_6;MALA_SAMN05422175_METAG-scaffold_856-gene_7;MALA_SAMN05422175_METAG-scaffold_856-gene_8	MALA_SAMN05422175_METAG-scaffold_856-gene_7
TARA_SAMEA2623741_METAG_DLKGCKBM	TARA_SAMEA2623741_METAG-scaffold_39	TARA_SAMEA2623741_METAG-scaffold_39-biosynth_1	42259	FALSE	NRPS-like	1	single	1	NRPS-like	36	TARA_SAMEA2623741_METAG-scaffold_39-gene_200;TARA_SAMEA2623741_METAG-scaffold_39-gene_201;TARA_SAMEA2623741_METAG-scaffold_39-gene_202;TARA_SAMEA2623741_METAG-scaffold_39-gene_203;TARA_SAMEA2623741_METAG-scaffold_39-gene_204;TARA_SAMEA2623741_METAG-scaffold_39-gene_205;TARA_SAMEA2623741_METAG-scaffold_39-gene_206;TARA_SAMEA2623741_METAG-scaffold_39-gene_207;TARA_SAMEA2623741_METAG-scaffold_39-gen…	TARA_SAMEA2623741_METAG-scaffold_39-gene_217
TARA_SAMEA2623741_METAG_DLKGCKBM	TARA_SAMEA2623741_METAG-scaffold_50	TARA_SAMEA2623741_METAG-scaffold_50-biosynth_1	45520	FALSE	NRPS	1	single	1	NRPS	36	TARA_SAMEA2623741_METAG-scaffold_50-gene_120;TARA_SAMEA2623741_METAG-scaffold_50-gene_121;TARA_SAMEA2623741_METAG-scaffold_50-gene_122;TARA_SAMEA2623741_METAG-scaffold_50-gene_123;TARA_SAMEA2623741_METAG-scaffold_50-gene_124;TARA_SAMEA2623741_METAG-scaffold_50-gene_125;TARA_SAMEA2623741_METAG-scaffold_50-gene_126;TARA_SAMEA2623741_METAG-scaffold_50-gene_127;TARA_SAMEA2623741_METAG-scaffold_50-gen…	TARA_SAMEA2623741_METAG-scaffold_50-gene_136	TARA_SAMEA2623741_METAG-scaffold_50-gene_148		TARA_SAMEA2623741_METAG-scaffold_50-gene_137
TARA_SAMEA2623741_METAG_DLKGCKBM	TARA_SAMEA2623741_METAG-scaffold_53	TARA_SAMEA2623741_METAG-scaffold_53-biosynth_1	21995	FALSE	terpene	1	single	1	terpene	11	TARA_SAMEA2623741_METAG-scaffold_53-gene_201;TARA_SAMEA2623741_METAG-scaffold_53-gene_202;TARA_SAMEA2623741_METAG-scaffold_53-gene_203;TARA_SAMEA2623741_METAG-scaffold_53-gene_204;TARA_SAMEA2623741_METAG-scaffold_53-gene_205;TARA_SAMEA2623741_METAG-scaffold_53-gene_206;TARA_SAMEA2623741_METAG-scaffold_53-gene_207;TARA_SAMEA2623741_METAG-scaffold_53-gene_208;TARA_SAMEA2623741_METAG-scaffold_53-gen…	TARA_SAMEA2623741_METAG-scaffold_53-gene_206	TARA_SAMEA2623741_METAG-scaffold_53-gene_203;TARA_SAMEA2623741_METAG-scaffold_53-gene_204;TARA_SAMEA2623741_METAG-scaffold_53-gene_205;TARA_SAMEA2623741_METAG-scaffold_53-gene_207;TARA_SAMEA2623741_METAG-scaffold_53-gene_208
TARA_SAMEA2623741_METAG_DLKGCKBM	TARA_SAMEA2623741_METAG-scaffold_53	TARA_SAMEA2623741_METAG-scaffold_53-biosynth_2	35925	FALSE	proteusin;bacteriocin;lanthipeptide	1	interleaved	3	proteusin;bacteriocin;lanthipeptide	22	TARA_SAMEA2623741_METAG-scaffold_53-gene_238;TARA_SAMEA2623741_METAG-scaffold_53-gene_239;TARA_SAMEA2623741_METAG-scaffold_53-gene_240;TARA_SAMEA2623741_METAG-scaffold_53-gene_241;TARA_SAMEA2623741_METAG-scaffold_53-gene_242;TARA_SAMEA2623741_METAG-scaffold_53-gene_243;TARA_SAMEA2623741_METAG-scaffold_53-gene_244;TARA_SAMEA2623741_METAG-scaffold_53-gene_245;TARA_SAMEA2623741_METAG-scaffold_53-gen…	TARA_SAMEA2623741_METAG-scaffold_53-gene_240;TARA_SAMEA2623741_METAG-scaffold_53-gene_241;TARA_SAMEA2623741_METAG-scaffold_53-gene_242;TARA_SAMEA2623741_METAG-scaffold_53-gene_249;TARA_SAMEA2623741_METAG-scaffold_53-gene_250;TARA_SAMEA2623741_METAG-scaffold_53-gene_252;TARA_SAMEA2623741_METAG-scaffold_53-gene_253;TARA_SAMEA2623741_METAG-scaffold_53-gene_254			TARA_SAMEA2623741_METAG-scaffold_53-gene_255;TARA_SAMEA2623741_METAG-scaffold_53-gene_256;TARA_SAMEA2623741_METAG-scaffold_53-gene_258;TARA_SAMEA2623741_METAG-scaffold_53-gene_259
TARA_SAMEA2623741_METAG_DLKGCKBM	TARA_SAMEA2623741_METAG-scaffold_63	TARA_SAMEA2623741_METAG-scaffold_63-biosynth_1	71735	FALSE	NRPS-like;T1PKS	4	neighbouring;single;single;chemical_hybrid	4	NRPS-like;NRPS-like;T1PKS;NRPS-like	61	TARA_SAMEA2623741_METAG-scaffold_63-gene_51;TARA_SAMEA2623741_METAG-scaffold_63-gene_52;TARA_SAMEA2623741_METAG-scaffold_63-gene_53;TARA_SAMEA2623741_METAG-scaffold_63-gene_54;TARA_SAMEA2623741_METAG-scaffold_63-gene_55;TARA_SAMEA2623741_METAG-scaffold_63-gene_56;TARA_SAMEA2623741_METAG-scaffold_63-gene_57;TARA_SAMEA2623741_METAG-scaffold_63-gene_58;TARA_SAMEA2623741_METAG-scaffold_63-gene_59;TAR…	TARA_SAMEA2623741_METAG-scaffold_63-gene_71;TARA_SAMEA2623741_METAG-scaffold_63-gene_75;TARA_SAMEA2623741_METAG-scaffold_63-gene_92	TARA_SAMEA2623741_METAG-scaffold_63-gene_59;TARA_SAMEA2623741_METAG-scaffold_63-gene_72;TARA_SAMEA2623741_METAG-scaffold_63-gene_99		TARA_SAMEA2623741_METAG-scaffold_63-gene_98
TARA_SAMEA2623741_METAG_DLKGCKBM	TARA_SAMEA2623741_METAG-scaffold_63	TARA_SAMEA2623741_METAG-scaffold_63-biosynth_2	10390	FALSE	ectoine	1	single	1	ectoine	9	TARA_SAMEA2623741_METAG-scaffold_63-gene_119;TARA_SAMEA2623741_METAG-scaffold_63-gene_120;TARA_SAMEA2623741_METAG-scaffold_63-gene_121;TARA_SAMEA2623741_METAG-scaffold_63-gene_122;TARA_SAMEA2623741_METAG-scaffold_63-gene_123;TARA_SAMEA2623741_METAG-scaffold_63-gene_124;TARA_SAMEA2623741_METAG-scaffold_63-gene_125;TARA_SAMEA2623741_METAG-scaffold_63-gene_126;TARA_SAMEA2623741_METAG-scaffold_63-gen…	TARA_SAMEA2623741_METAG-scaffold_63-gene_124
TARA_SAMEA2623741_METAG_DLKGCKBM	TARA_SAMEA2623741_METAG-scaffold_69	TARA_SAMEA2623741_METAG-scaffold_69-biosynth_1	42763	FALSE	NRPS-like	1	single	1	NRPS-like	37	TARA_SAMEA2623741_METAG-scaffold_69-gene_105;TARA_SAMEA2623741_METAG-scaffold_69-gene_106;TARA_SAMEA2623741_METAG-scaffold_69-gene_107;TARA_SAMEA2623741_METAG-scaffold_69-gene_108;TARA_SAMEA2623741_METAG-scaffold_69-gene_109;TARA_SAMEA2623741_METAG-scaffold_69-gene_110;TARA_SAMEA2623741_METAG-scaffold_69-gene_111;TARA_SAMEA2623741_METAG-scaffold_69-gene_112;TARA_SAMEA2623741_METAG-scaffold_69-gen…	TARA_SAMEA2623741_METAG-scaffold_69-gene_126	TARA_SAMEA2623741_METAG-scaffold_69-gene_136;TARA_SAMEA2623741_METAG-scaffold_69-gene_137
TARA_SAMEA2623741_METAG_DLKGCKBM	TARA_SAMEA2623741_METAG-scaffold_69	TARA_SAMEA2623741_METAG-scaffold_69-biosynth_2	46108	FALSE	T1PKS	1	single	1	T1PKS	37	TARA_SAMEA2623741_METAG-scaffold_69-gene_183;TARA_SAMEA2623741_METAG-scaffold_69-gene_184;TARA_SAMEA2623741_METAG-scaffold_69-gene_185;TARA_SAMEA2623741_METAG-scaffold_69-gene_186;TARA_SAMEA2623741_METAG-scaffold_69-gene_187;TARA_SAMEA2623741_METAG-scaffold_69-gene_188;TARA_SAMEA2623741_METAG-scaffold_69-gene_189;TARA_SAMEA2623741_METAG-scaffold_69-gene_190;TARA_SAMEA2623741_METAG-scaffold_69-gen…	TARA_SAMEA2623741_METAG-scaffold_69-gene_196	TARA_SAMEA2623741_METAG-scaffold_69-gene_186;TARA_SAMEA2623741_METAG-scaffold_69-gene_194		TARA_SAMEA2623741_METAG-scaffold_69-gene_193
TARA_SAMEA2623741_METAG_DLKGCKBM	TARA_SAMEA2623741_METAG-scaffold_77	TARA_SAMEA2623741_METAG-scaffold_77-biosynth_1	13323	FALSE	siderophore	1	single	1	siderophore	14	TARA_SAMEA2623741_METAG-scaffold_77-gene_21;TARA_SAMEA2623741_METAG-scaffold_77-gene_22;TARA_SAMEA2623741_METAG-scaffold_77-gene_23;TARA_SAMEA2623741_METAG-scaffold_77-gene_24;TARA_SAMEA2623741_METAG-scaffold_77-gene_25;TARA_SAMEA2623741_METAG-scaffold_77-gene_26;TARA_SAMEA2623741_METAG-scaffold_77-gene_27;TARA_SAMEA2623741_METAG-scaffold_77-gene_28;TARA_SAMEA2623741_METAG-scaffold_77-gene_29;TAR…	TARA_SAMEA2623741_METAG-scaffold_77-gene_27;TARA_SAMEA2623741_METAG-scaffold_77-gene_28
TARA_SAMEA2623741_METAG_DLKGCKBM	TARA_SAMEA2623741_METAG-scaffold_77	TARA_SAMEA2623741_METAG-scaffold_77-biosynth_2	21377	FALSE	proteusin;bacteriocin	1	interleaved	2	proteusin;bacteriocin	16	TARA_SAMEA2623741_METAG-scaffold_77-gene_198;TARA_SAMEA2623741_METAG-scaffold_77-gene_199;TARA_SAMEA2623741_METAG-scaffold_77-gene_200;TARA_SAMEA2623741_METAG-scaffold_77-gene_201;TARA_SAMEA2623741_METAG-scaffold_77-gene_202;TARA_SAMEA2623741_METAG-scaffold_77-gene_203;TARA_SAMEA2623741_METAG-scaffold_77-gene_204;TARA_SAMEA2623741_METAG-scaffold_77-gene_205;TARA_SAMEA2623741_METAG-scaffold_77-gen…	TARA_SAMEA2623741_METAG-scaffold_77-gene_204;TARA_SAMEA2623741_METAG-scaffold_77-gene_205;TARA_SAMEA2623741_METAG-scaffold_77-gene_208	TARA_SAMEA2623741_METAG-scaffold_77-gene_200;TARA_SAMEA2623741_METAG-scaffold_77-gene_201
TARA_SAMEA2623741_METAG_DLKGCKBM	TARA_SAMEA2623741_METAG-scaffold_110	TARA_SAMEA2623741_METAG-scaffold_110-biosynth_1	22007	FALSE	terpene	1	single	1	terpene	17	TARA_SAMEA2623741_METAG-scaffold_110-gene_85;TARA_SAMEA2623741_METAG-scaffold_110-gene_86;TARA_SAMEA2623741_METAG-scaffold_110-gene_87;TARA_SAMEA2623741_METAG-scaffold_110-gene_88;TARA_SAMEA2623741_METAG-scaffold_110-gene_89;TARA_SAMEA2623741_METAG-scaffold_110-gene_90;TARA_SAMEA2623741_METAG-scaffold_110-gene_91;TARA_SAMEA2623741_METAG-scaffold_110-gene_92;TARA_SAMEA2623741_METAG-scaffold_110-ge…	TARA_SAMEA2623741_METAG-scaffold_110-gene_96			TARA_SAMEA2623741_METAG-scaffold_110-gene_91
TARA_SAMEA2623741_METAG_DLKGCKBM	TARA_SAMEA2623741_METAG-scaffold_114	TARA_SAMEA2623741_METAG-scaffold_114-biosynth_1	43507	FALSE	NRPS-like;betalactone	1	chemical_hybrid	2	NRPS-like;betalactone	38	TARA_SAMEA2623741_METAG-scaffold_114-gene_73;TARA_SAMEA2623741_METAG-scaffold_114-gene_74;TARA_SAMEA2623741_METAG-scaffold_114-gene_75;TARA_SAMEA2623741_METAG-scaffold_114-gene_76;TARA_SAMEA2623741_METAG-scaffold_114-gene_77;TARA_SAMEA2623741_METAG-scaffold_114-gene_78;TARA_SAMEA2623741_METAG-scaffold_114-gene_79;TARA_SAMEA2623741_METAG-scaffold_114-gene_80;TARA_SAMEA2623741_METAG-scaffold_114-ge…	TARA_SAMEA2623741_METAG-scaffold_114-gene_90;TARA_SAMEA2623741_METAG-scaffold_114-gene_96
TARA_SAMEA2623741_METAG_DLKGCKBM	TARA_SAMEA2623741_METAG-scaffold_125	TARA_SAMEA2623741_METAG-scaffold_125-biosynth_1	24195	TRUE	NRPS-like	1	single	1	NRPS-like	19	TARA_SAMEA2623741_METAG-scaffold_125-gene_1;TARA_SAMEA2623741_METAG-scaffold_125-gene_2;TARA_SAMEA2623741_METAG-scaffold_125-gene_3;TARA_SAMEA2623741_METAG-scaffold_125-gene_4;TARA_SAMEA2623741_METAG-scaffold_125-gene_5;TARA_SAMEA2623741_METAG-scaffold_125-gene_6;TARA_SAMEA2623741_METAG-scaffold_125-gene_7;TARA_SAMEA2623741_METAG-scaffold_125-gene_8;TARA_SAMEA2623741_METAG-scaffold_125-gene_9;TAR…	TARA_SAMEA2623741_METAG-scaffold_125-gene_3
TARA_SAMEA2623741_METAG_DLKGCKBM	TARA_SAMEA2623741_METAG-scaffold_165	TARA_SAMEA2623741_METAG-scaffold_165-biosynth_1	21023	FALSE	terpene	1	single	1	terpene	19	TARA_SAMEA2623741_METAG-scaffold_165-gene_8;TARA_SAMEA2623741_METAG-scaffold_165-gene_9;TARA_SAMEA2623741_METAG-scaffold_165-gene_10;TARA_SAMEA2623741_METAG-scaffold_165-gene_11;TARA_SAMEA2623741_METAG-scaffold_165-gene_12;TARA_SAMEA2623741_METAG-scaffold_165-gene_13;TARA_SAMEA2623741_METAG-scaffold_165-gene_14;TARA_SAMEA2623741_METAG-scaffold_165-gene_16;TARA_SAMEA2623741_METAG-scaffold_165-gene…	TARA_SAMEA2623741_METAG-scaffold_165-gene_17		TARA_SAMEA2623741_METAG-scaffold_165-gene_18	TARA_SAMEA2623741_METAG-scaffold_165-gene_9
TARA_SAMEA2623741_METAG_DLKGCKBM	TARA_SAMEA2623741_METAG-scaffold_184	TARA_SAMEA2623741_METAG-scaffold_184-biosynth_1	22665	TRUE	T3PKS	1	single	1	T3PKS	23	TARA_SAMEA2623741_METAG-scaffold_184-gene_1;TARA_SAMEA2623741_METAG-scaffold_184-gene_2;TARA_SAMEA2623741_METAG-scaffold_184-gene_3;TARA_SAMEA2623741_METAG-scaffold_184-gene_4;TARA_SAMEA2623741_METAG-scaffold_184-gene_5;TARA_SAMEA2623741_METAG-scaffold_184-gene_6;TARA_SAMEA2623741_METAG-scaffold_184-gene_7;TARA_SAMEA2623741_METAG-scaffold_184-gene_8;TARA_SAMEA2623741_METAG-scaffold_184-gene_9;TAR…	TARA_SAMEA2623741_METAG-scaffold_184-gene_3	TARA_SAMEA2623741_METAG-scaffold_184-gene_17;TARA_SAMEA2623741_METAG-scaffold_184-gene_18;TARA_SAMEA2623741_METAG-scaffold_184-gene_21
TARA_SAMEA2623741_METAG_DLKGCKBM	TARA_SAMEA2623741_METAG-scaffold_262	TARA_SAMEA2623741_METAG-scaffold_262-biosynth_1	41623	FALSE	phosphonate	1	single	1	phosphonate	39	TARA_SAMEA2623741_METAG-scaffold_262-gene_17;TARA_SAMEA2623741_METAG-scaffold_262-gene_18;TARA_SAMEA2623741_METAG-scaffold_262-gene_19;TARA_SAMEA2623741_METAG-scaffold_262-gene_20;TARA_SAMEA2623741_METAG-scaffold_262-gene_21;TARA_SAMEA2623741_METAG-scaffold_262-gene_22;TARA_SAMEA2623741_METAG-scaffold_262-gene_23;TARA_SAMEA2623741_METAG-scaffold_262-gene_24;TARA_SAMEA2623741_METAG-scaffold_262-ge…	TARA_SAMEA2623741_METAG-scaffold_262-gene_38			TARA_SAMEA2623741_METAG-scaffold_262-gene_26;TARA_SAMEA2623741_METAG-scaffold_262-gene_55
TARA_SAMEA2623741_METAG_DLKGCKBM	TARA_SAMEA2623741_METAG-scaffold_321	TARA_SAMEA2623741_METAG-scaffold_321-biosynth_1	26189	FALSE	proteusin;bacteriocin	1	interleaved	2	proteusin;bacteriocin	20	TARA_SAMEA2623741_METAG-scaffold_321-gene_67;TARA_SAMEA2623741_METAG-scaffold_321-gene_68;TARA_SAMEA2623741_METAG-scaffold_321-gene_69;TARA_SAMEA2623741_METAG-scaffold_321-gene_70;TARA_SAMEA2623741_METAG-scaffold_321-gene_71;TARA_SAMEA2623741_METAG-scaffold_321-gene_72;TARA_SAMEA2623741_METAG-scaffold_321-gene_73;TARA_SAMEA2623741_METAG-scaffold_321-gene_74;TARA_SAMEA2623741_METAG-scaffold_321-ge…	TARA_SAMEA2623741_METAG-scaffold_321-gene_70;TARA_SAMEA2623741_METAG-scaffold_321-gene_72;TARA_SAMEA2623741_METAG-scaffold_321-gene_73;TARA_SAMEA2623741_METAG-scaffold_321-gene_78;TARA_SAMEA2623741_METAG-scaffold_321-gene_79
TARA_SAMEA2623741_METAG_DLKGCKBM	TARA_SAMEA2623741_METAG-scaffold_330	TARA_SAMEA2623741_METAG-scaffold_330-biosynth_1	10870	FALSE	bacteriocin	1	single	1	bacteriocin	12	TARA_SAMEA2623741_METAG-scaffold_330-gene_90;TARA_SAMEA2623741_METAG-scaffold_330-gene_91;TARA_SAMEA2623741_METAG-scaffold_330-gene_92;TARA_SAMEA2623741_METAG-scaffold_330-gene_93;TARA_SAMEA2623741_METAG-scaffold_330-gene_94;TARA_SAMEA2623741_METAG-scaffold_330-gene_95;TARA_SAMEA2623741_METAG-scaffold_330-gene_96;TARA_SAMEA2623741_METAG-scaffold_330-gene_97;TARA_SAMEA2623741_METAG-scaffold_330-ge…	TARA_SAMEA2623741_METAG-scaffold_330-gene_96
TARA_SAMEA2623741_METAG_DLKGCKBM	TARA_SAMEA2623741_METAG-scaffold_456	TARA_SAMEA2623741_METAG-scaffold_456-biosynth_1	55333	TRUE	terpene;hglE-KS;T1PKS	3	neighbouring;single;chemical_hybrid	3	terpene;hglE-KS;T1PKS	42	TARA_SAMEA2623741_METAG-scaffold_456-gene_28;TARA_SAMEA2623741_METAG-scaffold_456-gene_29;TARA_SAMEA2623741_METAG-scaffold_456-gene_30;TARA_SAMEA2623741_METAG-scaffold_456-gene_32;TARA_SAMEA2623741_METAG-scaffold_456-gene_33;TARA_SAMEA2623741_METAG-scaffold_456-gene_34;TARA_SAMEA2623741_METAG-scaffold_456-gene_35;TARA_SAMEA2623741_METAG-scaffold_456-gene_36;TARA_SAMEA2623741_METAG-scaffold_456-ge…	TARA_SAMEA2623741_METAG-scaffold_456-gene_40;TARA_SAMEA2623741_METAG-scaffold_456-gene_66;TARA_SAMEA2623741_METAG-scaffold_456-gene_67	TARA_SAMEA2623741_METAG-scaffold_456-gene_39
TARA_SAMEA2623741_METAG_DLKGCKBM	TARA_SAMEA2623741_METAG-scaffold_522	TARA_SAMEA2623741_METAG-scaffold_522-biosynth_1	17448	TRUE	microviridin	1	single	1	microviridin	16	TARA_SAMEA2623741_METAG-scaffold_522-gene_54;TARA_SAMEA2623741_METAG-scaffold_522-gene_55;TARA_SAMEA2623741_METAG-scaffold_522-gene_56;TARA_SAMEA2623741_METAG-scaffold_522-gene_57;TARA_SAMEA2623741_METAG-scaffold_522-gene_58;TARA_SAMEA2623741_METAG-scaffold_522-gene_59;TARA_SAMEA2623741_METAG-scaffold_522-gene_60;TARA_SAMEA2623741_METAG-scaffold_522-gene_61;TARA_SAMEA2623741_METAG-scaffold_522-ge…	TARA_SAMEA2623741_METAG-scaffold_522-gene_63
TARA_SAMEA2623741_METAG_DLKGCKBM	TARA_SAMEA2623741_METAG-scaffold_529	TARA_SAMEA2623741_METAG-scaffold_529-biosynth_1	42529	FALSE	NRPS-like	1	single	1	NRPS-like	39	TARA_SAMEA2623741_METAG-scaffold_529-gene_21;TARA_SAMEA2623741_METAG-scaffold_529-gene_22;TARA_SAMEA2623741_METAG-scaffold_529-gene_23;TARA_SAMEA2623741_METAG-scaffold_529-gene_24;TARA_SAMEA2623741_METAG-scaffold_529-gene_25;TARA_SAMEA2623741_METAG-scaffold_529-gene_26;TARA_SAMEA2623741_METAG-scaffold_529-gene_27;TARA_SAMEA2623741_METAG-scaffold_529-gene_28;TARA_SAMEA2623741_METAG-scaffold_529-ge…	TARA_SAMEA2623741_METAG-scaffold_529-gene_38
TARA_SAMEA2623741_METAG_DLKGCKBM	TARA_SAMEA2623741_METAG-scaffold_610	TARA_SAMEA2623741_METAG-scaffold_610-biosynth_1	15726	TRUE	microviridin	1	single	1	microviridin	17	TARA_SAMEA2623741_METAG-scaffold_610-gene_52;TARA_SAMEA2623741_METAG-scaffold_610-gene_53;TARA_SAMEA2623741_METAG-scaffold_610-gene_54;TARA_SAMEA2623741_METAG-scaffold_610-gene_55;TARA_SAMEA2623741_METAG-scaffold_610-gene_56;TARA_SAMEA2623741_METAG-scaffold_610-gene_57;TARA_SAMEA2623741_METAG-scaffold_610-gene_58;TARA_SAMEA2623741_METAG-scaffold_610-gene_59;TARA_SAMEA2623741_METAG-scaffold_610-ge…	TARA_SAMEA2623741_METAG-scaffold_610-gene_62
TARA_SAMEA2623601_METAG_LGBFILLL	TARA_SAMEA2623601_METAG-scaffold_12	TARA_SAMEA2623601_METAG-scaffold_12-biosynth_1	72358	FALSE	terpene;T1PKS;hglE-KS	4	neighbouring;single;single;single	3	terpene;T1PKS;hglE-KS	49	TARA_SAMEA2623601_METAG-scaffold_12-gene_78;TARA_SAMEA2623601_METAG-scaffold_12-gene_79;TARA_SAMEA2623601_METAG-scaffold_12-gene_81;TARA_SAMEA2623601_METAG-scaffold_12-gene_82;TARA_SAMEA2623601_METAG-scaffold_12-gene_83;TARA_SAMEA2623601_METAG-scaffold_12-gene_84;TARA_SAMEA2623601_METAG-scaffold_12-gene_85;TARA_SAMEA2623601_METAG-scaffold_12-gene_86;TARA_SAMEA2623601_METAG-scaffold_12-gene_87;TAR…	TARA_SAMEA2623601_METAG-scaffold_12-gene_89;TARA_SAMEA2623601_METAG-scaffold_12-gene_114;TARA_SAMEA2623601_METAG-scaffold_12-gene_115	TARA_SAMEA2623601_METAG-scaffold_12-gene_88
TARA_SAMEA2623601_METAG_LGBFILLL	TARA_SAMEA2623601_METAG-scaffold_16	TARA_SAMEA2623601_METAG-scaffold_16-biosynth_1	22019	FALSE	terpene	1	single	1	terpene	18	TARA_SAMEA2623601_METAG-scaffold_16-gene_205;TARA_SAMEA2623601_METAG-scaffold_16-gene_206;TARA_SAMEA2623601_METAG-scaffold_16-gene_207;TARA_SAMEA2623601_METAG-scaffold_16-gene_208;TARA_SAMEA2623601_METAG-scaffold_16-gene_209;TARA_SAMEA2623601_METAG-scaffold_16-gene_210;TARA_SAMEA2623601_METAG-scaffold_16-gene_211;TARA_SAMEA2623601_METAG-scaffold_16-gene_212;TARA_SAMEA2623601_METAG-scaffold_16-gen…	TARA_SAMEA2623601_METAG-scaffold_16-gene_216	TARA_SAMEA2623601_METAG-scaffold_16-gene_205		TARA_SAMEA2623601_METAG-scaffold_16-gene_212
TARA_SAMEA2623601_METAG_LGBFILLL	TARA_SAMEA2623601_METAG-scaffold_25	TARA_SAMEA2623601_METAG-scaffold_25-biosynth_1	10399	FALSE	ectoine	1	single	1	ectoine	9	TARA_SAMEA2623601_METAG-scaffold_25-gene_305;TARA_SAMEA2623601_METAG-scaffold_25-gene_306;TARA_SAMEA2623601_METAG-scaffold_25-gene_307;TARA_SAMEA2623601_METAG-scaffold_25-gene_308;TARA_SAMEA2623601_METAG-scaffold_25-gene_309;TARA_SAMEA2623601_METAG-scaffold_25-gene_310;TARA_SAMEA2623601_METAG-scaffold_25-gene_311;TARA_SAMEA2623601_METAG-scaffold_25-gene_312;TARA_SAMEA2623601_METAG-scaffold_25-gen…	TARA_SAMEA2623601_METAG-scaffold_25-gene_308	TARA_SAMEA2623601_METAG-scaffold_25-gene_305
TARA_SAMEA2623601_METAG_LGBFILLL	TARA_SAMEA2623601_METAG-scaffold_33	TARA_SAMEA2623601_METAG-scaffold_33-biosynth_1	20984	FALSE	terpene	1	single	1	terpene	19	TARA_SAMEA2623601_METAG-scaffold_33-gene_22;TARA_SAMEA2623601_METAG-scaffold_33-gene_23;TARA_SAMEA2623601_METAG-scaffold_33-gene_24;TARA_SAMEA2623601_METAG-scaffold_33-gene_25;TARA_SAMEA2623601_METAG-scaffold_33-gene_26;TARA_SAMEA2623601_METAG-scaffold_33-gene_27;TARA_SAMEA2623601_METAG-scaffold_33-gene_28;TARA_SAMEA2623601_METAG-scaffold_33-gene_29;TARA_SAMEA2623601_METAG-scaffold_33-gene_30;TAR…	TARA_SAMEA2623601_METAG-scaffold_33-gene_32		TARA_SAMEA2623601_METAG-scaffold_33-gene_31	TARA_SAMEA2623601_METAG-scaffold_33-gene_40
TARA_SAMEA2623601_METAG_LGBFILLL	TARA_SAMEA2623601_METAG-scaffold_52	TARA_SAMEA2623601_METAG-scaffold_52-biosynth_1	35015	TRUE	T1PKS	1	single	1	T1PKS	20	TARA_SAMEA2623601_METAG-scaffold_52-gene_166;TARA_SAMEA2623601_METAG-scaffold_52-gene_167;TARA_SAMEA2623601_METAG-scaffold_52-gene_168;TARA_SAMEA2623601_METAG-scaffold_52-gene_169;TARA_SAMEA2623601_METAG-scaffold_52-gene_170;TARA_SAMEA2623601_METAG-scaffold_52-gene_171;TARA_SAMEA2623601_METAG-scaffold_52-gene_172;TARA_SAMEA2623601_METAG-scaffold_52-gene_173;TARA_SAMEA2623601_METAG-scaffold_52-gen…	TARA_SAMEA2623601_METAG-scaffold_52-gene_179	TARA_SAMEA2623601_METAG-scaffold_52-gene_166
TARA_SAMEA2623601_METAG_LGBFILLL	TARA_SAMEA2623601_METAG-scaffold_59	TARA_SAMEA2623601_METAG-scaffold_59-biosynth_1	37884	TRUE	other	1	single	1	other	31	TARA_SAMEA2623601_METAG-scaffold_59-gene_165;TARA_SAMEA2623601_METAG-scaffold_59-gene_166;TARA_SAMEA2623601_METAG-scaffold_59-gene_167;TARA_SAMEA2623601_METAG-scaffold_59-gene_168;TARA_SAMEA2623601_METAG-scaffold_59-gene_169;TARA_SAMEA2623601_METAG-scaffold_59-gene_170;TARA_SAMEA2623601_METAG-scaffold_59-gene_171;TARA_SAMEA2623601_METAG-scaffold_59-gene_172;TARA_SAMEA2623601_METAG-scaffold_59-gen…	TARA_SAMEA2623601_METAG-scaffold_59-gene_182	TARA_SAMEA2623601_METAG-scaffold_59-gene_181
TARA_SAMEA2623601_METAG_LGBFILLL	TARA_SAMEA2623601_METAG-scaffold_80	TARA_SAMEA2623601_METAG-scaffold_80-biosynth_1	42763	FALSE	NRPS-like	1	single	1	NRPS-like	39	TARA_SAMEA2623601_METAG-scaffold_80-gene_46;TARA_SAMEA2623601_METAG-scaffold_80-gene_47;TARA_SAMEA2623601_METAG-scaffold_80-gene_48;TARA_SAMEA2623601_METAG-scaffold_80-gene_49;TARA_SAMEA2623601_METAG-scaffold_80-gene_50;TARA_SAMEA2623601_METAG-scaffold_80-gene_51;TARA_SAMEA2623601_METAG-scaffold_80-gene_52;TARA_SAMEA2623601_METAG-scaffold_80-gene_53;TARA_SAMEA2623601_METAG-scaffold_80-gene_54;TAR…	TARA_SAMEA2623601_METAG-scaffold_80-gene_67	TARA_SAMEA2623601_METAG-scaffold_80-gene_72;TARA_SAMEA2623601_METAG-scaffold_80-gene_74
TARA_SAMEA2623601_METAG_LGBFILLL	TARA_SAMEA2623601_METAG-scaffold_105	TARA_SAMEA2623601_METAG-scaffold_105-biosynth_1	42955	FALSE	NRPS-like	1	single	1	NRPS-like	39	TARA_SAMEA2623601_METAG-scaffold_105-gene_84;TARA_SAMEA2623601_METAG-scaffold_105-gene_85;TARA_SAMEA2623601_METAG-scaffold_105-gene_86;TARA_SAMEA2623601_METAG-scaffold_105-gene_87;TARA_SAMEA2623601_METAG-scaffold_105-gene_88;TARA_SAMEA2623601_METAG-scaffold_105-gene_89;TARA_SAMEA2623601_METAG-scaffold_105-gene_90;TARA_SAMEA2623601_METAG-scaffold_105-gene_91;TARA_SAMEA2623601_METAG-scaffold_105-ge…	TARA_SAMEA2623601_METAG-scaffold_105-gene_100	TARA_SAMEA2623601_METAG-scaffold_105-gene_98;TARA_SAMEA2623601_METAG-scaffold_105-gene_102
TARA_SAMEA2623601_METAG_LGBFILLL	TARA_SAMEA2623601_METAG-scaffold_135	TARA_SAMEA2623601_METAG-scaffold_135-biosynth_1	10867	FALSE	bacteriocin	1	single	1	bacteriocin	13	TARA_SAMEA2623601_METAG-scaffold_135-gene_13;TARA_SAMEA2623601_METAG-scaffold_135-gene_14;TARA_SAMEA2623601_METAG-scaffold_135-gene_15;TARA_SAMEA2623601_METAG-scaffold_135-gene_16;TARA_SAMEA2623601_METAG-scaffold_135-gene_17;TARA_SAMEA2623601_METAG-scaffold_135-gene_18;TARA_SAMEA2623601_METAG-scaffold_135-gene_19;TARA_SAMEA2623601_METAG-scaffold_135-gene_20;TARA_SAMEA2623601_METAG-scaffold_135-ge…	TARA_SAMEA2623601_METAG-scaffold_135-gene_20
TARA_SAMEA2623601_METAG_LGBFILLL	TARA_SAMEA2623601_METAG-scaffold_173	TARA_SAMEA2623601_METAG-scaffold_173-biosynth_1	37343	TRUE	T3PKS	1	single	1	T3PKS	38	TARA_SAMEA2623601_METAG-scaffold_173-gene_57;TARA_SAMEA2623601_METAG-scaffold_173-gene_58;TARA_SAMEA2623601_METAG-scaffold_173-gene_59;TARA_SAMEA2623601_METAG-scaffold_173-gene_60;TARA_SAMEA2623601_METAG-scaffold_173-gene_61;TARA_SAMEA2623601_METAG-scaffold_173-gene_62;TARA_SAMEA2623601_METAG-scaffold_173-gene_63;TARA_SAMEA2623601_METAG-scaffold_173-gene_64;TARA_SAMEA2623601_METAG-scaffold_173-ge…	TARA_SAMEA2623601_METAG-scaffold_173-gene_76	TARA_SAMEA2623601_METAG-scaffold_173-gene_60;TARA_SAMEA2623601_METAG-scaffold_173-gene_61;TARA_SAMEA2623601_METAG-scaffold_173-gene_62		TARA_SAMEA2623601_METAG-scaffold_173-gene_78
TARA_SAMEA2623601_METAG_LGBFILLL	TARA_SAMEA2623601_METAG-scaffold_198	TARA_SAMEA2623601_METAG-scaffold_198-biosynth_1	42361	FALSE	NRPS-like	1	single	1	NRPS-like	35	TARA_SAMEA2623601_METAG-scaffold_198-gene_19;TARA_SAMEA2623601_METAG-scaffold_198-gene_20;TARA_SAMEA2623601_METAG-scaffold_198-gene_21;TARA_SAMEA2623601_METAG-scaffold_198-gene_22;TARA_SAMEA2623601_METAG-scaffold_198-gene_23;TARA_SAMEA2623601_METAG-scaffold_198-gene_24;TARA_SAMEA2623601_METAG-scaffold_198-gene_25;TARA_SAMEA2623601_METAG-scaffold_198-gene_26;TARA_SAMEA2623601_METAG-scaffold_198-ge…	TARA_SAMEA2623601_METAG-scaffold_198-gene_35			TARA_SAMEA2623601_METAG-scaffold_198-gene_30;TARA_SAMEA2623601_METAG-scaffold_198-gene_31
TARA_SAMEA2623601_METAG_LGBFILLL	TARA_SAMEA2623601_METAG-scaffold_215	TARA_SAMEA2623601_METAG-scaffold_215-biosynth_1	12374	TRUE	microviridin	1	single	1	microviridin	15	TARA_SAMEA2623601_METAG-scaffold_215-gene_1;TARA_SAMEA2623601_METAG-scaffold_215-gene_2;TARA_SAMEA2623601_METAG-scaffold_215-gene_3;TARA_SAMEA2623601_METAG-scaffold_215-gene_4;TARA_SAMEA2623601_METAG-scaffold_215-gene_5;TARA_SAMEA2623601_METAG-scaffold_215-gene_6;TARA_SAMEA2623601_METAG-scaffold_215-gene_7;TARA_SAMEA2623601_METAG-scaffold_215-gene_8;TARA_SAMEA2623601_METAG-scaffold_215-gene_9;TAR…	TARA_SAMEA2623601_METAG-scaffold_215-gene_3
TARA_SAMEA2623601_METAG_LGBFILLL	TARA_SAMEA2623601_METAG-scaffold_274	TARA_SAMEA2623601_METAG-scaffold_274-biosynth_1	10864	FALSE	bacteriocin	1	single	1	bacteriocin	14	TARA_SAMEA2623601_METAG-scaffold_274-gene_9;TARA_SAMEA2623601_METAG-scaffold_274-gene_10;TARA_SAMEA2623601_METAG-scaffold_274-gene_11;TARA_SAMEA2623601_METAG-scaffold_274-gene_12;TARA_SAMEA2623601_METAG-scaffold_274-gene_13;TARA_SAMEA2623601_METAG-scaffold_274-gene_14;TARA_SAMEA2623601_METAG-scaffold_274-gene_15;TARA_SAMEA2623601_METAG-scaffold_274-gene_16;TARA_SAMEA2623601_METAG-scaffold_274-gen…	TARA_SAMEA2623601_METAG-scaffold_274-gene_16	TARA_SAMEA2623601_METAG-scaffold_274-gene_12		TARA_SAMEA2623601_METAG-scaffold_274-gene_10
TARA_SAMEA2623601_METAG_LGBFILLL	TARA_SAMEA2623601_METAG-scaffold_297	TARA_SAMEA2623601_METAG-scaffold_297-biosynth_1	12590	TRUE	siderophore	1	single	1	siderophore	12	TARA_SAMEA2623601_METAG-scaffold_297-gene_52;TARA_SAMEA2623601_METAG-scaffold_297-gene_53;TARA_SAMEA2623601_METAG-scaffold_297-gene_54;TARA_SAMEA2623601_METAG-scaffold_297-gene_55;TARA_SAMEA2623601_METAG-scaffold_297-gene_56;TARA_SAMEA2623601_METAG-scaffold_297-gene_57;TARA_SAMEA2623601_METAG-scaffold_297-gene_58;TARA_SAMEA2623601_METAG-scaffold_297-gene_59;TARA_SAMEA2623601_METAG-scaffold_297-ge…	TARA_SAMEA2623601_METAG-scaffold_297-gene_57;TARA_SAMEA2623601_METAG-scaffold_297-gene_58
TARA_SAMEA2623601_METAG_LGBFILLL	TARA_SAMEA2623601_METAG-scaffold_323	TARA_SAMEA2623601_METAG-scaffold_323-biosynth_1	31534	TRUE	T1PKS	1	single	1	T1PKS	24	TARA_SAMEA2623601_METAG-scaffold_323-gene_1;TARA_SAMEA2623601_METAG-scaffold_323-gene_2;TARA_SAMEA2623601_METAG-scaffold_323-gene_3;TARA_SAMEA2623601_METAG-scaffold_323-gene_4;TARA_SAMEA2623601_METAG-scaffold_323-gene_5;TARA_SAMEA2623601_METAG-scaffold_323-gene_6;TARA_SAMEA2623601_METAG-scaffold_323-gene_7;TARA_SAMEA2623601_METAG-scaffold_323-gene_8;TARA_SAMEA2623601_METAG-scaffold_323-gene_9;TAR…	TARA_SAMEA2623601_METAG-scaffold_323-gene_6
TARA_SAMEA2623601_METAG_LGBFILLL	TARA_SAMEA2623601_METAG-scaffold_2161	TARA_SAMEA2623601_METAG-scaffold_2161-biosynth_1	12140	TRUE	lassopeptide	1	single	1	lassopeptide	14	TARA_SAMEA2623601_METAG-scaffold_2161-gene_3;TARA_SAMEA2623601_METAG-scaffold_2161-gene_4;TARA_SAMEA2623601_METAG-scaffold_2161-gene_5;TARA_SAMEA2623601_METAG-scaffold_2161-gene_6;TARA_SAMEA2623601_METAG-scaffold_2161-gene_7;TARA_SAMEA2623601_METAG-scaffold_2161-gene_8;TARA_SAMEA2623601_METAG-scaffold_2161-gene_9;TARA_SAMEA2623601_METAG-scaffold_2161-gene_10;TARA_SAMEA2623601_METAG-scaffold_2161-…	TARA_SAMEA2623601_METAG-scaffold_2161-gene_15;TARA_SAMEA2623601_METAG-scaffold_2161-gene_16			TARA_SAMEA2623601_METAG-scaffold_2161-gene_8;TARA_SAMEA2623601_METAG-scaffold_2161-gene_9
TARA_SAMEA2623601_METAG_PIAMPJPB	TARA_SAMEA2623601_METAG-scaffold_8	TARA_SAMEA2623601_METAG-scaffold_8-biosynth_1	46108	FALSE	T1PKS	1	single	1	T1PKS	37	TARA_SAMEA2623601_METAG-scaffold_8-gene_310;TARA_SAMEA2623601_METAG-scaffold_8-gene_311;TARA_SAMEA2623601_METAG-scaffold_8-gene_312;TARA_SAMEA2623601_METAG-scaffold_8-gene_313;TARA_SAMEA2623601_METAG-scaffold_8-gene_314;TARA_SAMEA2623601_METAG-scaffold_8-gene_315;TARA_SAMEA2623601_METAG-scaffold_8-gene_316;TARA_SAMEA2623601_METAG-scaffold_8-gene_317;TARA_SAMEA2623601_METAG-scaffold_8-gene_318;TAR…	TARA_SAMEA2623601_METAG-scaffold_8-gene_333	TARA_SAMEA2623601_METAG-scaffold_8-gene_335;TARA_SAMEA2623601_METAG-scaffold_8-gene_343		TARA_SAMEA2623601_METAG-scaffold_8-gene_336
TARA_SAMEA2623601_METAG_PIAMPJPB	TARA_SAMEA2623601_METAG-scaffold_8	TARA_SAMEA2623601_METAG-scaffold_8-biosynth_2	42763	FALSE	NRPS-like	1	single	1	NRPS-like	37	TARA_SAMEA2623601_METAG-scaffold_8-gene_388;TARA_SAMEA2623601_METAG-scaffold_8-gene_389;TARA_SAMEA2623601_METAG-scaffold_8-gene_390;TARA_SAMEA2623601_METAG-scaffold_8-gene_391;TARA_SAMEA2623601_METAG-scaffold_8-gene_392;TARA_SAMEA2623601_METAG-scaffold_8-gene_393;TARA_SAMEA2623601_METAG-scaffold_8-gene_394;TARA_SAMEA2623601_METAG-scaffold_8-gene_395;TARA_SAMEA2623601_METAG-scaffold_8-gene_396;TAR…	TARA_SAMEA2623601_METAG-scaffold_8-gene_403	TARA_SAMEA2623601_METAG-scaffold_8-gene_392;TARA_SAMEA2623601_METAG-scaffold_8-gene_393
TARA_SAMEA2623601_METAG_PIAMPJPB	TARA_SAMEA2623601_METAG-scaffold_10	TARA_SAMEA2623601_METAG-scaffold_10-biosynth_1	42259	FALSE	NRPS-like	1	single	1	NRPS-like	36	TARA_SAMEA2623601_METAG-scaffold_10-gene_351;TARA_SAMEA2623601_METAG-scaffold_10-gene_352;TARA_SAMEA2623601_METAG-scaffold_10-gene_353;TARA_SAMEA2623601_METAG-scaffold_10-gene_354;TARA_SAMEA2623601_METAG-scaffold_10-gene_355;TARA_SAMEA2623601_METAG-scaffold_10-gene_356;TARA_SAMEA2623601_METAG-scaffold_10-gene_357;TARA_SAMEA2623601_METAG-scaffold_10-gene_358;TARA_SAMEA2623601_METAG-scaffold_10-gen…	TARA_SAMEA2623601_METAG-scaffold_10-gene_368
TARA_SAMEA2623601_METAG_PIAMPJPB	TARA_SAMEA2623601_METAG-scaffold_17	TARA_SAMEA2623601_METAG-scaffold_17-biosynth_1	45520	FALSE	NRPS	1	single	1	NRPS	36	TARA_SAMEA2623601_METAG-scaffold_17-gene_132;TARA_SAMEA2623601_METAG-scaffold_17-gene_133;TARA_SAMEA2623601_METAG-scaffold_17-gene_134;TARA_SAMEA2623601_METAG-scaffold_17-gene_135;TARA_SAMEA2623601_METAG-scaffold_17-gene_136;TARA_SAMEA2623601_METAG-scaffold_17-gene_137;TARA_SAMEA2623601_METAG-scaffold_17-gene_138;TARA_SAMEA2623601_METAG-scaffold_17-gene_139;TARA_SAMEA2623601_METAG-scaffold_17-gen…	TARA_SAMEA2623601_METAG-scaffold_17-gene_151	TARA_SAMEA2623601_METAG-scaffold_17-gene_139		TARA_SAMEA2623601_METAG-scaffold_17-gene_150
TARA_SAMEA2623601_METAG_PIAMPJPB	TARA_SAMEA2623601_METAG-scaffold_18	TARA_SAMEA2623601_METAG-scaffold_18-biosynth_1	22007	FALSE	terpene	1	single	1	terpene	17	TARA_SAMEA2623601_METAG-scaffold_18-gene_104;TARA_SAMEA2623601_METAG-scaffold_18-gene_105;TARA_SAMEA2623601_METAG-scaffold_18-gene_106;TARA_SAMEA2623601_METAG-scaffold_18-gene_107;TARA_SAMEA2623601_METAG-scaffold_18-gene_108;TARA_SAMEA2623601_METAG-scaffold_18-gene_109;TARA_SAMEA2623601_METAG-scaffold_18-gene_110;TARA_SAMEA2623601_METAG-scaffold_18-gene_111;TARA_SAMEA2623601_METAG-scaffold_18-gen…	TARA_SAMEA2623601_METAG-scaffold_18-gene_109			TARA_SAMEA2623601_METAG-scaffold_18-gene_114
TARA_SAMEA2623601_METAG_PIAMPJPB	TARA_SAMEA2623601_METAG-scaffold_23	TARA_SAMEA2623601_METAG-scaffold_23-biosynth_1	30549	TRUE	T3PKS	1	single	1	T3PKS	30	TARA_SAMEA2623601_METAG-scaffold_23-gene_282;TARA_SAMEA2623601_METAG-scaffold_23-gene_283;TARA_SAMEA2623601_METAG-scaffold_23-gene_284;TARA_SAMEA2623601_METAG-scaffold_23-gene_285;TARA_SAMEA2623601_METAG-scaffold_23-gene_286;TARA_SAMEA2623601_METAG-scaffold_23-gene_287;TARA_SAMEA2623601_METAG-scaffold_23-gene_288;TARA_SAMEA2623601_METAG-scaffold_23-gene_289;TARA_SAMEA2623601_METAG-scaffold_23-gen…	TARA_SAMEA2623601_METAG-scaffold_23-gene_302	TARA_SAMEA2623601_METAG-scaffold_23-gene_284;TARA_SAMEA2623601_METAG-scaffold_23-gene_287;TARA_SAMEA2623601_METAG-scaffold_23-gene_288
TARA_SAMEA2623601_METAG_PIAMPJPB	TARA_SAMEA2623601_METAG-scaffold_30	TARA_SAMEA2623601_METAG-scaffold_30-biosynth_1	71735	FALSE	NRPS-like;T1PKS	4	neighbouring;single;single;chemical_hybrid	4	NRPS-like;NRPS-like;T1PKS;NRPS-like	61	TARA_SAMEA2623601_METAG-scaffold_30-gene_50;TARA_SAMEA2623601_METAG-scaffold_30-gene_51;TARA_SAMEA2623601_METAG-scaffold_30-gene_52;TARA_SAMEA2623601_METAG-scaffold_30-gene_53;TARA_SAMEA2623601_METAG-scaffold_30-gene_54;TARA_SAMEA2623601_METAG-scaffold_30-gene_55;TARA_SAMEA2623601_METAG-scaffold_30-gene_56;TARA_SAMEA2623601_METAG-scaffold_30-gene_57;TARA_SAMEA2623601_METAG-scaffold_30-gene_58;TAR…	TARA_SAMEA2623601_METAG-scaffold_30-gene_70;TARA_SAMEA2623601_METAG-scaffold_30-gene_74;TARA_SAMEA2623601_METAG-scaffold_30-gene_91	TARA_SAMEA2623601_METAG-scaffold_30-gene_58;TARA_SAMEA2623601_METAG-scaffold_30-gene_71;TARA_SAMEA2623601_METAG-scaffold_30-gene_98		TARA_SAMEA2623601_METAG-scaffold_30-gene_97
TARA_SAMEA2623601_METAG_PIAMPJPB	TARA_SAMEA2623601_METAG-scaffold_30	TARA_SAMEA2623601_METAG-scaffold_30-biosynth_2	10390	FALSE	ectoine	1	single	1	ectoine	9	TARA_SAMEA2623601_METAG-scaffold_30-gene_118;TARA_SAMEA2623601_METAG-scaffold_30-gene_119;TARA_SAMEA2623601_METAG-scaffold_30-gene_120;TARA_SAMEA2623601_METAG-scaffold_30-gene_121;TARA_SAMEA2623601_METAG-scaffold_30-gene_122;TARA_SAMEA2623601_METAG-scaffold_30-gene_123;TARA_SAMEA2623601_METAG-scaffold_30-gene_124;TARA_SAMEA2623601_METAG-scaffold_30-gene_125;TARA_SAMEA2623601_METAG-scaffold_30-gen…	TARA_SAMEA2623601_METAG-scaffold_30-gene_123
TARA_SAMEA2623601_METAG_PIAMPJPB	TARA_SAMEA2623601_METAG-scaffold_40	TARA_SAMEA2623601_METAG-scaffold_40-biosynth_1	13323	FALSE	siderophore	1	single	1	siderophore	14	TARA_SAMEA2623601_METAG-scaffold_40-gene_21;TARA_SAMEA2623601_METAG-scaffold_40-gene_22;TARA_SAMEA2623601_METAG-scaffold_40-gene_23;TARA_SAMEA2623601_METAG-scaffold_40-gene_24;TARA_SAMEA2623601_METAG-scaffold_40-gene_25;TARA_SAMEA2623601_METAG-scaffold_40-gene_26;TARA_SAMEA2623601_METAG-scaffold_40-gene_27;TARA_SAMEA2623601_METAG-scaffold_40-gene_28;TARA_SAMEA2623601_METAG-scaffold_40-gene_29;TAR…	TARA_SAMEA2623601_METAG-scaffold_40-gene_27;TARA_SAMEA2623601_METAG-scaffold_40-gene_28
TARA_SAMEA2623601_METAG_PIAMPJPB	TARA_SAMEA2623601_METAG-scaffold_40	TARA_SAMEA2623601_METAG-scaffold_40-biosynth_2	21377	FALSE	proteusin;bacteriocin	1	interleaved	2	proteusin;bacteriocin	16	TARA_SAMEA2623601_METAG-scaffold_40-gene_198;TARA_SAMEA2623601_METAG-scaffold_40-gene_199;TARA_SAMEA2623601_METAG-scaffold_40-gene_200;TARA_SAMEA2623601_METAG-scaffold_40-gene_201;TARA_SAMEA2623601_METAG-scaffold_40-gene_202;TARA_SAMEA2623601_METAG-scaffold_40-gene_203;TARA_SAMEA2623601_METAG-scaffold_40-gene_204;TARA_SAMEA2623601_METAG-scaffold_40-gene_205;TARA_SAMEA2623601_METAG-scaffold_40-gen…	TARA_SAMEA2623601_METAG-scaffold_40-gene_204;TARA_SAMEA2623601_METAG-scaffold_40-gene_205;TARA_SAMEA2623601_METAG-scaffold_40-gene_208	TARA_SAMEA2623601_METAG-scaffold_40-gene_200;TARA_SAMEA2623601_METAG-scaffold_40-gene_201
TARA_SAMEA2623601_METAG_PIAMPJPB	TARA_SAMEA2623601_METAG-scaffold_49	TARA_SAMEA2623601_METAG-scaffold_49-biosynth_1	26189	FALSE	proteusin;bacteriocin	1	interleaved	2	proteusin;bacteriocin	20	TARA_SAMEA2623601_METAG-scaffold_49-gene_177;TARA_SAMEA2623601_METAG-scaffold_49-gene_178;TARA_SAMEA2623601_METAG-scaffold_49-gene_179;TARA_SAMEA2623601_METAG-scaffold_49-gene_180;TARA_SAMEA2623601_METAG-scaffold_49-gene_181;TARA_SAMEA2623601_METAG-scaffold_49-gene_182;TARA_SAMEA2623601_METAG-scaffold_49-gene_183;TARA_SAMEA2623601_METAG-scaffold_49-gene_184;TARA_SAMEA2623601_METAG-scaffold_49-gen…	TARA_SAMEA2623601_METAG-scaffold_49-gene_180;TARA_SAMEA2623601_METAG-scaffold_49-gene_182;TARA_SAMEA2623601_METAG-scaffold_49-gene_183;TARA_SAMEA2623601_METAG-scaffold_49-gene_188;TARA_SAMEA2623601_METAG-scaffold_49-gene_189
TARA_SAMEA2623601_METAG_PIAMPJPB	TARA_SAMEA2623601_METAG-scaffold_51	TARA_SAMEA2623601_METAG-scaffold_51-biosynth_1	42637	FALSE	NRPS-like	1	single	1	NRPS-like	33	TARA_SAMEA2623601_METAG-scaffold_51-gene_16;TARA_SAMEA2623601_METAG-scaffold_51-gene_17;TARA_SAMEA2623601_METAG-scaffold_51-gene_18;TARA_SAMEA2623601_METAG-scaffold_51-gene_19;TARA_SAMEA2623601_METAG-scaffold_51-gene_20;TARA_SAMEA2623601_METAG-scaffold_51-gene_21;TARA_SAMEA2623601_METAG-scaffold_51-gene_22;TARA_SAMEA2623601_METAG-scaffold_51-gene_23;TARA_SAMEA2623601_METAG-scaffold_51-gene_24;TAR…	TARA_SAMEA2623601_METAG-scaffold_51-gene_32	TARA_SAMEA2623601_METAG-scaffold_51-gene_17
TARA_SAMEA2623601_METAG_PIAMPJPB	TARA_SAMEA2623601_METAG-scaffold_55	TARA_SAMEA2623601_METAG-scaffold_55-biosynth_1	42529	FALSE	NRPS-like	1	single	1	NRPS-like	39	TARA_SAMEA2623601_METAG-scaffold_55-gene_152;TARA_SAMEA2623601_METAG-scaffold_55-gene_153;TARA_SAMEA2623601_METAG-scaffold_55-gene_154;TARA_SAMEA2623601_METAG-scaffold_55-gene_155;TARA_SAMEA2623601_METAG-scaffold_55-gene_156;TARA_SAMEA2623601_METAG-scaffold_55-gene_157;TARA_SAMEA2623601_METAG-scaffold_55-gene_158;TARA_SAMEA2623601_METAG-scaffold_55-gene_159;TARA_SAMEA2623601_METAG-scaffold_55-gen…	TARA_SAMEA2623601_METAG-scaffold_55-gene_173
TARA_SAMEA2623601_METAG_PIAMPJPB	TARA_SAMEA2623601_METAG-scaffold_62	TARA_SAMEA2623601_METAG-scaffold_62-biosynth_1	43507	FALSE	NRPS-like;betalactone	1	chemical_hybrid	2	NRPS-like;betalactone	38	TARA_SAMEA2623601_METAG-scaffold_62-gene_80;TARA_SAMEA2623601_METAG-scaffold_62-gene_81;TARA_SAMEA2623601_METAG-scaffold_62-gene_82;TARA_SAMEA2623601_METAG-scaffold_62-gene_83;TARA_SAMEA2623601_METAG-scaffold_62-gene_84;TARA_SAMEA2623601_METAG-scaffold_62-gene_85;TARA_SAMEA2623601_METAG-scaffold_62-gene_86;TARA_SAMEA2623601_METAG-scaffold_62-gene_87;TARA_SAMEA2623601_METAG-scaffold_62-gene_88;TAR…	TARA_SAMEA2623601_METAG-scaffold_62-gene_94;TARA_SAMEA2623601_METAG-scaffold_62-gene_100
TARA_SAMEA2623601_METAG_PIAMPJPB	TARA_SAMEA2623601_METAG-scaffold_75	TARA_SAMEA2623601_METAG-scaffold_75-biosynth_1	55333	TRUE	hglE-KS;T1PKS;terpene	3	neighbouring;chemical_hybrid;single	3	T1PKS;hglE-KS;terpene	42	TARA_SAMEA2623601_METAG-scaffold_75-gene_1;TARA_SAMEA2623601_METAG-scaffold_75-gene_2;TARA_SAMEA2623601_METAG-scaffold_75-gene_3;TARA_SAMEA2623601_METAG-scaffold_75-gene_4;TARA_SAMEA2623601_METAG-scaffold_75-gene_5;TARA_SAMEA2623601_METAG-scaffold_75-gene_6;TARA_SAMEA2623601_METAG-scaffold_75-gene_7;TARA_SAMEA2623601_METAG-scaffold_75-gene_8;TARA_SAMEA2623601_METAG-scaffold_75-gene_9;TARA_SAMEA26…	TARA_SAMEA2623601_METAG-scaffold_75-gene_4;TARA_SAMEA2623601_METAG-scaffold_75-gene_5;TARA_SAMEA2623601_METAG-scaffold_75-gene_31	TARA_SAMEA2623601_METAG-scaffold_75-gene_32
TARA_SAMEA2623601_METAG_PIAMPJPB	TARA_SAMEA2623601_METAG-scaffold_77	TARA_SAMEA2623601_METAG-scaffold_77-biosynth_1	21023	FALSE	terpene	1	single	1	terpene	19	TARA_SAMEA2623601_METAG-scaffold_77-gene_116;TARA_SAMEA2623601_METAG-scaffold_77-gene_117;TARA_SAMEA2623601_METAG-scaffold_77-gene_118;TARA_SAMEA2623601_METAG-scaffold_77-gene_119;TARA_SAMEA2623601_METAG-scaffold_77-gene_120;TARA_SAMEA2623601_METAG-scaffold_77-gene_121;TARA_SAMEA2623601_METAG-scaffold_77-gene_122;TARA_SAMEA2623601_METAG-scaffold_77-gene_123;TARA_SAMEA2623601_METAG-scaffold_77-gen…	TARA_SAMEA2623601_METAG-scaffold_77-gene_126		TARA_SAMEA2623601_METAG-scaffold_77-gene_125	TARA_SAMEA2623601_METAG-scaffold_77-gene_134
TARA_SAMEA2623601_METAG_PIAMPJPB	TARA_SAMEA2623601_METAG-scaffold_110	TARA_SAMEA2623601_METAG-scaffold_110-biosynth_1	35925	FALSE	lanthipeptide;proteusin;bacteriocin	1	interleaved	3	lanthipeptide;proteusin;bacteriocin	22	TARA_SAMEA2623601_METAG-scaffold_110-gene_4;TARA_SAMEA2623601_METAG-scaffold_110-gene_5;TARA_SAMEA2623601_METAG-scaffold_110-gene_6;TARA_SAMEA2623601_METAG-scaffold_110-gene_7;TARA_SAMEA2623601_METAG-scaffold_110-gene_8;TARA_SAMEA2623601_METAG-scaffold_110-gene_9;TARA_SAMEA2623601_METAG-scaffold_110-gene_10;TARA_SAMEA2623601_METAG-scaffold_110-gene_11;TARA_SAMEA2623601_METAG-scaffold_110-gene_12;…	TARA_SAMEA2623601_METAG-scaffold_110-gene_9;TARA_SAMEA2623601_METAG-scaffold_110-gene_10;TARA_SAMEA2623601_METAG-scaffold_110-gene_11;TARA_SAMEA2623601_METAG-scaffold_110-gene_13;TARA_SAMEA2623601_METAG-scaffold_110-gene_14;TARA_SAMEA2623601_METAG-scaffold_110-gene_21;TARA_SAMEA2623601_METAG-scaffold_110-gene_22;TARA_SAMEA2623601_METAG-scaffold_110-gene_23			TARA_SAMEA2623601_METAG-scaffold_110-gene_4;TARA_SAMEA2623601_METAG-scaffold_110-gene_5;TARA_SAMEA2623601_METAG-scaffold_110-gene_7;TARA_SAMEA2623601_METAG-scaffold_110-gene_8
TARA_SAMEA2623601_METAG_PIAMPJPB	TARA_SAMEA2623601_METAG-scaffold_110	TARA_SAMEA2623601_METAG-scaffold_110-biosynth_2	21995	FALSE	terpene	1	single	1	terpene	11	TARA_SAMEA2623601_METAG-scaffold_110-gene_52;TARA_SAMEA2623601_METAG-scaffold_110-gene_53;TARA_SAMEA2623601_METAG-scaffold_110-gene_54;TARA_SAMEA2623601_METAG-scaffold_110-gene_55;TARA_SAMEA2623601_METAG-scaffold_110-gene_56;TARA_SAMEA2623601_METAG-scaffold_110-gene_57;TARA_SAMEA2623601_METAG-scaffold_110-gene_58;TARA_SAMEA2623601_METAG-scaffold_110-gene_59;TARA_SAMEA2623601_METAG-scaffold_110-ge…	TARA_SAMEA2623601_METAG-scaffold_110-gene_57	TARA_SAMEA2623601_METAG-scaffold_110-gene_55;TARA_SAMEA2623601_METAG-scaffold_110-gene_56;TARA_SAMEA2623601_METAG-scaffold_110-gene_58;TARA_SAMEA2623601_METAG-scaffold_110-gene_59;TARA_SAMEA2623601_METAG-scaffold_110-gene_60
TARA_SAMEA2623601_METAG_PIAMPJPB	TARA_SAMEA2623601_METAG-scaffold_122	TARA_SAMEA2623601_METAG-scaffold_122-biosynth_1	10870	FALSE	bacteriocin	1	single	1	bacteriocin	12	TARA_SAMEA2623601_METAG-scaffold_122-gene_3;TARA_SAMEA2623601_METAG-scaffold_122-gene_4;TARA_SAMEA2623601_METAG-scaffold_122-gene_5;TARA_SAMEA2623601_METAG-scaffold_122-gene_6;TARA_SAMEA2623601_METAG-scaffold_122-gene_7;TARA_SAMEA2623601_METAG-scaffold_122-gene_8;TARA_SAMEA2623601_METAG-scaffold_122-gene_9;TARA_SAMEA2623601_METAG-scaffold_122-gene_10;TARA_SAMEA2623601_METAG-scaffold_122-gene_11;T…	TARA_SAMEA2623601_METAG-scaffold_122-gene_8
TARA_SAMEA2623601_METAG_PIAMPJPB	TARA_SAMEA2623601_METAG-scaffold_122	TARA_SAMEA2623601_METAG-scaffold_122-biosynth_2	20609	FALSE	microviridin	1	single	1	microviridin	21	TARA_SAMEA2623601_METAG-scaffold_122-gene_100;TARA_SAMEA2623601_METAG-scaffold_122-gene_101;TARA_SAMEA2623601_METAG-scaffold_122-gene_102;TARA_SAMEA2623601_METAG-scaffold_122-gene_103;TARA_SAMEA2623601_METAG-scaffold_122-gene_104;TARA_SAMEA2623601_METAG-scaffold_122-gene_105;TARA_SAMEA2623601_METAG-scaffold_122-gene_106;TARA_SAMEA2623601_METAG-scaffold_122-gene_107;TARA_SAMEA2623601_METAG-scaffol…	TARA_SAMEA2623601_METAG-scaffold_122-gene_110
TARA_SAMEA2623601_METAG_PIAMPJPB	TARA_SAMEA2623601_METAG-scaffold_147	TARA_SAMEA2623601_METAG-scaffold_147-biosynth_1	40856	TRUE	phosphonate	1	single	1	phosphonate	39	TARA_SAMEA2623601_METAG-scaffold_147-gene_69;TARA_SAMEA2623601_METAG-scaffold_147-gene_70;TARA_SAMEA2623601_METAG-scaffold_147-gene_71;TARA_SAMEA2623601_METAG-scaffold_147-gene_72;TARA_SAMEA2623601_METAG-scaffold_147-gene_73;TARA_SAMEA2623601_METAG-scaffold_147-gene_74;TARA_SAMEA2623601_METAG-scaffold_147-gene_75;TARA_SAMEA2623601_METAG-scaffold_147-gene_76;TARA_SAMEA2623601_METAG-scaffold_147-ge…	TARA_SAMEA2623601_METAG-scaffold_147-gene_86			TARA_SAMEA2623601_METAG-scaffold_147-gene_69;TARA_SAMEA2623601_METAG-scaffold_147-gene_98
TARA_SAMEA2623601_METAG_PIAMPJPB	TARA_SAMEA2623601_METAG-scaffold_252	TARA_SAMEA2623601_METAG-scaffold_252-biosynth_1	17448	TRUE	microviridin	1	single	1	microviridin	16	TARA_SAMEA2623601_METAG-scaffold_252-gene_54;TARA_SAMEA2623601_METAG-scaffold_252-gene_55;TARA_SAMEA2623601_METAG-scaffold_252-gene_56;TARA_SAMEA2623601_METAG-scaffold_252-gene_57;TARA_SAMEA2623601_METAG-scaffold_252-gene_58;TARA_SAMEA2623601_METAG-scaffold_252-gene_59;TARA_SAMEA2623601_METAG-scaffold_252-gene_60;TARA_SAMEA2623601_METAG-scaffold_252-gene_61;TARA_SAMEA2623601_METAG-scaffold_252-ge…	TARA_SAMEA2623601_METAG-scaffold_252-gene_63
TARA_SAMEA2623859_METAG_BABDCONI	TARA_SAMEA2623859_METAG-scaffold_218	TARA_SAMEA2623859_METAG-scaffold_218-biosynth_1	16704	TRUE	proteusin;bacteriocin	2	neighbouring;single	2	proteusin;bacteriocin	13	TARA_SAMEA2623859_METAG-scaffold_218-gene_1;TARA_SAMEA2623859_METAG-scaffold_218-gene_2;TARA_SAMEA2623859_METAG-scaffold_218-gene_3;TARA_SAMEA2623859_METAG-scaffold_218-gene_4;TARA_SAMEA2623859_METAG-scaffold_218-gene_5;TARA_SAMEA2623859_METAG-scaffold_218-gene_6;TARA_SAMEA2623859_METAG-scaffold_218-gene_7;TARA_SAMEA2623859_METAG-scaffold_218-gene_8;TARA_SAMEA2623859_METAG-scaffold_218-gene_9;TAR…	TARA_SAMEA2623859_METAG-scaffold_218-gene_2;TARA_SAMEA2623859_METAG-scaffold_218-gene_7;TARA_SAMEA2623859_METAG-scaffold_218-gene_8;TARA_SAMEA2623859_METAG-scaffold_218-gene_10
TARA_SAMEA2623859_METAG_BABDCONI	TARA_SAMEA2623859_METAG-scaffold_471	TARA_SAMEA2623859_METAG-scaffold_471-biosynth_1	12944	TRUE	proteusin;bacteriocin	1	interleaved	2	proteusin;bacteriocin	10	TARA_SAMEA2623859_METAG-scaffold_471-gene_1;TARA_SAMEA2623859_METAG-scaffold_471-gene_2;TARA_SAMEA2623859_METAG-scaffold_471-gene_3;TARA_SAMEA2623859_METAG-scaffold_471-gene_4;TARA_SAMEA2623859_METAG-scaffold_471-gene_5;TARA_SAMEA2623859_METAG-scaffold_471-gene_6;TARA_SAMEA2623859_METAG-scaffold_471-gene_7;TARA_SAMEA2623859_METAG-scaffold_471-gene_8;TARA_SAMEA2623859_METAG-scaffold_471-gene_9;TAR…	TARA_SAMEA2623859_METAG-scaffold_471-gene_5;TARA_SAMEA2623859_METAG-scaffold_471-gene_8;TARA_SAMEA2623859_METAG-scaffold_471-gene_9
TARA_SAMEA2623859_METAG_BABDCONI	TARA_SAMEA2623859_METAG-scaffold_484	TARA_SAMEA2623859_METAG-scaffold_484-biosynth_1	6454	TRUE	siderophore	1	single	1	siderophore	7	TARA_SAMEA2623859_METAG-scaffold_484-gene_10;TARA_SAMEA2623859_METAG-scaffold_484-gene_11;TARA_SAMEA2623859_METAG-scaffold_484-gene_12;TARA_SAMEA2623859_METAG-scaffold_484-gene_13;TARA_SAMEA2623859_METAG-scaffold_484-gene_14;TARA_SAMEA2623859_METAG-scaffold_484-gene_15;TARA_SAMEA2623859_METAG-scaffold_484-gene_16	TARA_SAMEA2623859_METAG-scaffold_484-gene_16
TARA_SAMEA2623859_METAG_BABDCONI	TARA_SAMEA2623859_METAG-scaffold_524	TARA_SAMEA2623859_METAG-scaffold_524-biosynth_1	12220	TRUE	NRPS-like	1	single	1	NRPS-like	12	TARA_SAMEA2623859_METAG-scaffold_524-gene_1;TARA_SAMEA2623859_METAG-scaffold_524-gene_2;TARA_SAMEA2623859_METAG-scaffold_524-gene_3;TARA_SAMEA2623859_METAG-scaffold_524-gene_4;TARA_SAMEA2623859_METAG-scaffold_524-gene_5;TARA_SAMEA2623859_METAG-scaffold_524-gene_6;TARA_SAMEA2623859_METAG-scaffold_524-gene_7;TARA_SAMEA2623859_METAG-scaffold_524-gene_8;TARA_SAMEA2623859_METAG-scaffold_524-gene_9;TAR…	TARA_SAMEA2623859_METAG-scaffold_524-gene_8
TARA_SAMEA2623859_METAG_BABDCONI	TARA_SAMEA2623859_METAG-scaffold_740	TARA_SAMEA2623859_METAG-scaffold_740-biosynth_1	10408	TRUE	proteusin;bacteriocin	1	interleaved	2	proteusin;bacteriocin	8	TARA_SAMEA2623859_METAG-scaffold_740-gene_1;TARA_SAMEA2623859_METAG-scaffold_740-gene_2;TARA_SAMEA2623859_METAG-scaffold_740-gene_3;TARA_SAMEA2623859_METAG-scaffold_740-gene_4;TARA_SAMEA2623859_METAG-scaffold_740-gene_5;TARA_SAMEA2623859_METAG-scaffold_740-gene_6;TARA_SAMEA2623859_METAG-scaffold_740-gene_7;TARA_SAMEA2623859_METAG-scaffold_740-gene_8	TARA_SAMEA2623859_METAG-scaffold_740-gene_2;TARA_SAMEA2623859_METAG-scaffold_740-gene_3;TARA_SAMEA2623859_METAG-scaffold_740-gene_4
TARA_SAMEA2623859_METAG_BABDCONI	TARA_SAMEA2623859_METAG-scaffold_1008	TARA_SAMEA2623859_METAG-scaffold_1008-biosynth_1	9005	TRUE	terpene	1	single	1	terpene	12	TARA_SAMEA2623859_METAG-scaffold_1008-gene_1;TARA_SAMEA2623859_METAG-scaffold_1008-gene_2;TARA_SAMEA2623859_METAG-scaffold_1008-gene_3;TARA_SAMEA2623859_METAG-scaffold_1008-gene_4;TARA_SAMEA2623859_METAG-scaffold_1008-gene_5;TARA_SAMEA2623859_METAG-scaffold_1008-gene_6;TARA_SAMEA2623859_METAG-scaffold_1008-gene_7;TARA_SAMEA2623859_METAG-scaffold_1008-gene_8;TARA_SAMEA2623859_METAG-scaffold_1008-g…	TARA_SAMEA2623859_METAG-scaffold_1008-gene_5	TARA_SAMEA2623859_METAG-scaffold_1008-gene_4
TARA_SAMEA2623859_METAG_BABDCONI	TARA_SAMEA2623859_METAG-scaffold_1057	TARA_SAMEA2623859_METAG-scaffold_1057-biosynth_1	8859	TRUE	proteusin;bacteriocin	1	interleaved	2	proteusin;bacteriocin	6	TARA_SAMEA2623859_METAG-scaffold_1057-gene_1;TARA_SAMEA2623859_METAG-scaffold_1057-gene_2;TARA_SAMEA2623859_METAG-scaffold_1057-gene_3;TARA_SAMEA2623859_METAG-scaffold_1057-gene_4;TARA_SAMEA2623859_METAG-scaffold_1057-gene_5;TARA_SAMEA2623859_METAG-scaffold_1057-gene_6	TARA_SAMEA2623859_METAG-scaffold_1057-gene_2;TARA_SAMEA2623859_METAG-scaffold_1057-gene_4;TARA_SAMEA2623859_METAG-scaffold_1057-gene_5
TARA_SAMEA2623859_METAG_BABDCONI	TARA_SAMEA2623859_METAG-scaffold_1195	TARA_SAMEA2623859_METAG-scaffold_1195-biosynth_1	8432	TRUE	NRPS-like	1	single	1	NRPS-like	7	TARA_SAMEA2623859_METAG-scaffold_1195-gene_1;TARA_SAMEA2623859_METAG-scaffold_1195-gene_2;TARA_SAMEA2623859_METAG-scaffold_1195-gene_3;TARA_SAMEA2623859_METAG-scaffold_1195-gene_4;TARA_SAMEA2623859_METAG-scaffold_1195-gene_5;TARA_SAMEA2623859_METAG-scaffold_1195-gene_6;TARA_SAMEA2623859_METAG-scaffold_1195-gene_7	TARA_SAMEA2623859_METAG-scaffold_1195-gene_2
TARA_SAMEA2623859_METAG_BABDCONI	TARA_SAMEA2623859_METAG-scaffold_1363	TARA_SAMEA2623859_METAG-scaffold_1363-biosynth_1	7977	TRUE	T3PKS	1	single	1	T3PKS	10	TARA_SAMEA2623859_METAG-scaffold_1363-gene_1;TARA_SAMEA2623859_METAG-scaffold_1363-gene_2;TARA_SAMEA2623859_METAG-scaffold_1363-gene_3;TARA_SAMEA2623859_METAG-scaffold_1363-gene_4;TARA_SAMEA2623859_METAG-scaffold_1363-gene_5;TARA_SAMEA2623859_METAG-scaffold_1363-gene_6;TARA_SAMEA2623859_METAG-scaffold_1363-gene_7;TARA_SAMEA2623859_METAG-scaffold_1363-gene_8;TARA_SAMEA2623859_METAG-scaffold_1363-g…	TARA_SAMEA2623859_METAG-scaffold_1363-gene_7
TARA_SAMEA2623859_METAG_BABDCONI	TARA_SAMEA2623859_METAG-scaffold_1615	TARA_SAMEA2623859_METAG-scaffold_1615-biosynth_1	7419	TRUE	microviridin	1	single	1	microviridin	6	TARA_SAMEA2623859_METAG-scaffold_1615-gene_1;TARA_SAMEA2623859_METAG-scaffold_1615-gene_2;TARA_SAMEA2623859_METAG-scaffold_1615-gene_3;TARA_SAMEA2623859_METAG-scaffold_1615-gene_4;TARA_SAMEA2623859_METAG-scaffold_1615-gene_5;TARA_SAMEA2623859_METAG-scaffold_1615-gene_6	TARA_SAMEA2623859_METAG-scaffold_1615-gene_2
TARA_SAMEA2623859_METAG_BABDCONI	TARA_SAMEA2623859_METAG-scaffold_1738	TARA_SAMEA2623859_METAG-scaffold_1738-biosynth_1	7191	TRUE	NRPS-like	1	single	1	NRPS-like	7	TARA_SAMEA2623859_METAG-scaffold_1738-gene_1;TARA_SAMEA2623859_METAG-scaffold_1738-gene_2;TARA_SAMEA2623859_METAG-scaffold_1738-gene_3;TARA_SAMEA2623859_METAG-scaffold_1738-gene_4;TARA_SAMEA2623859_METAG-scaffold_1738-gene_5;TARA_SAMEA2623859_METAG-scaffold_1738-gene_6;TARA_SAMEA2623859_METAG-scaffold_1738-gene_7	TARA_SAMEA2623859_METAG-scaffold_1738-gene_4	TARA_SAMEA2623859_METAG-scaffold_1738-gene_3
TARA_SAMEA2623859_METAG_BABDCONI	TARA_SAMEA2623859_METAG-scaffold_2244	TARA_SAMEA2623859_METAG-scaffold_2244-biosynth_1	5946	TRUE	bacteriocin	1	single	1	bacteriocin	2	TARA_SAMEA2623859_METAG-scaffold_2244-gene_1;TARA_SAMEA2623859_METAG-scaffold_2244-gene_2	TARA_SAMEA2623859_METAG-scaffold_2244-gene_1			TARA_SAMEA2623859_METAG-scaffold_2244-gene_2
TARA_SAMEA2623859_METAG_BABDCONI	TARA_SAMEA2623859_METAG-scaffold_2330	TARA_SAMEA2623859_METAG-scaffold_2330-biosynth_1	6389	TRUE	terpene	1	single	1	terpene	7	TARA_SAMEA2623859_METAG-scaffold_2330-gene_1;TARA_SAMEA2623859_METAG-scaffold_2330-gene_2;TARA_SAMEA2623859_METAG-scaffold_2330-gene_3;TARA_SAMEA2623859_METAG-scaffold_2330-gene_4;TARA_SAMEA2623859_METAG-scaffold_2330-gene_5;TARA_SAMEA2623859_METAG-scaffold_2330-gene_6;TARA_SAMEA2623859_METAG-scaffold_2330-gene_7	TARA_SAMEA2623859_METAG-scaffold_2330-gene_6		TARA_SAMEA2623859_METAG-scaffold_2330-gene_5
TARA_SAMEA2623859_METAG_BABDCONI	TARA_SAMEA2623859_METAG-scaffold_3757	TARA_SAMEA2623859_METAG-scaffold_3757-biosynth_1	5216	TRUE	microviridin	1	single	1	microviridin	7	TARA_SAMEA2623859_METAG-scaffold_3757-gene_1;TARA_SAMEA2623859_METAG-scaffold_3757-gene_2;TARA_SAMEA2623859_METAG-scaffold_3757-gene_3;TARA_SAMEA2623859_METAG-scaffold_3757-gene_4;TARA_SAMEA2623859_METAG-scaffold_3757-gene_5;TARA_SAMEA2623859_METAG-scaffold_3757-gene_6;TARA_SAMEA2623859_METAG-scaffold_3757-gene_7	TARA_SAMEA2623859_METAG-scaffold_3757-gene_1
TARA_SAMEA2623859_METAG_BABDCONI	TARA_SAMEA2623859_METAG-scaffold_4479	TARA_SAMEA2623859_METAG-scaffold_4479-biosynth_1	4833	TRUE	T1PKS	1	single	1	T1PKS	3	TARA_SAMEA2623859_METAG-scaffold_4479-gene_1;TARA_SAMEA2623859_METAG-scaffold_4479-gene_2;TARA_SAMEA2623859_METAG-scaffold_4479-gene_3	TARA_SAMEA2623859_METAG-scaffold_4479-gene_3
TARA_SAMEA2623859_METAG_BABDCONI	TARA_SAMEA2623859_METAG-scaffold_7520	TARA_SAMEA2623859_METAG-scaffold_7520-biosynth_1	3847	TRUE	bacteriocin	1	single	1	bacteriocin	4	TARA_SAMEA2623859_METAG-scaffold_7520-gene_1;TARA_SAMEA2623859_METAG-scaffold_7520-gene_2;TARA_SAMEA2623859_METAG-scaffold_7520-gene_3;TARA_SAMEA2623859_METAG-scaffold_7520-gene_4	TARA_SAMEA2623859_METAG-scaffold_7520-gene_1
TARA_SAMEA2623859_METAG_BABDCONI	TARA_SAMEA2623859_METAG-scaffold_7671	TARA_SAMEA2623859_METAG-scaffold_7671-biosynth_1	3815	TRUE	bacteriocin	1	single	1	bacteriocin	3	TARA_SAMEA2623859_METAG-scaffold_7671-gene_1;TARA_SAMEA2623859_METAG-scaffold_7671-gene_2;TARA_SAMEA2623859_METAG-scaffold_7671-gene_3	TARA_SAMEA2623859_METAG-scaffold_7671-gene_1
TARA_SAMEA2623859_METAG_BABDCONI	TARA_SAMEA2623859_METAG-scaffold_9452	TARA_SAMEA2623859_METAG-scaffold_9452-biosynth_1	3456	TRUE	terpene	1	single	1	terpene	3	TARA_SAMEA2623859_METAG-scaffold_9452-gene_1;TARA_SAMEA2623859_METAG-scaffold_9452-gene_2;TARA_SAMEA2623859_METAG-scaffold_9452-gene_3	TARA_SAMEA2623859_METAG-scaffold_9452-gene_3
TARA_SAMEA2623859_METAG_BABDCONI	TARA_SAMEA2623859_METAG-scaffold_10388	TARA_SAMEA2623859_METAG-scaffold_10388-biosynth_1	3295	TRUE	NRPS-like	1	single	1	NRPS-like	3	TARA_SAMEA2623859_METAG-scaffold_10388-gene_1;TARA_SAMEA2623859_METAG-scaffold_10388-gene_2;TARA_SAMEA2623859_METAG-scaffold_10388-gene_3	TARA_SAMEA2623859_METAG-scaffold_10388-gene_2
TARA_SAMEA2623859_METAG_BABDCONI	TARA_SAMEA2623859_METAG-scaffold_13811	TARA_SAMEA2623859_METAG-scaffold_13811-biosynth_1	2873	TRUE	ectoine	1	single	1	ectoine	4	TARA_SAMEA2623859_METAG-scaffold_13811-gene_1;TARA_SAMEA2623859_METAG-scaffold_13811-gene_2;TARA_SAMEA2623859_METAG-scaffold_13811-gene_3;TARA_SAMEA2623859_METAG-scaffold_13811-gene_4	TARA_SAMEA2623859_METAG-scaffold_13811-gene_1
TARA_SAMEA2623859_METAG_BABDCONI	TARA_SAMEA2623859_METAG-scaffold_21017	TARA_SAMEA2623859_METAG-scaffold_21017-biosynth_1	2324	TRUE	terpene	1	single	1	terpene	1	TARA_SAMEA2623859_METAG-scaffold_21017-gene_1	TARA_SAMEA2623859_METAG-scaffold_21017-gene_1
TARA_SAMEA2623859_METAG_BABDCONI	TARA_SAMEA2623859_METAG-scaffold_21497	TARA_SAMEA2623859_METAG-scaffold_21497-biosynth_1	2296	TRUE	NRPS-like	1	single	1	NRPS-like	1	TARA_SAMEA2623859_METAG-scaffold_21497-gene_1	TARA_SAMEA2623859_METAG-scaffold_21497-gene_1
TARA_SAMEA2623477_METAG_GIEMLDKG	TARA_SAMEA2623477_METAG-scaffold_656	TARA_SAMEA2623477_METAG-scaffold_656-biosynth_1	38813	TRUE	NRPS-like;betalactone	1	chemical_hybrid	2	NRPS-like;betalactone	33	TARA_SAMEA2623477_METAG-scaffold_656-gene_1;TARA_SAMEA2623477_METAG-scaffold_656-gene_2;TARA_SAMEA2623477_METAG-scaffold_656-gene_3;TARA_SAMEA2623477_METAG-scaffold_656-gene_4;TARA_SAMEA2623477_METAG-scaffold_656-gene_5;TARA_SAMEA2623477_METAG-scaffold_656-gene_6;TARA_SAMEA2623477_METAG-scaffold_656-gene_7;TARA_SAMEA2623477_METAG-scaffold_656-gene_8;TARA_SAMEA2623477_METAG-scaffold_656-gene_9;TAR…	TARA_SAMEA2623477_METAG-scaffold_656-gene_13;TARA_SAMEA2623477_METAG-scaffold_656-gene_19
TARA_SAMEA2623477_METAG_GIEMLDKG	TARA_SAMEA2623477_METAG-scaffold_841	TARA_SAMEA2623477_METAG-scaffold_841-biosynth_1	36955	TRUE	phosphonate	1	single	1	phosphonate	35	TARA_SAMEA2623477_METAG-scaffold_841-gene_3;TARA_SAMEA2623477_METAG-scaffold_841-gene_4;TARA_SAMEA2623477_METAG-scaffold_841-gene_5;TARA_SAMEA2623477_METAG-scaffold_841-gene_6;TARA_SAMEA2623477_METAG-scaffold_841-gene_7;TARA_SAMEA2623477_METAG-scaffold_841-gene_8;TARA_SAMEA2623477_METAG-scaffold_841-gene_9;TARA_SAMEA2623477_METAG-scaffold_841-gene_10;TARA_SAMEA2623477_METAG-scaffold_841-gene_11;T…	TARA_SAMEA2623477_METAG-scaffold_841-gene_20			TARA_SAMEA2623477_METAG-scaffold_841-gene_3;TARA_SAMEA2623477_METAG-scaffold_841-gene_32
TARA_SAMEA2623477_METAG_GIEMLDKG	TARA_SAMEA2623477_METAG-scaffold_868	TARA_SAMEA2623477_METAG-scaffold_868-biosynth_1	35656	TRUE	T1PKS	1	single	1	T1PKS	30	TARA_SAMEA2623477_METAG-scaffold_868-gene_1;TARA_SAMEA2623477_METAG-scaffold_868-gene_2;TARA_SAMEA2623477_METAG-scaffold_868-gene_3;TARA_SAMEA2623477_METAG-scaffold_868-gene_4;TARA_SAMEA2623477_METAG-scaffold_868-gene_5;TARA_SAMEA2623477_METAG-scaffold_868-gene_6;TARA_SAMEA2623477_METAG-scaffold_868-gene_7;TARA_SAMEA2623477_METAG-scaffold_868-gene_8;TARA_SAMEA2623477_METAG-scaffold_868-gene_9;TAR…	TARA_SAMEA2623477_METAG-scaffold_868-gene_7	TARA_SAMEA2623477_METAG-scaffold_868-gene_5		TARA_SAMEA2623477_METAG-scaffold_868-gene_4
TARA_SAMEA2623477_METAG_GIEMLDKG	TARA_SAMEA2623477_METAG-scaffold_1003	TARA_SAMEA2623477_METAG-scaffold_1003-biosynth_1	13069	TRUE	terpene	1	single	1	terpene	6	TARA_SAMEA2623477_METAG-scaffold_1003-gene_21;TARA_SAMEA2623477_METAG-scaffold_1003-gene_22;TARA_SAMEA2623477_METAG-scaffold_1003-gene_23;TARA_SAMEA2623477_METAG-scaffold_1003-gene_24;TARA_SAMEA2623477_METAG-scaffold_1003-gene_25;TARA_SAMEA2623477_METAG-scaffold_1003-gene_26	TARA_SAMEA2623477_METAG-scaffold_1003-gene_26	TARA_SAMEA2623477_METAG-scaffold_1003-gene_23;TARA_SAMEA2623477_METAG-scaffold_1003-gene_24;TARA_SAMEA2623477_METAG-scaffold_1003-gene_25
TARA_SAMEA2623477_METAG_GIEMLDKG	TARA_SAMEA2623477_METAG-scaffold_1231	TARA_SAMEA2623477_METAG-scaffold_1231-biosynth_1	25268	TRUE	NRPS-like	2	neighbouring;single	2	NRPS-like;NRPS-like	22	TARA_SAMEA2623477_METAG-scaffold_1231-gene_1;TARA_SAMEA2623477_METAG-scaffold_1231-gene_2;TARA_SAMEA2623477_METAG-scaffold_1231-gene_3;TARA_SAMEA2623477_METAG-scaffold_1231-gene_4;TARA_SAMEA2623477_METAG-scaffold_1231-gene_5;TARA_SAMEA2623477_METAG-scaffold_1231-gene_6;TARA_SAMEA2623477_METAG-scaffold_1231-gene_7;TARA_SAMEA2623477_METAG-scaffold_1231-gene_8;TARA_SAMEA2623477_METAG-scaffold_1231-g…	TARA_SAMEA2623477_METAG-scaffold_1231-gene_10;TARA_SAMEA2623477_METAG-scaffold_1231-gene_14	TARA_SAMEA2623477_METAG-scaffold_1231-gene_11
TARA_SAMEA2623477_METAG_GIEMLDKG	TARA_SAMEA2623477_METAG-scaffold_1296	TARA_SAMEA2623477_METAG-scaffold_1296-biosynth_1	24140	TRUE	NRPS-like	1	single	1	NRPS-like	24	TARA_SAMEA2623477_METAG-scaffold_1296-gene_1;TARA_SAMEA2623477_METAG-scaffold_1296-gene_2;TARA_SAMEA2623477_METAG-scaffold_1296-gene_3;TARA_SAMEA2623477_METAG-scaffold_1296-gene_4;TARA_SAMEA2623477_METAG-scaffold_1296-gene_5;TARA_SAMEA2623477_METAG-scaffold_1296-gene_6;TARA_SAMEA2623477_METAG-scaffold_1296-gene_7;TARA_SAMEA2623477_METAG-scaffold_1296-gene_8;TARA_SAMEA2623477_METAG-scaffold_1296-g…	TARA_SAMEA2623477_METAG-scaffold_1296-gene_15
TARA_SAMEA2623477_METAG_GIEMLDKG	TARA_SAMEA2623477_METAG-scaffold_1369	TARA_SAMEA2623477_METAG-scaffold_1369-biosynth_1	22700	TRUE	NRPS-like;T1PKS	1	chemical_hybrid	2	NRPS-like;T1PKS	17	TARA_SAMEA2623477_METAG-scaffold_1369-gene_1;TARA_SAMEA2623477_METAG-scaffold_1369-gene_2;TARA_SAMEA2623477_METAG-scaffold_1369-gene_3;TARA_SAMEA2623477_METAG-scaffold_1369-gene_4;TARA_SAMEA2623477_METAG-scaffold_1369-gene_5;TARA_SAMEA2623477_METAG-scaffold_1369-gene_6;TARA_SAMEA2623477_METAG-scaffold_1369-gene_7;TARA_SAMEA2623477_METAG-scaffold_1369-gene_8;TARA_SAMEA2623477_METAG-scaffold_1369-g…	TARA_SAMEA2623477_METAG-scaffold_1369-gene_13	TARA_SAMEA2623477_METAG-scaffold_1369-gene_6		TARA_SAMEA2623477_METAG-scaffold_1369-gene_7
TARA_SAMEA2623477_METAG_GIEMLDKG	TARA_SAMEA2623477_METAG-scaffold_1406	TARA_SAMEA2623477_METAG-scaffold_1406-biosynth_1	22255	TRUE	NRPS	1	single	1	NRPS	16	TARA_SAMEA2623477_METAG-scaffold_1406-gene_1;TARA_SAMEA2623477_METAG-scaffold_1406-gene_2;TARA_SAMEA2623477_METAG-scaffold_1406-gene_3;TARA_SAMEA2623477_METAG-scaffold_1406-gene_4;TARA_SAMEA2623477_METAG-scaffold_1406-gene_5;TARA_SAMEA2623477_METAG-scaffold_1406-gene_6;TARA_SAMEA2623477_METAG-scaffold_1406-gene_7;TARA_SAMEA2623477_METAG-scaffold_1406-gene_8;TARA_SAMEA2623477_METAG-scaffold_1406-g…	TARA_SAMEA2623477_METAG-scaffold_1406-gene_9			TARA_SAMEA2623477_METAG-scaffold_1406-gene_10
TARA_SAMEA2623477_METAG_GIEMLDKG	TARA_SAMEA2623477_METAG-scaffold_1665	TARA_SAMEA2623477_METAG-scaffold_1665-biosynth_1	17072	TRUE	proteusin;bacteriocin	2	neighbouring;single	2	proteusin;bacteriocin	13	TARA_SAMEA2623477_METAG-scaffold_1665-gene_5;TARA_SAMEA2623477_METAG-scaffold_1665-gene_6;TARA_SAMEA2623477_METAG-scaffold_1665-gene_7;TARA_SAMEA2623477_METAG-scaffold_1665-gene_8;TARA_SAMEA2623477_METAG-scaffold_1665-gene_9;TARA_SAMEA2623477_METAG-scaffold_1665-gene_10;TARA_SAMEA2623477_METAG-scaffold_1665-gene_11;TARA_SAMEA2623477_METAG-scaffold_1665-gene_12;TARA_SAMEA2623477_METAG-scaffold_166…	TARA_SAMEA2623477_METAG-scaffold_1665-gene_8;TARA_SAMEA2623477_METAG-scaffold_1665-gene_10;TARA_SAMEA2623477_METAG-scaffold_1665-gene_11;TARA_SAMEA2623477_METAG-scaffold_1665-gene_16
TARA_SAMEA2623477_METAG_GIEMLDKG	TARA_SAMEA2623477_METAG-scaffold_2036	TARA_SAMEA2623477_METAG-scaffold_2036-biosynth_1	12363	TRUE	microviridin	1	single	1	microviridin	13	TARA_SAMEA2623477_METAG-scaffold_2036-gene_6;TARA_SAMEA2623477_METAG-scaffold_2036-gene_7;TARA_SAMEA2623477_METAG-scaffold_2036-gene_8;TARA_SAMEA2623477_METAG-scaffold_2036-gene_9;TARA_SAMEA2623477_METAG-scaffold_2036-gene_10;TARA_SAMEA2623477_METAG-scaffold_2036-gene_11;TARA_SAMEA2623477_METAG-scaffold_2036-gene_12;TARA_SAMEA2623477_METAG-scaffold_2036-gene_13;TARA_SAMEA2623477_METAG-scaffold_20…	TARA_SAMEA2623477_METAG-scaffold_2036-gene_16
TARA_SAMEA2623477_METAG_GIEMLDKG	TARA_SAMEA2623477_METAG-scaffold_2173	TARA_SAMEA2623477_METAG-scaffold_2173-biosynth_1	14679	TRUE	proteusin;bacteriocin;lanthipeptide	1	interleaved	3	proteusin;bacteriocin;lanthipeptide	13	TARA_SAMEA2623477_METAG-scaffold_2173-gene_1;TARA_SAMEA2623477_METAG-scaffold_2173-gene_2;TARA_SAMEA2623477_METAG-scaffold_2173-gene_3;TARA_SAMEA2623477_METAG-scaffold_2173-gene_4;TARA_SAMEA2623477_METAG-scaffold_2173-gene_5;TARA_SAMEA2623477_METAG-scaffold_2173-gene_6;TARA_SAMEA2623477_METAG-scaffold_2173-gene_7;TARA_SAMEA2623477_METAG-scaffold_2173-gene_8;TARA_SAMEA2623477_METAG-scaffold_2173-g…	TARA_SAMEA2623477_METAG-scaffold_2173-gene_7;TARA_SAMEA2623477_METAG-scaffold_2173-gene_8;TARA_SAMEA2623477_METAG-scaffold_2173-gene_10;TARA_SAMEA2623477_METAG-scaffold_2173-gene_11;TARA_SAMEA2623477_METAG-scaffold_2173-gene_12			TARA_SAMEA2623477_METAG-scaffold_2173-gene_13
TARA_SAMEA2623477_METAG_GIEMLDKG	TARA_SAMEA2623477_METAG-scaffold_2605	TARA_SAMEA2623477_METAG-scaffold_2605-biosynth_1	12603	TRUE	NRPS-like	1	single	1	NRPS-like	10	TARA_SAMEA2623477_METAG-scaffold_2605-gene_1;TARA_SAMEA2623477_METAG-scaffold_2605-gene_2;TARA_SAMEA2623477_METAG-scaffold_2605-gene_3;TARA_SAMEA2623477_METAG-scaffold_2605-gene_4;TARA_SAMEA2623477_METAG-scaffold_2605-gene_5;TARA_SAMEA2623477_METAG-scaffold_2605-gene_6;TARA_SAMEA2623477_METAG-scaffold_2605-gene_7;TARA_SAMEA2623477_METAG-scaffold_2605-gene_8;TARA_SAMEA2623477_METAG-scaffold_2605-g…	TARA_SAMEA2623477_METAG-scaffold_2605-gene_3
TARA_SAMEA2623477_METAG_GIEMLDKG	TARA_SAMEA2623477_METAG-scaffold_2722	TARA_SAMEA2623477_METAG-scaffold_2722-biosynth_1	12179	TRUE	NRPS-like	1	single	1	NRPS-like	10	TARA_SAMEA2623477_METAG-scaffold_2722-gene_1;TARA_SAMEA2623477_METAG-scaffold_2722-gene_2;TARA_SAMEA2623477_METAG-scaffold_2722-gene_3;TARA_SAMEA2623477_METAG-scaffold_2722-gene_4;TARA_SAMEA2623477_METAG-scaffold_2722-gene_5;TARA_SAMEA2623477_METAG-scaffold_2722-gene_6;TARA_SAMEA2623477_METAG-scaffold_2722-gene_7;TARA_SAMEA2623477_METAG-scaffold_2722-gene_8;TARA_SAMEA2623477_METAG-scaffold_2722-g…	TARA_SAMEA2623477_METAG-scaffold_2722-gene_6
TARA_SAMEA2623477_METAG_GIEMLDKG	TARA_SAMEA2623477_METAG-scaffold_2788	TARA_SAMEA2623477_METAG-scaffold_2788-biosynth_1	11923	TRUE	terpene	1	single	1	terpene	14	TARA_SAMEA2623477_METAG-scaffold_2788-gene_1;TARA_SAMEA2623477_METAG-scaffold_2788-gene_2;TARA_SAMEA2623477_METAG-scaffold_2788-gene_3;TARA_SAMEA2623477_METAG-scaffold_2788-gene_5;TARA_SAMEA2623477_METAG-scaffold_2788-gene_6;TARA_SAMEA2623477_METAG-scaffold_2788-gene_7;TARA_SAMEA2623477_METAG-scaffold_2788-gene_8;TARA_SAMEA2623477_METAG-scaffold_2788-gene_9;TARA_SAMEA2623477_METAG-scaffold_2788-g…	TARA_SAMEA2623477_METAG-scaffold_2788-gene_13	TARA_SAMEA2623477_METAG-scaffold_2788-gene_12
TARA_SAMEA2623477_METAG_GIEMLDKG	TARA_SAMEA2623477_METAG-scaffold_2815	TARA_SAMEA2623477_METAG-scaffold_2815-biosynth_1	7281	TRUE	siderophore	1	single	1	siderophore	8	TARA_SAMEA2623477_METAG-scaffold_2815-gene_1;TARA_SAMEA2623477_METAG-scaffold_2815-gene_2;TARA_SAMEA2623477_METAG-scaffold_2815-gene_3;TARA_SAMEA2623477_METAG-scaffold_2815-gene_4;TARA_SAMEA2623477_METAG-scaffold_2815-gene_5;TARA_SAMEA2623477_METAG-scaffold_2815-gene_6;TARA_SAMEA2623477_METAG-scaffold_2815-gene_7;TARA_SAMEA2623477_METAG-scaffold_2815-gene_8	TARA_SAMEA2623477_METAG-scaffold_2815-gene_2
TARA_SAMEA2623477_METAG_GIEMLDKG	TARA_SAMEA2623477_METAG-scaffold_2949	TARA_SAMEA2623477_METAG-scaffold_2949-biosynth_1	11384	TRUE	NRPS-like	1	single	1	NRPS-like	10	TARA_SAMEA2623477_METAG-scaffold_2949-gene_1;TARA_SAMEA2623477_METAG-scaffold_2949-gene_2;TARA_SAMEA2623477_METAG-scaffold_2949-gene_3;TARA_SAMEA2623477_METAG-scaffold_2949-gene_4;TARA_SAMEA2623477_METAG-scaffold_2949-gene_5;TARA_SAMEA2623477_METAG-scaffold_2949-gene_6;TARA_SAMEA2623477_METAG-scaffold_2949-gene_7;TARA_SAMEA2623477_METAG-scaffold_2949-gene_8;TARA_SAMEA2623477_METAG-scaffold_2949-g…	TARA_SAMEA2623477_METAG-scaffold_2949-gene_1
TARA_SAMEA2623477_METAG_GIEMLDKG	TARA_SAMEA2623477_METAG-scaffold_2976	TARA_SAMEA2623477_METAG-scaffold_2976-biosynth_1	5745	TRUE	ectoine	1	single	1	ectoine	6	TARA_SAMEA2623477_METAG-scaffold_2976-gene_6;TARA_SAMEA2623477_METAG-scaffold_2976-gene_7;TARA_SAMEA2623477_METAG-scaffold_2976-gene_8;TARA_SAMEA2623477_METAG-scaffold_2976-gene_9;TARA_SAMEA2623477_METAG-scaffold_2976-gene_10;TARA_SAMEA2623477_METAG-scaffold_2976-gene_11	TARA_SAMEA2623477_METAG-scaffold_2976-gene_11
TARA_SAMEA2623477_METAG_GIEMLDKG	TARA_SAMEA2623477_METAG-scaffold_4368	TARA_SAMEA2623477_METAG-scaffold_4368-biosynth_1	8278	TRUE	terpene	1	single	1	terpene	9	TARA_SAMEA2623477_METAG-scaffold_4368-gene_1;TARA_SAMEA2623477_METAG-scaffold_4368-gene_2;TARA_SAMEA2623477_METAG-scaffold_4368-gene_3;TARA_SAMEA2623477_METAG-scaffold_4368-gene_4;TARA_SAMEA2623477_METAG-scaffold_4368-gene_5;TARA_SAMEA2623477_METAG-scaffold_4368-gene_6;TARA_SAMEA2623477_METAG-scaffold_4368-gene_7;TARA_SAMEA2623477_METAG-scaffold_4368-gene_8;TARA_SAMEA2623477_METAG-scaffold_4368-g…	TARA_SAMEA2623477_METAG-scaffold_4368-gene_9		TARA_SAMEA2623477_METAG-scaffold_4368-gene_8
TARA_SAMEA2623477_METAG_GIEMLDKG	TARA_SAMEA2623477_METAG-scaffold_6145	TARA_SAMEA2623477_METAG-scaffold_6145-biosynth_1	6383	TRUE	terpene	1	single	1	terpene	6	TARA_SAMEA2623477_METAG-scaffold_6145-gene_1;TARA_SAMEA2623477_METAG-scaffold_6145-gene_2;TARA_SAMEA2623477_METAG-scaffold_6145-gene_3;TARA_SAMEA2623477_METAG-scaffold_6145-gene_4;TARA_SAMEA2623477_METAG-scaffold_6145-gene_5;TARA_SAMEA2623477_METAG-scaffold_6145-gene_6	TARA_SAMEA2623477_METAG-scaffold_6145-gene_1			TARA_SAMEA2623477_METAG-scaffold_6145-gene_6
TARA_SAMEA2623477_METAG_GIEMLDKG	TARA_SAMEA2623477_METAG-scaffold_6439	TARA_SAMEA2623477_METAG-scaffold_6439-biosynth_1	6009	TRUE	bacteriocin	1	single	1	bacteriocin	6	TARA_SAMEA2623477_METAG-scaffold_6439-gene_1;TARA_SAMEA2623477_METAG-scaffold_6439-gene_2;TARA_SAMEA2623477_METAG-scaffold_6439-gene_3;TARA_SAMEA2623477_METAG-scaffold_6439-gene_4;TARA_SAMEA2623477_METAG-scaffold_6439-gene_5;TARA_SAMEA2623477_METAG-scaffold_6439-gene_6	TARA_SAMEA2623477_METAG-scaffold_6439-gene_1
TARA_SAMEA2623477_METAG_GIEMLDKG	TARA_SAMEA2623477_METAG-scaffold_6723	TARA_SAMEA2623477_METAG-scaffold_6723-biosynth_1	5958	TRUE	microviridin	1	single	1	microviridin	6	TARA_SAMEA2623477_METAG-scaffold_6723-gene_1;TARA_SAMEA2623477_METAG-scaffold_6723-gene_2;TARA_SAMEA2623477_METAG-scaffold_6723-gene_3;TARA_SAMEA2623477_METAG-scaffold_6723-gene_4;TARA_SAMEA2623477_METAG-scaffold_6723-gene_5;TARA_SAMEA2623477_METAG-scaffold_6723-gene_6	TARA_SAMEA2623477_METAG-scaffold_6723-gene_2
TARA_SAMEA2623477_METAG_GIEMLDKG	TARA_SAMEA2623477_METAG-scaffold_7959	TARA_SAMEA2623477_METAG-scaffold_7959-biosynth_1	5270	TRUE	bacteriocin	1	single	1	bacteriocin	6	TARA_SAMEA2623477_METAG-scaffold_7959-gene_1;TARA_SAMEA2623477_METAG-scaffold_7959-gene_2;TARA_SAMEA2623477_METAG-scaffold_7959-gene_3;TARA_SAMEA2623477_METAG-scaffold_7959-gene_4;TARA_SAMEA2623477_METAG-scaffold_7959-gene_5;TARA_SAMEA2623477_METAG-scaffold_7959-gene_6	TARA_SAMEA2623477_METAG-scaffold_7959-gene_2
TARA_SAMEA2623477_METAG_GIEMLDKG	TARA_SAMEA2623477_METAG-scaffold_8560	TARA_SAMEA2623477_METAG-scaffold_8560-biosynth_1	5013	TRUE	bacteriocin;proteusin	1	interleaved	2	proteusin;bacteriocin	3	TARA_SAMEA2623477_METAG-scaffold_8560-gene_1;TARA_SAMEA2623477_METAG-scaffold_8560-gene_2;TARA_SAMEA2623477_METAG-scaffold_8560-gene_3	TARA_SAMEA2623477_METAG-scaffold_8560-gene_1;TARA_SAMEA2623477_METAG-scaffold_8560-gene_2;TARA_SAMEA2623477_METAG-scaffold_8560-gene_3
TARA_SAMEA2623477_METAG_GIEMLDKG	TARA_SAMEA2623477_METAG-scaffold_12285	TARA_SAMEA2623477_METAG-scaffold_12285-biosynth_1	3955	TRUE	bacteriocin	1	single	1	bacteriocin	3	TARA_SAMEA2623477_METAG-scaffold_12285-gene_1;TARA_SAMEA2623477_METAG-scaffold_12285-gene_2;TARA_SAMEA2623477_METAG-scaffold_12285-gene_3	TARA_SAMEA2623477_METAG-scaffold_12285-gene_3
TARA_SAMEA2623477_METAG_GIEMLDKG	TARA_SAMEA2623477_METAG-scaffold_14043	TARA_SAMEA2623477_METAG-scaffold_14043-biosynth_1	3633	TRUE	T3PKS	1	single	1	T3PKS	5	TARA_SAMEA2623477_METAG-scaffold_14043-gene_1;TARA_SAMEA2623477_METAG-scaffold_14043-gene_2;TARA_SAMEA2623477_METAG-scaffold_14043-gene_3;TARA_SAMEA2623477_METAG-scaffold_14043-gene_4;TARA_SAMEA2623477_METAG-scaffold_14043-gene_5	TARA_SAMEA2623477_METAG-scaffold_14043-gene_4
TARA_SAMEA2623054_METAG_OCMKBGHM	TARA_SAMEA2623054_METAG-scaffold_80	TARA_SAMEA2623054_METAG-scaffold_80-biosynth_1	22016	FALSE	terpene	1	single	1	terpene	18	TARA_SAMEA2623054_METAG-scaffold_80-gene_112;TARA_SAMEA2623054_METAG-scaffold_80-gene_113;TARA_SAMEA2623054_METAG-scaffold_80-gene_114;TARA_SAMEA2623054_METAG-scaffold_80-gene_115;TARA_SAMEA2623054_METAG-scaffold_80-gene_116;TARA_SAMEA2623054_METAG-scaffold_80-gene_117;TARA_SAMEA2623054_METAG-scaffold_80-gene_118;TARA_SAMEA2623054_METAG-scaffold_80-gene_119;TARA_SAMEA2623054_METAG-scaffold_80-gen…	TARA_SAMEA2623054_METAG-scaffold_80-gene_123	TARA_SAMEA2623054_METAG-scaffold_80-gene_112;TARA_SAMEA2623054_METAG-scaffold_80-gene_114		TARA_SAMEA2623054_METAG-scaffold_80-gene_119
TARA_SAMEA2623054_METAG_OCMKBGHM	TARA_SAMEA2623054_METAG-scaffold_172	TARA_SAMEA2623054_METAG-scaffold_172-biosynth_1	43156	FALSE	NRPS-like	1	single	1	NRPS-like	37	TARA_SAMEA2623054_METAG-scaffold_172-gene_10;TARA_SAMEA2623054_METAG-scaffold_172-gene_11;TARA_SAMEA2623054_METAG-scaffold_172-gene_12;TARA_SAMEA2623054_METAG-scaffold_172-gene_13;TARA_SAMEA2623054_METAG-scaffold_172-gene_14;TARA_SAMEA2623054_METAG-scaffold_172-gene_15;TARA_SAMEA2623054_METAG-scaffold_172-gene_16;TARA_SAMEA2623054_METAG-scaffold_172-gene_17;TARA_SAMEA2623054_METAG-scaffold_172-ge…	TARA_SAMEA2623054_METAG-scaffold_172-gene_31	TARA_SAMEA2623054_METAG-scaffold_172-gene_23
TARA_SAMEA2623054_METAG_OCMKBGHM	TARA_SAMEA2623054_METAG-scaffold_245	TARA_SAMEA2623054_METAG-scaffold_245-biosynth_1	27166	TRUE	NRPS-like	1	single	1	NRPS-like	23	TARA_SAMEA2623054_METAG-scaffold_245-gene_66;TARA_SAMEA2623054_METAG-scaffold_245-gene_67;TARA_SAMEA2623054_METAG-scaffold_245-gene_68;TARA_SAMEA2623054_METAG-scaffold_245-gene_69;TARA_SAMEA2623054_METAG-scaffold_245-gene_70;TARA_SAMEA2623054_METAG-scaffold_245-gene_71;TARA_SAMEA2623054_METAG-scaffold_245-gene_72;TARA_SAMEA2623054_METAG-scaffold_245-gene_73;TARA_SAMEA2623054_METAG-scaffold_245-ge…	TARA_SAMEA2623054_METAG-scaffold_245-gene_83	TARA_SAMEA2623054_METAG-scaffold_245-gene_73;TARA_SAMEA2623054_METAG-scaffold_245-gene_77
TARA_SAMEA2623054_METAG_OCMKBGHM	TARA_SAMEA2623054_METAG-scaffold_316	TARA_SAMEA2623054_METAG-scaffold_316-biosynth_1	26708	FALSE	lassopeptide	1	single	1	lassopeptide	27	TARA_SAMEA2623054_METAG-scaffold_316-gene_7;TARA_SAMEA2623054_METAG-scaffold_316-gene_8;TARA_SAMEA2623054_METAG-scaffold_316-gene_9;TARA_SAMEA2623054_METAG-scaffold_316-gene_10;TARA_SAMEA2623054_METAG-scaffold_316-gene_11;TARA_SAMEA2623054_METAG-scaffold_316-gene_12;TARA_SAMEA2623054_METAG-scaffold_316-gene_13;TARA_SAMEA2623054_METAG-scaffold_316-gene_14;TARA_SAMEA2623054_METAG-scaffold_316-gene_…	TARA_SAMEA2623054_METAG-scaffold_316-gene_17;TARA_SAMEA2623054_METAG-scaffold_316-gene_25			TARA_SAMEA2623054_METAG-scaffold_316-gene_7;TARA_SAMEA2623054_METAG-scaffold_316-gene_8
TARA_SAMEA2623054_METAG_OCMKBGHM	TARA_SAMEA2623054_METAG-scaffold_332	TARA_SAMEA2623054_METAG-scaffold_332-biosynth_1	42916	FALSE	NRPS-like	1	single	1	NRPS-like	42	TARA_SAMEA2623054_METAG-scaffold_332-gene_14;TARA_SAMEA2623054_METAG-scaffold_332-gene_15;TARA_SAMEA2623054_METAG-scaffold_332-gene_16;TARA_SAMEA2623054_METAG-scaffold_332-gene_17;TARA_SAMEA2623054_METAG-scaffold_332-gene_18;TARA_SAMEA2623054_METAG-scaffold_332-gene_19;TARA_SAMEA2623054_METAG-scaffold_332-gene_20;TARA_SAMEA2623054_METAG-scaffold_332-gene_21;TARA_SAMEA2623054_METAG-scaffold_332-ge…	TARA_SAMEA2623054_METAG-scaffold_332-gene_34	TARA_SAMEA2623054_METAG-scaffold_332-gene_44
TARA_SAMEA2623054_METAG_OCMKBGHM	TARA_SAMEA2623054_METAG-scaffold_378	TARA_SAMEA2623054_METAG-scaffold_378-biosynth_1	41077	FALSE	T3PKS	1	single	1	T3PKS	37	TARA_SAMEA2623054_METAG-scaffold_378-gene_8;TARA_SAMEA2623054_METAG-scaffold_378-gene_9;TARA_SAMEA2623054_METAG-scaffold_378-gene_10;TARA_SAMEA2623054_METAG-scaffold_378-gene_11;TARA_SAMEA2623054_METAG-scaffold_378-gene_12;TARA_SAMEA2623054_METAG-scaffold_378-gene_13;TARA_SAMEA2623054_METAG-scaffold_378-gene_14;TARA_SAMEA2623054_METAG-scaffold_378-gene_15;TARA_SAMEA2623054_METAG-scaffold_378-gene…	TARA_SAMEA2623054_METAG-scaffold_378-gene_25	TARA_SAMEA2623054_METAG-scaffold_378-gene_8;TARA_SAMEA2623054_METAG-scaffold_378-gene_9;TARA_SAMEA2623054_METAG-scaffold_378-gene_10		TARA_SAMEA2623054_METAG-scaffold_378-gene_27;TARA_SAMEA2623054_METAG-scaffold_378-gene_28;TARA_SAMEA2623054_METAG-scaffold_378-gene_29
TARA_SAMEA2623054_METAG_OCMKBGHM	TARA_SAMEA2623054_METAG-scaffold_433	TARA_SAMEA2623054_METAG-scaffold_433-biosynth_1	10393	FALSE	ectoine	1	single	1	ectoine	8	TARA_SAMEA2623054_METAG-scaffold_433-gene_22;TARA_SAMEA2623054_METAG-scaffold_433-gene_23;TARA_SAMEA2623054_METAG-scaffold_433-gene_24;TARA_SAMEA2623054_METAG-scaffold_433-gene_25;TARA_SAMEA2623054_METAG-scaffold_433-gene_26;TARA_SAMEA2623054_METAG-scaffold_433-gene_27;TARA_SAMEA2623054_METAG-scaffold_433-gene_28;TARA_SAMEA2623054_METAG-scaffold_433-gene_29	TARA_SAMEA2623054_METAG-scaffold_433-gene_25
TARA_SAMEA2623054_METAG_OCMKBGHM	TARA_SAMEA2623054_METAG-scaffold_506	TARA_SAMEA2623054_METAG-scaffold_506-biosynth_1	26058	FALSE	thiopeptide;LAP	1	chemical_hybrid	2	thiopeptide;LAP	25	TARA_SAMEA2623054_METAG-scaffold_506-gene_2;TARA_SAMEA2623054_METAG-scaffold_506-gene_3;TARA_SAMEA2623054_METAG-scaffold_506-gene_4;TARA_SAMEA2623054_METAG-scaffold_506-gene_5;TARA_SAMEA2623054_METAG-scaffold_506-gene_6;TARA_SAMEA2623054_METAG-scaffold_506-gene_7;TARA_SAMEA2623054_METAG-scaffold_506-gene_8;TARA_SAMEA2623054_METAG-scaffold_506-gene_9;TARA_SAMEA2623054_METAG-scaffold_506-gene_10;TA…	TARA_SAMEA2623054_METAG-scaffold_506-gene_10;TARA_SAMEA2623054_METAG-scaffold_506-gene_14;TARA_SAMEA2623054_METAG-scaffold_506-gene_15	TARA_SAMEA2623054_METAG-scaffold_506-gene_16;TARA_SAMEA2623054_METAG-scaffold_506-gene_17
TARA_SAMEA2623054_METAG_OCMKBGHM	TARA_SAMEA2623054_METAG-scaffold_560	TARA_SAMEA2623054_METAG-scaffold_560-biosynth_1	21649	TRUE	lassopeptide	1	single	1	lassopeptide	20	TARA_SAMEA2623054_METAG-scaffold_560-gene_16;TARA_SAMEA2623054_METAG-scaffold_560-gene_17;TARA_SAMEA2623054_METAG-scaffold_560-gene_18;TARA_SAMEA2623054_METAG-scaffold_560-gene_19;TARA_SAMEA2623054_METAG-scaffold_560-gene_20;TARA_SAMEA2623054_METAG-scaffold_560-gene_21;TARA_SAMEA2623054_METAG-scaffold_560-gene_22;TARA_SAMEA2623054_METAG-scaffold_560-gene_23;TARA_SAMEA2623054_METAG-scaffold_560-ge…	TARA_SAMEA2623054_METAG-scaffold_560-gene_26;TARA_SAMEA2623054_METAG-scaffold_560-gene_31
TARA_SAMEA2623054_METAG_OCMKBGHM	TARA_SAMEA2623054_METAG-scaffold_638	TARA_SAMEA2623054_METAG-scaffold_638-biosynth_1	27043	TRUE	T1PKS	1	single	1	T1PKS	17	TARA_SAMEA2623054_METAG-scaffold_638-gene_14;TARA_SAMEA2623054_METAG-scaffold_638-gene_15;TARA_SAMEA2623054_METAG-scaffold_638-gene_16;TARA_SAMEA2623054_METAG-scaffold_638-gene_17;TARA_SAMEA2623054_METAG-scaffold_638-gene_18;TARA_SAMEA2623054_METAG-scaffold_638-gene_19;TARA_SAMEA2623054_METAG-scaffold_638-gene_20;TARA_SAMEA2623054_METAG-scaffold_638-gene_21;TARA_SAMEA2623054_METAG-scaffold_638-ge…	TARA_SAMEA2623054_METAG-scaffold_638-gene_30
TARA_SAMEA2623054_METAG_OCMKBGHM	TARA_SAMEA2623054_METAG-scaffold_652	TARA_SAMEA2623054_METAG-scaffold_652-biosynth_1	26076	TRUE	NRPS-like	1	single	1	NRPS-like	24	TARA_SAMEA2623054_METAG-scaffold_652-gene_13;TARA_SAMEA2623054_METAG-scaffold_652-gene_14;TARA_SAMEA2623054_METAG-scaffold_652-gene_15;TARA_SAMEA2623054_METAG-scaffold_652-gene_16;TARA_SAMEA2623054_METAG-scaffold_652-gene_17;TARA_SAMEA2623054_METAG-scaffold_652-gene_18;TARA_SAMEA2623054_METAG-scaffold_652-gene_19;TARA_SAMEA2623054_METAG-scaffold_652-gene_20;TARA_SAMEA2623054_METAG-scaffold_652-ge…	TARA_SAMEA2623054_METAG-scaffold_652-gene_32
TARA_SAMEA2623054_METAG_OCMKBGHM	TARA_SAMEA2623054_METAG-scaffold_941	TARA_SAMEA2623054_METAG-scaffold_941-biosynth_1	12649	TRUE	microviridin	1	single	1	microviridin	11	TARA_SAMEA2623054_METAG-scaffold_941-gene_1;TARA_SAMEA2623054_METAG-scaffold_941-gene_2;TARA_SAMEA2623054_METAG-scaffold_941-gene_3;TARA_SAMEA2623054_METAG-scaffold_941-gene_4;TARA_SAMEA2623054_METAG-scaffold_941-gene_5;TARA_SAMEA2623054_METAG-scaffold_941-gene_6;TARA_SAMEA2623054_METAG-scaffold_941-gene_7;TARA_SAMEA2623054_METAG-scaffold_941-gene_8;TARA_SAMEA2623054_METAG-scaffold_941-gene_9;TAR…	TARA_SAMEA2623054_METAG-scaffold_941-gene_3
TARA_SAMEA2623054_METAG_OCMKBGHM	TARA_SAMEA2623054_METAG-scaffold_1177	TARA_SAMEA2623054_METAG-scaffold_1177-biosynth_1	26243	TRUE	hglE-KS	1	single	1	hglE-KS	16	TARA_SAMEA2623054_METAG-scaffold_1177-gene_1;TARA_SAMEA2623054_METAG-scaffold_1177-gene_2;TARA_SAMEA2623054_METAG-scaffold_1177-gene_3;TARA_SAMEA2623054_METAG-scaffold_1177-gene_4;TARA_SAMEA2623054_METAG-scaffold_1177-gene_5;TARA_SAMEA2623054_METAG-scaffold_1177-gene_6;TARA_SAMEA2623054_METAG-scaffold_1177-gene_7;TARA_SAMEA2623054_METAG-scaffold_1177-gene_8;TARA_SAMEA2623054_METAG-scaffold_1177-g…	TARA_SAMEA2623054_METAG-scaffold_1177-gene_1	TARA_SAMEA2623054_METAG-scaffold_1177-gene_13;TARA_SAMEA2623054_METAG-scaffold_1177-gene_14
TARA_SAMEA2623054_METAG_OCMKBGHM	TARA_SAMEA2623054_METAG-scaffold_3088	TARA_SAMEA2623054_METAG-scaffold_3088-biosynth_1	11905	TRUE	microviridin	1	single	1	microviridin	12	TARA_SAMEA2623054_METAG-scaffold_3088-gene_3;TARA_SAMEA2623054_METAG-scaffold_3088-gene_4;TARA_SAMEA2623054_METAG-scaffold_3088-gene_5;TARA_SAMEA2623054_METAG-scaffold_3088-gene_6;TARA_SAMEA2623054_METAG-scaffold_3088-gene_7;TARA_SAMEA2623054_METAG-scaffold_3088-gene_8;TARA_SAMEA2623054_METAG-scaffold_3088-gene_9;TARA_SAMEA2623054_METAG-scaffold_3088-gene_10;TARA_SAMEA2623054_METAG-scaffold_3088-…	TARA_SAMEA2623054_METAG-scaffold_3088-gene_13	TARA_SAMEA2623054_METAG-scaffold_3088-gene_3		TARA_SAMEA2623054_METAG-scaffold_3088-gene_4;TARA_SAMEA2623054_METAG-scaffold_3088-gene_5;TARA_SAMEA2623054_METAG-scaffold_3088-gene_6;TARA_SAMEA2623054_METAG-scaffold_3088-gene_7;TARA_SAMEA2623054_METAG-scaffold_3088-gene_8
TARA_SAMEA2623054_METAG_OCMKBGHM	TARA_SAMEA2623054_METAG-scaffold_3915	TARA_SAMEA2623054_METAG-scaffold_3915-biosynth_1	11094	TRUE	terpene	1	single	1	terpene	12	TARA_SAMEA2623054_METAG-scaffold_3915-gene_1;TARA_SAMEA2623054_METAG-scaffold_3915-gene_2;TARA_SAMEA2623054_METAG-scaffold_3915-gene_3;TARA_SAMEA2623054_METAG-scaffold_3915-gene_4;TARA_SAMEA2623054_METAG-scaffold_3915-gene_5;TARA_SAMEA2623054_METAG-scaffold_3915-gene_6;TARA_SAMEA2623054_METAG-scaffold_3915-gene_7;TARA_SAMEA2623054_METAG-scaffold_3915-gene_8;TARA_SAMEA2623054_METAG-scaffold_3915-g…	TARA_SAMEA2623054_METAG-scaffold_3915-gene_7		TARA_SAMEA2623054_METAG-scaffold_3915-gene_6	TARA_SAMEA2623054_METAG-scaffold_3915-gene_13
TARA_SAMEA2623054_METAG_OCMKBGHM	TARA_SAMEA2623054_METAG-scaffold_9082	TARA_SAMEA2623054_METAG-scaffold_9082-biosynth_1	6149	TRUE	terpene	1	single	1	terpene	9	TARA_SAMEA2623054_METAG-scaffold_9082-gene_1;TARA_SAMEA2623054_METAG-scaffold_9082-gene_2;TARA_SAMEA2623054_METAG-scaffold_9082-gene_3;TARA_SAMEA2623054_METAG-scaffold_9082-gene_4;TARA_SAMEA2623054_METAG-scaffold_9082-gene_5;TARA_SAMEA2623054_METAG-scaffold_9082-gene_6;TARA_SAMEA2623054_METAG-scaffold_9082-gene_7;TARA_SAMEA2623054_METAG-scaffold_9082-gene_8;TARA_SAMEA2623054_METAG-scaffold_9082-g…	TARA_SAMEA2623054_METAG-scaffold_9082-gene_5	TARA_SAMEA2623054_METAG-scaffold_9082-gene_7
TARA_SAMEA2623054_METAG_OCMKBGHM	TARA_SAMEA2623054_METAG-scaffold_22669	TARA_SAMEA2623054_METAG-scaffold_22669-biosynth_1	3181	TRUE	siderophore	1	single	1	siderophore	1	TARA_SAMEA2623054_METAG-scaffold_22669-gene_1	TARA_SAMEA2623054_METAG-scaffold_22669-gene_1
TARA_SAMEA2730749_METAG_OLPPLKCL	TARA_SAMEA2730749_METAG-scaffold_28	TARA_SAMEA2730749_METAG-scaffold_28-biosynth_1	21038	FALSE	terpene	1	single	1	terpene	17	TARA_SAMEA2730749_METAG-scaffold_28-gene_192;TARA_SAMEA2730749_METAG-scaffold_28-gene_193;TARA_SAMEA2730749_METAG-scaffold_28-gene_194;TARA_SAMEA2730749_METAG-scaffold_28-gene_195;TARA_SAMEA2730749_METAG-scaffold_28-gene_196;TARA_SAMEA2730749_METAG-scaffold_28-gene_197;TARA_SAMEA2730749_METAG-scaffold_28-gene_198;TARA_SAMEA2730749_METAG-scaffold_28-gene_199;TARA_SAMEA2730749_METAG-scaffold_28-gen…	TARA_SAMEA2730749_METAG-scaffold_28-gene_202		TARA_SAMEA2730749_METAG-scaffold_28-gene_201	TARA_SAMEA2730749_METAG-scaffold_28-gene_208
TARA_SAMEA2730749_METAG_OLPPLKCL	TARA_SAMEA2730749_METAG-scaffold_108	TARA_SAMEA2730749_METAG-scaffold_108-biosynth_1	20855	FALSE	terpene	1	single	1	terpene	20	TARA_SAMEA2730749_METAG-scaffold_108-gene_154;TARA_SAMEA2730749_METAG-scaffold_108-gene_156;TARA_SAMEA2730749_METAG-scaffold_108-gene_157;TARA_SAMEA2730749_METAG-scaffold_108-gene_158;TARA_SAMEA2730749_METAG-scaffold_108-gene_159;TARA_SAMEA2730749_METAG-scaffold_108-gene_160;TARA_SAMEA2730749_METAG-scaffold_108-gene_161;TARA_SAMEA2730749_METAG-scaffold_108-gene_162;TARA_SAMEA2730749_METAG-scaffol…	TARA_SAMEA2730749_METAG-scaffold_108-gene_165	TARA_SAMEA2730749_METAG-scaffold_108-gene_163
TARA_SAMEA2730749_METAG_OLPPLKCL	TARA_SAMEA2730749_METAG-scaffold_127	TARA_SAMEA2730749_METAG-scaffold_127-biosynth_1	41077	FALSE	T3PKS	1	single	1	T3PKS	36	TARA_SAMEA2730749_METAG-scaffold_127-gene_119;TARA_SAMEA2730749_METAG-scaffold_127-gene_120;TARA_SAMEA2730749_METAG-scaffold_127-gene_121;TARA_SAMEA2730749_METAG-scaffold_127-gene_122;TARA_SAMEA2730749_METAG-scaffold_127-gene_123;TARA_SAMEA2730749_METAG-scaffold_127-gene_124;TARA_SAMEA2730749_METAG-scaffold_127-gene_125;TARA_SAMEA2730749_METAG-scaffold_127-gene_126;TARA_SAMEA2730749_METAG-scaffol…	TARA_SAMEA2730749_METAG-scaffold_127-gene_136	TARA_SAMEA2730749_METAG-scaffold_127-gene_119;TARA_SAMEA2730749_METAG-scaffold_127-gene_120;TARA_SAMEA2730749_METAG-scaffold_127-gene_121		TARA_SAMEA2730749_METAG-scaffold_127-gene_138;TARA_SAMEA2730749_METAG-scaffold_127-gene_139;TARA_SAMEA2730749_METAG-scaffold_127-gene_140
TARA_SAMEA2730749_METAG_OLPPLKCL	TARA_SAMEA2730749_METAG-scaffold_245	TARA_SAMEA2730749_METAG-scaffold_245-biosynth_1	29647	FALSE	lassopeptide	1	single	1	lassopeptide	30	TARA_SAMEA2730749_METAG-scaffold_245-gene_52;TARA_SAMEA2730749_METAG-scaffold_245-gene_53;TARA_SAMEA2730749_METAG-scaffold_245-gene_54;TARA_SAMEA2730749_METAG-scaffold_245-gene_55;TARA_SAMEA2730749_METAG-scaffold_245-gene_56;TARA_SAMEA2730749_METAG-scaffold_245-gene_57;TARA_SAMEA2730749_METAG-scaffold_245-gene_58;TARA_SAMEA2730749_METAG-scaffold_245-gene_59;TARA_SAMEA2730749_METAG-scaffold_245-ge…	TARA_SAMEA2730749_METAG-scaffold_245-gene_65;TARA_SAMEA2730749_METAG-scaffold_245-gene_70
TARA_SAMEA2730749_METAG_OLPPLKCL	TARA_SAMEA2730749_METAG-scaffold_254	TARA_SAMEA2730749_METAG-scaffold_254-biosynth_1	13302	FALSE	siderophore	1	single	1	siderophore	13	TARA_SAMEA2730749_METAG-scaffold_254-gene_56;TARA_SAMEA2730749_METAG-scaffold_254-gene_57;TARA_SAMEA2730749_METAG-scaffold_254-gene_58;TARA_SAMEA2730749_METAG-scaffold_254-gene_59;TARA_SAMEA2730749_METAG-scaffold_254-gene_60;TARA_SAMEA2730749_METAG-scaffold_254-gene_61;TARA_SAMEA2730749_METAG-scaffold_254-gene_62;TARA_SAMEA2730749_METAG-scaffold_254-gene_63;TARA_SAMEA2730749_METAG-scaffold_254-ge…	TARA_SAMEA2730749_METAG-scaffold_254-gene_60;TARA_SAMEA2730749_METAG-scaffold_254-gene_61
TARA_SAMEA2730749_METAG_OLPPLKCL	TARA_SAMEA2730749_METAG-scaffold_268	TARA_SAMEA2730749_METAG-scaffold_268-biosynth_1	33062	TRUE	NRPS-like	1	single	1	NRPS-like	29	TARA_SAMEA2730749_METAG-scaffold_268-gene_79;TARA_SAMEA2730749_METAG-scaffold_268-gene_80;TARA_SAMEA2730749_METAG-scaffold_268-gene_81;TARA_SAMEA2730749_METAG-scaffold_268-gene_82;TARA_SAMEA2730749_METAG-scaffold_268-gene_83;TARA_SAMEA2730749_METAG-scaffold_268-gene_84;TARA_SAMEA2730749_METAG-scaffold_268-gene_85;TARA_SAMEA2730749_METAG-scaffold_268-gene_86;TARA_SAMEA2730749_METAG-scaffold_268-ge…	TARA_SAMEA2730749_METAG-scaffold_268-gene_97
TARA_SAMEA2730749_METAG_OLPPLKCL	TARA_SAMEA2730749_METAG-scaffold_339	TARA_SAMEA2730749_METAG-scaffold_339-biosynth_1	22016	FALSE	terpene	1	single	1	terpene	18	TARA_SAMEA2730749_METAG-scaffold_339-gene_42;TARA_SAMEA2730749_METAG-scaffold_339-gene_43;TARA_SAMEA2730749_METAG-scaffold_339-gene_44;TARA_SAMEA2730749_METAG-scaffold_339-gene_45;TARA_SAMEA2730749_METAG-scaffold_339-gene_46;TARA_SAMEA2730749_METAG-scaffold_339-gene_47;TARA_SAMEA2730749_METAG-scaffold_339-gene_48;TARA_SAMEA2730749_METAG-scaffold_339-gene_49;TARA_SAMEA2730749_METAG-scaffold_339-ge…	TARA_SAMEA2730749_METAG-scaffold_339-gene_48	TARA_SAMEA2730749_METAG-scaffold_339-gene_57;TARA_SAMEA2730749_METAG-scaffold_339-gene_59		TARA_SAMEA2730749_METAG-scaffold_339-gene_52
TARA_SAMEA2730749_METAG_OLPPLKCL	TARA_SAMEA2730749_METAG-scaffold_354	TARA_SAMEA2730749_METAG-scaffold_354-biosynth_1	10864	FALSE	bacteriocin	1	single	1	bacteriocin	13	TARA_SAMEA2730749_METAG-scaffold_354-gene_26;TARA_SAMEA2730749_METAG-scaffold_354-gene_27;TARA_SAMEA2730749_METAG-scaffold_354-gene_28;TARA_SAMEA2730749_METAG-scaffold_354-gene_29;TARA_SAMEA2730749_METAG-scaffold_354-gene_30;TARA_SAMEA2730749_METAG-scaffold_354-gene_31;TARA_SAMEA2730749_METAG-scaffold_354-gene_32;TARA_SAMEA2730749_METAG-scaffold_354-gene_33;TARA_SAMEA2730749_METAG-scaffold_354-ge…	TARA_SAMEA2730749_METAG-scaffold_354-gene_32
TARA_SAMEA2730749_METAG_OLPPLKCL	TARA_SAMEA2730749_METAG-scaffold_794	TARA_SAMEA2730749_METAG-scaffold_794-biosynth_1	10393	FALSE	ectoine	1	single	1	ectoine	9	TARA_SAMEA2730749_METAG-scaffold_794-gene_23;TARA_SAMEA2730749_METAG-scaffold_794-gene_24;TARA_SAMEA2730749_METAG-scaffold_794-gene_25;TARA_SAMEA2730749_METAG-scaffold_794-gene_26;TARA_SAMEA2730749_METAG-scaffold_794-gene_27;TARA_SAMEA2730749_METAG-scaffold_794-gene_28;TARA_SAMEA2730749_METAG-scaffold_794-gene_29;TARA_SAMEA2730749_METAG-scaffold_794-gene_30;TARA_SAMEA2730749_METAG-scaffold_794-ge…	TARA_SAMEA2730749_METAG-scaffold_794-gene_27
TARA_SAMEA2730749_METAG_OLPPLKCL	TARA_SAMEA2730749_METAG-scaffold_1170	TARA_SAMEA2730749_METAG-scaffold_1170-biosynth_1	40358	TRUE	hglE-KS;T1PKS	2	neighbouring;single	2	hglE-KS;T1PKS	24	TARA_SAMEA2730749_METAG-scaffold_1170-gene_1;TARA_SAMEA2730749_METAG-scaffold_1170-gene_2;TARA_SAMEA2730749_METAG-scaffold_1170-gene_3;TARA_SAMEA2730749_METAG-scaffold_1170-gene_4;TARA_SAMEA2730749_METAG-scaffold_1170-gene_5;TARA_SAMEA2730749_METAG-scaffold_1170-gene_6;TARA_SAMEA2730749_METAG-scaffold_1170-gene_7;TARA_SAMEA2730749_METAG-scaffold_1170-gene_8;TARA_SAMEA2730749_METAG-scaffold_1170-g…	TARA_SAMEA2730749_METAG-scaffold_1170-gene_12;TARA_SAMEA2730749_METAG-scaffold_1170-gene_13
TARA_SAMEA2730749_METAG_OLPPLKCL	TARA_SAMEA2730749_METAG-scaffold_1240	TARA_SAMEA2730749_METAG-scaffold_1240-biosynth_1	35195	TRUE	NRPS-like	1	single	1	NRPS-like	30	TARA_SAMEA2730749_METAG-scaffold_1240-gene_1;TARA_SAMEA2730749_METAG-scaffold_1240-gene_2;TARA_SAMEA2730749_METAG-scaffold_1240-gene_3;TARA_SAMEA2730749_METAG-scaffold_1240-gene_4;TARA_SAMEA2730749_METAG-scaffold_1240-gene_5;TARA_SAMEA2730749_METAG-scaffold_1240-gene_6;TARA_SAMEA2730749_METAG-scaffold_1240-gene_7;TARA_SAMEA2730749_METAG-scaffold_1240-gene_8;TARA_SAMEA2730749_METAG-scaffold_1240-g…	TARA_SAMEA2730749_METAG-scaffold_1240-gene_13	TARA_SAMEA2730749_METAG-scaffold_1240-gene_4;TARA_SAMEA2730749_METAG-scaffold_1240-gene_8;TARA_SAMEA2730749_METAG-scaffold_1240-gene_15
TARA_SAMEA2730749_METAG_OLPPLKCL	TARA_SAMEA2730749_METAG-scaffold_1303	TARA_SAMEA2730749_METAG-scaffold_1303-biosynth_1	20927	FALSE	microviridin	1	single	1	microviridin	18	TARA_SAMEA2730749_METAG-scaffold_1303-gene_2;TARA_SAMEA2730749_METAG-scaffold_1303-gene_3;TARA_SAMEA2730749_METAG-scaffold_1303-gene_4;TARA_SAMEA2730749_METAG-scaffold_1303-gene_5;TARA_SAMEA2730749_METAG-scaffold_1303-gene_6;TARA_SAMEA2730749_METAG-scaffold_1303-gene_7;TARA_SAMEA2730749_METAG-scaffold_1303-gene_8;TARA_SAMEA2730749_METAG-scaffold_1303-gene_9;TARA_SAMEA2730749_METAG-scaffold_1303-g…	TARA_SAMEA2730749_METAG-scaffold_1303-gene_10	TARA_SAMEA2730749_METAG-scaffold_1303-gene_3;TARA_SAMEA2730749_METAG-scaffold_1303-gene_5		TARA_SAMEA2730749_METAG-scaffold_1303-gene_2
TARA_SAMEA2730749_METAG_OLPPLKCL	TARA_SAMEA2730749_METAG-scaffold_1709	TARA_SAMEA2730749_METAG-scaffold_1709-biosynth_1	13575	TRUE	microviridin	1	single	1	microviridin	12	TARA_SAMEA2730749_METAG-scaffold_1709-gene_14;TARA_SAMEA2730749_METAG-scaffold_1709-gene_15;TARA_SAMEA2730749_METAG-scaffold_1709-gene_16;TARA_SAMEA2730749_METAG-scaffold_1709-gene_17;TARA_SAMEA2730749_METAG-scaffold_1709-gene_18;TARA_SAMEA2730749_METAG-scaffold_1709-gene_19;TARA_SAMEA2730749_METAG-scaffold_1709-gene_20;TARA_SAMEA2730749_METAG-scaffold_1709-gene_21;TARA_SAMEA2730749_METAG-scaffol…	TARA_SAMEA2730749_METAG-scaffold_1709-gene_22
TARA_SAMEA2730749_METAG_OLPPLKCL	TARA_SAMEA2730749_METAG-scaffold_3317	TARA_SAMEA2730749_METAG-scaffold_3317-biosynth_1	17173	TRUE	NRPS-like	1	single	1	NRPS-like	15	TARA_SAMEA2730749_METAG-scaffold_3317-gene_1;TARA_SAMEA2730749_METAG-scaffold_3317-gene_2;TARA_SAMEA2730749_METAG-scaffold_3317-gene_3;TARA_SAMEA2730749_METAG-scaffold_3317-gene_4;TARA_SAMEA2730749_METAG-scaffold_3317-gene_5;TARA_SAMEA2730749_METAG-scaffold_3317-gene_6;TARA_SAMEA2730749_METAG-scaffold_3317-gene_7;TARA_SAMEA2730749_METAG-scaffold_3317-gene_8;TARA_SAMEA2730749_METAG-scaffold_3317-g…	TARA_SAMEA2730749_METAG-scaffold_3317-gene_6	TARA_SAMEA2730749_METAG-scaffold_3317-gene_12
TARA_SAMEA2623741_METAG_DHPLLOIN	TARA_SAMEA2623741_METAG-scaffold_16789	TARA_SAMEA2623741_METAG-scaffold_16789-biosynth_1	4659	TRUE	bacteriocin	1	single	1	bacteriocin	9	TARA_SAMEA2623741_METAG-scaffold_16789-gene_1;TARA_SAMEA2623741_METAG-scaffold_16789-gene_2;TARA_SAMEA2623741_METAG-scaffold_16789-gene_3;TARA_SAMEA2623741_METAG-scaffold_16789-gene_4;TARA_SAMEA2623741_METAG-scaffold_16789-gene_5;TARA_SAMEA2623741_METAG-scaffold_16789-gene_6;TARA_SAMEA2623741_METAG-scaffold_16789-gene_7;TARA_SAMEA2623741_METAG-scaffold_16789-gene_8;TARA_SAMEA2623741_METAG-scaffol…	TARA_SAMEA2623741_METAG-scaffold_16789-gene_3
TARA_SAMEA2623741_METAG_DHPLLOIN	TARA_SAMEA2623741_METAG-scaffold_19004	TARA_SAMEA2623741_METAG-scaffold_19004-biosynth_1	4219	TRUE	bacteriocin	1	single	1	bacteriocin	4	TARA_SAMEA2623741_METAG-scaffold_19004-gene_1;TARA_SAMEA2623741_METAG-scaffold_19004-gene_2;TARA_SAMEA2623741_METAG-scaffold_19004-gene_3;TARA_SAMEA2623741_METAG-scaffold_19004-gene_4	TARA_SAMEA2623741_METAG-scaffold_19004-gene_1
TARA_SAMEA2623741_METAG_DHPLLOIN	TARA_SAMEA2623741_METAG-scaffold_19797	TARA_SAMEA2623741_METAG-scaffold_19797-biosynth_1	4096	TRUE	lassopeptide	1	single	1	lassopeptide	5	TARA_SAMEA2623741_METAG-scaffold_19797-gene_1;TARA_SAMEA2623741_METAG-scaffold_19797-gene_2;TARA_SAMEA2623741_METAG-scaffold_19797-gene_3;TARA_SAMEA2623741_METAG-scaffold_19797-gene_4;TARA_SAMEA2623741_METAG-scaffold_19797-gene_5	TARA_SAMEA2623741_METAG-scaffold_19797-gene_1;TARA_SAMEA2623741_METAG-scaffold_19797-gene_2
TARA_SAMEA2623741_METAG_DHPLLOIN	TARA_SAMEA2623741_METAG-scaffold_27595	TARA_SAMEA2623741_METAG-scaffold_27595-biosynth_1	3179	TRUE	microviridin	1	single	1	microviridin	4	TARA_SAMEA2623741_METAG-scaffold_27595-gene_1;TARA_SAMEA2623741_METAG-scaffold_27595-gene_2;TARA_SAMEA2623741_METAG-scaffold_27595-gene_3;TARA_SAMEA2623741_METAG-scaffold_27595-gene_4	TARA_SAMEA2623741_METAG-scaffold_27595-gene_1
TARA_SAMEA2623741_METAG_DHPLLOIN	TARA_SAMEA2623741_METAG-scaffold_28403	TARA_SAMEA2623741_METAG-scaffold_28403-biosynth_1	3116	TRUE	T3PKS	1	single	1	T3PKS	4	TARA_SAMEA2623741_METAG-scaffold_28403-gene_1;TARA_SAMEA2623741_METAG-scaffold_28403-gene_2;TARA_SAMEA2623741_METAG-scaffold_28403-gene_3;TARA_SAMEA2623741_METAG-scaffold_28403-gene_4	TARA_SAMEA2623741_METAG-scaffold_28403-gene_4
TARA_SAMEA2623741_METAG_DHPLLOIN	TARA_SAMEA2623741_METAG-scaffold_30810	TARA_SAMEA2623741_METAG-scaffold_30810-biosynth_1	2943	TRUE	terpene	1	single	1	terpene	5	TARA_SAMEA2623741_METAG-scaffold_30810-gene_1;TARA_SAMEA2623741_METAG-scaffold_30810-gene_2;TARA_SAMEA2623741_METAG-scaffold_30810-gene_3;TARA_SAMEA2623741_METAG-scaffold_30810-gene_4;TARA_SAMEA2623741_METAG-scaffold_30810-gene_5	TARA_SAMEA2623741_METAG-scaffold_30810-gene_2	TARA_SAMEA2623741_METAG-scaffold_30810-gene_3
TARA_SAMEA2623741_METAG_DHPLLOIN	TARA_SAMEA2623741_METAG-scaffold_32152	TARA_SAMEA2623741_METAG-scaffold_32152-biosynth_1	2855	TRUE	other	1	single	1	other	4	TARA_SAMEA2623741_METAG-scaffold_32152-gene_1;TARA_SAMEA2623741_METAG-scaffold_32152-gene_2;TARA_SAMEA2623741_METAG-scaffold_32152-gene_3;TARA_SAMEA2623741_METAG-scaffold_32152-gene_4	TARA_SAMEA2623741_METAG-scaffold_32152-gene_2	TARA_SAMEA2623741_METAG-scaffold_32152-gene_3
TARA_SAMEA2623477_METAG_OKOGOBFK	TARA_SAMEA2623477_METAG-scaffold_15	TARA_SAMEA2623477_METAG-scaffold_15-biosynth_1	72358	FALSE	terpene;T1PKS;hglE-KS	4	neighbouring;single;single;single	3	terpene;T1PKS;hglE-KS	49	TARA_SAMEA2623477_METAG-scaffold_15-gene_77;TARA_SAMEA2623477_METAG-scaffold_15-gene_78;TARA_SAMEA2623477_METAG-scaffold_15-gene_80;TARA_SAMEA2623477_METAG-scaffold_15-gene_81;TARA_SAMEA2623477_METAG-scaffold_15-gene_82;TARA_SAMEA2623477_METAG-scaffold_15-gene_83;TARA_SAMEA2623477_METAG-scaffold_15-gene_84;TARA_SAMEA2623477_METAG-scaffold_15-gene_85;TARA_SAMEA2623477_METAG-scaffold_15-gene_86;TAR…	TARA_SAMEA2623477_METAG-scaffold_15-gene_88;TARA_SAMEA2623477_METAG-scaffold_15-gene_113;TARA_SAMEA2623477_METAG-scaffold_15-gene_114	TARA_SAMEA2623477_METAG-scaffold_15-gene_87
TARA_SAMEA2623477_METAG_OKOGOBFK	TARA_SAMEA2623477_METAG-scaffold_32	TARA_SAMEA2623477_METAG-scaffold_32-biosynth_1	10399	FALSE	ectoine	1	single	1	ectoine	9	TARA_SAMEA2623477_METAG-scaffold_32-gene_2;TARA_SAMEA2623477_METAG-scaffold_32-gene_3;TARA_SAMEA2623477_METAG-scaffold_32-gene_4;TARA_SAMEA2623477_METAG-scaffold_32-gene_5;TARA_SAMEA2623477_METAG-scaffold_32-gene_6;TARA_SAMEA2623477_METAG-scaffold_32-gene_7;TARA_SAMEA2623477_METAG-scaffold_32-gene_8;TARA_SAMEA2623477_METAG-scaffold_32-gene_9;TARA_SAMEA2623477_METAG-scaffold_32-gene_10	TARA_SAMEA2623477_METAG-scaffold_32-gene_7	TARA_SAMEA2623477_METAG-scaffold_32-gene_10
TARA_SAMEA2623477_METAG_OKOGOBFK	TARA_SAMEA2623477_METAG-scaffold_59	TARA_SAMEA2623477_METAG-scaffold_59-biosynth_1	22019	FALSE	terpene	1	single	1	terpene	18	TARA_SAMEA2623477_METAG-scaffold_59-gene_160;TARA_SAMEA2623477_METAG-scaffold_59-gene_161;TARA_SAMEA2623477_METAG-scaffold_59-gene_162;TARA_SAMEA2623477_METAG-scaffold_59-gene_163;TARA_SAMEA2623477_METAG-scaffold_59-gene_164;TARA_SAMEA2623477_METAG-scaffold_59-gene_165;TARA_SAMEA2623477_METAG-scaffold_59-gene_166;TARA_SAMEA2623477_METAG-scaffold_59-gene_167;TARA_SAMEA2623477_METAG-scaffold_59-gen…	TARA_SAMEA2623477_METAG-scaffold_59-gene_171	TARA_SAMEA2623477_METAG-scaffold_59-gene_160		TARA_SAMEA2623477_METAG-scaffold_59-gene_167
TARA_SAMEA2623477_METAG_OKOGOBFK	TARA_SAMEA2623477_METAG-scaffold_70	TARA_SAMEA2623477_METAG-scaffold_70-biosynth_1	35015	TRUE	T1PKS	1	single	1	T1PKS	20	TARA_SAMEA2623477_METAG-scaffold_70-gene_167;TARA_SAMEA2623477_METAG-scaffold_70-gene_168;TARA_SAMEA2623477_METAG-scaffold_70-gene_169;TARA_SAMEA2623477_METAG-scaffold_70-gene_170;TARA_SAMEA2623477_METAG-scaffold_70-gene_171;TARA_SAMEA2623477_METAG-scaffold_70-gene_172;TARA_SAMEA2623477_METAG-scaffold_70-gene_173;TARA_SAMEA2623477_METAG-scaffold_70-gene_174;TARA_SAMEA2623477_METAG-scaffold_70-gen…	TARA_SAMEA2623477_METAG-scaffold_70-gene_180	TARA_SAMEA2623477_METAG-scaffold_70-gene_167
TARA_SAMEA2623477_METAG_OKOGOBFK	TARA_SAMEA2623477_METAG-scaffold_84	TARA_SAMEA2623477_METAG-scaffold_84-biosynth_1	31247	TRUE	other	1	single	1	other	24	TARA_SAMEA2623477_METAG-scaffold_84-gene_164;TARA_SAMEA2623477_METAG-scaffold_84-gene_165;TARA_SAMEA2623477_METAG-scaffold_84-gene_166;TARA_SAMEA2623477_METAG-scaffold_84-gene_167;TARA_SAMEA2623477_METAG-scaffold_84-gene_168;TARA_SAMEA2623477_METAG-scaffold_84-gene_169;TARA_SAMEA2623477_METAG-scaffold_84-gene_170;TARA_SAMEA2623477_METAG-scaffold_84-gene_171;TARA_SAMEA2623477_METAG-scaffold_84-gen…	TARA_SAMEA2623477_METAG-scaffold_84-gene_181	TARA_SAMEA2623477_METAG-scaffold_84-gene_180
TARA_SAMEA2623477_METAG_OKOGOBFK	TARA_SAMEA2623477_METAG-scaffold_134	TARA_SAMEA2623477_METAG-scaffold_134-biosynth_1	42763	FALSE	NRPS-like	1	single	1	NRPS-like	39	TARA_SAMEA2623477_METAG-scaffold_134-gene_73;TARA_SAMEA2623477_METAG-scaffold_134-gene_74;TARA_SAMEA2623477_METAG-scaffold_134-gene_75;TARA_SAMEA2623477_METAG-scaffold_134-gene_76;TARA_SAMEA2623477_METAG-scaffold_134-gene_77;TARA_SAMEA2623477_METAG-scaffold_134-gene_78;TARA_SAMEA2623477_METAG-scaffold_134-gene_79;TARA_SAMEA2623477_METAG-scaffold_134-gene_80;TARA_SAMEA2623477_METAG-scaffold_134-ge…	TARA_SAMEA2623477_METAG-scaffold_134-gene_90	TARA_SAMEA2623477_METAG-scaffold_134-gene_83;TARA_SAMEA2623477_METAG-scaffold_134-gene_85
TARA_SAMEA2623477_METAG_OKOGOBFK	TARA_SAMEA2623477_METAG-scaffold_169	TARA_SAMEA2623477_METAG-scaffold_169-biosynth_1	42955	FALSE	NRPS-like	1	single	1	NRPS-like	39	TARA_SAMEA2623477_METAG-scaffold_169-gene_84;TARA_SAMEA2623477_METAG-scaffold_169-gene_85;TARA_SAMEA2623477_METAG-scaffold_169-gene_86;TARA_SAMEA2623477_METAG-scaffold_169-gene_87;TARA_SAMEA2623477_METAG-scaffold_169-gene_88;TARA_SAMEA2623477_METAG-scaffold_169-gene_89;TARA_SAMEA2623477_METAG-scaffold_169-gene_90;TARA_SAMEA2623477_METAG-scaffold_169-gene_91;TARA_SAMEA2623477_METAG-scaffold_169-ge…	TARA_SAMEA2623477_METAG-scaffold_169-gene_100	TARA_SAMEA2623477_METAG-scaffold_169-gene_98;TARA_SAMEA2623477_METAG-scaffold_169-gene_102
TARA_SAMEA2623477_METAG_OKOGOBFK	TARA_SAMEA2623477_METAG-scaffold_198	TARA_SAMEA2623477_METAG-scaffold_198-biosynth_1	20984	FALSE	terpene	1	single	1	terpene	19	TARA_SAMEA2623477_METAG-scaffold_198-gene_73;TARA_SAMEA2623477_METAG-scaffold_198-gene_74;TARA_SAMEA2623477_METAG-scaffold_198-gene_75;TARA_SAMEA2623477_METAG-scaffold_198-gene_76;TARA_SAMEA2623477_METAG-scaffold_198-gene_77;TARA_SAMEA2623477_METAG-scaffold_198-gene_78;TARA_SAMEA2623477_METAG-scaffold_198-gene_79;TARA_SAMEA2623477_METAG-scaffold_198-gene_81;TARA_SAMEA2623477_METAG-scaffold_198-ge…	TARA_SAMEA2623477_METAG-scaffold_198-gene_82		TARA_SAMEA2623477_METAG-scaffold_198-gene_83	TARA_SAMEA2623477_METAG-scaffold_198-gene_74
TARA_SAMEA2623477_METAG_OKOGOBFK	TARA_SAMEA2623477_METAG-scaffold_213	TARA_SAMEA2623477_METAG-scaffold_213-biosynth_1	10867	FALSE	bacteriocin	1	single	1	bacteriocin	13	TARA_SAMEA2623477_METAG-scaffold_213-gene_88;TARA_SAMEA2623477_METAG-scaffold_213-gene_89;TARA_SAMEA2623477_METAG-scaffold_213-gene_90;TARA_SAMEA2623477_METAG-scaffold_213-gene_91;TARA_SAMEA2623477_METAG-scaffold_213-gene_92;TARA_SAMEA2623477_METAG-scaffold_213-gene_93;TARA_SAMEA2623477_METAG-scaffold_213-gene_94;TARA_SAMEA2623477_METAG-scaffold_213-gene_95;TARA_SAMEA2623477_METAG-scaffold_213-ge…	TARA_SAMEA2623477_METAG-scaffold_213-gene_93
TARA_SAMEA2623477_METAG_OKOGOBFK	TARA_SAMEA2623477_METAG-scaffold_316	TARA_SAMEA2623477_METAG-scaffold_316-biosynth_1	42361	FALSE	NRPS-like	1	single	1	NRPS-like	35	TARA_SAMEA2623477_METAG-scaffold_316-gene_19;TARA_SAMEA2623477_METAG-scaffold_316-gene_20;TARA_SAMEA2623477_METAG-scaffold_316-gene_21;TARA_SAMEA2623477_METAG-scaffold_316-gene_22;TARA_SAMEA2623477_METAG-scaffold_316-gene_23;TARA_SAMEA2623477_METAG-scaffold_316-gene_24;TARA_SAMEA2623477_METAG-scaffold_316-gene_25;TARA_SAMEA2623477_METAG-scaffold_316-gene_26;TARA_SAMEA2623477_METAG-scaffold_316-ge…	TARA_SAMEA2623477_METAG-scaffold_316-gene_35			TARA_SAMEA2623477_METAG-scaffold_316-gene_30;TARA_SAMEA2623477_METAG-scaffold_316-gene_31
TARA_SAMEA2623477_METAG_OKOGOBFK	TARA_SAMEA2623477_METAG-scaffold_355	TARA_SAMEA2623477_METAG-scaffold_355-biosynth_1	10871	TRUE	microviridin	1	single	1	microviridin	13	TARA_SAMEA2623477_METAG-scaffold_355-gene_62;TARA_SAMEA2623477_METAG-scaffold_355-gene_63;TARA_SAMEA2623477_METAG-scaffold_355-gene_64;TARA_SAMEA2623477_METAG-scaffold_355-gene_65;TARA_SAMEA2623477_METAG-scaffold_355-gene_66;TARA_SAMEA2623477_METAG-scaffold_355-gene_67;TARA_SAMEA2623477_METAG-scaffold_355-gene_68;TARA_SAMEA2623477_METAG-scaffold_355-gene_69;TARA_SAMEA2623477_METAG-scaffold_355-ge…	TARA_SAMEA2623477_METAG-scaffold_355-gene_74
TARA_SAMEA2623477_METAG_OKOGOBFK	TARA_SAMEA2623477_METAG-scaffold_424	TARA_SAMEA2623477_METAG-scaffold_424-biosynth_1	10864	FALSE	bacteriocin	1	single	1	bacteriocin	14	TARA_SAMEA2623477_METAG-scaffold_424-gene_38;TARA_SAMEA2623477_METAG-scaffold_424-gene_39;TARA_SAMEA2623477_METAG-scaffold_424-gene_40;TARA_SAMEA2623477_METAG-scaffold_424-gene_41;TARA_SAMEA2623477_METAG-scaffold_424-gene_42;TARA_SAMEA2623477_METAG-scaffold_424-gene_43;TARA_SAMEA2623477_METAG-scaffold_424-gene_44;TARA_SAMEA2623477_METAG-scaffold_424-gene_45;TARA_SAMEA2623477_METAG-scaffold_424-ge…	TARA_SAMEA2623477_METAG-scaffold_424-gene_44	TARA_SAMEA2623477_METAG-scaffold_424-gene_48		TARA_SAMEA2623477_METAG-scaffold_424-gene_50
TARA_SAMEA2623477_METAG_OKOGOBFK	TARA_SAMEA2623477_METAG-scaffold_457	TARA_SAMEA2623477_METAG-scaffold_457-biosynth_1	12590	TRUE	siderophore	1	single	1	siderophore	12	TARA_SAMEA2623477_METAG-scaffold_457-gene_1;TARA_SAMEA2623477_METAG-scaffold_457-gene_2;TARA_SAMEA2623477_METAG-scaffold_457-gene_3;TARA_SAMEA2623477_METAG-scaffold_457-gene_4;TARA_SAMEA2623477_METAG-scaffold_457-gene_5;TARA_SAMEA2623477_METAG-scaffold_457-gene_6;TARA_SAMEA2623477_METAG-scaffold_457-gene_7;TARA_SAMEA2623477_METAG-scaffold_457-gene_8;TARA_SAMEA2623477_METAG-scaffold_457-gene_9;TAR…	TARA_SAMEA2623477_METAG-scaffold_457-gene_6;TARA_SAMEA2623477_METAG-scaffold_457-gene_7
TARA_SAMEA2623477_METAG_OKOGOBFK	TARA_SAMEA2623477_METAG-scaffold_504	TARA_SAMEA2623477_METAG-scaffold_504-biosynth_1	31534	TRUE	T1PKS	1	single	1	T1PKS	24	TARA_SAMEA2623477_METAG-scaffold_504-gene_1;TARA_SAMEA2623477_METAG-scaffold_504-gene_2;TARA_SAMEA2623477_METAG-scaffold_504-gene_3;TARA_SAMEA2623477_METAG-scaffold_504-gene_4;TARA_SAMEA2623477_METAG-scaffold_504-gene_5;TARA_SAMEA2623477_METAG-scaffold_504-gene_6;TARA_SAMEA2623477_METAG-scaffold_504-gene_7;TARA_SAMEA2623477_METAG-scaffold_504-gene_8;TARA_SAMEA2623477_METAG-scaffold_504-gene_9;TAR…	TARA_SAMEA2623477_METAG-scaffold_504-gene_6
TARA_SAMEA2623477_METAG_OKOGOBFK	TARA_SAMEA2623477_METAG-scaffold_679	TARA_SAMEA2623477_METAG-scaffold_679-biosynth_1	37343	TRUE	T3PKS	1	single	1	T3PKS	38	TARA_SAMEA2623477_METAG-scaffold_679-gene_1;TARA_SAMEA2623477_METAG-scaffold_679-gene_2;TARA_SAMEA2623477_METAG-scaffold_679-gene_3;TARA_SAMEA2623477_METAG-scaffold_679-gene_4;TARA_SAMEA2623477_METAG-scaffold_679-gene_5;TARA_SAMEA2623477_METAG-scaffold_679-gene_6;TARA_SAMEA2623477_METAG-scaffold_679-gene_7;TARA_SAMEA2623477_METAG-scaffold_679-gene_8;TARA_SAMEA2623477_METAG-scaffold_679-gene_9;TAR…	TARA_SAMEA2623477_METAG-scaffold_679-gene_19	TARA_SAMEA2623477_METAG-scaffold_679-gene_33;TARA_SAMEA2623477_METAG-scaffold_679-gene_34;TARA_SAMEA2623477_METAG-scaffold_679-gene_35		TARA_SAMEA2623477_METAG-scaffold_679-gene_17
TARA_SAMEA2623477_METAG_OKOGOBFK	TARA_SAMEA2623477_METAG-scaffold_2299	TARA_SAMEA2623477_METAG-scaffold_2299-biosynth_1	12140	TRUE	lassopeptide	1	single	1	lassopeptide	14	TARA_SAMEA2623477_METAG-scaffold_2299-gene_1;TARA_SAMEA2623477_METAG-scaffold_2299-gene_2;TARA_SAMEA2623477_METAG-scaffold_2299-gene_3;TARA_SAMEA2623477_METAG-scaffold_2299-gene_4;TARA_SAMEA2623477_METAG-scaffold_2299-gene_5;TARA_SAMEA2623477_METAG-scaffold_2299-gene_6;TARA_SAMEA2623477_METAG-scaffold_2299-gene_7;TARA_SAMEA2623477_METAG-scaffold_2299-gene_8;TARA_SAMEA2623477_METAG-scaffold_2299-g…	TARA_SAMEA2623477_METAG-scaffold_2299-gene_1;TARA_SAMEA2623477_METAG-scaffold_2299-gene_2			TARA_SAMEA2623477_METAG-scaffold_2299-gene_8;TARA_SAMEA2623477_METAG-scaffold_2299-gene_9
TARA_SAMEA2620418_METAG_CMELEPCH	TARA_SAMEA2620418_METAG-scaffold_2902	TARA_SAMEA2620418_METAG-scaffold_2902-biosynth_1	8893	TRUE	terpene	1	single	1	terpene	8	TARA_SAMEA2620418_METAG-scaffold_2902-gene_1;TARA_SAMEA2620418_METAG-scaffold_2902-gene_2;TARA_SAMEA2620418_METAG-scaffold_2902-gene_3;TARA_SAMEA2620418_METAG-scaffold_2902-gene_4;TARA_SAMEA2620418_METAG-scaffold_2902-gene_5;TARA_SAMEA2620418_METAG-scaffold_2902-gene_6;TARA_SAMEA2620418_METAG-scaffold_2902-gene_7;TARA_SAMEA2620418_METAG-scaffold_2902-gene_8	TARA_SAMEA2620418_METAG-scaffold_2902-gene_8		TARA_SAMEA2620418_METAG-scaffold_2902-gene_7
TARA_SAMEA2620418_METAG_CMELEPCH	TARA_SAMEA2620418_METAG-scaffold_3061	TARA_SAMEA2620418_METAG-scaffold_3061-biosynth_1	8582	TRUE	T1PKS	1	single	1	T1PKS	3	TARA_SAMEA2620418_METAG-scaffold_3061-gene_1;TARA_SAMEA2620418_METAG-scaffold_3061-gene_2;TARA_SAMEA2620418_METAG-scaffold_3061-gene_3	TARA_SAMEA2620418_METAG-scaffold_3061-gene_1
TARA_SAMEA2620418_METAG_CMELEPCH	TARA_SAMEA2620418_METAG-scaffold_4155	TARA_SAMEA2620418_METAG-scaffold_4155-biosynth_1	7017	TRUE	terpene	1	single	1	terpene	9	TARA_SAMEA2620418_METAG-scaffold_4155-gene_1;TARA_SAMEA2620418_METAG-scaffold_4155-gene_2;TARA_SAMEA2620418_METAG-scaffold_4155-gene_3;TARA_SAMEA2620418_METAG-scaffold_4155-gene_4;TARA_SAMEA2620418_METAG-scaffold_4155-gene_5;TARA_SAMEA2620418_METAG-scaffold_4155-gene_6;TARA_SAMEA2620418_METAG-scaffold_4155-gene_7;TARA_SAMEA2620418_METAG-scaffold_4155-gene_8;TARA_SAMEA2620418_METAG-scaffold_4155-g…	TARA_SAMEA2620418_METAG-scaffold_4155-gene_5	TARA_SAMEA2620418_METAG-scaffold_4155-gene_3
TARA_SAMEA2620418_METAG_CMELEPCH	TARA_SAMEA2620418_METAG-scaffold_8100	TARA_SAMEA2620418_METAG-scaffold_8100-biosynth_1	4580	TRUE	T3PKS	1	single	1	T3PKS	7	TARA_SAMEA2620418_METAG-scaffold_8100-gene_1;TARA_SAMEA2620418_METAG-scaffold_8100-gene_2;TARA_SAMEA2620418_METAG-scaffold_8100-gene_3;TARA_SAMEA2620418_METAG-scaffold_8100-gene_4;TARA_SAMEA2620418_METAG-scaffold_8100-gene_5;TARA_SAMEA2620418_METAG-scaffold_8100-gene_6;TARA_SAMEA2620418_METAG-scaffold_8100-gene_7	TARA_SAMEA2620418_METAG-scaffold_8100-gene_7
TARA_SAMEA2620418_METAG_CMELEPCH	TARA_SAMEA2620418_METAG-scaffold_13768	TARA_SAMEA2620418_METAG-scaffold_13768-biosynth_1	3316	TRUE	NRPS-like	1	single	1	NRPS-like	3	TARA_SAMEA2620418_METAG-scaffold_13768-gene_1;TARA_SAMEA2620418_METAG-scaffold_13768-gene_2;TARA_SAMEA2620418_METAG-scaffold_13768-gene_3	TARA_SAMEA2620418_METAG-scaffold_13768-gene_3
TARA_SAMEA2620418_METAG_CMELEPCH	TARA_SAMEA2620418_METAG-scaffold_20223	TARA_SAMEA2620418_METAG-scaffold_20223-biosynth_1	2646	TRUE	terpene	1	single	1	terpene	2	TARA_SAMEA2620418_METAG-scaffold_20223-gene_1;TARA_SAMEA2620418_METAG-scaffold_20223-gene_2	TARA_SAMEA2620418_METAG-scaffold_20223-gene_2

## Sheet: Biosynthetic potential analysis
genome	genome_short	bigscape_fam	product_class	product_short	order_median_expression_data	order_genome_abundance	region_id
TARA_SAMEA2730749_METAG_OLPPLKCL	A1	FAM_01880	Terpene	Hopanoid #1	19	1	TARA_SAMEA2623601_METAG-scaffold_18-biosynth_1
TARA_SAMEA2730749_METAG_OLPPLKCL	A1	FAM_01881	Terpene	Carotenoid	20	2	TARA_SAMEA2623601_METAG-scaffold_77-biosynth_1
TARA_SAMEA2730749_METAG_OLPPLKCL	A1	FAM_01884	Others	Ectoine	1	3	TARA_SAMEA2623601_METAG-scaffold_30-biosynth_2
TARA_SAMEA2730749_METAG_OLPPLKCL	A1	FAM_01912	Others	Siderophore	11	4	TARA_SAMEA2623601_METAG-scaffold_40-biosynth_1
TARA_SAMEA2730749_METAG_OLPPLKCL	A1	FAM_01916	PKSI	T1PKS/PUFA/Olefin	4	5	TARA_SAMEA2623601_METAG-scaffold_75-biosynth_1
TARA_SAMEA2730749_METAG_OLPPLKCL	A1	FAM_01951	PKSother	T3PKS (Alkylpyrone)	13	6	TARA_SAMEA2623601_METAG-scaffold_23-biosynth_1
TARA_SAMEA2730749_METAG_OLPPLKCL	A1	FAM_01887	RiPPs	Bacteriocin (DUF692)	2	7	TARA_SAMEA2623601_METAG-scaffold_122-biosynth_1
TARA_SAMEA2623054_METAG_OCMKBGHM	A2	FAM_01880	Terpene	Hopanoid #1	19	1	TARA_SAMEA2623601_METAG-scaffold_18-biosynth_1
TARA_SAMEA2623054_METAG_OCMKBGHM	A2	FAM_01881	Terpene	Carotenoid	20	2	TARA_SAMEA2623601_METAG-scaffold_77-biosynth_1
TARA_SAMEA2623054_METAG_OCMKBGHM	A2	FAM_01884	Others	Ectoine	1	3	TARA_SAMEA2623601_METAG-scaffold_30-biosynth_2
TARA_SAMEA2623054_METAG_OCMKBGHM	A2	FAM_01912	Others	Siderophore	11	4	TARA_SAMEA2623601_METAG-scaffold_40-biosynth_1
TARA_SAMEA2623054_METAG_OCMKBGHM	A2	FAM_01916	PKSI	T1PKS/PUFA/Olefin	4	5	TARA_SAMEA2623601_METAG-scaffold_75-biosynth_1
TARA_SAMEA2623054_METAG_OCMKBGHM	A2	FAM_01951	PKSother	T3PKS (Alkylpyrone)	13	6	TARA_SAMEA2623601_METAG-scaffold_23-biosynth_1
TARA_SAMEA2623601_METAG_LGBFILLL	B1	FAM_01880	Terpene	Hopanoid #1	19	1	TARA_SAMEA2623601_METAG-scaffold_18-biosynth_1
TARA_SAMEA2623601_METAG_LGBFILLL	B1	FAM_01881	Terpene	Carotenoid	20	2	TARA_SAMEA2623601_METAG-scaffold_77-biosynth_1
TARA_SAMEA2623601_METAG_LGBFILLL	B1	FAM_01884	Others	Ectoine	1	3	TARA_SAMEA2623601_METAG-scaffold_30-biosynth_2
TARA_SAMEA2623601_METAG_LGBFILLL	B1	FAM_01912	Others	Siderophore	11	4	TARA_SAMEA2623601_METAG-scaffold_40-biosynth_1
TARA_SAMEA2623601_METAG_LGBFILLL	B1	FAM_01916	PKSI	T1PKS/PUFA/Olefin	4	5	TARA_SAMEA2623601_METAG-scaffold_75-biosynth_1
TARA_SAMEA2623601_METAG_LGBFILLL	B1	FAM_01951	PKSother	T3PKS (Alkylpyrone)	13	6	TARA_SAMEA2623601_METAG-scaffold_23-biosynth_1
TARA_SAMEA2623601_METAG_LGBFILLL	B1	FAM_01887	RiPPs	Bacteriocin (DUF692)	2	7	TARA_SAMEA2623601_METAG-scaffold_122-biosynth_1
MALA_SAMN05422137_METAG_HLLJDLBE	C1	FAM_01880	Terpene	Hopanoid #1	19	1	TARA_SAMEA2623601_METAG-scaffold_18-biosynth_1
MALA_SAMN05422137_METAG_HLLJDLBE	C1	FAM_01881	Terpene	Carotenoid	20	2	TARA_SAMEA2623601_METAG-scaffold_77-biosynth_1
MALA_SAMN05422137_METAG_HLLJDLBE	C1	FAM_01884	Others	Ectoine	1	3	TARA_SAMEA2623601_METAG-scaffold_30-biosynth_2
MALA_SAMN05422137_METAG_HLLJDLBE	C1	FAM_01912	Others	Siderophore	11	4	TARA_SAMEA2623601_METAG-scaffold_40-biosynth_1
MALA_SAMN05422137_METAG_HLLJDLBE	C1	FAM_01916	PKSI	T1PKS/PUFA/Olefin	4	5	TARA_SAMEA2623601_METAG-scaffold_75-biosynth_1
MALA_SAMN05422137_METAG_HLLJDLBE	C1	FAM_01951	PKSother	T3PKS (Alkylpyrone)	13	6	TARA_SAMEA2623601_METAG-scaffold_23-biosynth_1
MALA_SAMN05422137_METAG_HLLJDLBE	C1	FAM_01887	RiPPs	Bacteriocin (DUF692)	2	7	TARA_SAMEA2623601_METAG-scaffold_122-biosynth_1
MALA_SAMN05422137_METAG_HLLJDLBE	C1	FAM_01790	RiPPs	Proteusin/Lanthipeptide	8	8	TARA_SAMEA2623601_METAG-scaffold_110-biosynth_1
MALA_SAMN05422137_METAG_HLLJDLBE	C1	FAM_01791	NRPS	NRPS-like #1	7	9	TARA_SAMEA2623601_METAG-scaffold_8-biosynth_2
MALA_SAMN05422137_METAG_HLLJDLBE	C1	FAM_01852	Others	Phosphonate	6	10	TARA_SAMEA2623601_METAG-scaffold_147-biosynth_1
MALA_SAMN05422137_METAG_HLLJDLBE	C1	FAM_01854	RiPPs	Microviridin	22	11	TARA_SAMEA2623601_METAG-scaffold_122-biosynth_2
MALA_SAMN05422137_METAG_HLLJDLBE	C1	FAM_01885	NRPS	T1PKS/NRPS-like	9	12	TARA_SAMEA2623601_METAG-scaffold_30-biosynth_1
MALA_SAMN05422137_METAG_HLLJDLBE	C1	FAM_01886	NRPS	NRPS-like #3	14	13	TARA_SAMEA2623601_METAG-scaffold_55-biosynth_1
MALA_SAMN05422137_METAG_HLLJDLBE	C1	FAM_01913	Terpene	Hopanoid #2	21	14	TARA_SAMEA2623601_METAG-scaffold_110-biosynth_2
MALA_SAMN05422137_METAG_HLLJDLBE	C1	FAM_01914	PKSI	T1PKS	5	15	TARA_SAMEA2623601_METAG-scaffold_8-biosynth_1
MALA_SAMN05422137_METAG_HLLJDLBE	C1	FAM_01919	RiPPs	Proteusin/Bacteriocin #2	10	16	TARA_SAMEA2623601_METAG-scaffold_49-biosynth_1
MALA_SAMN05422137_METAG_HLLJDLBE	C1	FAM_02044	RiPPs	Glycosylated Microviridin	16	17	TARA_SAMEA2623601_METAG-scaffold_252-biosynth_1
MALA_SAMN05422137_METAG_HLLJDLBE	C1	FAM_02079	NRPS	NRPS-like #4	17	18	TARA_SAMEA2623601_METAG-scaffold_10-biosynth_1
MALA_SAMN05422137_METAG_HLLJDLBE	C1	FAM_02108	RiPPs	Proteusin/Bacteriocin #1	3	19	TARA_SAMEA2623601_METAG-scaffold_40-biosynth_2
MALA_SAMN05422137_METAG_HLLJDLBE	C1	FAM_01878	Others	Aryl Polyene	23	23	NA
MALA_SAMN05422137_METAG_HLLJDLBE	C1	FAM_01879	RiPPs	Bacteriocin	24	24	NA
TARA_SAMEA2623601_METAG_PIAMPJPB	C2	FAM_01880	Terpene	Hopanoid #1	19	1	TARA_SAMEA2623601_METAG-scaffold_18-biosynth_1
TARA_SAMEA2623601_METAG_PIAMPJPB	C2	FAM_01881	Terpene	Carotenoid	20	2	TARA_SAMEA2623601_METAG-scaffold_77-biosynth_1
TARA_SAMEA2623601_METAG_PIAMPJPB	C2	FAM_01884	Others	Ectoine	1	3	TARA_SAMEA2623601_METAG-scaffold_30-biosynth_2
TARA_SAMEA2623601_METAG_PIAMPJPB	C2	FAM_01912	Others	Siderophore	11	4	TARA_SAMEA2623601_METAG-scaffold_40-biosynth_1
TARA_SAMEA2623601_METAG_PIAMPJPB	C2	FAM_01916	PKSI	T1PKS/PUFA/Olefin	4	5	TARA_SAMEA2623601_METAG-scaffold_75-biosynth_1
TARA_SAMEA2623601_METAG_PIAMPJPB	C2	FAM_01951	PKSother	T3PKS (Alkylpyrone)	13	6	TARA_SAMEA2623601_METAG-scaffold_23-biosynth_1
TARA_SAMEA2623601_METAG_PIAMPJPB	C2	FAM_01887	RiPPs	Bacteriocin (DUF692)	2	7	TARA_SAMEA2623601_METAG-scaffold_122-biosynth_1
TARA_SAMEA2623601_METAG_PIAMPJPB	C2	FAM_01790	RiPPs	Proteusin/Lanthipeptide	8	8	TARA_SAMEA2623601_METAG-scaffold_110-biosynth_1
TARA_SAMEA2623601_METAG_PIAMPJPB	C2	FAM_01791	NRPS	NRPS-like #1	7	9	TARA_SAMEA2623601_METAG-scaffold_8-biosynth_2
TARA_SAMEA2623601_METAG_PIAMPJPB	C2	FAM_01852	Others	Phosphonate	6	10	TARA_SAMEA2623601_METAG-scaffold_147-biosynth_1
TARA_SAMEA2623601_METAG_PIAMPJPB	C2	FAM_01854	RiPPs	Microviridin	22	11	TARA_SAMEA2623601_METAG-scaffold_122-biosynth_2
TARA_SAMEA2623601_METAG_PIAMPJPB	C2	FAM_01885	NRPS	T1PKS.NRPS-like	9	12	TARA_SAMEA2623601_METAG-scaffold_30-biosynth_1
TARA_SAMEA2623601_METAG_PIAMPJPB	C2	FAM_01886	NRPS	NRPS-like #3	14	13	TARA_SAMEA2623601_METAG-scaffold_55-biosynth_1
TARA_SAMEA2623601_METAG_PIAMPJPB	C2	FAM_01913	Terpene	Hopanoid #2	21	14	TARA_SAMEA2623601_METAG-scaffold_110-biosynth_2
TARA_SAMEA2623601_METAG_PIAMPJPB	C2	FAM_01914	PKSI	T1PKS	5	15	TARA_SAMEA2623601_METAG-scaffold_8-biosynth_1
TARA_SAMEA2623601_METAG_PIAMPJPB	C2	FAM_01919	RiPPs	Proteusin/Bacteriocin #2	10	16	TARA_SAMEA2623601_METAG-scaffold_49-biosynth_1
TARA_SAMEA2623601_METAG_PIAMPJPB	C2	FAM_02044	RiPPs	Glycosylated Microviridin	16	17	TARA_SAMEA2623601_METAG-scaffold_252-biosynth_1
TARA_SAMEA2623601_METAG_PIAMPJPB	C2	FAM_02079	NRPS	NRPS-like #4	17	18	TARA_SAMEA2623601_METAG-scaffold_10-biosynth_1
TARA_SAMEA2623601_METAG_PIAMPJPB	C2	FAM_02108	RiPPs	Proteusin/Bacteriocin #1	3	19	TARA_SAMEA2623601_METAG-scaffold_40-biosynth_2
TARA_SAMEA2623601_METAG_PIAMPJPB	C2	FAM_02036	NRPS	NRPS-like #2	12	20	TARA_SAMEA2623601_METAG-scaffold_17-biosynth_1
TARA_SAMEA2623601_METAG_PIAMPJPB	C2	FAM_02054	NRPS	NRPS-like #5	18	21	TARA_SAMEA2623601_METAG-scaffold_51-biosynth_1
TARA_SAMEA2623601_METAG_PIAMPJPB	C2	FAM_02065	Others	NRPS-like/betalactone	15	22	TARA_SAMEA2623601_METAG-scaffold_62-biosynth_1

## Sheet: Duplicated SCGs Anvio
Gene (out of 71)	HLLJDLBE	PIAMPJPB	LGBFILLL	OCMKBGHM	OLPPLKCL
ADK	3	3	3	5	5
Adenylsucc_synt	2	2	2	2	2
RuvX	2	2	2	2	2
EF_TS	2	2	2	2
GrpE	2	2	2		2
RNA_pol_Rpb6	2	2	2
eIF-1a	3	2		2
ATP-synt		3	3
ATP-synt_A		3	2
OSCP		2	2
TsaE		2
Exonuc_VII_L				2

## Sheet: Duplicated SCGs FetchMGs
Gene (out of 40)	HLLJDLBE	PIAMPJPB	LGBFILLL	OCMKBGHM	OLPPLKCL
COG0124	2	2	2	2	2
COG0522	2	2		2

## Sheet: Correlation Ca. E. malaspinii t
mOTUs	GTDB Taxonomy	GTDB page (closest level)	Closest isolate genome	log corr. (p-value)	log corr. (R)	Lowly abundant	Overview of the log correlations (for evaluation, p- and R-values can be misleading if the data violates normal distribution assumptions)
go_microbiomics_mOTUs_600	Unkonwn Eremiobacterota (Clade C1)			1.06E-220	1
go_microbiomics_mOTUs_592	Rhodococcus sp001942265	https://gtdb.ecogenomic.org/searches?s=al&q=s__Rhodococcus+sp001942265	Species	3.60E-08	0.81715833
go_microbiomics_mOTUs_623	Unknown Puniceibacterium	https://gtdb.ecogenomic.org/searches?s=al&q=g__Puniceibacterium	Genus	1.20E-06	0.75833869
ref_mOTU_v25_07924	Jiella sp002088275 (Aurantimonas sp. 22II-16-19i)	https://gtdb.ecogenomic.org/searches?s=al&q=s__Jiella+sp002088275	Species	5.33E-06	0.72713548	TRUE
go_microbiomics_mOTUs_2262	Unknown SAR86	https://gtdb.ecogenomic.org/searches?s=al&q=g__AEGEAN-183	Uncultivated	5.72E-06	-0.725547
ref_mOTU_v25_01486	Psychrobacter sp000511655	https://gtdb.ecogenomic.org/searches?s=al&q=s__Psychrobacter+sp000511655	Species	1.94E-05	0.69612998
go_microbiomics_mOTUs_593	Unknown Mycolicibacterium	https://gtdb.ecogenomic.org/searches?s=al&q=g__Mycolicibacterium	Genus	2.06E-05	0.6945981
go_microbiomics_mOTUs_2292	Nitrosopelagicus sp000402075	https://gtdb.ecogenomic.org/searches?s=al&q=s__Nitrosopelagicus+sp000402075	Genus	2.67E-05	-0.6877977
go_microbiomics_mOTUs_2239	Unknown Parachlamydiaceae	https://gtdb.ecogenomic.org/searches?s=al&q=f__Parachlamydiaceae	Uncultivated	3.21E-05	0.68291175
meta_mOTU_v25_12459	Unknown Gemmatimonadetes	https://gtdb.ecogenomic.org/searches?s=al&q=s__UBA822+sp002731735	Uncultivated	4.73E-05	-0.6722325
ref_mOTU_v25_02552	Nitrosopelagicus sp000402075	https://gtdb.ecogenomic.org/searches?s=al&q=s__Nitrosopelagicus+sp000402075	Genus	4.99E-05	-0.6707324
go_microbiomics_mOTUs_615	Unknown Mameliella	https://gtdb.ecogenomic.org/searches?s=al&q=g__Mameliella	Genus	6.61E-05	0.66267221
ref_mOTU_v25_10890	Salipiger bermudensis	https://gtdb.ecogenomic.org/searches?s=al&q=s__Salipiger+bermudensis	Species	6.72E-05	0.66218301	TRUE
meta_mOTU_v25_13611	Unknown SAR86	https://gtdb.ecogenomic.org/searches?s=al&q=g__AEGEAN-183	Uncultivated	6.95E-05	-0.6612136
meta_mOTU_v25_13249	Unknown Chloroflexi	https://gtdb.ecogenomic.org/searches?s=al&q=s__UBA9611+sp002698265	Uncultivated	8.37E-05	-0.6557106
meta_mOTU_v25_13364	Unkonwn Marinoscillaceae	https://gtdb.ecogenomic.org/searches?s=al&q=f__Marinoscillaceae	Uncultivated	9.24E-05	-0.6527469
meta_mOTU_v25_13859	Unknown Marinisomatales	https://gtdb.ecogenomic.org/searches?s=al&q=g__UBA2126	Uncultivated	9.42E-05	-0.6521851
meta_mOTU_v25_12621	Unknown Marinisomatales	https://gtdb.ecogenomic.org/searches?s=al&q=s__TCS55+sp002715035	Uncultivated	1.17E-04	-0.6456157
ref_mOTU_v25_00915	Gordonia sp002009645	https://gtdb.ecogenomic.org/searches?s=al&q=s__Gordonia+sp002009645	Species	1.19E-04	0.6450619	TRUE
go_microbiomics_mOTUs_2951	Unknown Phycisphaerales	https://gtdb.ecogenomic.org/searches?s=al&q=g__GCA-00271851	Uncultivated	1.20E-04	-0.6446735	TRUE
go_microbiomics_mOTUs_97	Unknown Marinisomatales	https://gtdb.ecogenomic.org/searches?s=al&q=s__UBA2128+sp002402135	Uncultivated	1.21E-04	-0.6445854
go_microbiomics_mOTUs_598	Nitrosopelagicus sp000484935	https://gtdb.ecogenomic.org/searches?s=al&q=s__Nitrosopelagicus+sp000484935	Uncultivated	1.31E-04	-0.6420918
go_microbiomics_mOTUs_1428	Unknown Poseidoniia	https://gtdb.ecogenomic.org/searches?s=al&q=s__UBA8886+sp003193815	Uncultivated	1.32E-04	-0.6419027
go_microbiomics_mOTUs_608	Unknown Marinisomatia	https://gtdb.ecogenomic.org/searches?s=al&q=o__SCGC-AAA003-L08	Uncultivated	1.51E-04	-0.6375929
meta_mOTU_v25_13350	Unkown Gammaproteobacteria	https://gtdb.ecogenomic.org/searches?s=al&q=f__UBA11654	Uncultivated	1.75E-04	-0.6327852
go_microbiomics_mOTUs_599	Unknown Marinisomatales	https://gtdb.ecogenomic.org/searches?s=al&q=f__TCS55	Uncultivated	2.16E-04	-0.625959
meta_mOTU_v25_12446	Unknown Nitrososphaerales	https://gtdb.ecogenomic.org/searches?s=al&q=s__UBA57+sp002494565	Uncultivated	2.25E-04	-0.6246412
go_microbiomics_mOTUs_2257	Unkonwn Rhizobiacea	https://gtdb.ecogenomic.org/searches?s=al&q=g__B7	Uncultivated	2.99E-04	0.61494557
go_microbiomics_mOTUs_93	Unknown Marinisomatales	https://gtdb.ecogenomic.org/searches?s=al&q=g__UBA2126	Uncultivated	3.30E-04	-0.6115763
meta_mOTU_v25_12720	Unkown Flavobacteriaceae	https://gtdb.ecogenomic.org/searches?s=al&q=s__MED-G11+sp002729755	Uncultivated	3.48E-04	-0.6097177
go_microbiomics_mOTUs_2688	Unknown Marinisomatia	https://gtdb.ecogenomic.org/searches?s=al&q=o__SCGC-AAA003-L08	Uncultivated	3.71E-04	-0.607485
ref_mOTU_v25_08952	Mesorhizobium oceanicum	https://gtdb.ecogenomic.org/searches?s=al&q=s__Mesorhizobium+oceanicum	Species	3.83E-04	0.60628977	TRUE
meta_mOTU_v25_14200	Unknown Chloroflexi	https://gtdb.ecogenomic.org/searches?s=al&q=s__UBA9455+sp002313245	Uncultivated	3.84E-04	-0.6062051
go_microbiomics_mOTUs_606	Unknown Nevskiaceae	https://gtdb.ecogenomic.org/searches?s=al&q=f__Nevskiaceae	Uncultivated	3.88E-04	0.605857
meta_mOTU_v25_13485	Unknown Pedosphaerales	https://gtdb.ecogenomic.org/searches?s=al&q=g__UBA1096	Uncultivated	4.02E-04	-0.6046285
ref_mOTU_v25_05467	Unknown SAR324	https://gtdb.ecogenomic.org/searches?s=al&q=s__Arctic96AD-7+sp002082305	Uncultivated	4.26E-04	-0.6025545
meta_mOTU_v25_13610	Erythrobacter_A citreus	https://gtdb.ecogenomic.org/searches?s=al&q=s__Erythrobacter_A+citreus	Species	5.06E-04	-0.596283
go_microbiomics_mOTUs_2236	Unknown Spechtbacterales	https://gtdb.ecogenomic.org/searches?s=al&q=f__H02-43-30	Uncultivated	5.08E-04	-0.596143
ref_mOTU_v25_03705	Rhodopirellula europaea	https://gtdb.ecogenomic.org/searches?s=al&q=s__Rhodopirellula+europaea	Species	5.15E-04	0.59566667	TRUE
go_microbiomics_mOTUs_607	Thalassarchaeum betae	https://gtdb.ecogenomic.org/searches?s=al&q=s__Thalassarchaeum+betae	Uncultivated	5.45E-04	-0.59357
go_microbiomics_mOTUs_91	Unknown Chloroflexi	https://gtdb.ecogenomic.org/searches?s=al&q=s__UBA9611+sp002746355	Uncultivated	6.14E-04	-0.5891388
go_microbiomics_mOTUs_597	Unknown SAR86	https://gtdb.ecogenomic.org/searches?s=al&q=g__AEGEAN-183	Uncultivated	7.02E-04	-0.5840803
go_microbiomics_mOTUs_96	Unknown Thioglobus	https://gtdb.ecogenomic.org/searches?s=al&q=g__Thioglobus	Genus	7.55E-04	-0.5812852
go_microbiomics_mOTUs_94	Unknown Thalassoarchaeaceae	https://gtdb.ecogenomic.org/searches?s=al&q=s__MGIIb-O1+sp002498525	Uncultivated	7.74E-04	-0.580353
ref_mOTU_v25_07868	Nitrosopumilus sp000484975	https://gtdb.ecogenomic.org/searches?s=al&q=s__Nitrosopumilus+sp000484975	Genus	8.41E-04	-0.5771175
ref_mOTU_v25_06349	Lactobacillus iners	https://gtdb.ecogenomic.org/searches?s=al&q=s__Lactobacillus+iners	Species	0.00720574	0.48043918	TRUE
