# Supplementary material for: Biosynthetic potential of the global ocean microbiome
Source: Nature. 2022 Jun 22;607(7917):111–8. doi: 10.1038/s41586-022-04862-3 (PMC9259500; doi:10.1038/s41586-022-04862-3)
Supplement: Supplementary file 7 — Supplementary Table 4 [file 41586_2022_4862_MOESM7_ESM.xlsx]

## Sheet: README
Sheet name	Description
These are the auxiliary tables for the E. taraoceanii transcriptomic analysis.
metat-metdata	metadata for the 623 metatranscriptomes used for the analysis
annotation-kegg	Functional annotations of the 8,500 genes encoded by the Ca. E. taraoceanii representative. Each sheet represents the results of a tool, see methods for details.
annotations-prokka
annotations-eggnog
annotations-fetchMGs
annotations-txsscan
annotations-predatory
annotations-antismash
diff-expr-functional-groups	DIfferential expression of different functional groups (supervised and kegg pathways) across the four discrete expression states, significance was tested with a Kruskal-Wallis test and p-values were adjusted with FDR.
scaled-expr-values-supervised-groups	Scaled expression values for the selected functional groups, this is the data used to plot Figure 4D.

## Sheet: metat-metadata
sample	internal_sample_name	dataset	n_inserts	barcode	ocean_province	station	material	depth	size_fraction
TARA_SAMEA3905024_METAT	TARA_011_SRF_0.22-1.6_T	TARA_PROK_METAT	160579971	TARA_X000001262	Mediterranean Sea	TARA_011	TARA_011_SRF_0.22-1.6	9	0.22-1.6
TARA_SAMEA2619639_METAT	TARA_015_SRF_0.22-1.6_T	TARA_PROK_METAT	152960937	TARA_A100000079	Mediterranean Sea	TARA_015	TARA_015_SRF_0.22-1.6	5	0.22-1.6
TARA_SAMEA2619647_METAT	TARA_016_SRF_0.22-1.6_T	TARA_PROK_METAT	148498989	TARA_A200000347	Mediterranean Sea	TARA_016	TARA_016_SRF_0.22-1.6	5	0.22-1.6
TARA_SAMEA2619669_METAT	TARA_018_SRF_0.22-1.6_T	TARA_PROK_METAT	44435302	TARA_A100000158	Mediterranean Sea	TARA_018	TARA_018_SRF_0.22-1.6	5	0.22-1.6
TARA_SAMEA2619691_METAT	TARA_019_SRF_0.22-1.6_T	TARA_PROK_METAT	145921226	TARA_A100000314	Mediterranean Sea	TARA_019	TARA_019_SRF_0.22-1.6	5	0.22-1.6
TARA_SAMEA2619750_METAT	TARA_022_DCM_0.22-1.6_T	TARA_PROK_METAT	170472417	TARA_E500000003	Mediterranean Sea	TARA_022	TARA_022_DCM_0.22-1.6	30	0.22-1.6
TARA_SAMEA2619784_METAT	TARA_025_DCM_0.22-1.6_T	TARA_PROK_METAT	141995459	TARA_E500000169	Mediterranean Sea	TARA_025	TARA_025_DCM_0.22-1.6	50	0.22-1.6
TARA_SAMEA2619804_METAT	TARA_031_SRF_0.22-1.6_T	TARA_PROK_METAT	149053637	TARA_A100001390	Red Sea	TARA_031	TARA_031_SRF_0.22-1.6	5	0.22-1.6
TARA_SAMEA2619822_METAT	TARA_032_SRF_0.22-1.6_T	TARA_PROK_METAT	118362692	TARA_A100001047	Red Sea	TARA_032	TARA_032_SRF_0.22-1.6	5	0.22-1.6
TARA_SAMEA2619861_METAT	TARA_033_SRF_0.22-1.6_T	TARA_PROK_METAT	134988804	TARA_A100001219	Red Sea	TARA_033	TARA_033_SRF_0.22-1.6	5	0.22-1.6
TARA_SAMEA2619970_METAT	TARA_037_MES_0.22-1.6_T	TARA_PROK_METAT	225569230	TARA_Y100000313	Indian Ocean	TARA_037	TARA_037_MES_0.22-1.6	600	0.22-1.6
TARA_SAMEA2620035_METAT	TARA_038_MES_0.22-1.6_T	TARA_PROK_METAT	210819950	TARA_Y100000303	Indian Ocean	TARA_038	TARA_038_MES_0.22-1.6	340	0.22-1.6
TARA_SAMEA2620085_METAT	TARA_039_DCM_0.22-1.6_T	TARA_PROK_METAT	191848960	TARA_Y100000039	Indian Ocean	TARA_039	TARA_039_DCM_0.22-1.6	25	0.22-1.6
TARA_SAMEA2620102_METAT	TARA_039_MES_0.22-1.6_T	TARA_PROK_METAT	161886581	TARA_Y100000043	Indian Ocean	TARA_039	TARA_039_MES_0.22-1.6	270	0.22-1.6
TARA_SAMEA2620061_METAT	TARA_039_SRF_0.22-1.6_T	TARA_PROK_METAT	186938025	TARA_Y100000037	Indian Ocean	TARA_039	TARA_039_SRF_0.22-1.6	5	0.22-1.6
TARA_SAMEA2620180_METAT	TARA_040_MES_0.22-1.6_T	TARA_PROK_METAT	125892348	TARA_Y100000260	Indian Ocean	TARA_040	TARA_040_MES_0.22-1.6	280	0.22-1.6
TARA_SAMEA2620125_METAT	TARA_040_SRF_0.22-1.6_T	TARA_PROK_METAT	130728047	TARA_Y100000255	Indian Ocean	TARA_040	TARA_040_SRF_0.22-1.6	5	0.22-1.6
TARA_SAMEA2620136_METAT	TARA_040_ZZZ_0.22-1.6_T	TARA_PROK_METAT	580904288	TARA_Y100000256	Indian Ocean	TARA_040	TARA_040_ZZZ_0.22-1.6	25	0.22-1.6
TARA_SAMEA2620217_METAT	TARA_041_DCM_0.22-1.6_T	TARA_PROK_METAT	198129785	TARA_Y100000057	Indian Ocean	TARA_041	TARA_041_DCM_0.22-1.6	60	0.22-1.6
TARA_SAMEA2620194_METAT	TARA_041_SRF_0.22-1.6_T	TARA_PROK_METAT	204361802	TARA_Y100000055	Indian Ocean	TARA_041	TARA_041_SRF_0.22-1.6	5	0.22-1.6
TARA_SAMEA2620261_METAT	TARA_042_DCM_0.22-1.6_T	TARA_PROK_METAT	159583864	TARA_Y100000070	Indian Ocean	TARA_042	TARA_042_DCM_0.22-1.6	80	0.22-1.6
TARA_SAMEA2620235_METAT	TARA_042_SRF_0.22-1.6_T	TARA_PROK_METAT	130568187	TARA_Y100000068	Indian Ocean	TARA_042	TARA_042_SRF_0.22-1.6	5	0.22-1.6
TARA_SAMEA2620281_METAT	TARA_043_SRF_0.22-1.6_T	TARA_PROK_METAT	130566700	TARA_Y100000079	Indian Ocean	TARA_043	TARA_043_SRF_0.22-1.6	5	0.22-1.6
TARA_SAMEA2620306_METAT	TARA_044_SRF_0.22-1.6_T	TARA_PROK_METAT	177895203	TARA_Y100000248	Indian Ocean	TARA_044	TARA_044_SRF_0.22-1.6	5	0.22-1.6
TARA_SAMEA2620368_METAT	TARA_046_SRF_0.22-1.6_T	TARA_PROK_METAT	143480766	TARA_Y100000104	Indian Ocean	TARA_046	TARA_046_SRF_0.22-1.6	5	0.22-1.6
TARA_SAMEA2620389_METAT	TARA_047_SRF_0.22-1.6_T	TARA_PROK_METAT	183088355	TARA_Y100000109	Indian Ocean	TARA_047	TARA_047_SRF_0.22-1.6	5	0.22-1.6
TARA_SAMEA2620426_METAT	TARA_049_SRF_0.22-1.6_T	TARA_PROK_METAT	142803926	TARA_Y100000126	Indian Ocean	TARA_049	TARA_049_SRF_0.22-1.6	5	0.22-1.6
TARA_SAMEA2620442_METAT	TARA_050_SRF_0.22-1.6_T	TARA_PROK_METAT	150702588	TARA_Y100000148	Indian Ocean	TARA_050	TARA_050_SRF_0.22-1.6	5	0.22-1.6
TARA_SAMEA2620492_METAT	TARA_051_SRF_0.22-1.6_T	TARA_PROK_METAT	131076720	TARA_Y100000160	Indian Ocean	TARA_051	TARA_051_SRF_0.22-1.6	5	0.22-1.6
TARA_SAMEA2620570_METAT	TARA_052_DCM_0.22-1.6_T	TARA_PROK_METAT	210867623	TARA_Y100000173	Indian Ocean	TARA_052	TARA_052_DCM_0.22-1.6	75	0.22-1.6
TARA_SAMEA2620542_METAT	TARA_052_SRF_0.22-1.6_T	TARA_PROK_METAT	165198355	TARA_Y100000171	Indian Ocean	TARA_052	TARA_052_SRF_0.22-1.6	5	0.22-1.6
TARA_SAMEA2620596_METAT	TARA_053_SRF_0.22-1.6_T	TARA_PROK_METAT	103944600	TARA_Y100000185	Indian Ocean	TARA_053	TARA_053_SRF_0.22-1.6	5	0.22-1.6
TARA_SAMEA2620626_METAT	TARA_054_SRF_0.22-1.6_T	TARA_PROK_METAT	136639604	TARA_Y100000192	Indian Ocean	TARA_054	TARA_054_SRF_0.22-1.6	5	0.22-1.6
TARA_SAMEA2620974_METAT	TARA_067_SRF_0.22-3_T	TARA_PROK_METAT	83731283	TARA_B100000497	South Atlantic Ocean	TARA_067	TARA_067_SRF_0.22-3	5	0.22-3
TARA_SAMEA2621041_METAT	TARA_068_DCM_0.22-3_T	TARA_PROK_METAT	130407989	TARA_B100000482	South Atlantic Ocean	TARA_068	TARA_068_DCM_0.22-3	50	0.22-3
TARA_SAMEA2621017_METAT	TARA_068_SRF_0.22-3_T	TARA_PROK_METAT	106586987	TARA_B100000475	South Atlantic Ocean	TARA_068	TARA_068_SRF_0.22-3	5	0.22-3
TARA_SAMEA2621096_METAT	TARA_070_MES_0.22-3_T	TARA_PROK_METAT	144014148	TARA_B100000446	South Atlantic Ocean	TARA_070	TARA_070_MES_0.22-3	800	0.22-3
TARA_SAMEA2621070_METAT	TARA_070_SRF_0.22-3_T	TARA_PROK_METAT	86906549	TARA_B100000459	South Atlantic Ocean	TARA_070	TARA_070_SRF_0.22-3	5	0.22-3
TARA_SAMEA2621115_METAT	TARA_071_SRF_0.22-3_T	TARA_PROK_METAT	107162418	TARA_B100000437	South Atlantic Ocean	TARA_071	TARA_071_SRF_0.22-3	5	0.22-3
TARA_SAMEA2621158_METAT	TARA_072_DCM_0.22-3_T	TARA_PROK_METAT	111285400	TARA_B100000426	South Atlantic Ocean	TARA_072	TARA_072_DCM_0.22-3	100	0.22-3
TARA_SAMEA2621136_METAT	TARA_072_SRF_0.22-3_T	TARA_PROK_METAT	53589362	TARA_B100000424	South Atlantic Ocean	TARA_072	TARA_072_SRF_0.22-3	5	0.22-3
TARA_SAMEA2621218_METAT	TARA_076_DCM_0.22-3_T	TARA_PROK_METAT	108207029	TARA_B100000519	South Atlantic Ocean	TARA_076	TARA_076_DCM_0.22-3	150	0.22-3
TARA_SAMEA2621236_METAT	TARA_076_MES_0.22-3_T	TARA_PROK_METAT	114928504	TARA_B100000749	South Atlantic Ocean	TARA_076	TARA_076_MES_0.22-3	800	0.22-3
TARA_SAMEA2621198_METAT	TARA_076_SRF_0.22-3_T	TARA_PROK_METAT	126294257	TARA_B100000517	South Atlantic Ocean	TARA_076	TARA_076_SRF_0.22-3	5	0.22-3
TARA_SAMEA2621274_METAT	TARA_078_DCM_0.22-3_T	TARA_PROK_METAT	166525872	TARA_B100000530	South Atlantic Ocean	TARA_078	TARA_078_DCM_0.22-3	120	0.22-3
TARA_SAMEA2621254_METAT	TARA_078_SRF_0.22-3_T	TARA_PROK_METAT	102937715	TARA_B100000528	South Atlantic Ocean	TARA_078	TARA_078_SRF_0.22-3	5	0.22-3
TARA_SAMEA2621307_METAT	TARA_080_SRF_0.22-3_T	TARA_PROK_METAT	113955224	TARA_B100000717	South Atlantic Ocean	TARA_080	TARA_080_SRF_0.22-3	5	0.22-3
TARA_SAMEA2621378_METAT	TARA_081_DCM_0.22-3_T	TARA_PROK_METAT	109862208	TARA_B100000837	South Atlantic Ocean	TARA_081	TARA_081_DCM_0.22-3	35	0.22-3
TARA_SAMEA2621350_METAT	TARA_081_SRF_0.22-3_T	TARA_PROK_METAT	66067984	TARA_B100000835	South Atlantic Ocean	TARA_081	TARA_081_SRF_0.22-3	5	0.22-3
TARA_SAMEA2621423_METAT	TARA_082_DCM_0.22-3_T	TARA_PROK_METAT	120722906	TARA_B100000829	South Atlantic Ocean	TARA_082	TARA_082_DCM_0.22-3	40	0.22-3
TARA_SAMEA2621401_METAT	TARA_082_SRF_0.22-3_T	TARA_PROK_METAT	87573676	TARA_B100000827	South Atlantic Ocean	TARA_082	TARA_082_SRF_0.22-3	5	0.22-3
TARA_SAMEA2621455_METAT	TARA_083_SRF_0.22-3_T	TARA_PROK_METAT	95003315	TARA_B100000771	South Atlantic Ocean	TARA_083	TARA_083_SRF_0.22-3	5	0.22-3
TARA_SAMEA2621487_METAT	TARA_084_SRF_0.22-3_T	TARA_PROK_METAT	115284878	TARA_B100000782	Southern Ocean	TARA_084	TARA_084_SRF_0.22-3	5	0.22-3
TARA_SAMEA2621536_METAT	TARA_085_DCM_0.22-3_T	TARA_PROK_METAT	120322599	TARA_B100000796	Southern Ocean	TARA_085	TARA_085_DCM_0.22-3	90	0.22-3
TARA_SAMEA2621509_METAT	TARA_085_SRF_0.22-3_T	TARA_PROK_METAT	102468256	TARA_B100000789	Southern Ocean	TARA_085	TARA_085_SRF_0.22-3	5	0.22-3
TARA_SAMEA2621595_METAT	TARA_086_DCM_0.22-3_T	TARA_PROK_METAT	58102207	TARA_B100000819	Southern Ocean	TARA_086	TARA_086_DCM_0.22-3	35	0.22-3
TARA_SAMEA2621571_METAT	TARA_086_SRF_0.22-3_T	TARA_PROK_METAT	118961125	TARA_B100000817	Southern Ocean	TARA_086	TARA_086_SRF_0.22-3	5	0.22-3
TARA_SAMEA2621623_METAT	TARA_087_SRF_0.22-3_T	TARA_PROK_METAT	113835449	TARA_B100000564	Southern Ocean	TARA_087	TARA_087_SRF_0.22-3	5	0.22-3
TARA_SAMEA2621653_METAT	TARA_088_SRF_0.22-3_T	TARA_PROK_METAT	107803283	TARA_B100000853	Southern Ocean	TARA_088	TARA_088_SRF_0.22-3	5	0.22-3
TARA_SAMEA2621681_METAT	TARA_089_SRF_0.22-3_T	TARA_PROK_METAT	120743655	TARA_B100000860	Southern Ocean	TARA_089	TARA_089_SRF_0.22-3	5	0.22-3
TARA_SAMEA2621710_METAT	TARA_090_SRF_0.22-3_T	TARA_PROK_METAT	75982956	TARA_B100001069	South Pacific Ocean	TARA_090	TARA_090_SRF_0.22-3	5	0.22-3
TARA_SAMEA2621736_METAT	TARA_091_SRF_0.22-3_T	TARA_PROK_METAT	59513372	TARA_B100000867	South Pacific Ocean	TARA_091	TARA_091_SRF_0.22-3	5	0.22-3
TARA_SAMEA2621758_METAT	TARA_092_SRF_0.22-3_T	TARA_PROK_METAT	88603787	TARA_B100000874	South Pacific Ocean	TARA_092	TARA_092_SRF_0.22-3	9	0.22-3
TARA_SAMEA2621814_METAT	TARA_093_DCM_0.22-3_T	TARA_PROK_METAT	133722763	TARA_B100001059	South Pacific Ocean	TARA_093	TARA_093_DCM_0.22-3	35	0.22-3
TARA_SAMEA2621782_METAT	TARA_093_SRF_0.22-3_T	TARA_PROK_METAT	91557028	TARA_B100001062	South Pacific Ocean	TARA_093	TARA_093_SRF_0.22-3	5	0.22-3
TARA_SAMEA2621885_METAT	TARA_096_DCM_0.22-3_T	TARA_PROK_METAT	97113645	TARA_B100000991	South Pacific Ocean	TARA_096	TARA_096_DCM_0.22-3	155	0.22-3
TARA_SAMEA2621863_METAT	TARA_096_SRF_0.22-3_T	TARA_PROK_METAT	117671492	TARA_B100000989	South Pacific Ocean	TARA_096	TARA_096_SRF_0.22-3	5	0.22-3
TARA_SAMEA2621961_METAT	TARA_097_DCM_0.22-3_T	TARA_PROK_METAT	128829440	TARA_B100000977	South Pacific Ocean	TARA_097	TARA_097_DCM_0.22-3	175	0.22-3
TARA_SAMEA2621941_METAT	TARA_097_MES_0.22-3_T	TARA_PROK_METAT	140590090	TARA_B100001002	South Pacific Ocean	TARA_097	TARA_097_MES_0.22-3	310	0.22-3
TARA_SAMEA2621913_METAT	TARA_097_SRF_0.22-3_T	TARA_PROK_METAT	79767361	TARA_B100000975	South Pacific Ocean	TARA_097	TARA_097_SRF_0.22-3	5	0.22-3
TARA_SAMEA2622025_METAT	TARA_098_DCM_0.22-3_T	TARA_PROK_METAT	118081498	TARA_B100001029	South Pacific Ocean	TARA_098	TARA_098_DCM_0.22-3	188	0.22-3
TARA_SAMEA2622054_METAT	TARA_098_MES_0.22-3_T	TARA_PROK_METAT	168377320	TARA_B100001013	South Pacific Ocean	TARA_098	TARA_098_MES_0.22-3	488	0.22-3
TARA_SAMEA2621996_METAT	TARA_098_SRF_0.22-3_T	TARA_PROK_METAT	109773442	TARA_B100001024	South Pacific Ocean	TARA_098	TARA_098_SRF_0.22-3	5	0.22-3
TARA_SAMEA2622078_METAT	TARA_099_SRF_0.22-3_T	TARA_PROK_METAT	146433246	TARA_B100000886	South Pacific Ocean	TARA_099	TARA_099_SRF_0.22-3	5	0.22-3
TARA_SAMEA2622119_METAT	TARA_100_DCM_0.22-3_T	TARA_PROK_METAT	142308250	TARA_B100000969	South Pacific Ocean	TARA_100	TARA_100_DCM_0.22-3	50	0.22-3
TARA_SAMEA2622149_METAT	TARA_100_MES_0.22-3_T	TARA_PROK_METAT	153230072	TARA_B100000969	South Pacific Ocean	TARA_100	TARA_100_DCM_0.22-3	50	0.22-3
TARA_SAMEA2622097_METAT	TARA_100_SRF_0.22-3_T	TARA_PROK_METAT	130927438	TARA_B100000967	South Pacific Ocean	TARA_100	TARA_100_SRF_0.22-3	5	0.22-3
TARA_SAMEA2622219_METAT	TARA_102_DCM_0.22-3_T	TARA_PROK_METAT	136982311	TARA_B100000898	South Pacific Ocean	TARA_102	TARA_102_DCM_0.22-3	40	0.22-3
TARA_SAMEA2622197_METAT	TARA_102_MES_0.22-3_T	TARA_PROK_METAT	169268049	TARA_B100000955	South Pacific Ocean	TARA_102	TARA_102_MES_0.22-3	480	0.22-3
TARA_SAMEA2622173_METAT	TARA_102_SRF_0.22-3_T	TARA_PROK_METAT	137917382	TARA_B100000896	South Pacific Ocean	TARA_102	TARA_102_SRF_0.22-3	5	0.22-3
TARA_SAMEA2622269_METAT	TARA_106_DCM_0.22-3_T	TARA_PROK_METAT	84074733	TARA_B100000912	South Pacific Ocean	TARA_106	TARA_106_DCM_0.22-3	40	0.22-3
TARA_SAMEA2622295_METAT	TARA_106_MES_0.22-3_T	TARA_PROK_METAT	143363310	TARA_B100000914	South Pacific Ocean	TARA_106	TARA_106_MES_0.22-3	380	0.22-3
TARA_SAMEA2622249_METAT	TARA_106_SRF_0.22-3_T	TARA_PROK_METAT	80085746	TARA_B100000910	South Pacific Ocean	TARA_106	TARA_106_SRF_0.22-3	5	0.22-3
TARA_SAMEA2622336_METAT	TARA_109_DCM_0.22-3_T	TARA_PROK_METAT	134010878	TARA_B100000933	North Pacific Ocean	TARA_109	TARA_109_DCM_0.22-3	30	0.22-3
TARA_SAMEA2622362_METAT	TARA_109_MES_0.22-3_T	TARA_PROK_METAT	188129054	TARA_B100000935	North Pacific Ocean	TARA_109	TARA_109_MES_0.22-3	380	0.22-3
TARA_SAMEA2622316_METAT	TARA_109_SRF_0.22-3_T	TARA_PROK_METAT	107885389	TARA_B100000931	North Pacific Ocean	TARA_109	TARA_109_SRF_0.22-3	5	0.22-3
TARA_SAMEA2622406_METAT	TARA_110_DCM_0.22-3_T	TARA_PROK_METAT	69167558	TARA_B100001113	South Pacific Ocean	TARA_110	TARA_110_DCM_0.22-3	50	0.22-3
TARA_SAMEA2622432_METAT	TARA_110_MES_0.22-3_T	TARA_PROK_METAT	104236903	TARA_B100001078	South Pacific Ocean	TARA_110	TARA_110_MES_0.22-3	380	0.22-3
TARA_SAMEA2622380_METAT	TARA_110_SRF_0.22-3_T	TARA_PROK_METAT	95934084	TARA_B100001109	South Pacific Ocean	TARA_110	TARA_110_SRF_0.22-3	5	0.22-3
TARA_SAMEA2622478_METAT	TARA_111_DCM_0.22-3_T	TARA_PROK_METAT	145415220	TARA_B100000581	South Pacific Ocean	TARA_111	TARA_111_DCM_0.22-3	90	0.22-3
TARA_SAMEA2622452_METAT	TARA_111_SRF_0.22-3_T	TARA_PROK_METAT	145596095	TARA_B100000577	South Pacific Ocean	TARA_111	TARA_111_SRF_0.22-3	5	0.22-3
TARA_SAMEA2622549_METAT	TARA_112_DCM_0.22-3_T	TARA_PROK_METAT	124182513	TARA_B100000945	South Pacific Ocean	TARA_112	TARA_112_DCM_0.22-3	155	0.22-3
TARA_SAMEA2622522_METAT	TARA_112_SRF_0.22-3_T	TARA_PROK_METAT	105268590	TARA_B100000941	South Pacific Ocean	TARA_112	TARA_112_SRF_0.22-3	5	0.22-3
TARA_SAMEA2622593_METAT	TARA_113_SRF_0.22-3_T	TARA_PROK_METAT	76275940	TARA_B100000595	South Pacific Ocean	TARA_113	TARA_113_SRF_0.22-3	5	0.22-3
TARA_SAMEA2622690_METAT	TARA_122_DCM_0.22-3_T	TARA_PROK_METAT	211860009	TARA_B100000702	South Pacific Ocean	TARA_122	TARA_122_DCM_0.22-3	115	0.22-3
TARA_SAMEA2622673_METAT	TARA_122_MES_0.22-3_T	TARA_PROK_METAT	227476593	TARA_B100000679	South Pacific Ocean	TARA_122	TARA_122_MES_0.22-3	600	0.22-3
TARA_SAMEA2622652_METAT	TARA_122_SRF_0.22-3_T	TARA_PROK_METAT	130483982	TARA_B100001117	South Pacific Ocean	TARA_122	TARA_122_SRF_0.22-3	5	0.22-3
TARA_SAMEA2622733_METAT	TARA_123_MIX_0.22-3_T	TARA_PROK_METAT	195190740	TARA_B100000689	South Pacific Ocean	TARA_123	TARA_123_MIX_0.22-3	150	0.22-3
TARA_SAMEA2622710_METAT	TARA_123_SRF_0.22-3_T	TARA_PROK_METAT	120269707	TARA_B100000687	South Pacific Ocean	TARA_123	TARA_123_SRF_0.22-3	5	0.22-3
TARA_SAMEA2622796_METAT	TARA_124_MIX_0.22-3_T	TARA_PROK_METAT	177929152	TARA_B100000665	South Pacific Ocean	TARA_124	TARA_124_MIX_0.22-3	120	0.22-3
TARA_SAMEA2622759_METAT	TARA_124_SRF_0.22-3_T	TARA_PROK_METAT	116006485	TARA_B100000663	South Pacific Ocean	TARA_124	TARA_124_SRF_0.22-3	5	0.22-3
TARA_SAMEA2622837_METAT	TARA_125_MIX_0.22-3_T	TARA_PROK_METAT	192556758	TARA_B100001127	South Pacific Ocean	TARA_125	TARA_125_MIX_0.22-3	140	0.22-3
TARA_SAMEA2622817_METAT	TARA_125_SRF_0.22-3_T	TARA_PROK_METAT	141725970	TARA_B100001125	South Pacific Ocean	TARA_125	TARA_125_SRF_0.22-3	5	0.22-3
TARA_SAMEA2622886_METAT	TARA_127_DCM_0.22-3_T	TARA_PROK_METAT	139767938	TARA_B100001234	South Pacific Ocean	TARA_127	TARA_127_DCM_0.22-3	100	0.22-3
TARA_SAMEA2622866_METAT	TARA_127_SRF_0.22-3_T	TARA_PROK_METAT	155228839	TARA_B100001232	South Pacific Ocean	TARA_127	TARA_127_SRF_0.22-3	5	0.22-3
TARA_SAMEA2622927_METAT	TARA_128_DCM_0.22-3_T	TARA_PROK_METAT	142567688	TARA_B100000614	South Pacific Ocean	TARA_128	TARA_128_DCM_0.22-3	40	0.22-3
TARA_SAMEA2622905_METAT	TARA_128_SRF_0.22-3_T	TARA_PROK_METAT	110891485	TARA_B100000609	South Pacific Ocean	TARA_128	TARA_128_SRF_0.22-3	5	0.22-3
TARA_SAMEA2622973_METAT	TARA_129_DCM_0.22-3_T	TARA_PROK_METAT	127662706	TARA_B100000628	North Pacific Ocean	TARA_129	TARA_129_DCM_0.22-3	85	0.22-3
TARA_SAMEA2622947_METAT	TARA_129_SRF_0.22-3_T	TARA_PROK_METAT	155882607	TARA_B100000626	North Pacific Ocean	TARA_129	TARA_129_SRF_0.22-3	5	0.22-3
TARA_SAMEA2623027_METAT	TARA_131_DCM_0.22-3_T	TARA_PROK_METAT	165903806	TARA_B100000643	North Pacific Ocean	TARA_131	TARA_131_DCM_0.22-3	110	0.22-3
TARA_SAMEA2623045_METAT	TARA_131_MES_0.22-3_T	TARA_PROK_METAT	161114530	TARA_B100000653	North Pacific Ocean	TARA_131	TARA_131_MES_0.22-3	746	0.22-3
TARA_SAMEA2623007_METAT	TARA_131_SRF_0.22-3_T	TARA_PROK_METAT	150327673	TARA_B100000641	North Pacific Ocean	TARA_131	TARA_131_SRF_0.22-3	5	0.22-3
TARA_SAMEA2623083_METAT	TARA_132_DCM_0.22-3_T	TARA_PROK_METAT	103636375	TARA_B100001250	North Pacific Ocean	TARA_132	TARA_132_DCM_0.22-3	115	0.22-3
TARA_SAMEA2623101_METAT	TARA_132_MES_0.22-3_T	TARA_PROK_METAT	189475978	TARA_B100001244	North Pacific Ocean	TARA_132	TARA_132_MES_0.22-3	550	0.22-3
TARA_SAMEA2623063_METAT	TARA_132_SRF_0.22-3_T	TARA_PROK_METAT	122964097	TARA_B100001248	North Pacific Ocean	TARA_132	TARA_132_SRF_0.22-3	5	0.22-3
TARA_SAMEA2623139_METAT	TARA_133_DCM_0.22-3_T	TARA_PROK_METAT	196101671	TARA_B100001094	North Pacific Ocean	TARA_133	TARA_133_DCM_0.22-3	45	0.22-3
TARA_SAMEA2623119_METAT	TARA_133_SRF_0.22-3_T	TARA_PROK_METAT	152817166	TARA_B100001092	North Pacific Ocean	TARA_133	TARA_133_SRF_0.22-3	5	0.22-3
TARA_SAMEA2623177_METAT	TARA_134_SRF_0.22-3_T	TARA_PROK_METAT	135310917	TARA_B100001265	North Pacific Ocean	TARA_134	TARA_134_SRF_0.22-3	5	0.22-3
TARA_SAMEA2623219_METAT	TARA_135_DCM_0.22-3_T	TARA_PROK_METAT	172100237	TARA_B100001223	North Pacific Ocean	TARA_135	TARA_135_DCM_0.22-3	30	0.22-3
TARA_SAMEA2623197_METAT	TARA_135_SRF_0.22-3_T	TARA_PROK_METAT	148065869	TARA_B100001277	North Pacific Ocean	TARA_135	TARA_135_SRF_0.22-3	5	0.22-3
TARA_SAMEA2623257_METAT	TARA_136_SRF_0.22-3_T	TARA_PROK_METAT	160328491	TARA_B100001979	North Pacific Ocean	TARA_136	TARA_136_SRF_0.22-3	5	0.22-3
TARA_SAMEA2623295_METAT	TARA_137_DCM_0.22-3_T	TARA_PROK_METAT	159566349	TARA_B100001966	North Pacific Ocean	TARA_137	TARA_137_DCM_0.22-3	40	0.22-3
TARA_SAMEA2623314_METAT	TARA_137_MES_0.22-3_T	TARA_PROK_METAT	181073592	TARA_B100001973	North Pacific Ocean	TARA_137	TARA_137_MES_0.22-3	375	0.22-3
TARA_SAMEA2623275_METAT	TARA_137_SRF_0.22-3_T	TARA_PROK_METAT	130652697	TARA_B100001289	North Pacific Ocean	TARA_137	TARA_137_SRF_0.22-3	5	0.22-3
TARA_SAMEA2623370_METAT	TARA_138_DCM_0.22-3_T	TARA_PROK_METAT	141353443	TARA_B100001998	North Pacific Ocean	TARA_138	TARA_138_DCM_0.22-3	60	0.22-3
TARA_SAMEA2623390_METAT	TARA_138_MES_0.22-3_T	TARA_PROK_METAT	159834471	TARA_B100002005	North Pacific Ocean	TARA_138	TARA_138_MES_0.22-3	450	0.22-3
TARA_SAMEA2623350_METAT	TARA_138_SRF_0.22-3_T	TARA_PROK_METAT	128442506	TARA_B100001991	North Pacific Ocean	TARA_138	TARA_138_SRF_0.22-3	5	0.22-3
TARA_SAMEA2623408_METAT	TARA_139_SRF_0.22-3_T	TARA_PROK_METAT	158775565	TARA_B100002012	North Pacific Ocean	TARA_139	TARA_139_SRF_0.22-3	5	0.22-3
TARA_SAMEA2623430_METAT	TARA_140_SRF_0.22-3_T	TARA_PROK_METAT	155843462	TARA_B100002019	North Pacific Ocean	TARA_140	TARA_140_SRF_0.22-3	5	0.22-3
TARA_SAMEA2623450_METAT	TARA_141_SRF_0.22-3_T	TARA_PROK_METAT	272465509	TARA_B100001939	North Atlantic Ocean	TARA_141	TARA_141_SRF_0.22-3	5	0.22-3
TARA_SAMEA2623492_METAT	TARA_142_DCM_0.22-3_T	TARA_PROK_METAT	157813708	TARA_B100002052	North Atlantic Ocean	TARA_142	TARA_142_DCM_0.22-3	125	0.22-3
TARA_SAMEA2623516_METAT	TARA_142_MES_0.22-3_T	TARA_PROK_METAT	181978226	TARA_B100002048	North Atlantic Ocean	TARA_142	TARA_142_MES_0.22-3	640	0.22-3
TARA_SAMEA2623466_METAT	TARA_142_SRF_0.22-3_T	TARA_PROK_METAT	151158272	TARA_B100002050	North Atlantic Ocean	TARA_142	TARA_142_SRF_0.22-3	5	0.22-3
TARA_SAMEA2623552_METAT	TARA_143_DCM_0.22-3_T	TARA_PROK_METAT	119099494	TARA_B100001221	North Atlantic Ocean	TARA_143	TARA_143_DCM_0.22-3	40	0.22-3
TARA_SAMEA2623532_METAT	TARA_143_SRF_0.22-3_T	TARA_PROK_METAT	234366573	TARA_B100001219	North Atlantic Ocean	TARA_143	TARA_143_SRF_0.22-3	5	0.22-3
TARA_SAMEA2623590_METAT	TARA_144_SRF_0.22-3_T	TARA_PROK_METAT	190676750	TARA_B100001189	North Atlantic Ocean	TARA_144	TARA_144_SRF_0.22-3	5	0.22-3
TARA_SAMEA2623656_METAT	TARA_145_MES_0.22-3_T	TARA_PROK_METAT	29486295	TARA_B100001143	North Atlantic Ocean	TARA_145	TARA_145_MES_0.22-3	590	0.22-3
TARA_SAMEA2623630_METAT	TARA_145_SRF_0.22-3_T	TARA_PROK_METAT	175308179	TARA_B100001141	North Atlantic Ocean	TARA_145	TARA_145_SRF_0.22-3	5	0.22-3
TARA_SAMEA2623715_METAT	TARA_147_SRF_0.22-3_T	TARA_PROK_METAT	132096446	TARA_B100001159	North Atlantic Ocean	TARA_147	TARA_147_SRF_0.22-3	5	0.22-3
TARA_SAMEA2623734_METAT	TARA_148_SRF_0.22-3_T	TARA_PROK_METAT	337957593	TARA_B100001743	North Atlantic Ocean	TARA_148	TARA_148_SRF_0.22-3	5	0.22-3
TARA_SAMEA2623756_METAT	TARA_148b_MES_0.22-3_T	TARA_PROK_METAT	174263997	TARA_B100001752	North Atlantic Ocean	TARA_148b	TARA_148b_MES_0.22-3	250	0.22-3
TARA_SAMEA2623794_METAT	TARA_149_MES_0.22-3_T	TARA_PROK_METAT	185664939	TARA_B100001766	North Atlantic Ocean	TARA_149	TARA_149_MES_0.22-3	740	0.22-3
TARA_SAMEA2623774_METAT	TARA_149_SRF_0.22-3_T	TARA_PROK_METAT	160148763	TARA_B100001760	North Atlantic Ocean	TARA_149	TARA_149_SRF_0.22-3	5	0.22-3
TARA_SAMEA2623830_METAT	TARA_150_DCM_0.22-3_T	TARA_PROK_METAT	157609023	TARA_B100001778	North Atlantic Ocean	TARA_150	TARA_150_DCM_0.22-3	40	0.22-3
TARA_SAMEA2623808_METAT	TARA_150_SRF_0.22-3_T	TARA_PROK_METAT	314373445	TARA_B100001771	North Atlantic Ocean	TARA_150	TARA_150_SRF_0.22-3	5	0.22-3
TARA_SAMEA2623872_METAT	TARA_151_DCM_0.22-3_T	TARA_PROK_METAT	166052453	TARA_B100001559	North Atlantic Ocean	TARA_151	TARA_151_DCM_0.22-3	80	0.22-3
TARA_SAMEA2623850_METAT	TARA_151_SRF_0.22-3_T	TARA_PROK_METAT	272607920	TARA_B100001566	North Atlantic Ocean	TARA_151	TARA_151_SRF_0.22-3	5	0.22-3
TARA_SAMEA2623925_METAT	TARA_152_MXL_0.22-3_T	TARA_PROK_METAT	627302904	TARA_B100002029	North Atlantic Ocean	TARA_152	TARA_152_MIX_0.22-3	5-160	0.22-3
TARA_SAMEA2623890_METAT	TARA_152_SRF_0.22-3_T	TARA_PROK_METAT	124066970	TARA_B100001173	North Atlantic Ocean	TARA_152	TARA_152_SRF_0.22-3	5	0.22-3
TARA_SAMEA2623974_METAT	TARA_153_MXL_0.22-3_T	TARA_PROK_METAT	362346091	TARA_B100001804	North Atlantic Ocean	TARA_153	TARA_153_MIX_0.22-3	5-160	0.22-3
TARA_SAMEA4396508_METAT	TARA_155_DCM_0.22-3_T	TARA_PROK_METAT	109601379	TARA_B110000008	North Atlantic Ocean	TARA_155	TARA_155_DCM_0.22-3	40	0.22-3
TARA_SAMEA4396435_METAT	TARA_155_SRF_0.22-3_T	TARA_PROK_METAT	139892870	TARA_B110000002	North Atlantic Ocean	TARA_155	TARA_155_SRF_0.22-3	5	0.22-3
TARA_SAMEA4396982_METAT	TARA_158_DCM_0.22-3_T	TARA_PROK_METAT	102403704	TARA_B110001452	Arctic Ocean	TARA_158	TARA_158_DCM_0.22-3	25	0.22-3
TARA_SAMEA4396935_METAT	TARA_158_SRF_0.22-3_T	TARA_PROK_METAT	82853763	TARA_B110001450	Arctic Ocean	TARA_158	TARA_158_SRF_0.22-3	5	0.22-3
TARA_SAMEA4397085_METAT	TARA_163_MES_0.22-3_T	TARA_PROK_METAT	115112859	TARA_B110000196	Arctic Ocean	TARA_163	TARA_163_MES_0.22-3	499	0.22-3
TARA_SAMEA4397045_METAT	TARA_163_SRF_0.22-3_T	TARA_PROK_METAT	99437888	TARA_B110001469	Arctic Ocean	TARA_163	TARA_163_SRF_0.22-3	5	0.22-3
TARA_SAMEA4397168_METAT	TARA_168_DCM_0.22-3_T	TARA_PROK_METAT	117013175	TARA_B110000046	Arctic Ocean	TARA_168	TARA_168_DCM_0.22-3	40	0.22-3
TARA_SAMEA4397209_METAT	TARA_168_IZZ_0.22-3_T	TARA_PROK_METAT	85348140	TARA_B110000046	Arctic Ocean	TARA_168	TARA_168_DCM_0.22-3	40	0.22-3
TARA_SAMEA4397112_METAT	TARA_168_SRF_0.22-3_T	TARA_PROK_METAT	122121328	TARA_B110000027	Arctic Ocean	TARA_168	TARA_168_SRF_0.22-3	5	0.22-3
TARA_SAMEA4397289_METAT	TARA_173_DCM_0.22-3_T	TARA_PROK_METAT	126363856	TARA_B110000091	Arctic Ocean	TARA_173	TARA_173_DCM_0.22-3	35	0.22-3
TARA_SAMEA4397249_METAT	TARA_173_SRF_0.22-3_T	TARA_PROK_METAT	114469517	TARA_B110000089	Arctic Ocean	TARA_173	TARA_173_SRF_0.22-3	5	0.22-3
TARA_SAMEA4397403_METAT	TARA_175_IZZ_0.22-3_T	TARA_PROK_METAT	103993911	TARA_B110000116	Arctic Ocean	TARA_175	TARA_175_ZZZ_0.22-3	199	0.22-3
TARA_SAMEA4397324_METAT	TARA_175_SRF_0.22-3_T	TARA_PROK_METAT	141779778	TARA_B110000114	Arctic Ocean	TARA_175	TARA_175_SRF_0.22-3	5	0.22-3
TARA_SAMEA4397357_METAT	TARA_175_ZZZ_0.22-3_T	TARA_PROK_METAT	122483275	TARA_B110000116	Arctic Ocean	TARA_175	TARA_175_ZZZ_0.22-3	199	0.22-3
TARA_SAMEA4397439_METAT	TARA_178_SRF_0.22-3_T	TARA_PROK_METAT	120368254	TARA_B110000208	Arctic Ocean	TARA_178	TARA_178_SRF_0.22-3	5	0.22-3
TARA_SAMEA4397483_METAT	TARA_180_SRF_0.22-3_T	TARA_PROK_METAT	88754378	TARA_B110000503	Arctic Ocean	TARA_180	TARA_180_SRF_0.22-3	5	0.22-3
TARA_SAMEA4397530_METAT	TARA_180_ZZZ_0.22-3_T	TARA_PROK_METAT	103340406	TARA_B110000210	Arctic Ocean	TARA_180	TARA_180_DCM_0.22-3	30	0.22-3
TARA_SAMEA4397621_METAT	TARA_188_DCM_0.22-3_T	TARA_PROK_METAT	158755139	TARA_B110000237	Arctic Ocean	TARA_188	TARA_188_DCM_0.22-3	17	0.22-3
TARA_SAMEA4397580_METAT	TARA_188_SRF_0.22-3_T	TARA_PROK_METAT	141840459	TARA_B110000238	Arctic Ocean	TARA_188	TARA_188_SRF_0.22-3	5	0.22-3
TARA_SAMEA4397716_METAT	TARA_189_DCM_0.22-3_T	TARA_PROK_METAT	142390778	TARA_B110000261	Arctic Ocean	TARA_189	TARA_189_DCM_0.22-3	20	0.22-3
TARA_SAMEA4397660_METAT	TARA_189_SRF_0.22-3_T	TARA_PROK_METAT	148070761	TARA_B110000259	Arctic Ocean	TARA_189	TARA_189_SRF_0.22-3	5	0.22-3
TARA_SAMEA4397741_METAT	TARA_189_ZZZ_0.22-3_T	TARA_PROK_METAT	97601581	TARA_B110000261	Arctic Ocean	TARA_189	TARA_189_DCM_0.22-3	20	0.22-3
TARA_SAMEA4397768_METAT	TARA_191_SRF_0.22-3_T	TARA_PROK_METAT	87752160	TARA_B110000285	Arctic Ocean	TARA_191	TARA_191_SRF_0.22-3	5	0.22-3
TARA_SAMEA4397809_METAT	TARA_193_SRF_0.22-3_T	TARA_PROK_METAT	48897120	TARA_B110000977	Arctic Ocean	TARA_193	TARA_193_SRF_0.22-3	5	0.22-3
TARA_SAMEA4397915_METAT	TARA_194_DCM_0.22-3_T	TARA_PROK_METAT	69331329	TARA_B110000967	Arctic Ocean	TARA_194	TARA_194_DCM_0.22-3	35	0.22-3
TARA_SAMEA4397853_METAT	TARA_194_SRF_0.22-3_T	TARA_PROK_METAT	92987871	TARA_B110000971	Arctic Ocean	TARA_194	TARA_194_SRF_0.22-3	5	0.22-3
TARA_SAMEA4397942_METAT	TARA_196_SRF_0.22-3_T	TARA_PROK_METAT	120666650	TARA_B110000305	Arctic Ocean	TARA_196	TARA_196_SRF_0.22-3	5	0.22-3
TARA_SAMEA4398077_METAT	TARA_201_DCM_0.22-3_T	TARA_PROK_METAT	66949749	TARA_B110000908	Arctic Ocean	TARA_201	TARA_201_DCM_0.22-3	36	0.22-3
TARA_SAMEA4398022_METAT	TARA_201_SRF_0.22-3_T	TARA_PROK_METAT	66915529	TARA_B110000902	Arctic Ocean	TARA_201	TARA_201_SRF_0.22-3	5	0.22-3
TARA_SAMEA4398105_METAT	TARA_205_SRF_0.22-3_T	TARA_PROK_METAT	96762951	TARA_B110000879	Arctic Ocean	TARA_205	TARA_205_SRF_0.22-3	5	0.22-3
TARA_SAMEA4398233_METAT	TARA_206_MES_0.22-3_T	TARA_PROK_METAT	141126936	TARA_B110000495	Arctic Ocean	TARA_206	TARA_206_MES_0.22-3	411	0.22-3
TARA_SAMEA4398187_METAT	TARA_206_SRF_0.22-3_T	TARA_PROK_METAT	134021019	TARA_B110000483	Arctic Ocean	TARA_206	TARA_206_SRF_0.22-3	5	0.22-3
TARA_SAMEA4398261_METAT	TARA_208_SRF_0.22-3_T	TARA_PROK_METAT	142010494	TARA_B110000858	Arctic Ocean	TARA_208	TARA_208_SRF_0.22-3	5	0.22-3
TARA_SAMEA4398354_METAT	TARA_209_MES_0.22-3_T	TARA_PROK_METAT	91715147	TARA_B110000467	Arctic Ocean	TARA_209	TARA_209_MES_0.22-3	351	0.22-3
TARA_SAMEA4398309_METAT	TARA_209_SRF_0.22-3_T	TARA_PROK_METAT	114821853	TARA_B110000459	Arctic Ocean	TARA_209	TARA_209_SRF_0.22-3	5	0.22-3
TARA_SAMEA4398426_METAT	TARA_210_MES_0.22-3_T	TARA_PROK_METAT	100431252	TARA_B110000438	Arctic Ocean	TARA_210	TARA_210_MES_0.22-3	391	0.22-3
TARA_SAMEA4398381_METAT	TARA_210_SRF_0.22-3_T	TARA_PROK_METAT	81028006	TARA_B110000444	Arctic Ocean	TARA_210	TARA_210_SRF_0.22-3	5	0.22-3
TARA_SAMEA2619419_METAT	TARA_X000000408_METAT	TARA_EUK_METAT		TARA_X000000408	North Atlantic Ocean	TARA_004	TARA_004_DCM_0.8-5	40	0.8-5
TARA_SAMEA2619421_METAT	TARA_X000000410_METAT	TARA_EUK_METAT		TARA_X000000410	North Atlantic Ocean	TARA_004	TARA_004_DCM_5-20	40	5-20
TARA_SAMEA2619396_METAT	TARA_X000000323_METAT	TARA_EUK_METAT		TARA_X000000323	North Atlantic Ocean	TARA_004	TARA_004_SRF_0.8-5	9	0.8-5
TARA_SAMEA2657059_METAT	TARA_X000000357_METAT	TARA_EUK_METAT		TARA_X000000357	North Atlantic Ocean	TARA_004	TARA_004_SRF_180-2000	9	180-2000
TARA_SAMEA2619398_METAT	TARA_X000000325_METAT	TARA_EUK_METAT		TARA_X000000325	North Atlantic Ocean	TARA_004	TARA_004_SRF_5-20	9	5-20
TARA_SAMEA2591077_METAT	TARA_A200000158_METAT	TARA_EUK_METAT		TARA_A200000158	Mediterranean Sea	TARA_007	TARA_007_DCM_0.8-5	42	0.8-5
TARA_SAMEA2625588_METAT	TARA_A200000179_METAT	TARA_EUK_METAT		TARA_A200000179	Mediterranean Sea	TARA_007	TARA_007_DCM_20-180	42	20-180
TARA_SAMEA2591078_METAT	TARA_A200000150_METAT	TARA_EUK_METAT		TARA_A200000150	Mediterranean Sea	TARA_007	TARA_007_DCM_5-20	42	5-20
TARA_SAMEA2591060_METAT	TARA_A200000123_METAT	TARA_EUK_METAT		TARA_A200000123	Mediterranean Sea	TARA_007	TARA_007_SRF_0.8-5	9	0.8-5
TARA_SAMEA2611380_METAT	TARA_A200000139_METAT	TARA_EUK_METAT		TARA_A200000139	Mediterranean Sea	TARA_007	TARA_007_SRF_20-180	9	20-180
TARA_SAMEA2619551_METAT	TARA_X000001040_METAT	TARA_EUK_METAT	143674105	TARA_X000001040	Mediterranean Sea	TARA_009	TARA_009_DCM_0.8-5	55	0.8-5
TARA_SAMEA2619554_METAT	TARA_X000001043_METAT	TARA_EUK_METAT		TARA_X000001043	Mediterranean Sea	TARA_009	TARA_009_DCM_5-20	55	5-20
TARA_SAMEA2619534_METAT	TARA_X000000954_METAT	TARA_EUK_METAT	168279329	TARA_X000000954	Mediterranean Sea	TARA_009	TARA_009_SRF_0.8-5	9	0.8-5
TARA_SAMEA2657011_METAT	TARA_X000001006_METAT	TARA_EUK_METAT		TARA_X000001006	Mediterranean Sea	TARA_009	TARA_009_SRF_180-2000	9	180-2000
TARA_SAMEA2619621_METAT	TARA_X000001288_METAT	TARA_EUK_METAT		TARA_X000001288	Mediterranean Sea	TARA_011	TARA_011_SRF_0.8-5	9	0.8-5
TARA_SAMEA2657003_METAT	TARA_X000001334_METAT	TARA_EUK_METAT		TARA_X000001334	Mediterranean Sea	TARA_011	TARA_011_SRF_180-2000	9	180-2000
TARA_SAMEA2656955_METAT	TARA_X000001338_METAT	TARA_EUK_METAT		TARA_X000001338	Mediterranean Sea	TARA_011	TARA_011_SRF_20-180	9	20-180
TARA_SAMEA2619623_METAT	TARA_X000001286_METAT	TARA_EUK_METAT	172475712	TARA_X000001286	Mediterranean Sea	TARA_011	TARA_011_SRF_5-20	9	5-20
TARA_SAMEA2619684_METAT	TARA_A100000604_METAT	TARA_EUK_METAT		TARA_A100000604	Mediterranean Sea	TARA_018	TARA_018_DCM_0.8-5	60	0.8-5
TARA_SAMEA2657107_METAT	TARA_A100000589_METAT	TARA_EUK_METAT		TARA_A100000589	Mediterranean Sea	TARA_018	TARA_018_DCM_20-180	80	20-180
TARA_SAMEA2619685_METAT	TARA_A100000602_METAT	TARA_EUK_METAT		TARA_A100000602	Mediterranean Sea	TARA_018	TARA_018_DCM_5-20	60	5-20
TARA_SAMEA2619675_METAT	TARA_A100000595_METAT	TARA_EUK_METAT		TARA_A100000595	Mediterranean Sea	TARA_018	TARA_018_SRF_0.8-5	5	0.8-5
TARA_SAMEA2656983_METAT	TARA_A100000596_METAT	TARA_EUK_METAT		TARA_A100000596	Mediterranean Sea	TARA_018	TARA_018_SRF_20-180	5	20-180
TARA_SAMEA2619676_METAT	TARA_A100000598_METAT	TARA_EUK_METAT		TARA_A100000598	Mediterranean Sea	TARA_018	TARA_018_SRF_5-20	5	5-20
TARA_SAMEA2657025_METAT	TARA_A100000759_METAT	TARA_EUK_METAT		TARA_A100000759	Mediterranean Sea	TARA_020	TARA_020_SRF_180-2000	5	180-2000
TARA_SAMEA2619725_METAT	TARA_A100000761_METAT	TARA_EUK_METAT		TARA_A100000761	Mediterranean Sea	TARA_020	TARA_020_SRF_5-20	5	5-20
TARA_SAMEA2619754_METAT	TARA_A100000698_METAT	TARA_EUK_METAT		TARA_A100000698	Mediterranean Sea	TARA_022	TARA_022_DCM_0.8-5	30	0.8-5
TARA_SAMEA2661639_METAT	TARA_A100000700_METAT	TARA_EUK_METAT		TARA_A100000700	Mediterranean Sea	TARA_022	TARA_022_DCM_180-2000	60	180-2000
TARA_SAMEA2657048_METAT	TARA_A100000695_METAT	TARA_EUK_METAT		TARA_A100000695	Mediterranean Sea	TARA_022	TARA_022_DCM_20-180	60	20-180
TARA_SAMEA2619755_METAT	TARA_A100000696_METAT	TARA_EUK_METAT		TARA_A100000696	Mediterranean Sea	TARA_022	TARA_022_DCM_5-20	30	5-20
TARA_SAMEA2619745_METAT	TARA_A100000534_METAT	TARA_EUK_METAT		TARA_A100000534	Mediterranean Sea	TARA_022	TARA_022_SRF_0.8-5	5	0.8-5
TARA_SAMEA2731167_METAT	TARA_A100000536_METAT	TARA_EUK_METAT		TARA_A100000536	Mediterranean Sea	TARA_022	TARA_022_SRF_180-2000	5	180-2000
TARA_SAMEA2657062_METAT	TARA_A100000538_METAT	TARA_EUK_METAT		TARA_A100000538	Mediterranean Sea	TARA_022	TARA_022_SRF_20-180	5	20-180
TARA_SAMEA2619746_METAT	TARA_A100000539_METAT	TARA_EUK_METAT		TARA_A100000539	Mediterranean Sea	TARA_022	TARA_022_SRF_5-20	5	5-20
TARA_SAMEA2591103_METAT	TARA_A100000555_METAT	TARA_EUK_METAT		TARA_A100000555	Mediterranean Sea	TARA_023	TARA_023_DCM_0.8-5	55	0.8-5
TARA_SAMEA2611381_METAT	TARA_A100000554_METAT	TARA_EUK_METAT		TARA_A100000554	Mediterranean Sea	TARA_023	TARA_023_DCM_180-2000	50	180-2000
TARA_SAMEA2611379_METAT	TARA_A100000556_METAT	TARA_EUK_METAT		TARA_A100000556	Mediterranean Sea	TARA_023	TARA_023_DCM_20-180	50	20-180
TARA_SAMEA2591106_METAT	TARA_A100000560_METAT	TARA_EUK_METAT		TARA_A100000560	Mediterranean Sea	TARA_023	TARA_023_DCM_5-20	55	5-20
TARA_SAMEA2591093_METAT	TARA_A100000551_METAT	TARA_EUK_METAT		TARA_A100000551	Mediterranean Sea	TARA_023	TARA_023_SRF_0.8-5	5	0.8-5
TARA_SAMEA2611383_METAT	TARA_A100000546_METAT	TARA_EUK_METAT		TARA_A100000546	Mediterranean Sea	TARA_023	TARA_023_SRF_180-2000	5	180-2000
TARA_SAMEA2611385_METAT	TARA_A100000548_METAT	TARA_EUK_METAT		TARA_A100000548	Mediterranean Sea	TARA_023	TARA_023_SRF_20-180	5	20-180
TARA_SAMEA2591096_METAT	TARA_A100000547_METAT	TARA_EUK_METAT		TARA_A100000547	Mediterranean Sea	TARA_023	TARA_023_SRF_5-20	5	5-20
TARA_SAMEA2619788_METAT	TARA_A100000396_METAT	TARA_EUK_METAT		TARA_A100000396	Mediterranean Sea	TARA_025	TARA_025_DCM_0.8-5	50	0.8-5
TARA_SAMEA2657045_METAT	TARA_E500000200_METAT	TARA_EUK_METAT		TARA_E500000200	Mediterranean Sea	TARA_025	TARA_025_DCM_180-2000	50	180-2000
TARA_SAMEA2657037_METAT	TARA_E500000196_METAT	TARA_EUK_METAT		TARA_E500000196	Mediterranean Sea	TARA_025	TARA_025_DCM_20-180	50	20-180
TARA_SAMEA2619789_METAT	TARA_A100000398_METAT	TARA_EUK_METAT		TARA_A100000398	Mediterranean Sea	TARA_025	TARA_025_DCM_5-20	50	5-20
TARA_SAMEA2619777_METAT	TARA_A100000393_METAT	TARA_EUK_METAT		TARA_A100000393	Mediterranean Sea	TARA_025	TARA_025_SRF_0.8-5	5	0.8-5
TARA_SAMEA2657015_METAT	TARA_A100000402_METAT	TARA_EUK_METAT		TARA_A100000402	Mediterranean Sea	TARA_025	TARA_025_SRF_180-2000	5	180-2000
TARA_SAMEA2656999_METAT	TARA_A100000400_METAT	TARA_EUK_METAT		TARA_A100000400	Mediterranean Sea	TARA_025	TARA_025_SRF_20-180	5	20-180
TARA_SAMEA2619778_METAT	TARA_A100000394_METAT	TARA_EUK_METAT		TARA_A100000394	Mediterranean Sea	TARA_025	TARA_025_SRF_5-20	5	5-20
TARA_SAMEA2619798_METAT	TARA_E400007200_METAT	TARA_EUK_METAT		TARA_E400007200	Mediterranean Sea	TARA_026	TARA_026_SRF_0.8-20	5	0.8-20
TARA_SAMEA2657002_METAT	TARA_S400007202_METAT	TARA_EUK_METAT		TARA_S400007202	Mediterranean Sea	TARA_026	TARA_026_SRF_20-180	5	20-180
TARA_SAMEA2591130_METAT	TARA_A100001332_METAT	TARA_EUK_METAT		TARA_A100001332	Mediterranean Sea	TARA_030	TARA_030_DCM_0.8-5	70	0.8-5
TARA_SAMEA2624977_METAT	TARA_A100001644_METAT	TARA_EUK_METAT		TARA_A100001644	Mediterranean Sea	TARA_030	TARA_030_DCM_20-180	70	20-180
TARA_SAMEA2591131_METAT	TARA_A100001335_METAT	TARA_EUK_METAT		TARA_A100001335	Mediterranean Sea	TARA_030	TARA_030_DCM_5-20	70	5-20
TARA_SAMEA2591117_METAT	TARA_A100001639_METAT	TARA_EUK_METAT		TARA_A100001639	Mediterranean Sea	TARA_030	TARA_030_SRF_0.8-5	5	0.8-5
TARA_SAMEA2624978_METAT	TARA_A100001648_METAT	TARA_EUK_METAT		TARA_A100001648	Mediterranean Sea	TARA_030	TARA_030_SRF_180-2000	5	180-2000
TARA_SAMEA2611384_METAT	TARA_A100001646_METAT	TARA_EUK_METAT		TARA_A100001646	Mediterranean Sea	TARA_030	TARA_030_SRF_20-180	5	20-180
TARA_SAMEA2591116_METAT	TARA_A100001638_METAT	TARA_EUK_METAT		TARA_A100001638	Mediterranean Sea	TARA_030	TARA_030_SRF_5-20	5	5-20
TARA_SAMEA2619958_METAT	TARA_N000000317_METAT	TARA_EUK_METAT		TARA_N000000317	Indian Ocean	TARA_036	TARA_036_DCM_0.8-5	17	0.8-5
TARA_SAMEA2657098_METAT	TARA_N000000314_METAT	TARA_EUK_METAT		TARA_N000000314	Indian Ocean	TARA_036	TARA_036_DCM_180-2000	20	180-2000
TARA_SAMEA2657080_METAT	TARA_N000000312_METAT	TARA_EUK_METAT		TARA_N000000312	Indian Ocean	TARA_036	TARA_036_DCM_20-180	20	20-180
TARA_SAMEA2619959_METAT	TARA_N000000319_METAT	TARA_EUK_METAT		TARA_N000000319	Indian Ocean	TARA_036	TARA_036_DCM_5-20	17	5-20
TARA_SAMEA2619943_METAT	TARA_N000000316_METAT	TARA_EUK_METAT		TARA_N000000316	Indian Ocean	TARA_036	TARA_036_SRF_0.8-5	5	0.8-5
TARA_SAMEA2657060_METAT	TARA_N000000313_METAT	TARA_EUK_METAT		TARA_N000000313	Indian Ocean	TARA_036	TARA_036_SRF_180-2000	5	180-2000
TARA_SAMEA2656960_METAT	TARA_N000000311_METAT	TARA_EUK_METAT		TARA_N000000311	Indian Ocean	TARA_036	TARA_036_SRF_20-180	5	20-180
TARA_SAMEA2620023_METAT	TARA_N000000030_METAT	TARA_EUK_METAT		TARA_N000000030	Indian Ocean	TARA_038	TARA_038_DCM_0.8-5	25	0.8-5
TARA_SAMEA2657041_METAT	TARA_N000000041_METAT	TARA_EUK_METAT		TARA_N000000041	Indian Ocean	TARA_038	TARA_038_DCM_20-180	25	20-180
TARA_SAMEA2620010_METAT	TARA_N000000029_METAT	TARA_EUK_METAT		TARA_N000000029	Indian Ocean	TARA_038	TARA_038_SRF_0.8-5	5	0.8-5
TARA_SAMEA2730588_METAT	TARA_N000000046_METAT	TARA_EUK_METAT		TARA_N000000046	Indian Ocean	TARA_038	TARA_038_SRF_180-2000	5	180-2000
TARA_SAMEA2730547_METAT	TARA_N000000045_METAT	TARA_EUK_METAT		TARA_N000000045	Indian Ocean	TARA_038	TARA_038_SRF_20-180	5	20-180
TARA_SAMEA2620089_METAT	TARA_N000000007_METAT	TARA_EUK_METAT		TARA_N000000007	Indian Ocean	TARA_039	TARA_039_DCM_0.8-5	25	0.8-5
TARA_SAMEA2656964_METAT	TARA_N000000014_METAT	TARA_EUK_METAT		TARA_N000000014	Indian Ocean	TARA_039	TARA_039_DCM_180-2000	25	180-2000
TARA_SAMEA2656967_METAT	TARA_N000000012_METAT	TARA_EUK_METAT		TARA_N000000012	Indian Ocean	TARA_039	TARA_039_DCM_20-180	25	20-180
TARA_SAMEA2730747_METAT	TARA_N000000051_METAT	TARA_EUK_METAT	254440666	TARA_N000000051	Indian Ocean	TARA_039	TARA_039_FSW_0.8-5	2	0.8-5
TARA_SAMEA2620071_METAT	TARA_N000000006_METAT	TARA_EUK_METAT		TARA_N000000006	Indian Ocean	TARA_039	TARA_039_SRF_0.8-5	5	0.8-5
TARA_SAMEA2656965_METAT	TARA_N000000013_METAT	TARA_EUK_METAT		TARA_N000000013	Indian Ocean	TARA_039	TARA_039_SRF_180-2000	5	180-2000
TARA_SAMEA2657110_METAT	TARA_N000000011_METAT	TARA_EUK_METAT		TARA_N000000011	Indian Ocean	TARA_039	TARA_039_SRF_20-180	5	20-180
TARA_SAMEA2620072_METAT	TARA_N000000008_METAT	TARA_EUK_METAT		TARA_N000000008	Indian Ocean	TARA_039	TARA_039_SRF_5-20	5	5-20
TARA_SAMEA2620128_METAT	TARA_N000000063_METAT	TARA_EUK_METAT		TARA_N000000063	Indian Ocean	TARA_040	TARA_040_SRF_3->	5	3->
TARA_SAMEA2620139_METAT	TARA_N000000064_METAT	TARA_EUK_METAT		TARA_N000000064	Indian Ocean	TARA_040	TARA_040_ZZZ_3->	25	3->
TARA_SAMEA2620221_METAT	TARA_N000000072_METAT	TARA_EUK_METAT	153566286	TARA_N000000072	Indian Ocean	TARA_041	TARA_041_DCM_0.8-5	60	0.8-5
TARA_SAMEA2656995_METAT	TARA_N000000075_METAT	TARA_EUK_METAT		TARA_N000000075	Indian Ocean	TARA_041	TARA_041_DCM_20-180	70	20-180
TARA_SAMEA2620222_METAT	TARA_N000000074_METAT	TARA_EUK_METAT		TARA_N000000074	Indian Ocean	TARA_041	TARA_041_DCM_5-20	60	5-20
TARA_SAMEA2620204_METAT	TARA_N000000071_METAT	TARA_EUK_METAT	159610376	TARA_N000000071	Indian Ocean	TARA_041	TARA_041_SRF_0.8-5	5	0.8-5
TARA_SAMEA2657016_METAT	TARA_N000000077_METAT	TARA_EUK_METAT		TARA_N000000077	Indian Ocean	TARA_041	TARA_041_SRF_180-2000	5	180-2000
TARA_SAMEA2657106_METAT	TARA_N000000076_METAT	TARA_EUK_METAT		TARA_N000000076	Indian Ocean	TARA_041	TARA_041_SRF_20-180	5	20-180
TARA_SAMEA2620205_METAT	TARA_N000000073_METAT	TARA_EUK_METAT		TARA_N000000073	Indian Ocean	TARA_041	TARA_041_SRF_5-20	5	5-20
TARA_SAMEA2620378_METAT	TARA_N000000267_METAT	TARA_EUK_METAT	252008426	TARA_N000000267	Indian Ocean	TARA_046	TARA_046_SRF_0.8-5	5	0.8-5
TARA_SAMEA2730900_METAT	TARA_N000000270_METAT	TARA_EUK_METAT	183532942	TARA_N000000270	Indian Ocean	TARA_046	TARA_046_SRF_180-2000	5	180-2000
TARA_SAMEA2730898_METAT	TARA_N000000269_METAT	TARA_EUK_METAT	188090177	TARA_N000000269	Indian Ocean	TARA_046	TARA_046_SRF_20-180	5	20-180
TARA_SAMEA2620379_METAT	TARA_N000000268_METAT	TARA_EUK_METAT	198534152	TARA_N000000268	Indian Ocean	TARA_046	TARA_046_SRF_5-20	5	5-20
TARA_SAMEA2620403_METAT	TARA_G000000124_METAT	TARA_EUK_METAT	153774769	TARA_G000000124	Indian Ocean	TARA_047	TARA_047_DCM_0.8-20	55	0.8-20
TARA_SAMEA2620396_METAT	TARA_N000000278_METAT	TARA_EUK_METAT	116240350	TARA_N000000278	Indian Ocean	TARA_047	TARA_047_SRF_0.8-20	5	0.8-20
TARA_SAMEA2730863_METAT	TARA_N000000284_METAT	TARA_EUK_METAT		TARA_N000000284	Indian Ocean	TARA_047	TARA_047_SRF_180-2000	5	180-2000
TARA_SAMEA2620418_METAT	TARA_N000000113_METAT	TARA_EUK_METAT	197843092	TARA_N000000113	Indian Ocean	TARA_048	TARA_048_SRF_0.8-20	5	0.8-20
TARA_SAMEA2657050_METAT	TARA_N000000115_METAT	TARA_EUK_METAT		TARA_N000000115	Indian Ocean	TARA_048	TARA_048_SRF_180-2000	5	180-2000
TARA_SAMEA2620526_METAT	TARA_N000000216_METAT	TARA_EUK_METAT	145242186	TARA_N000000216	Indian Ocean	TARA_051	TARA_051_DCM_0.8-5	80	0.8-5
TARA_SAMEA2730995_METAT	TARA_N000000193_METAT	TARA_EUK_METAT		TARA_N000000193	Indian Ocean	TARA_051	TARA_051_DCM_180-2000	85	180-2000
TARA_SAMEA2620523_METAT	TARA_N000000225_METAT	TARA_EUK_METAT		TARA_N000000225	Indian Ocean	TARA_051	TARA_051_DCM_20-180	80	20-180
TARA_SAMEA2620500_METAT	TARA_N000000231_METAT	TARA_EUK_METAT	196806310	TARA_N000000231	Indian Ocean	TARA_051	TARA_051_SRF_0.8-5	5	0.8-5
TARA_SAMEA2731026_METAT	TARA_N000000189_METAT	TARA_EUK_METAT		TARA_N000000189	Indian Ocean	TARA_051	TARA_051_SRF_180-2000	5	180-2000
TARA_SAMEA2730769_METAT	TARA_N000000196_METAT	TARA_EUK_METAT		TARA_N000000196	Indian Ocean	TARA_051	TARA_051_SRF_20-180	5	20-180
TARA_SAMEA2730799_METAT	TARA_N000000185_METAT	TARA_EUK_METAT		TARA_N000000185	Indian Ocean	TARA_051	TARA_051_SRF_5-20	5	5-20
TARA_SAMEA2620581_METAT	TARA_N000000600_METAT	TARA_EUK_METAT	144953086	TARA_N000000600	Indian Ocean	TARA_052	TARA_052_DCM_0.8-5	75	0.8-5
TARA_SAMEA2657020_METAT	TARA_N000000585_METAT	TARA_EUK_METAT		TARA_N000000585	Indian Ocean	TARA_052	TARA_052_DCM_180-2000	75	180-2000
TARA_SAMEA2657079_METAT	TARA_N000000593_METAT	TARA_EUK_METAT		TARA_N000000593	Indian Ocean	TARA_052	TARA_052_DCM_20-180	70	20-180
TARA_SAMEA2620556_METAT	TARA_N000000598_METAT	TARA_EUK_METAT	181485338	TARA_N000000598	Indian Ocean	TARA_052	TARA_052_SRF_0.8-5	5	0.8-5
TARA_SAMEA2657047_METAT	TARA_N000000581_METAT	TARA_EUK_METAT		TARA_N000000581	Indian Ocean	TARA_052	TARA_052_SRF_180-2000	5	180-2000
TARA_SAMEA2657038_METAT	TARA_N000000589_METAT	TARA_EUK_METAT		TARA_N000000589	Indian Ocean	TARA_052	TARA_052_SRF_20-180	5	20-180
TARA_SAMEA2656997_METAT	TARA_N000000570_METAT	TARA_EUK_METAT		TARA_N000000570	Indian Ocean	TARA_052	TARA_052_SRF_5-20	5	5-20
TARA_SAMEA2657083_METAT	TARA_N000000925_METAT	TARA_EUK_METAT		TARA_N000000925	Indian Ocean	TARA_064	TARA_064_DCM_180-2000	65	180-2000
TARA_SAMEA2657013_METAT	TARA_N000000535_METAT	TARA_EUK_METAT		TARA_N000000535	Indian Ocean	TARA_064	TARA_064_DCM_20-180	60	20-180
TARA_SAMEA2620846_METAT	TARA_N000000531_METAT	TARA_EUK_METAT	166009291	TARA_N000000531	Indian Ocean	TARA_064	TARA_064_DCM_5-20	65	5-20
TARA_SAMEA2620802_METAT	TARA_N000000522_METAT	TARA_EUK_METAT	150080318	TARA_N000000522	Indian Ocean	TARA_064	TARA_064_SRF_0.8-5	5	0.8-5
TARA_SAMEA2657108_METAT	TARA_N000000539_METAT	TARA_EUK_METAT		TARA_N000000539	Indian Ocean	TARA_064	TARA_064_SRF_180-2000	5	180-2000
TARA_SAMEA2656968_METAT	TARA_N000000526_METAT	TARA_EUK_METAT		TARA_N000000526	Indian Ocean	TARA_064	TARA_064_SRF_20-180	5	20-180
TARA_SAMEA2731338_METAT	TARA_N000000927_METAT	TARA_EUK_METAT		TARA_N000000927	Indian Ocean	TARA_064	TARA_064_SRF_5-20	5	5-20
TARA_SAMEA2620907_METAT	TARA_N000000939_METAT	TARA_EUK_METAT	203737542	TARA_N000000939	Indian Ocean	TARA_065	TARA_065_DCM_5-20	30	5-20
TARA_SAMEA2620865_METAT	TARA_N000000933_METAT	TARA_EUK_METAT	229436911	TARA_N000000933	Indian Ocean	TARA_065	TARA_065_SRF_0.8-5	5	0.8-5
TARA_SAMEA2657007_METAT	TARA_N000000981_METAT	TARA_EUK_METAT		TARA_N000000981	Indian Ocean	TARA_065	TARA_065_SRF_180-2000	5	180-2000
TARA_SAMEA2656992_METAT	TARA_N000000968_METAT	TARA_EUK_METAT		TARA_N000000968	Indian Ocean	TARA_065	TARA_065_SRF_20-180	5	20-180
TARA_SAMEA2620871_METAT	TARA_N000000963_METAT	TARA_EUK_METAT		TARA_N000000963	Indian Ocean	TARA_065	TARA_065_SRF_5-20	5	5-20
TARA_SAMEA2620959_METAT	TARA_N000000807_METAT	TARA_EUK_METAT		TARA_N000000807	South Atlantic Ocean	TARA_066	TARA_066_DCM_0.8-5	30	0.8-5
TARA_SAMEA2620961_METAT	TARA_N000000791_METAT	TARA_EUK_METAT		TARA_N000000791	South Atlantic Ocean	TARA_066	TARA_066_DCM_5-20	30	5-20
TARA_SAMEA2620939_METAT	TARA_N000000805_METAT	TARA_EUK_METAT	154491089	TARA_N000000805	South Atlantic Ocean	TARA_066	TARA_066_SRF_0.8-5	5	0.8-5
TARA_SAMEA2656956_METAT	TARA_N000000790_METAT	TARA_EUK_METAT		TARA_N000000790	South Atlantic Ocean	TARA_066	TARA_066_SRF_180-2000	5	180-2000
TARA_SAMEA2657046_METAT	TARA_N000000793_METAT	TARA_EUK_METAT		TARA_N000000793	South Atlantic Ocean	TARA_066	TARA_066_SRF_20-180	5	20-180
TARA_SAMEA2620941_METAT	TARA_N000000809_METAT	TARA_EUK_METAT		TARA_N000000809	South Atlantic Ocean	TARA_066	TARA_066_SRF_5-20	5	5-20
TARA_SAMEA2620985_METAT	TARA_N000000759_METAT	TARA_EUK_METAT		TARA_N000000759	South Atlantic Ocean	TARA_067	TARA_067_SRF_0.8->	5	0.8->
TARA_SAMEA2620988_METAT	TARA_N000000756_METAT	TARA_EUK_METAT		TARA_N000000756	South Atlantic Ocean	TARA_067	TARA_067_SRF_0.8-5	5	0.8-5
TARA_SAMEA2656969_METAT	TARA_N000000750_METAT	TARA_EUK_METAT		TARA_N000000750	South Atlantic Ocean	TARA_067	TARA_067_SRF_180-2000	5	180-2000
TARA_SAMEA2657065_METAT	TARA_N000000746_METAT	TARA_EUK_METAT	231389528	TARA_N000000746	South Atlantic Ocean	TARA_067	TARA_067_SRF_20-180	5	20-180
TARA_SAMEA2657014_METAT	TARA_N000000742_METAT	TARA_EUK_METAT		TARA_N000000742	South Atlantic Ocean	TARA_067	TARA_067_SRF_5-20	5	5-20
TARA_SAMEA2621052_METAT	TARA_N000000720_METAT	TARA_EUK_METAT		TARA_N000000720	South Atlantic Ocean	TARA_068	TARA_068_DCM_0.8->	50	0.8->
TARA_SAMEA2621048_METAT	TARA_N000000728_METAT	TARA_EUK_METAT		TARA_N000000728	South Atlantic Ocean	TARA_068	TARA_068_DCM_0.8-5	50	0.8-5
TARA_SAMEA2657061_METAT	TARA_N000000711_METAT	TARA_EUK_METAT		TARA_N000000711	South Atlantic Ocean	TARA_068	TARA_068_DCM_180-2000	50	180-2000
TARA_SAMEA2621055_METAT	TARA_N000000703_METAT	TARA_EUK_METAT		TARA_N000000703	South Atlantic Ocean	TARA_068	TARA_068_DCM_5-20	50	5-20
TARA_SAMEA2621006_METAT	TARA_N000000713_METAT	TARA_EUK_METAT		TARA_N000000713	South Atlantic Ocean	TARA_068	TARA_068_MES_0.8-3	700	0.8-3
TARA_SAMEA2621029_METAT	TARA_N000000722_METAT	TARA_EUK_METAT		TARA_N000000722	South Atlantic Ocean	TARA_068	TARA_068_SRF_0.8-5	5	0.8-5
TARA_SAMEA2657073_METAT	TARA_N000000709_METAT	TARA_EUK_METAT		TARA_N000000709	South Atlantic Ocean	TARA_068	TARA_068_SRF_180-2000	5	180-2000
TARA_SAMEA2657082_METAT	TARA_N000000705_METAT	TARA_EUK_METAT		TARA_N000000705	South Atlantic Ocean	TARA_068	TARA_068_SRF_20-180	5	20-180
TARA_SAMEA2657009_METAT	TARA_N000000701_METAT	TARA_EUK_METAT		TARA_N000000701	South Atlantic Ocean	TARA_068	TARA_068_SRF_5-20	5	5-20
TARA_SAMEA2621080_METAT	TARA_N000000674_METAT	TARA_EUK_METAT		TARA_N000000674	South Atlantic Ocean	TARA_070	TARA_070_SRF_0.8->	5	0.8->
TARA_SAMEA2621082_METAT	TARA_N000000678_METAT	TARA_EUK_METAT		TARA_N000000678	South Atlantic Ocean	TARA_070	TARA_070_SRF_0.8-5	5	0.8-5
TARA_SAMEA2657034_METAT	TARA_N000000666_METAT	TARA_EUK_METAT		TARA_N000000666	South Atlantic Ocean	TARA_070	TARA_070_SRF_180-2000	5	180-2000
TARA_SAMEA2656971_METAT	TARA_N000000662_METAT	TARA_EUK_METAT		TARA_N000000662	South Atlantic Ocean	TARA_070	TARA_070_SRF_20-180	5	20-180
TARA_SAMEA2656958_METAT	TARA_N000000682_METAT	TARA_EUK_METAT		TARA_N000000682	South Atlantic Ocean	TARA_070	TARA_070_SRF_5-20	5	5-20
TARA_SAMEA2621169_METAT	TARA_N000000833_METAT	TARA_EUK_METAT	176970391	TARA_N000000833	South Atlantic Ocean	TARA_072	TARA_072_DCM_0.8-5	100	0.8-5
TARA_SAMEA2657053_METAT	TARA_N000000845_METAT	TARA_EUK_METAT		TARA_N000000845	South Atlantic Ocean	TARA_072	TARA_072_DCM_180-2000	100	180-2000
TARA_SAMEA2656972_METAT	TARA_N000000841_METAT	TARA_EUK_METAT		TARA_N000000841	South Atlantic Ocean	TARA_072	TARA_072_DCM_20-180	100	20-180
TARA_SAMEA2657100_METAT	TARA_N000000837_METAT	TARA_EUK_METAT		TARA_N000000837	South Atlantic Ocean	TARA_072	TARA_072_DCM_5-20	100	5-20
TARA_SAMEA2657090_METAT	TARA_N000000843_METAT	TARA_EUK_METAT		TARA_N000000843	South Atlantic Ocean	TARA_072	TARA_072_SRF_180-2000	5	180-2000
TARA_SAMEA2656961_METAT	TARA_N000000839_METAT	TARA_EUK_METAT		TARA_N000000839	South Atlantic Ocean	TARA_072	TARA_072_SRF_20-180	5	20-180
TARA_SAMEA2731714_METAT	TARA_N000000836_METAT	TARA_EUK_METAT		TARA_N000000836	South Atlantic Ocean	TARA_072	TARA_072_SRF_5-20	5	5-20
TARA_SAMEA2621225_METAT	TARA_N000000920_METAT	TARA_EUK_METAT		TARA_N000000920	South Atlantic Ocean	TARA_076	TARA_076_DCM_0.8->	150	0.8->
TARA_SAMEA2656962_METAT	TARA_N000000884_METAT	TARA_EUK_METAT		TARA_N000000884	South Atlantic Ocean	TARA_076	TARA_076_DCM_180-2000	150	180-2000
TARA_SAMEA2656998_METAT	TARA_N000000876_METAT	TARA_EUK_METAT		TARA_N000000876	South Atlantic Ocean	TARA_076	TARA_076_DCM_20-180	150	20-180
TARA_SAMEA2657101_METAT	TARA_N000000868_METAT	TARA_EUK_METAT		TARA_N000000868	South Atlantic Ocean	TARA_076	TARA_076_DCM_5-20	150	5-20
TARA_SAMEA2621208_METAT	TARA_N000000852_METAT	TARA_EUK_METAT	173478213	TARA_N000000852	South Atlantic Ocean	TARA_076	TARA_076_SRF_0.8->	5	0.8->
TARA_SAMEA2657091_METAT	TARA_N000000879_METAT	TARA_EUK_METAT		TARA_N000000879	South Atlantic Ocean	TARA_076	TARA_076_SRF_180-2000	5	180-2000
TARA_SAMEA2657030_METAT	TARA_N000000871_METAT	TARA_EUK_METAT		TARA_N000000871	South Atlantic Ocean	TARA_076	TARA_076_SRF_20-180	5	20-180
TARA_SAMEA2732954_METAT	TARA_N000000864_METAT	TARA_EUK_METAT		TARA_N000000864	South Atlantic Ocean	TARA_076	TARA_076_SRF_5-20	5	5-20
TARA_SAMEA2621280_METAT	TARA_N000000618_METAT	TARA_EUK_METAT		TARA_N000000618	South Atlantic Ocean	TARA_078	TARA_078_DCM_0.8->	120	0.8->
TARA_SAMEA2657042_METAT	TARA_N000001516_METAT	TARA_EUK_METAT		TARA_N000001516	South Atlantic Ocean	TARA_078	TARA_078_DCM_180-2000	120	180-2000
TARA_SAMEA2657102_METAT	TARA_N000001512_METAT	TARA_EUK_METAT	187056378	TARA_N000001512	South Atlantic Ocean	TARA_078	TARA_078_DCM_20-180	120	20-180
TARA_SAMEA2621263_METAT	TARA_N000000616_METAT	TARA_EUK_METAT	148102802	TARA_N000000616	South Atlantic Ocean	TARA_078	TARA_078_SRF_0.8->	5	0.8->
TARA_SAMEA2656977_METAT	TARA_N000001514_METAT	TARA_EUK_METAT		TARA_N000001514	South Atlantic Ocean	TARA_078	TARA_078_SRF_180-2000	5	180-2000
TARA_SAMEA2657067_METAT	TARA_N000001510_METAT	TARA_EUK_METAT		TARA_N000001510	South Atlantic Ocean	TARA_078	TARA_078_SRF_20-180	5	20-180
TARA_SAMEA2657029_METAT	TARA_N000000625_METAT	TARA_EUK_METAT		TARA_N000000625	South Atlantic Ocean	TARA_078	TARA_078_SRF_5-20	5	5-20
TARA_SAMEA2621337_METAT	TARA_N000001485_METAT	TARA_EUK_METAT	173789647	TARA_N000001485	South Atlantic Ocean	TARA_080	TARA_080_DCM_0.8-5	85	0.8-5
TARA_SAMEA2732344_METAT	TARA_N000001477_METAT	TARA_EUK_METAT		TARA_N000001477	South Atlantic Ocean	TARA_080	TARA_080_DCM_180-2000	85	180-2000
TARA_SAMEA2732399_METAT	TARA_N000001473_METAT	TARA_EUK_METAT		TARA_N000001473	South Atlantic Ocean	TARA_080	TARA_080_DCM_20-180	85	20-180
TARA_SAMEA2621339_METAT	TARA_N000001489_METAT	TARA_EUK_METAT		TARA_N000001489	South Atlantic Ocean	TARA_080	TARA_080_DCM_5-20	85	5-20
TARA_SAMEA2621316_METAT	TARA_N000001478_METAT	TARA_EUK_METAT		TARA_N000001478	South Atlantic Ocean	TARA_080	TARA_080_SRF_0.8->	5	0.8->
TARA_SAMEA2621315_METAT	TARA_N000001491_METAT	TARA_EUK_METAT	191045252	TARA_N000001491	South Atlantic Ocean	TARA_080	TARA_080_SRF_0.8-5	5	0.8-5
TARA_SAMEA2732231_METAT	TARA_N000001503_METAT	TARA_EUK_METAT		TARA_N000001503	South Atlantic Ocean	TARA_080	TARA_080_SRF_180-2000	5	180-2000
TARA_SAMEA2732299_METAT	TARA_N000001499_METAT	TARA_EUK_METAT		TARA_N000001499	South Atlantic Ocean	TARA_080	TARA_080_SRF_20-180	5	20-180
TARA_SAMEA2732401_METAT	TARA_N000001424_METAT	TARA_EUK_METAT		TARA_N000001424	South Atlantic Ocean	TARA_081	TARA_081_DCM_180-2000	35	180-2000
TARA_SAMEA2732468_METAT	TARA_N000001426_METAT	TARA_EUK_METAT		TARA_N000001426	South Atlantic Ocean	TARA_081	TARA_081_DCM_20-180	35	20-180
TARA_SAMEA2732530_METAT	TARA_N000001430_METAT	TARA_EUK_METAT		TARA_N000001430	South Atlantic Ocean	TARA_081	TARA_081_DCM_5-20	35	5-20
TARA_SAMEA2621362_METAT	TARA_N000001436_METAT	TARA_EUK_METAT		TARA_N000001436	South Atlantic Ocean	TARA_081	TARA_081_SRF_0.8-5	5	0.8-5
TARA_SAMEA2732891_METAT	TARA_N000001428_METAT	TARA_EUK_METAT		TARA_N000001428	South Atlantic Ocean	TARA_081	TARA_081_SRF_20-180	5	20-180
TARA_SAMEA2621436_METAT	TARA_N000001384_METAT	TARA_EUK_METAT		TARA_N000001384	South Atlantic Ocean	TARA_082	TARA_082_DCM_0.8->	40	0.8->
TARA_SAMEA2657035_METAT	TARA_N000001400_METAT	TARA_EUK_METAT		TARA_N000001400	South Atlantic Ocean	TARA_082	TARA_082_DCM_180-2000	30	180-2000
TARA_SAMEA2621440_METAT	TARA_N000001396_METAT	TARA_EUK_METAT		TARA_N000001396	South Atlantic Ocean	TARA_082	TARA_082_DCM_20-180	40	20-180
TARA_SAMEA2621410_METAT	TARA_N000001382_METAT	TARA_EUK_METAT		TARA_N000001382	South Atlantic Ocean	TARA_082	TARA_082_SRF_0.8->	5	0.8->
TARA_SAMEA2621412_METAT	TARA_N000001386_METAT	TARA_EUK_METAT		TARA_N000001386	South Atlantic Ocean	TARA_082	TARA_082_SRF_0.8-5	5	0.8-5
TARA_SAMEA2656994_METAT	TARA_N000001398_METAT	TARA_EUK_METAT		TARA_N000001398	South Atlantic Ocean	TARA_082	TARA_082_SRF_180-2000	5	180-2000
TARA_SAMEA2657078_METAT	TARA_N000001394_METAT	TARA_EUK_METAT		TARA_N000001394	South Atlantic Ocean	TARA_082	TARA_082_SRF_20-180	5	20-180
TARA_SAMEA2657104_METAT	TARA_N000001390_METAT	TARA_EUK_METAT		TARA_N000001390	South Atlantic Ocean	TARA_082	TARA_082_SRF_5-20	5	5-20
TARA_SAMEA2621468_METAT	TARA_N000001372_METAT	TARA_EUK_METAT	131420011	TARA_N000001372	South Atlantic Ocean	TARA_083	TARA_083_SRF_0.8->	5	0.8->
TARA_SAMEA2621470_METAT	TARA_N000001374_METAT	TARA_EUK_METAT	192789310	TARA_N000001374	South Atlantic Ocean	TARA_083	TARA_083_SRF_0.8-5	5	0.8-5
TARA_SAMEA2732412_METAT	TARA_N000001380_METAT	TARA_EUK_METAT		TARA_N000001380	South Atlantic Ocean	TARA_083	TARA_083_SRF_180-2000	5	180-2000
TARA_SAMEA2621475_METAT	TARA_N000001377_METAT	TARA_EUK_METAT		TARA_N000001377	South Atlantic Ocean	TARA_083	TARA_083_SRF_5-20	5	5-20
TARA_SAMEA2621496_METAT	TARA_N000001006_METAT	TARA_EUK_METAT		TARA_N000001006	Southern Ocean	TARA_084	TARA_084_SRF_0.8->	5	0.8->
TARA_SAMEA2621498_METAT	TARA_N000001438_METAT	TARA_EUK_METAT	182009851	TARA_N000001438	Southern Ocean	TARA_084	TARA_084_SRF_0.8-5	5	0.8-5
TARA_SAMEA2657049_METAT	TARA_N000001362_METAT	TARA_EUK_METAT		TARA_N000001362	Southern Ocean	TARA_084	TARA_084_SRF_180-2000	5	180-2000
TARA_SAMEA2657033_METAT	TARA_N000001442_METAT	TARA_EUK_METAT		TARA_N000001442	Southern Ocean	TARA_084	TARA_084_SRF_20-180	5	20-180
TARA_SAMEA2657096_METAT	TARA_N000001440_METAT	TARA_EUK_METAT		TARA_N000001440	Southern Ocean	TARA_084	TARA_084_SRF_5-20	5	5-20
TARA_SAMEA2621542_METAT	TARA_N000001026_METAT	TARA_EUK_METAT		TARA_N000001026	Southern Ocean	TARA_085	TARA_085_DCM_0.8->	90	0.8->
TARA_SAMEA2621544_METAT	TARA_N000001030_METAT	TARA_EUK_METAT	210936309	TARA_N000001030	Southern Ocean	TARA_085	TARA_085_DCM_0.8-5	90	0.8-5
TARA_SAMEA2657068_METAT	TARA_N000001042_METAT	TARA_EUK_METAT		TARA_N000001042	Southern Ocean	TARA_085	TARA_085_DCM_180-2000	90	180-2000
TARA_SAMEA2732536_METAT	TARA_N000001019_METAT	TARA_EUK_METAT		TARA_N000001019	Southern Ocean	TARA_085	TARA_085_DCM_20-180	90	20-180
TARA_SAMEA2656966_METAT	TARA_N000001034_METAT	TARA_EUK_METAT		TARA_N000001034	Southern Ocean	TARA_085	TARA_085_DCM_5-20	90	5-20
TARA_SAMEA2621520_METAT	TARA_N000001024_METAT	TARA_EUK_METAT	222496254	TARA_N000001024	Southern Ocean	TARA_085	TARA_085_SRF_0.8->	5	0.8->
TARA_SAMEA2621523_METAT	TARA_N000001029_METAT	TARA_EUK_METAT		TARA_N000001029	Southern Ocean	TARA_085	TARA_085_SRF_0.8-5	5	0.8-5
TARA_SAMEA2656979_METAT	TARA_N000001040_METAT	TARA_EUK_METAT		TARA_N000001040	Southern Ocean	TARA_085	TARA_085_SRF_180-2000	5	180-2000
TARA_SAMEA2732415_METAT	TARA_N000001017_METAT	TARA_EUK_METAT		TARA_N000001017	Southern Ocean	TARA_085	TARA_085_SRF_20-180	5	20-180
TARA_SAMEA2621768_METAT	TARA_N000001309_METAT	TARA_EUK_METAT		TARA_N000001309	South Pacific Ocean	TARA_092	TARA_092_SRF_0.8->	9	0.8->
TARA_SAMEA2621772_METAT	TARA_N000001299_METAT	TARA_EUK_METAT		TARA_N000001299	South Pacific Ocean	TARA_092	TARA_092_SRF_0.8-5	9	0.8-5
TARA_SAMEA2732583_METAT	TARA_N000001305_METAT	TARA_EUK_METAT		TARA_N000001305	South Pacific Ocean	TARA_092	TARA_092_SRF_180-2000	9	180-2000
TARA_SAMEA2732628_METAT	TARA_N000001303_METAT	TARA_EUK_METAT		TARA_N000001303	South Pacific Ocean	TARA_092	TARA_092_SRF_20-180	9	20-180
TARA_SAMEA2732696_METAT	TARA_N000001301_METAT	TARA_EUK_METAT		TARA_N000001301	South Pacific Ocean	TARA_092	TARA_092_SRF_5-20	9	5-20
TARA_SAMEA2621823_METAT	TARA_N000001111_METAT	TARA_EUK_METAT		TARA_N000001111	South Pacific Ocean	TARA_093	TARA_093_DCM_0.8-5	35	0.8-5
TARA_SAMEA2732245_METAT	TARA_N000001123_METAT	TARA_EUK_METAT		TARA_N000001123	South Pacific Ocean	TARA_093	TARA_093_DCM_180-2000	35	180-2000
TARA_SAMEA2621832_METAT	TARA_N000001098_METAT	TARA_EUK_METAT		TARA_N000001098	South Pacific Ocean	TARA_093	TARA_093_DCM_5-20	35	5-20
TARA_SAMEA2621789_METAT	TARA_N000001306_METAT	TARA_EUK_METAT	142696426	TARA_N000001306	South Pacific Ocean	TARA_093	TARA_093_SRF_0.8->	5	0.8->
TARA_SAMEA2621791_METAT	TARA_N000001296_METAT	TARA_EUK_METAT	180255506	TARA_N000001296	South Pacific Ocean	TARA_093	TARA_093_SRF_0.8-5	5	0.8-5
TARA_SAMEA2732192_METAT	TARA_N000001288_METAT	TARA_EUK_METAT		TARA_N000001288	South Pacific Ocean	TARA_093	TARA_093_SRF_180-2000	5	180-2000
TARA_SAMEA2621793_METAT	TARA_N000001290_METAT	TARA_EUK_METAT		TARA_N000001290	South Pacific Ocean	TARA_093	TARA_093_SRF_20-180	5	20-180
TARA_SAMEA2621795_METAT	TARA_N000001292_METAT	TARA_EUK_METAT		TARA_N000001292	South Pacific Ocean	TARA_093	TARA_093_SRF_5-20	5	5-20
TARA_SAMEA2622035_METAT	TARA_N000001561_METAT	TARA_EUK_METAT	194576068	TARA_N000001561	South Pacific Ocean	TARA_098	TARA_098_DCM_0.8-5	188	0.8-5
TARA_SAMEA2657031_METAT	TARA_N000001594_METAT	TARA_EUK_METAT		TARA_N000001594	South Pacific Ocean	TARA_098	TARA_098_DCM_180-2000	180	180-2000
TARA_SAMEA2657023_METAT	TARA_N000001584_METAT	TARA_EUK_METAT		TARA_N000001584	South Pacific Ocean	TARA_098	TARA_098_DCM_20-180	180	20-180
TARA_SAMEA2622039_METAT	TARA_N000001580_METAT	TARA_EUK_METAT	170855231	TARA_N000001580	South Pacific Ocean	TARA_098	TARA_098_DCM_5-20	188	5-20
TARA_SAMEA2622067_METAT	TARA_N000001590_METAT	TARA_EUK_METAT	149912303	TARA_N000001590	South Pacific Ocean	TARA_098	TARA_098_MES_0.8-3	488	0.8-3
TARA_SAMEA2656959_METAT	TARA_N000001586_METAT	TARA_EUK_METAT		TARA_N000001586	South Pacific Ocean	TARA_098	TARA_098_SRF_180-2000	5	180-2000
TARA_SAMEA2656984_METAT	TARA_N000001582_METAT	TARA_EUK_METAT		TARA_N000001582	South Pacific Ocean	TARA_098	TARA_098_SRF_20-180	5	20-180
TARA_SAMEA2622012_METAT	TARA_N000001578_METAT	TARA_EUK_METAT	210663142	TARA_N000001578	South Pacific Ocean	TARA_098	TARA_098_SRF_5-20	5	5-20
TARA_SAMEA2622128_METAT	TARA_N000001606_METAT	TARA_EUK_METAT	180186364	TARA_N000001606	South Pacific Ocean	TARA_100	TARA_100_DCM_0.8->	50	0.8->
TARA_SAMEA2622158_METAT	TARA_N000001642_METAT	TARA_EUK_METAT		TARA_N000001642	South Pacific Ocean	TARA_100	TARA_100_DCM_0.8-3	177	0.8-3
TARA_SAMEA2622130_METAT	TARA_N000001610_METAT	TARA_EUK_METAT		TARA_N000001610	South Pacific Ocean	TARA_100	TARA_100_DCM_0.8-5	50	0.8-5
TARA_SAMEA2657044_METAT	TARA_N000001622_METAT	TARA_EUK_METAT		TARA_N000001622	South Pacific Ocean	TARA_100	TARA_100_DCM_180-2000	50	180-2000
TARA_SAMEA2657077_METAT	TARA_N000001618_METAT	TARA_EUK_METAT		TARA_N000001618	South Pacific Ocean	TARA_100	TARA_100_DCM_20-180	50	20-180
TARA_SAMEA2622159_METAT	TARA_N000001643_METAT	TARA_EUK_METAT		TARA_N000001643	South Pacific Ocean	TARA_100	TARA_100_DCM_3->	177	3->
TARA_SAMEA2622132_METAT	TARA_N000001614_METAT	TARA_EUK_METAT	202712911	TARA_N000001614	South Pacific Ocean	TARA_100	TARA_100_DCM_5-20	50	5-20
TARA_SAMEA2622104_METAT	TARA_N000001604_METAT	TARA_EUK_METAT		TARA_N000001604	South Pacific Ocean	TARA_100	TARA_100_SRF_0.8->	5	0.8->
TARA_SAMEA2622106_METAT	TARA_N000001608_METAT	TARA_EUK_METAT		TARA_N000001608	South Pacific Ocean	TARA_100	TARA_100_SRF_0.8-5	5	0.8-5
TARA_SAMEA2657000_METAT	TARA_N000001620_METAT	TARA_EUK_METAT		TARA_N000001620	South Pacific Ocean	TARA_100	TARA_100_SRF_180-2000	5	180-2000
TARA_SAMEA2657086_METAT	TARA_N000001616_METAT	TARA_EUK_METAT		TARA_N000001616	South Pacific Ocean	TARA_100	TARA_100_SRF_20-180	5	20-180
TARA_SAMEA2656973_METAT	TARA_N000001612_METAT	TARA_EUK_METAT		TARA_N000001612	South Pacific Ocean	TARA_100	TARA_100_SRF_5-20	5	5-20
TARA_SAMEA2622228_METAT	TARA_N000001648_METAT	TARA_EUK_METAT		TARA_N000001648	South Pacific Ocean	TARA_102	TARA_102_DCM_0.8->	40	0.8->
TARA_SAMEA2622230_METAT	TARA_N000001652_METAT	TARA_EUK_METAT		TARA_N000001652	South Pacific Ocean	TARA_102	TARA_102_DCM_0.8-5	40	0.8-5
TARA_SAMEA2657097_METAT	TARA_N000001664_METAT	TARA_EUK_METAT		TARA_N000001664	South Pacific Ocean	TARA_102	TARA_102_DCM_180-2000	40	180-2000
TARA_SAMEA2657087_METAT	TARA_N000001660_METAT	TARA_EUK_METAT		TARA_N000001660	South Pacific Ocean	TARA_102	TARA_102_DCM_20-180	40	20-180
TARA_SAMEA2622232_METAT	TARA_N000001656_METAT	TARA_EUK_METAT		TARA_N000001656	South Pacific Ocean	TARA_102	TARA_102_DCM_5-20	40	5-20
TARA_SAMEA2622182_METAT	TARA_N000001646_METAT	TARA_EUK_METAT		TARA_N000001646	South Pacific Ocean	TARA_102	TARA_102_SRF_0.8->	5	0.8->
TARA_SAMEA2622184_METAT	TARA_N000001650_METAT	TARA_EUK_METAT		TARA_N000001650	South Pacific Ocean	TARA_102	TARA_102_SRF_0.8-5	5	0.8-5
TARA_SAMEA2657072_METAT	TARA_N000001662_METAT	TARA_EUK_METAT		TARA_N000001662	South Pacific Ocean	TARA_102	TARA_102_SRF_180-2000	5	180-2000
TARA_SAMEA2657092_METAT	TARA_N000001658_METAT	TARA_EUK_METAT		TARA_N000001658	South Pacific Ocean	TARA_102	TARA_102_SRF_20-180	5	20-180
TARA_SAMEA2656991_METAT	TARA_N000001654_METAT	TARA_EUK_METAT		TARA_N000001654	South Pacific Ocean	TARA_102	TARA_102_SRF_5-20	5	5-20
TARA_SAMEA2622343_METAT	TARA_N000001728_METAT	TARA_EUK_METAT		TARA_N000001728	North Pacific Ocean	TARA_109	TARA_109_DCM_0.8->	30	0.8->
TARA_SAMEA2622345_METAT	TARA_N000001732_METAT	TARA_EUK_METAT		TARA_N000001732	North Pacific Ocean	TARA_109	TARA_109_DCM_0.8-5	30	0.8-5
TARA_SAMEA2657076_METAT	TARA_N000001740_METAT	TARA_EUK_METAT		TARA_N000001740	North Pacific Ocean	TARA_109	TARA_109_DCM_20-180	40	20-180
TARA_SAMEA2622369_METAT	TARA_N000001784_METAT	TARA_EUK_METAT	171266847	TARA_N000001784	North Pacific Ocean	TARA_109	TARA_109_MES_0.8-3	380	0.8-3
TARA_SAMEA2622324_METAT	TARA_N000001727_METAT	TARA_EUK_METAT		TARA_N000001727	North Pacific Ocean	TARA_109	TARA_109_SRF_0.8->	5	0.8->
TARA_SAMEA2622325_METAT	TARA_N000001730_METAT	TARA_EUK_METAT		TARA_N000001730	North Pacific Ocean	TARA_109	TARA_109_SRF_0.8-5	5	0.8-5
TARA_SAMEA2657088_METAT	TARA_N000001742_METAT	TARA_EUK_METAT		TARA_N000001742	North Pacific Ocean	TARA_109	TARA_109_SRF_180-2000	5	180-2000
TARA_SAMEA2657008_METAT	TARA_N000001738_METAT	TARA_EUK_METAT		TARA_N000001738	North Pacific Ocean	TARA_109	TARA_109_SRF_20-180	5	20-180
TARA_SAMEA2657063_METAT	TARA_N000001734_METAT	TARA_EUK_METAT		TARA_N000001734	North Pacific Ocean	TARA_109	TARA_109_SRF_5-20	5	5-20
TARA_SAMEA2622415_METAT	TARA_N000001748_METAT	TARA_EUK_METAT	181458657	TARA_N000001748	South Pacific Ocean	TARA_110	TARA_110_DCM_0.8->	50	0.8->
TARA_SAMEA2622417_METAT	TARA_N000001752_METAT	TARA_EUK_METAT	169603934	TARA_N000001752	South Pacific Ocean	TARA_110	TARA_110_DCM_0.8-5	50	0.8-5
TARA_SAMEA2731692_METAT	TARA_N000001764_METAT	TARA_EUK_METAT		TARA_N000001764	South Pacific Ocean	TARA_110	TARA_110_DCM_180-2000	50	180-2000
TARA_SAMEA2622389_METAT	TARA_N000001746_METAT	TARA_EUK_METAT	173916454	TARA_N000001746	South Pacific Ocean	TARA_110	TARA_110_SRF_0.8->	5	0.8->
TARA_SAMEA2622391_METAT	TARA_N000001750_METAT	TARA_EUK_METAT	163751879	TARA_N000001750	South Pacific Ocean	TARA_110	TARA_110_SRF_0.8-5	5	0.8-5
TARA_SAMEA2731833_METAT	TARA_N000001762_METAT	TARA_EUK_METAT		TARA_N000001762	South Pacific Ocean	TARA_110	TARA_110_SRF_180-2000	5	180-2000
TARA_SAMEA2731795_METAT	TARA_N000001758_METAT	TARA_EUK_METAT		TARA_N000001758	South Pacific Ocean	TARA_110	TARA_110_SRF_20-180	5	20-180
TARA_SAMEA2622393_METAT	TARA_N000001754_METAT	TARA_EUK_METAT	192833803	TARA_N000001754	South Pacific Ocean	TARA_110	TARA_110_SRF_5-20	5	5-20
TARA_SAMEA2622487_METAT	TARA_N000001814_METAT	TARA_EUK_METAT		TARA_N000001814	South Pacific Ocean	TARA_111	TARA_111_DCM_0.8->	90	0.8->
TARA_SAMEA2622489_METAT	TARA_N000001816_METAT	TARA_EUK_METAT	170007429	TARA_N000001816	South Pacific Ocean	TARA_111	TARA_111_DCM_0.8-5	90	0.8-5
TARA_SAMEA2657019_METAT	TARA_N000001828_METAT	TARA_EUK_METAT		TARA_N000001828	South Pacific Ocean	TARA_111	TARA_111_DCM_180-2000	90	180-2000
TARA_SAMEA2656980_METAT	TARA_N000001824_METAT	TARA_EUK_METAT		TARA_N000001824	South Pacific Ocean	TARA_111	TARA_111_DCM_20-180	90	20-180
TARA_SAMEA2622490_METAT	TARA_N000001820_METAT	TARA_EUK_METAT	170338321	TARA_N000001820	South Pacific Ocean	TARA_111	TARA_111_DCM_5-20	90	5-20
TARA_SAMEA2622461_METAT	TARA_N000001810_METAT	TARA_EUK_METAT	217957200	TARA_N000001810	South Pacific Ocean	TARA_111	TARA_111_SRF_0.8->	5	0.8->
TARA_SAMEA2622463_METAT	TARA_N000001812_METAT	TARA_EUK_METAT	185950691	TARA_N000001812	South Pacific Ocean	TARA_111	TARA_111_SRF_0.8-5	5	0.8-5
TARA_SAMEA2656988_METAT	TARA_N000001826_METAT	TARA_EUK_METAT		TARA_N000001826	South Pacific Ocean	TARA_111	TARA_111_SRF_180-2000	5	180-2000
TARA_SAMEA2657036_METAT	TARA_N000001823_METAT	TARA_EUK_METAT		TARA_N000001823	South Pacific Ocean	TARA_111	TARA_111_SRF_20-180	5	20-180
TARA_SAMEA2622660_METAT	TARA_N000001937_METAT	TARA_EUK_METAT		TARA_N000001937	South Pacific Ocean	TARA_122	TARA_122_SRF_0.8->	5	0.8->
TARA_SAMEA2622661_METAT	TARA_N000001938_METAT	TARA_EUK_METAT	230478743	TARA_N000001938	South Pacific Ocean	TARA_122	TARA_122_SRF_0.8-5	5	0.8-5
TARA_SAMEA2657010_METAT	TARA_N000001942_METAT	TARA_EUK_METAT		TARA_N000001942	South Pacific Ocean	TARA_122	TARA_122_SRF_180-2000	5	180-2000
TARA_SAMEA2657094_METAT	TARA_N000001941_METAT	TARA_EUK_METAT		TARA_N000001941	South Pacific Ocean	TARA_122	TARA_122_SRF_20-180	5	20-180
TARA_SAMEA2657070_METAT	TARA_N000001943_METAT	TARA_EUK_METAT		TARA_N000001943	South Pacific Ocean	TARA_122	TARA_122_SRF_5-20	5	5-20
TARA_SAMEA2622719_METAT	TARA_N000001972_METAT	TARA_EUK_METAT		TARA_N000001972	South Pacific Ocean	TARA_123	TARA_123_SRF_0.8->	5	0.8->
TARA_SAMEA2622717_METAT	TARA_N000001992_METAT	TARA_EUK_METAT		TARA_N000001992	South Pacific Ocean	TARA_123	TARA_123_SRF_0.8-5	5	0.8-5
TARA_SAMEA2657005_METAT	TARA_N000001998_METAT	TARA_EUK_METAT		TARA_N000001998	South Pacific Ocean	TARA_123	TARA_123_SRF_180-2000	5	180-2000
TARA_SAMEA2656975_METAT	TARA_N000001996_METAT	TARA_EUK_METAT		TARA_N000001996	South Pacific Ocean	TARA_123	TARA_123_SRF_20-180	5	20-180
TARA_SAMEA2657109_METAT	TARA_N000001994_METAT	TARA_EUK_METAT		TARA_N000001994	South Pacific Ocean	TARA_123	TARA_123_SRF_5-20	5	5-20
TARA_SAMEA2622769_METAT	TARA_N000002036_METAT	TARA_EUK_METAT	236603476	TARA_N000002036	South Pacific Ocean	TARA_124	TARA_124_SRF_0.8->	5	0.8->
TARA_SAMEA2622770_METAT	TARA_N000002037_METAT	TARA_EUK_METAT	249922262	TARA_N000002037	South Pacific Ocean	TARA_124	TARA_124_SRF_0.8-5	5	0.8-5
TARA_SAMEA2656986_METAT	TARA_N000002043_METAT	TARA_EUK_METAT		TARA_N000002043	South Pacific Ocean	TARA_124	TARA_124_SRF_180-2000	5	180-2000
TARA_SAMEA2657085_METAT	TARA_N000002041_METAT	TARA_EUK_METAT		TARA_N000002041	South Pacific Ocean	TARA_124	TARA_124_SRF_20-180	5	20-180
TARA_SAMEA2622774_METAT	TARA_N000002039_METAT	TARA_EUK_METAT		TARA_N000002039	South Pacific Ocean	TARA_124	TARA_124_SRF_5-20	5	5-20
TARA_SAMEA2622824_METAT	TARA_N000002017_METAT	TARA_EUK_METAT	232741476	TARA_N000002017	South Pacific Ocean	TARA_125	TARA_125_SRF_0.8->	5	0.8->
TARA_SAMEA2622826_METAT	TARA_N000002019_METAT	TARA_EUK_METAT	275237014	TARA_N000002019	South Pacific Ocean	TARA_125	TARA_125_SRF_0.8-5	5	0.8-5
TARA_SAMEA2657071_METAT	TARA_N000002025_METAT	TARA_EUK_METAT		TARA_N000002025	South Pacific Ocean	TARA_125	TARA_125_SRF_180-2000	5	180-2000
TARA_SAMEA2657032_METAT	TARA_N000002024_METAT	TARA_EUK_METAT		TARA_N000002024	South Pacific Ocean	TARA_125	TARA_125_SRF_20-180	5	20-180
TARA_SAMEA2656982_METAT	TARA_N000002021_METAT	TARA_EUK_METAT		TARA_N000002021	South Pacific Ocean	TARA_125	TARA_125_SRF_5-20	5	5-20
TARA_SAMEA2622934_METAT	TARA_N000002287_METAT	TARA_EUK_METAT	233575886	TARA_N000002287	South Pacific Ocean	TARA_128	TARA_128_DCM_0.8->	40	0.8->
TARA_SAMEA2622936_METAT	TARA_N000002291_METAT	TARA_EUK_METAT	192205402	TARA_N000002291	South Pacific Ocean	TARA_128	TARA_128_DCM_0.8-5	40	0.8-5
TARA_SAMEA2731900_METAT	TARA_N000002303_METAT	TARA_EUK_METAT		TARA_N000002303	South Pacific Ocean	TARA_128	TARA_128_DCM_180-2000	40	180-2000
TARA_SAMEA2731945_METAT	TARA_N000002299_METAT	TARA_EUK_METAT		TARA_N000002299	South Pacific Ocean	TARA_128	TARA_128_DCM_20-180	40	20-180
TARA_SAMEA2732042_METAT	TARA_N000002295_METAT	TARA_EUK_METAT		TARA_N000002295	South Pacific Ocean	TARA_128	TARA_128_DCM_5-20	40	5-20
TARA_SAMEA2622912_METAT	TARA_N000002285_METAT	TARA_EUK_METAT		TARA_N000002285	South Pacific Ocean	TARA_128	TARA_128_SRF_0.8->	5	0.8->
TARA_SAMEA2622914_METAT	TARA_N000002289_METAT	TARA_EUK_METAT	221168856	TARA_N000002289	South Pacific Ocean	TARA_128	TARA_128_SRF_0.8-5	5	0.8-5
TARA_SAMEA2731987_METAT	TARA_N000002301_METAT	TARA_EUK_METAT	113936242	TARA_N000002301	South Pacific Ocean	TARA_128	TARA_128_SRF_180-2000	5	180-2000
TARA_SAMEA2732035_METAT	TARA_N000002297_METAT	TARA_EUK_METAT		TARA_N000002297	South Pacific Ocean	TARA_128	TARA_128_SRF_20-180	5	20-180
TARA_SAMEA2731992_METAT	TARA_N000002293_METAT	TARA_EUK_METAT		TARA_N000002293	South Pacific Ocean	TARA_128	TARA_128_SRF_5-20	5	5-20
TARA_SAMEA2623035_METAT	TARA_N000002350_METAT	TARA_EUK_METAT	165759173	TARA_N000002350	North Pacific Ocean	TARA_131	TARA_131_DCM_0.8->	110	0.8->
TARA_SAMEA2623037_METAT	TARA_N000002354_METAT	TARA_EUK_METAT		TARA_N000002354	North Pacific Ocean	TARA_131	TARA_131_DCM_0.8-5	110	0.8-5
TARA_SAMEA2732729_METAT	TARA_N000002366_METAT	TARA_EUK_METAT		TARA_N000002366	North Pacific Ocean	TARA_131	TARA_131_DCM_180-2000	110	180-2000
TARA_SAMEA2732785_METAT	TARA_N000002362_METAT	TARA_EUK_METAT		TARA_N000002362	North Pacific Ocean	TARA_131	TARA_131_DCM_20-180	110	20-180
TARA_SAMEA2732732_METAT	TARA_N000002358_METAT	TARA_EUK_METAT		TARA_N000002358	North Pacific Ocean	TARA_131	TARA_131_DCM_5-20	110	5-20
TARA_SAMEA2623016_METAT	TARA_N000002348_METAT	TARA_EUK_METAT	193008061	TARA_N000002348	North Pacific Ocean	TARA_131	TARA_131_SRF_0.8->	5	0.8->
TARA_SAMEA2623018_METAT	TARA_N000002352_METAT	TARA_EUK_METAT	184378950	TARA_N000002352	North Pacific Ocean	TARA_131	TARA_131_SRF_0.8-5	5	0.8-5
TARA_SAMEA2732906_METAT	TARA_N000002364_METAT	TARA_EUK_METAT		TARA_N000002364	North Pacific Ocean	TARA_131	TARA_131_SRF_180-2000	5	180-2000
TARA_SAMEA2732135_METAT	TARA_N000002360_METAT	TARA_EUK_METAT		TARA_N000002360	North Pacific Ocean	TARA_131	TARA_131_SRF_20-180	5	20-180
TARA_SAMEA2732139_METAT	TARA_N000002356_METAT	TARA_EUK_METAT		TARA_N000002356	North Pacific Ocean	TARA_131	TARA_131_SRF_5-20	5	5-20
TARA_SAMEA2623090_METAT	TARA_N000002422_METAT	TARA_EUK_METAT	170560156	TARA_N000002422	North Pacific Ocean	TARA_132	TARA_132_DCM_0.8->	115	0.8->
TARA_SAMEA2623092_METAT	TARA_N000002418_METAT	TARA_EUK_METAT	146487414	TARA_N000002418	North Pacific Ocean	TARA_132	TARA_132_DCM_0.8-5	115	0.8-5
TARA_SAMEA2732797_METAT	TARA_N000002402_METAT	TARA_EUK_METAT		TARA_N000002402	North Pacific Ocean	TARA_132	TARA_132_DCM_180-2000	115	180-2000
TARA_SAMEA2732914_METAT	TARA_N000002414_METAT	TARA_EUK_METAT		TARA_N000002414	North Pacific Ocean	TARA_132	TARA_132_DCM_5-20	115	5-20
TARA_SAMEA2623070_METAT	TARA_N000002420_METAT	TARA_EUK_METAT		TARA_N000002420	North Pacific Ocean	TARA_132	TARA_132_SRF_0.8->	5	0.8->
TARA_SAMEA2623072_METAT	TARA_N000002416_METAT	TARA_EUK_METAT	185545920	TARA_N000002416	North Pacific Ocean	TARA_132	TARA_132_SRF_0.8-5	5	0.8-5
TARA_SAMEA2732736_METAT	TARA_N000002400_METAT	TARA_EUK_METAT		TARA_N000002400	North Pacific Ocean	TARA_132	TARA_132_SRF_180-2000	5	180-2000
TARA_SAMEA2732790_METAT	TARA_N000002404_METAT	TARA_EUK_METAT		TARA_N000002404	North Pacific Ocean	TARA_132	TARA_132_SRF_20-180	5	20-180
TARA_SAMEA2732843_METAT	TARA_N000002412_METAT	TARA_EUK_METAT		TARA_N000002412	North Pacific Ocean	TARA_132	TARA_132_SRF_5-20	5	5-20
TARA_SAMEA2623226_METAT	TARA_N000002183_METAT	TARA_EUK_METAT	169942510	TARA_N000002183	North Pacific Ocean	TARA_135	TARA_135_DCM_0.8->	30	0.8->
TARA_SAMEA2623228_METAT	TARA_N000002191_METAT	TARA_EUK_METAT	151016222	TARA_N000002191	North Pacific Ocean	TARA_135	TARA_135_DCM_0.8-5	30	0.8-5
TARA_SAMEA2732986_METAT	TARA_N000002199_METAT	TARA_EUK_METAT		TARA_N000002199	North Pacific Ocean	TARA_135	TARA_135_DCM_180-2000	30	180-2000
TARA_SAMEA2732990_METAT	TARA_N000002195_METAT	TARA_EUK_METAT		TARA_N000002195	North Pacific Ocean	TARA_135	TARA_135_DCM_20-180	30	20-180
TARA_SAMEA2732994_METAT	TARA_N000002187_METAT	TARA_EUK_METAT		TARA_N000002187	North Pacific Ocean	TARA_135	TARA_135_DCM_5-20	30	5-20
TARA_SAMEA2623246_METAT	TARA_N000002172_METAT	TARA_EUK_METAT	109690033	TARA_N000002172	North Pacific Ocean	TARA_135	TARA_135_MES_0.8-3	650	0.8-3
TARA_SAMEA2623247_METAT	TARA_N000002171_METAT	TARA_EUK_METAT	119323466	TARA_N000002171	North Pacific Ocean	TARA_135	TARA_135_MES_3->	650	3->
TARA_SAMEA2623204_METAT	TARA_N000002464_METAT	TARA_EUK_METAT	176429152	TARA_N000002464	North Pacific Ocean	TARA_135	TARA_135_SRF_0.8->	5	0.8->
TARA_SAMEA2623206_METAT	TARA_N000002179_METAT	TARA_EUK_METAT		TARA_N000002179	North Pacific Ocean	TARA_135	TARA_135_SRF_0.8-5	5	0.8-5
TARA_SAMEA2732932_METAT	TARA_N000002175_METAT	TARA_EUK_METAT		TARA_N000002175	North Pacific Ocean	TARA_135	TARA_135_SRF_180-2000	5	180-2000
TARA_SAMEA2732980_METAT	TARA_N000002193_METAT	TARA_EUK_METAT	144084402	TARA_N000002193	North Pacific Ocean	TARA_135	TARA_135_SRF_20-180	5	20-180
TARA_SAMEA2732214_METAT	TARA_N000002185_METAT	TARA_EUK_METAT		TARA_N000002185	North Pacific Ocean	TARA_135	TARA_135_SRF_5-20	5	5-20
TARA_SAMEA2623264_METAT	TARA_N000002959_METAT	TARA_EUK_METAT		TARA_N000002959	North Pacific Ocean	TARA_136	TARA_136_SRF_0.8->	5	0.8->
TARA_SAMEA2623266_METAT	TARA_N000002961_METAT	TARA_EUK_METAT		TARA_N000002961	North Pacific Ocean	TARA_136	TARA_136_SRF_0.8-5	5	0.8-5
TARA_SAMEA2732594_METAT	TARA_N000002967_METAT	TARA_EUK_METAT		TARA_N000002967	North Pacific Ocean	TARA_136	TARA_136_SRF_180-2000	5	180-2000
TARA_SAMEA2732598_METAT	TARA_N000002965_METAT	TARA_EUK_METAT		TARA_N000002965	North Pacific Ocean	TARA_136	TARA_136_SRF_20-180	5	20-180
TARA_SAMEA2732373_METAT	TARA_N000002963_METAT	TARA_EUK_METAT		TARA_N000002963	North Pacific Ocean	TARA_136	TARA_136_SRF_5-20	5	5-20
TARA_SAMEA2623302_METAT	TARA_N000002934_METAT	TARA_EUK_METAT	232416610	TARA_N000002934	North Pacific Ocean	TARA_137	TARA_137_DCM_0.8->	40	0.8->
TARA_SAMEA2732863_METAT	TARA_N000002942_METAT	TARA_EUK_METAT		TARA_N000002942	North Pacific Ocean	TARA_137	TARA_137_DCM_180-2000	40	180-2000
TARA_SAMEA2732613_METAT	TARA_N000002940_METAT	TARA_EUK_METAT		TARA_N000002940	North Pacific Ocean	TARA_137	TARA_137_DCM_20-180	40	20-180
TARA_SAMEA2732866_METAT	TARA_N000002938_METAT	TARA_EUK_METAT		TARA_N000002938	North Pacific Ocean	TARA_137	TARA_137_DCM_5-20	40	5-20
TARA_SAMEA2623282_METAT	TARA_N000002923_METAT	TARA_EUK_METAT	215704460	TARA_N000002923	North Pacific Ocean	TARA_137	TARA_137_SRF_0.8->	5	0.8->
TARA_SAMEA2623284_METAT	TARA_N000002925_METAT	TARA_EUK_METAT		TARA_N000002925	North Pacific Ocean	TARA_137	TARA_137_SRF_0.8-5	5	0.8-5
TARA_SAMEA2732604_METAT	TARA_N000002931_METAT	TARA_EUK_METAT		TARA_N000002931	North Pacific Ocean	TARA_137	TARA_137_SRF_180-2000	5	180-2000
TARA_SAMEA2732378_METAT	TARA_N000002929_METAT	TARA_EUK_METAT		TARA_N000002929	North Pacific Ocean	TARA_137	TARA_137_SRF_20-180	5	20-180
TARA_SAMEA2732607_METAT	TARA_N000002927_METAT	TARA_EUK_METAT		TARA_N000002927	North Pacific Ocean	TARA_137	TARA_137_SRF_5-20	5	5-20
TARA_SAMEA2623379_METAT	TARA_N000003011_METAT	TARA_EUK_METAT		TARA_N000003011	North Pacific Ocean	TARA_138	TARA_138_DCM_0.8-5	60	0.8-5
TARA_SAMEA2732508_METAT	TARA_N000003017_METAT	TARA_EUK_METAT		TARA_N000003017	North Pacific Ocean	TARA_138	TARA_138_DCM_180-2000	60	180-2000
TARA_SAMEA2732716_METAT	TARA_N000003013_METAT	TARA_EUK_METAT		TARA_N000003013	North Pacific Ocean	TARA_138	TARA_138_DCM_5-20	60	5-20
TARA_SAMEA2623397_METAT	TARA_N000002997_METAT	TARA_EUK_METAT	118383053	TARA_N000002997	North Pacific Ocean	TARA_138	TARA_138_MES_0.8-3	450	0.8-3
TARA_SAMEA2732654_METAT	TARA_N000003007_METAT	TARA_EUK_METAT		TARA_N000003007	North Pacific Ocean	TARA_138	TARA_138_SRF_180-2000	5	180-2000
TARA_SAMEA2732658_METAT	TARA_N000003005_METAT	TARA_EUK_METAT		TARA_N000003005	North Pacific Ocean	TARA_138	TARA_138_SRF_20-180	5	20-180
TARA_SAMEA2732453_METAT	TARA_N000003003_METAT	TARA_EUK_METAT	164729121	TARA_N000003003	North Pacific Ocean	TARA_138	TARA_138_SRF_5-20	5	5-20
TARA_SAMEA2623417_METAT	TARA_N000003035_METAT	TARA_EUK_METAT	192562518	TARA_N000003035	North Pacific Ocean	TARA_139	TARA_139_SRF_0.8->	5	0.8->
TARA_SAMEA2623419_METAT	TARA_N000003037_METAT	TARA_EUK_METAT	192557839	TARA_N000003037	North Pacific Ocean	TARA_139	TARA_139_SRF_0.8-5	5	0.8-5
TARA_SAMEA2732321_METAT	TARA_N000003043_METAT	TARA_EUK_METAT		TARA_N000003043	North Pacific Ocean	TARA_139	TARA_139_SRF_180-2000	5	180-2000
TARA_SAMEA2732983_METAT	TARA_N000003039_METAT	TARA_EUK_METAT		TARA_N000003039	North Pacific Ocean	TARA_139	TARA_139_SRF_5-20	5	5-20
TARA_SAMEA2623504_METAT	TARA_N000003104_METAT	TARA_EUK_METAT	179476575	TARA_N000003104	North Atlantic Ocean	TARA_142	TARA_142_DCM_0.8-5	125	0.8-5
TARA_SAMEA2730939_METAT	TARA_N000003098_METAT	TARA_EUK_METAT		TARA_N000003098	North Atlantic Ocean	TARA_142	TARA_142_DCM_180-2000	125	180-2000
TARA_SAMEA2730652_METAT	TARA_N000003100_METAT	TARA_EUK_METAT		TARA_N000003100	North Atlantic Ocean	TARA_142	TARA_142_DCM_20-180	125	20-180
TARA_SAMEA2623506_METAT	TARA_N000003102_METAT	TARA_EUK_METAT		TARA_N000003102	North Atlantic Ocean	TARA_142	TARA_142_DCM_5-20	125	5-20
TARA_SAMEA2623477_METAT	TARA_N000003081_METAT	TARA_EUK_METAT	191648106	TARA_N000003081	North Atlantic Ocean	TARA_142	TARA_142_SRF_0.8->	5	0.8->
TARA_SAMEA2623479_METAT	TARA_N000003083_METAT	TARA_EUK_METAT	190266253	TARA_N000003083	North Atlantic Ocean	TARA_142	TARA_142_SRF_0.8-5	5	0.8-5
TARA_SAMEA2730918_METAT	TARA_N000003089_METAT	TARA_EUK_METAT		TARA_N000003089	North Atlantic Ocean	TARA_142	TARA_142_SRF_180-2000	5	180-2000
TARA_SAMEA2730804_METAT	TARA_N000003087_METAT	TARA_EUK_METAT		TARA_N000003087	North Atlantic Ocean	TARA_142	TARA_142_SRF_20-180	5	20-180
TARA_SAMEA2730839_METAT	TARA_N000003148_METAT	TARA_EUK_METAT		TARA_N000003148	North Atlantic Ocean	TARA_143	TARA_143_DCM_180-2000	40	180-2000
TARA_SAMEA2730834_METAT	TARA_N000003156_METAT	TARA_EUK_METAT		TARA_N000003156	North Atlantic Ocean	TARA_143	TARA_143_DCM_20-180	40	20-180
TARA_SAMEA2730960_METAT	TARA_N000003146_METAT	TARA_EUK_METAT		TARA_N000003146	North Atlantic Ocean	TARA_143	TARA_143_DCM_5-20	40	5-20
TARA_SAMEA2730657_METAT	TARA_N000003141_METAT	TARA_EUK_METAT		TARA_N000003141	North Atlantic Ocean	TARA_143	TARA_143_SRF_180-2000	5	180-2000
TARA_SAMEA2730956_METAT	TARA_N000003153_METAT	TARA_EUK_METAT		TARA_N000003153	North Atlantic Ocean	TARA_143	TARA_143_SRF_20-180	5	20-180
TARA_SAMEA2730950_METAT	TARA_N000003139_METAT	TARA_EUK_METAT		TARA_N000003139	North Atlantic Ocean	TARA_143	TARA_143_SRF_5-20	5	5-20
TARA_SAMEA2623601_METAT	TARA_N000003175_METAT	TARA_EUK_METAT	165747960	TARA_N000003175	North Atlantic Ocean	TARA_144	TARA_144_SRF_0.8->	5	0.8->
TARA_SAMEA2623603_METAT	TARA_N000003179_METAT	TARA_EUK_METAT	112406741	TARA_N000003179	North Atlantic Ocean	TARA_144	TARA_144_SRF_0.8-5	5	0.8-5
TARA_SAMEA2730691_METAT	TARA_N000003191_METAT	TARA_EUK_METAT		TARA_N000003191	North Atlantic Ocean	TARA_144	TARA_144_SRF_180-2000	5	180-2000
TARA_SAMEA2730686_METAT	TARA_N000003187_METAT	TARA_EUK_METAT		TARA_N000003187	North Atlantic Ocean	TARA_144	TARA_144_SRF_20-180	5	20-180
TARA_SAMEA2731011_METAT	TARA_N000003183_METAT	TARA_EUK_METAT		TARA_N000003183	North Atlantic Ocean	TARA_144	TARA_144_SRF_5-20	5	5-20
TARA_SAMEA2623639_METAT	TARA_N000003215_METAT	TARA_EUK_METAT	217861318	TARA_N000003215	North Atlantic Ocean	TARA_145	TARA_145_SRF_0.8->	5	0.8->
TARA_SAMEA2623641_METAT	TARA_N000003219_METAT	TARA_EUK_METAT	160920227	TARA_N000003219	North Atlantic Ocean	TARA_145	TARA_145_SRF_0.8-5	5	0.8-5
TARA_SAMEA2731031_METAT	TARA_N000003231_METAT	TARA_EUK_METAT		TARA_N000003231	North Atlantic Ocean	TARA_145	TARA_145_SRF_180-2000	5	180-2000
TARA_SAMEA2731035_METAT	TARA_N000003227_METAT	TARA_EUK_METAT	161422858	TARA_N000003227	North Atlantic Ocean	TARA_145	TARA_145_SRF_20-180	5	20-180
TARA_SAMEA2730594_METAT	TARA_N000003223_METAT	TARA_EUK_METAT		TARA_N000003223	North Atlantic Ocean	TARA_145	TARA_145_SRF_5-20	5	5-20
TARA_SAMEA2623685_METAT	TARA_N000003253_METAT	TARA_EUK_METAT		TARA_N000003253	North Atlantic Ocean	TARA_146	TARA_146_SRF_0.8-5	5	0.8-5
TARA_SAMEA2730869_METAT	TARA_N000003240_METAT	TARA_EUK_METAT		TARA_N000003240	North Atlantic Ocean	TARA_146	TARA_146_SRF_180-2000	5	180-2000
TARA_SAMEA2730873_METAT	TARA_N000003246_METAT	TARA_EUK_METAT		TARA_N000003246	North Atlantic Ocean	TARA_146	TARA_146_SRF_20-180	5	20-180
TARA_SAMEA2730877_METAT	TARA_N000003257_METAT	TARA_EUK_METAT		TARA_N000003257	North Atlantic Ocean	TARA_146	TARA_146_SRF_5-20	5	5-20
TARA_SAMEA2623721_METAT	TARA_N000002101_METAT	TARA_EUK_METAT		TARA_N000002101	North Atlantic Ocean	TARA_147	TARA_147_SRF_0.8->	5	0.8->
TARA_SAMEA2623723_METAT	TARA_N000002103_METAT	TARA_EUK_METAT	171634436	TARA_N000002103	North Atlantic Ocean	TARA_147	TARA_147_SRF_0.8-5	5	0.8-5
TARA_SAMEA2731996_METAT	TARA_N000002109_METAT	TARA_EUK_METAT		TARA_N000002109	North Atlantic Ocean	TARA_147	TARA_147_SRF_180-2000	5	180-2000
TARA_SAMEA2732044_METAT	TARA_N000002107_METAT	TARA_EUK_METAT		TARA_N000002107	North Atlantic Ocean	TARA_147	TARA_147_SRF_20-180	5	20-180
TARA_SAMEA2732077_METAT	TARA_N000002105_METAT	TARA_EUK_METAT		TARA_N000002105	North Atlantic Ocean	TARA_147	TARA_147_SRF_5-20	5	5-20
TARA_SAMEA2623741_METAT	TARA_N000002111_METAT	TARA_EUK_METAT	176953961	TARA_N000002111	North Atlantic Ocean	TARA_148	TARA_148_SRF_0.8->	5	0.8->
TARA_SAMEA2732099_METAT	TARA_N000002119_METAT	TARA_EUK_METAT		TARA_N000002119	North Atlantic Ocean	TARA_148	TARA_148_SRF_180-2000	5	180-2000
TARA_SAMEA2731634_METAT	TARA_N000002117_METAT	TARA_EUK_METAT		TARA_N000002117	North Atlantic Ocean	TARA_148	TARA_148_SRF_20-180	5	20-180
TARA_SAMEA2731821_METAT	TARA_N000002115_METAT	TARA_EUK_METAT		TARA_N000002115	North Atlantic Ocean	TARA_148	TARA_148_SRF_5-20	5	5-20
TARA_SAMEA2623799_METAT	TARA_N000002509_METAT	TARA_EUK_METAT	146930823	TARA_N000002509	North Atlantic Ocean	TARA_149	TARA_149_MES_0.8-3	740	0.8-3
TARA_SAMEA2731846_METAT	TARA_N000002141_METAT	TARA_EUK_METAT		TARA_N000002141	North Atlantic Ocean	TARA_149	TARA_149_SRF_180-2000	5	180-2000
TARA_SAMEA2731641_METAT	TARA_N000002139_METAT	TARA_EUK_METAT		TARA_N000002139	North Atlantic Ocean	TARA_149	TARA_149_SRF_20-180	5	20-180
TARA_SAMEA2731851_METAT	TARA_N000002137_METAT	TARA_EUK_METAT		TARA_N000002137	North Atlantic Ocean	TARA_149	TARA_149_SRF_5-20	5	5-20
TARA_SAMEA2623839_METAT	TARA_N000002145_METAT	TARA_EUK_METAT	172203095	TARA_N000002145	North Atlantic Ocean	TARA_150	TARA_150_DCM_0.8-5	40	0.8-5
TARA_SAMEA2732073_METAT	TARA_N000002719_METAT	TARA_EUK_METAT		TARA_N000002719	North Atlantic Ocean	TARA_150	TARA_150_DCM_180-2000	40	180-2000
TARA_SAMEA2732005_METAT	TARA_N000002717_METAT	TARA_EUK_METAT		TARA_N000002717	North Atlantic Ocean	TARA_150	TARA_150_DCM_20-180	40	20-180
TARA_SAMEA2731999_METAT	TARA_N000002147_METAT	TARA_EUK_METAT		TARA_N000002147	North Atlantic Ocean	TARA_150	TARA_150_DCM_5-20	40	5-20
TARA_SAMEA2623815_METAT	TARA_N000002695_METAT	TARA_EUK_METAT	158344452	TARA_N000002695	North Atlantic Ocean	TARA_150	TARA_150_SRF_0.8->	5	0.8->
TARA_SAMEA2623817_METAT	TARA_N000002697_METAT	TARA_EUK_METAT		TARA_N000002697	North Atlantic Ocean	TARA_150	TARA_150_SRF_0.8-5	5	0.8-5
TARA_SAMEA2731784_METAT	TARA_N000002703_METAT	TARA_EUK_METAT		TARA_N000002703	North Atlantic Ocean	TARA_150	TARA_150_SRF_180-2000	5	180-2000
TARA_SAMEA2731788_METAT	TARA_N000002701_METAT	TARA_EUK_METAT		TARA_N000002701	North Atlantic Ocean	TARA_150	TARA_150_SRF_20-180	5	20-180
TARA_SAMEA2732095_METAT	TARA_N000002699_METAT	TARA_EUK_METAT		TARA_N000002699	North Atlantic Ocean	TARA_150	TARA_150_SRF_5-20	5	5-20
TARA_SAMEA2623881_METAT	TARA_N000002739_METAT	TARA_EUK_METAT		TARA_N000002739	North Atlantic Ocean	TARA_151	TARA_151_DCM_0.8->	80	0.8->
TARA_SAMEA2732058_METAT	TARA_N000002751_METAT	TARA_EUK_METAT		TARA_N000002751	North Atlantic Ocean	TARA_151	TARA_151_DCM_180-2000	80	180-2000
TARA_SAMEA2732088_METAT	TARA_N000002755_METAT	TARA_EUK_METAT		TARA_N000002755	North Atlantic Ocean	TARA_151	TARA_151_DCM_20-180	80	20-180
TARA_SAMEA2623859_METAT	TARA_N000002737_METAT	TARA_EUK_METAT	184501585	TARA_N000002737	North Atlantic Ocean	TARA_151	TARA_151_SRF_0.8->	5	0.8->
TARA_SAMEA2623861_METAT	TARA_N000002741_METAT	TARA_EUK_METAT	169810595	TARA_N000002741	North Atlantic Ocean	TARA_151	TARA_151_SRF_0.8-5	5	0.8-5
TARA_SAMEA2732052_METAT	TARA_N000002753_METAT	TARA_EUK_METAT		TARA_N000002753	North Atlantic Ocean	TARA_151	TARA_151_SRF_180-2000	5	180-2000
TARA_SAMEA2732056_METAT	TARA_N000002749_METAT	TARA_EUK_METAT		TARA_N000002749	North Atlantic Ocean	TARA_151	TARA_151_SRF_20-180	5	20-180
TARA_SAMEA2732085_METAT	TARA_N000002745_METAT	TARA_EUK_METAT		TARA_N000002745	North Atlantic Ocean	TARA_151	TARA_151_SRF_5-20	5	5-20
TARA_SAMEA2623946_METAT	TARA_N000002480_METAT	TARA_EUK_METAT	866575855	TARA_N000002480	North Atlantic Ocean	TARA_152	TARA_152_MIX_0.8->	25	0.8->
TARA_SAMEA2623958_METAT	TARA_N000002791_METAT	TARA_EUK_METAT		TARA_N000002791	North Atlantic Ocean	TARA_152	TARA_152_MIX_0.8-5	25	0.8-5
TARA_SAMEA2731893_METAT	TARA_N000002783_METAT	TARA_EUK_METAT	243912490	TARA_N000002783	North Atlantic Ocean	TARA_152	TARA_152_MIX_20-180	25	20-180
TARA_SAMEA2623961_METAT	TARA_N000002797_METAT	TARA_EUK_METAT		TARA_N000002797	North Atlantic Ocean	TARA_152	TARA_152_MIX_5-20	25	5-20
TARA_SAMEA2623899_METAT	TARA_N000002773_METAT	TARA_EUK_METAT		TARA_N000002773	North Atlantic Ocean	TARA_152	TARA_152_SRF_0.8->	5	0.8->
TARA_SAMEA2623901_METAT	TARA_N000002789_METAT	TARA_EUK_METAT		TARA_N000002789	North Atlantic Ocean	TARA_152	TARA_152_SRF_0.8-5	5	0.8-5
TARA_SAMEA2731672_METAT	TARA_N000002777_METAT	TARA_EUK_METAT		TARA_N000002777	North Atlantic Ocean	TARA_152	TARA_152_SRF_180-2000	5	180-2000
TARA_SAMEA2731859_METAT	TARA_N000002781_METAT	TARA_EUK_METAT		TARA_N000002781	North Atlantic Ocean	TARA_152	TARA_152_SRF_20-180	5	20-180
TARA_SAMEA2731674_METAT	TARA_N000002761_METAT	TARA_EUK_METAT		TARA_N000002761	North Atlantic Ocean	TARA_152	TARA_152_SRF_5-20	5	5-20
TARA_SAMEA2623985_METAT	TARA_N000002823_METAT	TARA_EUK_METAT	492420760	TARA_N000002823	North Atlantic Ocean	TARA_153	TARA_153_MIX_0.8->	100	0.8->
TARA_SAMEA2624011_METAT	TARA_N000002819_METAT	TARA_EUK_METAT		TARA_N000002819	North Atlantic Ocean	TARA_153	TARA_153_MIX_0.8-5	100	0.8-5
TARA_SAMEA2731729_METAT	TARA_N000002807_METAT	TARA_EUK_METAT		TARA_N000002807	North Atlantic Ocean	TARA_153	TARA_153_MIX_180-2000	100	180-2000
TARA_SAMEA2731730_METAT	TARA_N000002811_METAT	TARA_EUK_METAT		TARA_N000002811	North Atlantic Ocean	TARA_153	TARA_153_MIX_20-180	100	20-180
TARA_SAMEA2623989_METAT	TARA_N000002817_METAT	TARA_EUK_METAT		TARA_N000002817	North Atlantic Ocean	TARA_153	TARA_153_MIX_5-20	25	5-20

## Sheet: annotations-kegg
gene	KO	COG	EC	Description
TARA_SAMEA2623601_METAG-scaffold_62-gene_104	K16872	COG0332	2.3.1.207	E2.3.1.207; beta-ketodecanoyl-[acyl-carrier-protein] synthase
TARA_SAMEA2623601_METAG-scaffold_18-gene_88	K03977	COG1160		engA, der; GTPase
TARA_SAMEA2623601_METAG-scaffold_83-gene_107	K08994	COG3781		yneE, BEST; ion channel-forming bestrophin family protein
TARA_SAMEA2623601_METAG-scaffold_261-gene_34	K01194	COG1626	3.2.1.28	TREH, treA, treF; alpha,alpha-trehalase
TARA_SAMEA2623601_METAG-scaffold_10-gene_58	K13653	COG2207,COG3708		K13653; AraC family transcriptional regulator
TARA_SAMEA2623601_METAG-scaffold_10-gene_49	K04564	COG0605	1.15.1.1	SOD2; superoxide dismutase, Fe-Mn family
TARA_SAMEA2623601_METAG-scaffold_78-gene_150	K04043	COG0443		dnaK, HSPA9; molecular chaperone DnaK
TARA_SAMEA2623601_METAG-scaffold_119-gene_46	K05570	COG2212		mnhF, mrpF; multicomponent Na+:H+ antiporter subunit F
TARA_SAMEA2623601_METAG-scaffold_77-gene_41	K10800			SMUG1; single-strand selective monofunctional uracil DNA glycosylase
TARA_SAMEA2623601_METAG-scaffold_51-gene_151	K01737	COG0720	4.2.3.12,4.1.2.50	queD, ptpS, PTS; 6-pyruvoyltetrahydropterin/6-carboxytetrahydropterin synthase
TARA_SAMEA2623601_METAG-scaffold_104-gene_68	K01687	COG0129	4.2.1.9	ilvD; dihydroxy-acid dehydratase
TARA_SAMEA2623601_METAG-scaffold_125-gene_42	K00208	COG0623	1.3.1.9,1.3.1.10	fabI; enoyl-[acyl-carrier protein] reductase I
TARA_SAMEA2623601_METAG-scaffold_196-gene_44	K03695	COG0542		clpB; ATP-dependent Clp protease ATP-binding subunit ClpB
TARA_SAMEA2623601_METAG-scaffold_17-gene_15	K00975	COG0448	2.7.7.27	glgC; glucose-1-phosphate adenylyltransferase
TARA_SAMEA2623601_METAG-scaffold_23-gene_242	K02913	COG0267		RP-L33, MRPL33, rpmG; large subunit ribosomal protein L33
TARA_SAMEA2623601_METAG-scaffold_224-gene_64	K13483	COG2080		yagT; xanthine dehydrogenase YagT iron-sulfur-binding subunit
TARA_SAMEA2623601_METAG-scaffold_125-gene_65	K23254,K17686	COG2217	7.2.2.8,7.2.2.15	silP; P-type Ag+ transporter / copA, ctpA, ATP7; P-type Cu+ transporter
TARA_SAMEA2623601_METAG-scaffold_352-gene_29	K11942	COG2185,COG1884,COG1703	5.4.99.13	icmF; isobutyryl-CoA mutase
TARA_SAMEA2623601_METAG-scaffold_1786-gene_12	K07665,K02483	COG0745		cusR, copR, silR; two-component system, OmpR family, copper resistance phosphate regulon response regulator CusR / K02483; two-component system, OmpR family, response regulator
TARA_SAMEA2623601_METAG-scaffold_55-gene_78	K01902	COG0074	6.2.1.5	sucD; succinyl-CoA synthetase alpha subunit
TARA_SAMEA2623601_METAG-scaffold_86-gene_109	K00150,K00134	COG0057	1.2.1.12,1.2.1.59	GAPDH, gapA; glyceraldehyde 3-phosphate dehydrogenase / gap2; glyceraldehyde-3-phosphate dehydrogenase (NAD(P))
TARA_SAMEA2623601_METAG-scaffold_23-gene_217	K02954	COG0199		RP-S14, MRPS14, rpsN; small subunit ribosomal protein S14
TARA_SAMEA2623601_METAG-scaffold_344-gene_4	K12410	COG0846		npdA; NAD-dependent deacetylase
TARA_SAMEA2623601_METAG-scaffold_62-gene_155	K07668,K07776,K07658	COG0745		phoB1, phoP; two-component system, OmpR family, alkaline phosphatase synthesis response regulator PhoP / vicR; two-component system, OmpR family, response regulator VicR / regX3; two-component system, OmpR family, response regulator RegX3
TARA_SAMEA2623601_METAG-scaffold_344-gene_35	K01652	COG0028	2.2.1.6	E2.2.1.6L, ilvB, ilvG, ilvI; acetolactate synthase I/II/III large subunit
TARA_SAMEA2623601_METAG-scaffold_279-gene_39	K19312,K01966,K01604	COG4799	7.2.4.3,6.4.1.2,6.4.1.3,2.1.3.15,6.4.1.3,2.1.3.15	pccB; acetyl-CoA/propionyl-CoA carboxylase carboxyl transferase subunit / PCCB, pccB; propionyl-CoA carboxylase beta chain / mmdA; methylmalonyl-CoA decarboxylase subunit alpha
TARA_SAMEA2623601_METAG-scaffold_499-gene_4	K03189	COG0378		ureG; urease accessory protein
TARA_SAMEA2623601_METAG-scaffold_352-gene_28	K09768	COG1671		K09768; uncharacterized protein
TARA_SAMEA2623601_METAG-scaffold_8-gene_262	K04078	COG0234		groES, HSPE1; chaperonin GroES
TARA_SAMEA2623601_METAG-scaffold_90-gene_99	K11178	COG1319	1.17.1.4	yagS; xanthine dehydrogenase YagS FAD-binding subunit
TARA_SAMEA2623601_METAG-scaffold_10-gene_329	K09922	COG3169		K09922; uncharacterized protein
TARA_SAMEA2623601_METAG-scaffold_30-gene_60	K01937	COG0504	6.3.4.2	pyrG, CTPS; CTP synthase
TARA_SAMEA2623601_METAG-scaffold_10-gene_224	K02779	COG1263,COG1264,COG2190	2.7.1.199	ptsG; glucose PTS system EIICB or EIICBA component
TARA_SAMEA2623601_METAG-scaffold_8-gene_114	K02470	COG0187	5.6.2.2	gyrB; DNA gyrase subunit B
TARA_SAMEA2623601_METAG-scaffold_30-gene_95	K07393	COG0435	1.8.5.7	ECM4, yqjG; glutathionyl-hydroquinone reductase
TARA_SAMEA2623601_METAG-scaffold_83-gene_38	K00355	COG2249	1.6.5.2	NQO1; NAD(P)H dehydrogenase (quinone)
TARA_SAMEA2623601_METAG-scaffold_344-gene_37	K00053	COG0059	1.1.1.86	ilvC; ketol-acid reductoisomerase
TARA_SAMEA2623601_METAG-scaffold_40-gene_11	K01711	COG1089	4.2.1.47	gmd, GMDS; GDPmannose 4,6-dehydratase
TARA_SAMEA2623601_METAG-scaffold_310-gene_32	K07304	COG0225	1.8.4.11	msrA; peptide-methionine (S)-S-oxide reductase
TARA_SAMEA2623601_METAG-scaffold_72-gene_116	K01761	COG0626	4.4.1.11	E4.4.1.11; methionine-gamma-lyase
TARA_SAMEA2623601_METAG-scaffold_122-gene_22	K01258	COG2195,COG0624	3.4.11.4	pepT; tripeptide aminopeptidase
TARA_SAMEA2623601_METAG-scaffold_717-gene_23	K01069	COG0491	3.1.2.6	gloB, gloC, HAGH; hydroxyacylglutathione hydrolase
TARA_SAMEA2623601_METAG-scaffold_23-gene_68	K03272,K00980	COG2870,COG0615	2.7.7.39,2.7.1.167,2.7.7.70	tagD; glycerol-3-phosphate cytidylyltransferase / gmhC, hldE, waaE, rfaE; D-beta-D-heptose 7-phosphate kinase / D-beta-D-heptose 1-phosphate adenosyltransferase
TARA_SAMEA2623601_METAG-scaffold_707-gene_11	K00799	COG0625	2.5.1.18	GST, gst; glutathione S-transferase
TARA_SAMEA2623601_METAG-scaffold_17-gene_26	K01990	COG1131,COG1134		ABC-2.A; ABC-2 type transport system ATP-binding protein
TARA_SAMEA2623601_METAG-scaffold_166-gene_60	K01698	COG0113	4.2.1.24	hemB, ALAD; porphobilinogen synthase
TARA_SAMEA2623601_METAG-scaffold_36-gene_65	K02485	COG2197		rssB, hnr; two-component system, response regulator
TARA_SAMEA2623601_METAG-scaffold_23-gene_181	K02950	COG0048		RP-S12, MRPS12, rpsL; small subunit ribosomal protein S12
TARA_SAMEA2623601_METAG-scaffold_147-gene_42	K07062	COG1487		fitB; toxin FitB
TARA_SAMEA2623601_METAG-scaffold_196-gene_56	K01696	COG0133	4.2.1.20	trpB; tryptophan synthase beta chain
TARA_SAMEA2623601_METAG-scaffold_252-gene_30	K02959	COG0228		RP-S16, MRPS16, rpsP; small subunit ribosomal protein S16
TARA_SAMEA2623601_METAG-scaffold_10-gene_19	K09022	COG0251	3.5.99.10	ridA, tdcF, RIDA; 2-iminobutanoate/2-iminopropanoate deaminase
TARA_SAMEA2623601_METAG-scaffold_104-gene_97	K03856	COG2876	2.5.1.54	AROA2, aroA; 3-deoxy-7-phosphoheptulonate synthase
TARA_SAMEA2623601_METAG-scaffold_10-gene_223	K23993		2.7.3.9,2.7.1.202	fruB; multiphosphoryl transfer protein
TARA_SAMEA2623601_METAG-scaffold_17-gene_146	K02440	COG0580		GLPF; glycerol uptake facilitator protein
TARA_SAMEA2623601_METAG-scaffold_224-gene_26	K03924	COG0714		moxR; MoxR-like ATPase
TARA_SAMEA2623601_METAG-scaffold_17-gene_150	K05816,K10111,K10112,K10191	COG3839	7.6.2.10	malK, mtlK, thuK; multiple sugar transport system ATP-binding protein / lacK; lactose/L-arabinose transport system ATP-binding protein / msmX, msmK, malK, sugC, ggtA, msiK; multiple sugar transport system ATP-binding protein / ugpC; sn-glycerol 3-phosphate transport system ATP-binding protein
TARA_SAMEA2623601_METAG-scaffold_23661-gene_2	K07497	COG2801		K07497; putative transposase
TARA_SAMEA2623601_METAG-scaffold_252-gene_60	K00130	COG1012	1.2.1.8	betB, gbsA; betaine-aldehyde dehydrogenase
TARA_SAMEA2623601_METAG-scaffold_36-gene_219	K00626	COG0183	2.3.1.9	E2.3.1.9, atoB; acetyl-CoA C-acetyltransferase
TARA_SAMEA2623601_METAG-scaffold_119-gene_123	K21071	COG0205	2.7.1.11,2.7.1.90	pfk, pfp; ATP-dependent phosphofructokinase / diphosphate-dependent phosphofructokinase
TARA_SAMEA2623601_METAG-scaffold_147-gene_6	K00425	COG1271	7.1.1.7	cydA; cytochrome bd ubiquinol oxidase subunit I
TARA_SAMEA2623601_METAG-scaffold_75-gene_115	K02805	COG0399	2.6.1.59	wecE, rffA; dTDP-4-amino-4,6-dideoxygalactose transaminase
TARA_SAMEA2623601_METAG-scaffold_199-gene_33	K02274	COG0843	7.1.1.9	coxA, ctaD; cytochrome c oxidase subunit I
TARA_SAMEA2623601_METAG-scaffold_40-gene_227	K01737	COG0720	4.2.3.12,4.1.2.50	queD, ptpS, PTS; 6-pyruvoyltetrahydropterin/6-carboxytetrahydropterin synthase
TARA_SAMEA2623601_METAG-scaffold_23-gene_188	K15987	COG3808		hppA; K(+)-stimulated pyrophosphate-energized sodium pump
TARA_SAMEA2623601_METAG-scaffold_399-gene_35	K00978	COG1208	2.7.7.33	rfbF; glucose-1-phosphate cytidylyltransferase
TARA_SAMEA2623601_METAG-scaffold_32-gene_101	K07755		2.1.1.137	AS3MT; arsenite methyltransferase
TARA_SAMEA2623601_METAG-scaffold_119-gene_29	K05794	COG0861		terC; tellurite resistance protein TerC
TARA_SAMEA2623601_METAG-scaffold_40-gene_84	K01950	COG0171,COG0388	6.3.5.1	E6.3.5.1, NADSYN1, QNS1, nadE; NAD+ synthase (glutamine-hydrolysing)
TARA_SAMEA2623601_METAG-scaffold_15-gene_221	K06156	COG2610		gntU; Gnt-I system low-affinity gluconate transporter
TARA_SAMEA2623601_METAG-scaffold_104-gene_20	K05841		2.4.1.173	E2.4.1.173; sterol 3beta-glucosyltransferase
TARA_SAMEA2623601_METAG-scaffold_187-gene_45	K00467	COG1304	1.13.12.4	E1.13.12.4; lactate 2-monooxygenase
TARA_SAMEA2623601_METAG-scaffold_15-gene_244	K02108	COG0356		ATPF0A, atpB; F-type H+-transporting ATPase subunit a
TARA_SAMEA2623601_METAG-scaffold_196-gene_7	K00382	COG1249	1.8.1.4	DLD, lpd, pdhD; dihydrolipoamide dehydrogenase
TARA_SAMEA2623601_METAG-scaffold_90-gene_137	K10441	COG1129	7.5.2.7	rbsA; ribose transport system ATP-binding protein
TARA_SAMEA2623601_METAG-scaffold_30-gene_52	K00648	COG0332	2.3.1.180	fabH; 3-oxoacyl-[acyl-carrier-protein] synthase III
TARA_SAMEA2623601_METAG-scaffold_78-gene_81	K00033	COG0362,COG1023	1.1.1.44,1.1.1.343	PGD, gnd, gntZ; 6-phosphogluconate dehydrogenase
TARA_SAMEA2623601_METAG-scaffold_119-gene_93	K02835	COG0216		prfA, MTRF1, MRF1; peptide chain release factor 1
TARA_SAMEA2623601_METAG-scaffold_10-gene_362	K00262	COG0334	1.4.1.4	E1.4.1.4, gdhA; glutamate dehydrogenase (NADP+)
TARA_SAMEA2623601_METAG-scaffold_15-gene_67	K06971	COG0434		K06971; uncharacterized protein
TARA_SAMEA2623601_METAG-scaffold_18-gene_302	K06915	COG0433		K06915; uncharacterized protein
TARA_SAMEA2623601_METAG-scaffold_49-gene_191	K06193	COG2824		phnA; protein PhnA
TARA_SAMEA2623601_METAG-scaffold_17-gene_8	K00948	COG0462	2.7.6.1	PRPS, prsA; ribose-phosphate pyrophosphokinase
TARA_SAMEA2623601_METAG-scaffold_77-gene_24	K02003	COG1136,COG4181		ABC.CD.A; putative ABC transport system ATP-binding protein
TARA_SAMEA2623601_METAG-scaffold_78-gene_137	K00526	COG0208	1.17.4.1	E1.17.4.1B, nrdB, nrdF; ribonucleoside-diphosphate reductase beta chain
TARA_SAMEA2623601_METAG-scaffold_83-gene_76	K22348	COG2132	1.16.3.3	moxA; manganese oxidase
TARA_SAMEA2623601_METAG-scaffold_199-gene_66	K00124	COG0437		fdoH, fdsB; formate dehydrogenase iron-sulfur subunit
TARA_SAMEA2623601_METAG-scaffold_32-gene_130	K03320	COG0004		amt, AMT, MEP; ammonium transporter, Amt family
TARA_SAMEA2623601_METAG-scaffold_310-gene_43	K03924	COG0714		moxR; MoxR-like ATPase
TARA_SAMEA2623601_METAG-scaffold_15-gene_197	K03783	COG0005	2.4.2.1	punA, PNP; purine-nucleoside phosphorylase
TARA_SAMEA2623601_METAG-scaffold_36-gene_151	K14162	COG0587	2.7.7.7	dnaE2; error-prone DNA polymerase
TARA_SAMEA2623601_METAG-scaffold_18-gene_281	K09565,K03767,K01802	COG0652	5.2.1.8	PPIA; peptidyl-prolyl cis-trans isomerase A (cyclophilin A) / E5.2.1.8; peptidylprolyl isomerase / PPIF; peptidyl-prolyl isomerase F (cyclophilin D)
TARA_SAMEA2623601_METAG-scaffold_224-gene_6	K02871	COG0102		RP-L13, MRPL13, rplM; large subunit ribosomal protein L13
TARA_SAMEA2623601_METAG-scaffold_10-gene_47	K01692	COG1024	4.2.1.17	paaF, echA; enoyl-CoA hydratase
TARA_SAMEA2623601_METAG-scaffold_147-gene_73	K01858	COG1260	5.5.1.4	INO1, ISYNA1; myo-inositol-1-phosphate synthase
TARA_SAMEA2623601_METAG-scaffold_72-gene_126	K04043	COG0443		dnaK, HSPA9; molecular chaperone DnaK
TARA_SAMEA2623601_METAG-scaffold_114-gene_104	K01738,K01697	COG0031,COG0517,COG0031	4.2.1.22,2.5.1.47	cysK; cysteine synthase / CBS; cystathionine beta-synthase
TARA_SAMEA2623601_METAG-scaffold_55-gene_109	K06223	COG0338	2.1.1.72	dam; DNA adenine methylase
TARA_SAMEA2623601_METAG-scaffold_499-gene_31	K01915	COG0174	6.3.1.2	glnA, GLUL; glutamine synthetase
TARA_SAMEA2623601_METAG-scaffold_51-gene_80	K12267,K07305	COG0229,COG0225,COG0229	1.8.4.11,1.8.4.12,1.8.4.12	msrB; peptide-methionine (R)-S-oxide reductase / msrAB; peptide methionine sulfoxide reductase msrA/msrB
TARA_SAMEA2623601_METAG-scaffold_279-gene_33	K02274	COG0843	7.1.1.9	coxA, ctaD; cytochrome c oxidase subunit I
TARA_SAMEA2623601_METAG-scaffold_166-gene_9	K09697	COG4555	7.2.2.4	natA; sodium transport system ATP-binding protein
TARA_SAMEA2623601_METAG-scaffold_40-gene_178	K00344	COG0604	1.6.5.5	qor, CRYZ; NADPH:quinone reductase
TARA_SAMEA2623601_METAG-scaffold_90-gene_136	K09457	COG0780	1.7.1.13	queF; 7-cyano-7-deazaguanine reductase
TARA_SAMEA2623601_METAG-scaffold_196-gene_53	K03856	COG2876	2.5.1.54	AROA2, aroA; 3-deoxy-7-phosphoheptulonate synthase
TARA_SAMEA2623601_METAG-scaffold_252-gene_33	K00554	COG0336	2.1.1.228	trmD; tRNA (guanine37-N1)-methyltransferase
TARA_SAMEA2623601_METAG-scaffold_23-gene_164	K02931	COG0094		RP-L5, MRPL5, rplE; large subunit ribosomal protein L5
TARA_SAMEA2623601_METAG-scaffold_75-gene_7	K22318	COG0596	4.1.1.114	oleB; cis-3-alkyl-4-acyloxetan-2-one decarboxylase
TARA_SAMEA2623601_METAG-scaffold_40-gene_63	K13018	COG0110	2.3.1.201	wbpD, wlbB; UDP-2-acetamido-3-amino-2,3-dideoxy-glucuronate N-acetyltransferase
TARA_SAMEA2623601_METAG-scaffold_252-gene_57	K07250	COG0160,COG4992	2.6.1.19,2.6.1.22,2.6.1.48	gabT; 4-aminobutyrate aminotransferase / (S)-3-amino-2-methylpropionate transaminase / 5-aminovalerate transaminase
TARA_SAMEA2623601_METAG-scaffold_399-gene_23	K01992	COG0842,COG1277,COG1668,COG1682,COG3694		ABC-2.P; ABC-2 type transport system permease protein
TARA_SAMEA2623601_METAG-scaffold_64-gene_180	K01673	COG0288	4.2.1.1	cynT, can; carbonic anhydrase
TARA_SAMEA2623601_METAG-scaffold_119-gene_114	K00333	COG0649	7.1.1.2	nuoD; NADH-quinone oxidoreductase subunit D
TARA_SAMEA2623601_METAG-scaffold_499-gene_1	K14048	COG0831,COG0832	3.5.1.5	ureAB; urease subunit gamma/beta
TARA_SAMEA2623601_METAG-scaffold_83-gene_117	K04654	COG0409		hypD; hydrogenase expression/formation protein HypD
TARA_SAMEA2623601_METAG-scaffold_17-gene_143	K10217		1.2.1.32,1.2.1.85	dmpC, xylG, praB; aminomuconate-semialdehyde/2-hydroxymuconate-6-semialdehyde dehydrogenase
TARA_SAMEA2623601_METAG-scaffold_8-gene_366	K03924	COG0714		moxR; MoxR-like ATPase
TARA_SAMEA2623601_METAG-scaffold_35-gene_16	K02963	COG0238		RP-S18, MRPS18, rpsR; small subunit ribosomal protein S18
TARA_SAMEA2623601_METAG-scaffold_169-gene_62	K00525	COG0209	1.17.4.1	E1.17.4.1A, nrdA, nrdE; ribonucleoside-diphosphate reductase alpha chain
TARA_SAMEA2623601_METAG-scaffold_261-gene_9	K00632	COG0183	2.3.1.16	fadA, fadI; acetyl-CoA acyltransferase
TARA_SAMEA2623601_METAG-scaffold_729-gene_23	K20446,K03518	COG2080	1.17.1.5,1.2.5.3	ndhS; nicotinate dehydrogenase small FeS subunit / coxS; aerobic carbon-monoxide dehydrogenase small subunit
TARA_SAMEA2623601_METAG-scaffold_15-gene_89	K03781	COG0753	1.11.1.6	katE, CAT, catB, srpA; catalase
TARA_SAMEA2623601_METAG-scaffold_36-gene_189	K09951	COG3512		cas2; CRISPR-associated protein Cas2
TARA_SAMEA2623601_METAG-scaffold_18-gene_165	K03701	COG0178		uvrA; excinuclease ABC subunit A
TARA_SAMEA2623601_METAG-scaffold_40-gene_80	K01870	COG0060	6.1.1.5	IARS, ileS; isoleucyl-tRNA synthetase
TARA_SAMEA2623601_METAG-scaffold_17-gene_35	K08963		5.3.1.23	mtnA; methylthioribose-1-phosphate isomerase
TARA_SAMEA2623601_METAG-scaffold_119-gene_13	K03702	COG0556		uvrB; excinuclease ABC subunit B
TARA_SAMEA2623601_METAG-scaffold_10-gene_80	K01620	COG2008	4.1.2.48	ltaE; threonine aldolase
TARA_SAMEA2623601_METAG-scaffold_18-gene_53	K02392	COG1749		flgG; flagellar basal-body rod protein FlgG
TARA_SAMEA2623601_METAG-scaffold_72-gene_85	K00658	COG0508	2.3.1.61	DLST, sucB; 2-oxoglutarate dehydrogenase E2 component (dihydrolipoamide succinyltransferase)
TARA_SAMEA2623601_METAG-scaffold_18-gene_109	K06045	COG1657	5.4.99.17,4.2.1.129	shc; squalene-hopene/tetraprenyl-beta-curcumene cyclase
TARA_SAMEA2623601_METAG-scaffold_15-gene_230	K02110	COG0636		ATPF0C, atpE; F-type H+-transporting ATPase subunit c
TARA_SAMEA2623601_METAG-scaffold_55-gene_79	K01903	COG0045	6.2.1.5	sucC; succinyl-CoA synthetase beta subunit
TARA_SAMEA2623601_METAG-scaffold_15-gene_155	K01972	COG0272	6.5.1.2	E6.5.1.2, ligA, ligB; DNA ligase (NAD+)
TARA_SAMEA2623601_METAG-scaffold_261-gene_29	K10563	COG0266	3.2.2.23,4.2.99.18	mutM, fpg; formamidopyrimidine-DNA glycosylase
TARA_SAMEA2623601_METAG-scaffold_62-gene_76	K04940		1.5.1.28	odh; opine dehydrogenase
TARA_SAMEA2623601_METAG-scaffold_83-gene_147	K01867	COG0180	6.1.1.2	WARS, trpS; tryptophanyl-tRNA synthetase
TARA_SAMEA2623601_METAG-scaffold_55-gene_189	K02474	COG0677		wbpO; UDP-N-acetyl-D-galactosamine dehydrogenase
TARA_SAMEA2623601_METAG-scaffold_15-gene_40	K07461	COG2827		K07461; putative endonuclease
TARA_SAMEA2623601_METAG-scaffold_23-gene_156	K01265	COG0024	3.4.11.18	map; methionyl aminopeptidase
TARA_SAMEA2623601_METAG-scaffold_49-gene_18	K03924	COG0714		moxR; MoxR-like ATPase
TARA_SAMEA2623601_METAG-scaffold_166-gene_31	K04027	COG4577		eutM; ethanolamine utilization protein EutM
TARA_SAMEA2623601_METAG-scaffold_15-gene_241	K02111	COG0056	7.1.2.2,7.2.2.1	ATPF1A, atpA; F-type H+/Na+-transporting ATPase subunit alpha
TARA_SAMEA2623601_METAG-scaffold_51-gene_54	K12234	COG0778,COG1478	6.3.2.31,6.3.2.34	cofE, fbiB; coenzyme F420-0:L-glutamate ligase / coenzyme F420-1:gamma-L-glutamate ligase
TARA_SAMEA2623601_METAG-scaffold_55-gene_83	K03924	COG0714		moxR; MoxR-like ATPase
TARA_SAMEA2623601_METAG-scaffold_15-gene_337	K07305	COG0229	1.8.4.12	msrB; peptide-methionine (R)-S-oxide reductase
TARA_SAMEA2623601_METAG-scaffold_157-gene_58	K04091	COG2141	1.14.14.5	ssuD; alkanesulfonate monooxygenase
TARA_SAMEA2623601_METAG-scaffold_8-gene_523	K03644	COG0320	2.8.1.8	lipA, LIAS, LIP1, LIP5; lipoyl synthase
TARA_SAMEA2623601_METAG-scaffold_125-gene_86	K06959	COG2183		tex; protein Tex
TARA_SAMEA2623601_METAG-scaffold_83-gene_77	K01512	COG1254	3.6.1.7	acyP; acylphosphatase
TARA_SAMEA2623601_METAG-scaffold_86-gene_80	K00333	COG0649	7.1.1.2	nuoD; NADH-quinone oxidoreductase subunit D
TARA_SAMEA2623601_METAG-scaffold_8-gene_454	K06147	COG1132,COG2274,COG5265		ABCB-BAC; ATP-binding cassette, subfamily B, bacterial
TARA_SAMEA2623601_METAG-scaffold_18-gene_123	K01875	COG0172	6.1.1.11	SARS, serS; seryl-tRNA synthetase
TARA_SAMEA2623601_METAG-scaffold_129-gene_43	K00275	COG0259	1.4.3.5	pdxH, PNPO; pyridoxamine 5'-phosphate oxidase
TARA_SAMEA2623601_METAG-scaffold_17-gene_231	K11784	COG1060	1.21.98.1	mqnC; cyclic dehypoxanthinyl futalosine synthase
TARA_SAMEA2623601_METAG-scaffold_61-gene_106	K07127	COG2351	3.5.2.17	uraH, pucM, hiuH; 5-hydroxyisourate hydrolase
TARA_SAMEA2623601_METAG-scaffold_119-gene_112	K00335	COG1894	7.1.1.2	nuoF; NADH-quinone oxidoreductase subunit F
TARA_SAMEA2623601_METAG-scaffold_17-gene_27	K01992	COG0842,COG1277,COG1668,COG1682,COG3694		ABC-2.P; ABC-2 type transport system permease protein
TARA_SAMEA2623601_METAG-scaffold_8-gene_215	K14977	COG3257	3.5.3.26	ylbA, UGHY; (S)-ureidoglycine aminohydrolase
TARA_SAMEA2623601_METAG-scaffold_77-gene_48	K00812	COG0436	2.6.1.1	aspB; aspartate aminotransferase
TARA_SAMEA2623601_METAG-scaffold_78-gene_3	K13491	COG2201	3.1.1.61	wspF; two-component system, chemotaxis family, response regulator WspF
TARA_SAMEA2623601_METAG-scaffold_125-gene_119	K06987	COG3608		K06987; uncharacterized protein
TARA_SAMEA2623601_METAG-scaffold_30887-gene_2	K07484	COG3436		K07484; transposase
TARA_SAMEA2623601_METAG-scaffold_10-gene_337	K00135	COG1012	1.2.1.16,1.2.1.79,1.2.1.20	gabD; succinate-semialdehyde dehydrogenase / glutarate-semialdehyde dehydrogenase
TARA_SAMEA2623601_METAG-scaffold_55-gene_27	K07018,K07000	COG2945,COG3150		K07000; uncharacterized protein / K07018; uncharacterized protein
TARA_SAMEA2623601_METAG-scaffold_8-gene_280	K01812	COG1904	5.3.1.12	uxaC; glucuronate isomerase
TARA_SAMEA2623601_METAG-scaffold_166-gene_17	K09810	COG1136		lolD; lipoprotein-releasing system ATP-binding protein
TARA_SAMEA2623601_METAG-scaffold_125-gene_1	K03168	COG0550,COG0551,COG1754	5.6.2.1	topA; DNA topoisomerase I
TARA_SAMEA2623601_METAG-scaffold_1278-gene_1	K05794	COG0861		terC; tellurite resistance protein TerC
TARA_SAMEA2623601_METAG-scaffold_40-gene_60	K02434	COG0064	6.3.5.6,6.3.5.7	gatB, PET112; aspartyl-tRNA(Asn)/glutamyl-tRNA(Gln) amidotransferase subunit B
TARA_SAMEA2623601_METAG-scaffold_32-gene_131	K04751	COG0347		glnB; nitrogen regulatory protein P-II 1
TARA_SAMEA2623601_METAG-scaffold_61-gene_84	K07171	COG2337		mazF, ndoA, chpA; mRNA interferase MazF
TARA_SAMEA2623601_METAG-scaffold_8-gene_196	K00569	COG0500	2.1.1.67	TPMT, tpmT; thiopurine S-methyltransferase
TARA_SAMEA2623601_METAG-scaffold_51-gene_196	K13529	COG2169,COG0122	3.2.2.21	ada-alkA; AraC family transcriptional regulator, regulatory protein of adaptative response / DNA-3-methyladenine glycosylase II
TARA_SAMEA2623601_METAG-scaffold_83-gene_20	K01588	COG0041	5.4.99.18	purE; 5-(carboxyamino)imidazole ribonucleotide mutase
TARA_SAMEA2623601_METAG-scaffold_196-gene_61	K00954	COG0669	2.7.7.3	E2.7.7.3A, coaD, kdtB; pantetheine-phosphate adenylyltransferase
TARA_SAMEA2623601_METAG-scaffold_51-gene_185	K03886	COG0723		MQCRA, qcrA, bfcA, petC; menaquinol-cytochrome c reductase iron-sulfur subunit
TARA_SAMEA2623601_METAG-scaffold_23-gene_152	K02948	COG0100		RP-S11, MRPS11, rpsK; small subunit ribosomal protein S11
TARA_SAMEA2623601_METAG-scaffold_252-gene_29	K03106	COG0541	3.6.5.4	SRP54, ffh; signal recognition particle subunit SRP54
TARA_SAMEA2623601_METAG-scaffold_8-gene_373	K03321	COG0659		TC.SULP; sulfate permease, SulP family
TARA_SAMEA2623601_METAG-scaffold_499-gene_24	K00405	COG2993		ccoO; cytochrome c oxidase cbb3-type subunit II
TARA_SAMEA2623601_METAG-scaffold_15-gene_277	K01955	COG0458	6.3.5.5	carB, CPA2; carbamoyl-phosphate synthase large subunit
TARA_SAMEA2623601_METAG-scaffold_35-gene_40	K07560	COG1490	3.1.1.96	dtd, DTD; D-aminoacyl-tRNA deacylase
TARA_SAMEA2623601_METAG-scaffold_90-gene_55	K02003	COG1136,COG4181		ABC.CD.A; putative ABC transport system ATP-binding protein
TARA_SAMEA2623601_METAG-scaffold_35-gene_43	K00759	COG0503	2.4.2.7	APRT, apt; adenine phosphoribosyltransferase
TARA_SAMEA2623601_METAG-scaffold_344-gene_47	K13979	COG1064		yahK; uncharacterized zinc-type alcohol dehydrogenase-like protein
TARA_SAMEA2623601_METAG-scaffold_64-gene_4	K00012	COG1004	1.1.1.22	UGDH, ugd; UDPglucose 6-dehydrogenase
TARA_SAMEA2623601_METAG-scaffold_30-gene_113	K00088	COG0516,COG0517	1.1.1.205	IMPDH, guaB; IMP dehydrogenase
TARA_SAMEA2623601_METAG-scaffold_8-gene_365	K06889,K07397	COG1073,COG1765		K06889; uncharacterized protein / yhfA; putative redox protein
TARA_SAMEA2623601_METAG-scaffold_299-gene_47	K00790	COG0766	2.5.1.7	murA; UDP-N-acetylglucosamine 1-carboxyvinyltransferase
TARA_SAMEA2623601_METAG-scaffold_61-gene_89	K01740	COG2873	2.5.1.49	metY; O-acetylhomoserine (thiol)-lyase
TARA_SAMEA2623601_METAG-scaffold_104-gene_74	K00053	COG0059	1.1.1.86	ilvC; ketol-acid reductoisomerase
TARA_SAMEA2623601_METAG-scaffold_23-gene_293	K03271	COG0279	5.3.1.28	gmhA, lpcA; D-sedoheptulose 7-phosphate isomerase
TARA_SAMEA2623601_METAG-scaffold_86-gene_108	K00927	COG0126	2.7.2.3	PGK, pgk; phosphoglycerate kinase
TARA_SAMEA2623601_METAG-scaffold_114-gene_96	K03665	COG2262		hflX; GTPase
TARA_SAMEA2623601_METAG-scaffold_10-gene_371	K03782	COG0376	1.11.1.21	katG; catalase-peroxidase
TARA_SAMEA2623601_METAG-scaffold_329-gene_15	K01637	COG2224	4.1.3.1	E4.1.3.1, aceA; isocitrate lyase
TARA_SAMEA2623601_METAG-scaffold_72-gene_101	K00761	COG0035	2.4.2.9	upp, UPRT; uracil phosphoribosyltransferase
TARA_SAMEA2623601_METAG-scaffold_77-gene_12	K03111	COG0629		ssb; single-strand DNA-binding protein
TARA_SAMEA2623601_METAG-scaffold_279-gene_13	K07263	COG0612		pqqL; zinc protease
TARA_SAMEA2623601_METAG-scaffold_553-gene_22	K07738	COG1327		nrdR; transcriptional repressor NrdR
TARA_SAMEA2623601_METAG-scaffold_717-gene_11	K00700	COG0296	2.4.1.18	GBE1, glgB; 1,4-alpha-glucan branching enzyme
TARA_SAMEA2623601_METAG-scaffold_51-gene_81	K00128	COG1012	1.2.1.3	ALDH; aldehyde dehydrogenase (NAD+)
TARA_SAMEA2623601_METAG-scaffold_62-gene_29	K07559	COG1859		kptA; putative RNA 2'-phosphotransferase
TARA_SAMEA2623601_METAG-scaffold_30-gene_86	K01866	COG0162	6.1.1.1	YARS, tyrS; tyrosyl-tRNA synthetase
TARA_SAMEA2623601_METAG-scaffold_199-gene_43	K01990	COG1131,COG1134		ABC-2.A; ABC-2 type transport system ATP-binding protein
TARA_SAMEA2623601_METAG-scaffold_86-gene_61	K02003	COG1136,COG4181		ABC.CD.A; putative ABC transport system ATP-binding protein
TARA_SAMEA2623601_METAG-scaffold_61-gene_159	K00666,K01897	COG0318,COG0318,COG1022	6.2.1.3	K00666; fatty-acyl-CoA synthase / ACSL, fadD; long-chain acyl-CoA synthetase
TARA_SAMEA2623601_METAG-scaffold_299-gene_13	K09165	COG3360		K09165; dodecin
TARA_SAMEA2623601_METAG-scaffold_86-gene_35	K01067,K01073	COG0427	3.1.2.1,3.1.2.20	E3.1.2.1, ACH1; acetyl-CoA hydrolase / E3.1.2.20; acyl-CoA hydrolase
TARA_SAMEA2623601_METAG-scaffold_125-gene_21	K01425	COG2066	3.5.1.2	glsA, GLS; glutaminase
TARA_SAMEA2623601_METAG-scaffold_10-gene_85	K00240	COG0479	1.3.5.1,1.3.5.4	sdhB, frdB; succinate dehydrogenase / fumarate reductase, iron-sulfur subunit
TARA_SAMEA2623601_METAG-scaffold_40-gene_9	K15915,K19428	COG2148	2.7.8.36	epsL; sugar transferase EpsL / pglC; undecaprenyl phosphate N,N'-diacetylbacillosamine 1-phosphate transferase
TARA_SAMEA2623601_METAG-scaffold_18-gene_221	K01679	COG0114	4.2.1.2	E4.2.1.2B, fumC, FH; fumarate hydratase, class II
TARA_SAMEA2623601_METAG-scaffold_83-gene_140	K00043		1.1.1.61	gbd; 4-hydroxybutyrate dehydrogenase
TARA_SAMEA2623601_METAG-scaffold_55-gene_37	K00703	COG0297	2.4.1.21	glgA; starch synthase
TARA_SAMEA2623601_METAG-scaffold_18-gene_103	K03110	COG0552		ftsY; fused signal recognition particle receptor
TARA_SAMEA2623601_METAG-scaffold_8-gene_6	K00015	COG1052	1.1.1.26	gyaR, GOR1; glyoxylate reductase
TARA_SAMEA2623601_METAG-scaffold_75-gene_48	K04027	COG4577		eutM; ethanolamine utilization protein EutM
TARA_SAMEA2623601_METAG-scaffold_18-gene_184	K03317	COG1972		TC.CNT; concentrative nucleoside transporter, CNT family
TARA_SAMEA2623601_METAG-scaffold_40-gene_226	K06920	COG0603	6.3.4.20	queC; 7-cyano-7-deazaguanine synthase
TARA_SAMEA2623601_METAG-scaffold_15-gene_196	K02902	COG0227		RP-L28, MRPL28, rpmB; large subunit ribosomal protein L28
TARA_SAMEA2623601_METAG-scaffold_224-gene_63	K11178	COG1319	1.17.1.4	yagS; xanthine dehydrogenase YagS FAD-binding subunit
TARA_SAMEA2623601_METAG-scaffold_23-gene_150	K03040	COG0202	2.7.7.6	rpoA; DNA-directed RNA polymerase subunit alpha
TARA_SAMEA2623601_METAG-scaffold_1213-gene_9	K18682	COG1418		rny; ribonucrease Y
TARA_SAMEA2623601_METAG-scaffold_18-gene_239	K01494	COG0717	3.5.4.13	dcd; dCTP deaminase
TARA_SAMEA2623601_METAG-scaffold_77-gene_4	K02622,K02470	COG0187	5.6.2.2	gyrB; DNA gyrase subunit B / parE; topoisomerase IV subunit B
TARA_SAMEA2623601_METAG-scaffold_119-gene_24	K00615	COG0021	2.2.1.1	E2.2.1.1, tktA, tktB; transketolase
TARA_SAMEA2623601_METAG-scaffold_73-gene_137	K09014	COG0719		sufB; Fe-S cluster assembly protein SufB
TARA_SAMEA2623601_METAG-scaffold_23-gene_216	K00789	COG0192,COG1812	2.5.1.6	metK; S-adenosylmethionine synthetase
TARA_SAMEA2623601_METAG-scaffold_104-gene_4	K08282		2.7.11.1	E2.7.11.1; non-specific serine/threonine protein kinase
TARA_SAMEA2623601_METAG-scaffold_308-gene_3	K00111	COG0578	1.1.5.3	glpA, glpD; glycerol-3-phosphate dehydrogenase
TARA_SAMEA2623601_METAG-scaffold_17-gene_257	K04079	COG0326		HSP90A, htpG; molecular chaperone HtpG
TARA_SAMEA2623601_METAG-scaffold_8-gene_417	K00612	COG2192		E2.1.3.-; carbamoyltransferase
TARA_SAMEA2623601_METAG-scaffold_17-gene_4	K00831	COG1932	2.6.1.52	serC, PSAT1; phosphoserine aminotransferase
TARA_SAMEA2623601_METAG-scaffold_23-gene_159	K02876	COG0200		RP-L15, MRPL15, rplO; large subunit ribosomal protein L15
TARA_SAMEA2623601_METAG-scaffold_32-gene_222	K03189	COG0378		ureG; urease accessory protein
TARA_SAMEA2623601_METAG-scaffold_15-gene_134	K01278		3.4.14.5	DPP4, CD26; dipeptidyl-peptidase 4 / CD26, DPP4; dipeptidylpeptidase 4
TARA_SAMEA2623601_METAG-scaffold_458-gene_25	K09007	COG1469	3.5.4.16	folE2; GTP cyclohydrolase IB
TARA_SAMEA2623601_METAG-scaffold_114-gene_97	K00568	COG2227	2.1.1.222,2.1.1.64	ubiG; 2-polyprenyl-6-hydroxyphenyl methylase / 3-demethylubiquinone-9 3-methyltransferase
TARA_SAMEA2623601_METAG-scaffold_110-gene_43	K08678	COG0451	4.1.1.35	UXS1, uxs; UDP-glucuronate decarboxylase
TARA_SAMEA2623601_METAG-scaffold_10-gene_323	K11381		1.2.4.4	bkdA; 2-oxoisovalerate dehydrogenase E1 component
TARA_SAMEA2623601_METAG-scaffold_23-gene_133	K15736	COG0579	1.1.5.13	lhgO; (S)-2-hydroxyglutarate dehydrogenase
TARA_SAMEA2623601_METAG-scaffold_55-gene_113	K03046	COG0086	2.7.7.6	rpoC; DNA-directed RNA polymerase subunit beta'
TARA_SAMEA2623601_METAG-scaffold_10-gene_46	K00249	COG1960	1.3.8.7	ACADM, acd; acyl-CoA dehydrogenase
TARA_SAMEA2623601_METAG-scaffold_8-gene_448	K06973	COG2738		K06973; uncharacterized protein
TARA_SAMEA2623601_METAG-scaffold_78-gene_110	K03544	COG1219		clpX, CLPX; ATP-dependent Clp protease ATP-binding subunit ClpX
TARA_SAMEA2623601_METAG-scaffold_36-gene_201	K06871	COG0641		K06871; uncharacterized protein
TARA_SAMEA2623601_METAG-scaffold_62-gene_140	K05606,K01759	COG0346	4.4.1.5,5.1.99.1	MCEE, epi; methylmalonyl-CoA/ethylmalonyl-CoA epimerase / GLO1, gloA; lactoylglutathione lyase
TARA_SAMEA2623601_METAG-scaffold_32-gene_207	K06861	COG1137		lptB; lipopolysaccharide export system ATP-binding protein
TARA_SAMEA2623601_METAG-scaffold_75-gene_97	K03667	COG1220		hslU; ATP-dependent HslUV protease ATP-binding subunit HslU
TARA_SAMEA2623601_METAG-scaffold_62-gene_61	K15371	COG2902	1.4.1.2	GDH2; glutamate dehydrogenase
TARA_SAMEA2623601_METAG-scaffold_62-gene_92	K01961	COG0439	6.4.1.2,6.3.4.14	accC; acetyl-CoA carboxylase, biotin carboxylase subunit
TARA_SAMEA2623601_METAG-scaffold_73-gene_134	K11717	COG0520	2.8.1.7,4.4.1.16	sufS; cysteine desulfurase / selenocysteine lyase
TARA_SAMEA2623601_METAG-scaffold_15-gene_175	K03724	COG1201		lhr; ATP-dependent helicase Lhr and Lhr-like helicase
TARA_SAMEA2623601_METAG-scaffold_40-gene_46	K14652	COG0108,COG0807	4.1.99.12,3.5.4.25	ribBA; 3,4-dihydroxy 2-butanone 4-phosphate synthase / GTP cyclohydrolase II
TARA_SAMEA2623601_METAG-scaffold_17-gene_280	K03671	COG0526		trxA; thioredoxin 1
TARA_SAMEA2623601_METAG-scaffold_83-gene_109	K01551	COG0003	7.3.2.7	arsA, ASNA1, GET3; arsenite/tail-anchored protein-transporting ATPase
TARA_SAMEA2623601_METAG-scaffold_90-gene_10	K00252	COG1960	1.3.8.6	GCDH, gcdH; glutaryl-CoA dehydrogenase
TARA_SAMEA2623601_METAG-scaffold_114-gene_116	K02837	COG0480		prfC; peptide chain release factor 3
TARA_SAMEA2623601_METAG-scaffold_55-gene_15	K00942	COG0194	2.7.4.8	E2.7.4.8, gmk; guanylate kinase
TARA_SAMEA2623601_METAG-scaffold_15-gene_181	K19055	COG2606		prdX, proX; Ala-tRNA(Pro) deacylase
TARA_SAMEA2623601_METAG-scaffold_72-gene_86	K00382	COG1249	1.8.1.4	DLD, lpd, pdhD; dihydrolipoamide dehydrogenase
TARA_SAMEA2623601_METAG-scaffold_75-gene_79	K01419	COG0638	3.4.25.2	hslV, clpQ; ATP-dependent HslUV protease, peptidase subunit HslV
TARA_SAMEA2623601_METAG-scaffold_64-gene_103	K03676	COG0695		grxC, GLRX, GLRX2; glutaredoxin 3
TARA_SAMEA2623601_METAG-scaffold_73-gene_128	K02669	COG2805		pilT; twitching motility protein PilT
TARA_SAMEA2623601_METAG-scaffold_199-gene_65	K00372	COG0243		nasA; assimilatory nitrate reductase catalytic subunit
TARA_SAMEA2623601_METAG-scaffold_75-gene_35	K00091	COG0451	1.1.1.219	E1.1.1.219; dihydroflavonol-4-reductase
TARA_SAMEA2623601_METAG-scaffold_196-gene_6	K00627	COG0508	2.3.1.12	DLAT, aceF, pdhC; pyruvate dehydrogenase E2 component (dihydrolipoamide acetyltransferase)
TARA_SAMEA2623601_METAG-scaffold_30-gene_173	K02935	COG0222		RP-L7, MRPL12, rplL; large subunit ribosomal protein L7/L12
TARA_SAMEA2623601_METAG-scaffold_83-gene_128	K23548		1.12.99.6	hupU; uptake hydrogenase small subunit
TARA_SAMEA2623601_METAG-scaffold_23-gene_151	K02986	COG0522		RP-S4, rpsD; small subunit ribosomal protein S4
TARA_SAMEA2623601_METAG-scaffold_129-gene_79	K03696	COG0542		clpC; ATP-dependent Clp protease ATP-binding subunit ClpC
TARA_SAMEA2623601_METAG-scaffold_40-gene_26	K06207	COG1217		typA, bipA; GTP-binding protein
TARA_SAMEA2623601_METAG-scaffold_122-gene_42	K00981	COG0575	2.7.7.41	E2.7.7.41, CDS1, CDS2, cdsA; phosphatidate cytidylyltransferase
TARA_SAMEA2623601_METAG-scaffold_147-gene_28	K00033	COG0362,COG1023	1.1.1.44,1.1.1.343	PGD, gnd, gntZ; 6-phosphogluconate dehydrogenase
TARA_SAMEA2623601_METAG-scaffold_90-gene_120	K01621		4.1.2.9,4.1.2.22	xfp, xpk; xylulose-5-phosphate/fructose-6-phosphate phosphoketolase
TARA_SAMEA2623601_METAG-scaffold_224-gene_20	K07301	COG0530		yrbG; cation:H+ antiporter
TARA_SAMEA2623601_METAG-scaffold_553-gene_25	K00544		2.1.1.5	BHMT; betaine-homocysteine S-methyltransferase
TARA_SAMEA2623601_METAG-scaffold_18-gene_13	K09458	COG0304	2.3.1.179	fabF, OXSM, CEM1; 3-oxoacyl-[acyl-carrier-protein] synthase II
TARA_SAMEA2623601_METAG-scaffold_78-gene_29	K02412,K03224	COG1157	7.4.2.8	yscN, sctN, hrcN, ssaN; ATP synthase in type III secretion protein N / fliI; flagellum-specific ATP synthase
TARA_SAMEA2623601_METAG-scaffold_10-gene_194	K09747	COG0718		K09747; uncharacterized protein
TARA_SAMEA2623601_METAG-scaffold_30-gene_193	K01026		2.8.3.1	pct; propionate CoA-transferase
TARA_SAMEA2623601_METAG-scaffold_86-gene_126	K01061	COG0412	3.1.1.45	E3.1.1.45; carboxymethylenebutenolidase
TARA_SAMEA2623601_METAG-scaffold_252-gene_59	K19064		1.4.1.18	lysDH; lysine 6-dehydrogenase
TARA_SAMEA2623601_METAG-scaffold_8-gene_129	K03671	COG0526		trxA; thioredoxin 1
TARA_SAMEA2623601_METAG-scaffold_15-gene_237	K01007	COG0574	2.7.9.2	pps, ppsA; pyruvate, water dikinase
TARA_SAMEA2623601_METAG-scaffold_73-gene_121	K00286	COG0345	1.5.1.2	proC; pyrroline-5-carboxylate reductase
TARA_SAMEA2623601_METAG-scaffold_110-gene_89	K01895	COG0365	6.2.1.1	ACSS1_2, acs; acetyl-CoA synthetase
TARA_SAMEA2623601_METAG-scaffold_299-gene_33	K03781	COG0753	1.11.1.6	katE, CAT, catB, srpA; catalase
TARA_SAMEA2623601_METAG-scaffold_64-gene_128	K07025	COG1011		K07025; putative hydrolase of the HAD superfamily
TARA_SAMEA2623601_METAG-scaffold_40-gene_45	K00794	COG0054	2.5.1.78	ribH, RIB4; 6,7-dimethyl-8-ribityllumazine synthase
TARA_SAMEA2623601_METAG-scaffold_110-gene_105	K23518		3.1.1.106	MACROD, ymdB; O-acetyl-ADP-ribose deacetylase
TARA_SAMEA2623601_METAG-scaffold_299-gene_59	K01791	COG0381	5.1.3.14	wecB; UDP-N-acetylglucosamine 2-epimerase (non-hydrolysing)
TARA_SAMEA2623601_METAG-scaffold_125-gene_4	K05520	COG0693	3.5.1.124	pfpI; protease I
TARA_SAMEA2623601_METAG-scaffold_224-gene_61	K11177	COG1529	1.17.1.4	yagR; xanthine dehydrogenase YagR molybdenum-binding subunit
TARA_SAMEA2623601_METAG-scaffold_129-gene_3	K00059	COG1028	1.1.1.100	fabG, OAR1; 3-oxoacyl-[acyl-carrier protein] reductase
TARA_SAMEA2623601_METAG-scaffold_77-gene_135	K11645	COG1830	4.1.2.13	fbaB; fructose-bisphosphate aldolase, class I
TARA_SAMEA2623601_METAG-scaffold_32-gene_148	K00799	COG0625	2.5.1.18	GST, gst; glutathione S-transferase
TARA_SAMEA2623601_METAG-scaffold_75-gene_50	K04028	COG4576		eutN; ethanolamine utilization protein EutN
TARA_SAMEA2623601_METAG-scaffold_15-gene_56	K01491	COG0190	1.5.1.5,3.5.4.9	folD; methylenetetrahydrofolate dehydrogenase (NADP+) / methenyltetrahydrofolate cyclohydrolase
TARA_SAMEA2623601_METAG-scaffold_93-gene_44	K07775	COG0745		resD; two-component system, OmpR family, response regulator ResD
TARA_SAMEA2623601_METAG-scaffold_18-gene_210	K02601	COG0250		nusG; transcription termination/antitermination protein NusG
TARA_SAMEA2623601_METAG-scaffold_8-gene_250	K03442	COG0668		mscS; small conductance mechanosensitive channel
TARA_SAMEA2623601_METAG-scaffold_86-gene_107	K01803	COG0149	5.3.1.1	TPI, tpiA; triosephosphate isomerase (TIM)
TARA_SAMEA2623601_METAG-scaffold_129-gene_2	K03530,K05787	COG0776		hupA; DNA-binding protein HU-alpha / hupB; DNA-binding protein HU-beta
TARA_SAMEA2623601_METAG-scaffold_18-gene_149	K01962	COG0825	6.4.1.2,2.1.3.15	accA; acetyl-CoA carboxylase carboxyl transferase subunit alpha
TARA_SAMEA2623601_METAG-scaffold_252-gene_37	K00688	COG0058	2.4.1.1	PYG, glgP; glycogen phosphorylase
TARA_SAMEA2623601_METAG-scaffold_73-gene_25	K01130	COG3119	3.1.6.1	E3.1.6.1, aslA; arylsulfatase
TARA_SAMEA2623601_METAG-scaffold_717-gene_13	K22348	COG2132	1.16.3.3	moxA; manganese oxidase
TARA_SAMEA2623601_METAG-scaffold_279-gene_16	K15372	COG0160	2.6.1.55	toa; taurine---2-oxoglutarate transaminase
TARA_SAMEA2623601_METAG-scaffold_8-gene_296	K03764	COG3060		metJ; MetJ family transcriptional regulator, methionine regulon repressor
TARA_SAMEA2623601_METAG-scaffold_8-gene_349	K01990	COG1131,COG1134		ABC-2.A; ABC-2 type transport system ATP-binding protein
TARA_SAMEA2623601_METAG-scaffold_15-gene_284	K00611	COG0078	2.1.3.3	OTC, argF, argI; ornithine carbamoyltransferase
TARA_SAMEA2623601_METAG-scaffold_23-gene_183	K03043	COG0085	2.7.7.6	rpoB; DNA-directed RNA polymerase subunit beta
TARA_SAMEA2623601_METAG-scaffold_15-gene_50	K01915	COG0174	6.3.1.2	glnA, GLUL; glutamine synthetase
TARA_SAMEA2623601_METAG-scaffold_17-gene_287	K01712	COG2987	4.2.1.49	hutU, UROC1; urocanate hydratase
TARA_SAMEA2623601_METAG-scaffold_61-gene_45	K00799	COG0625	2.5.1.18	GST, gst; glutathione S-transferase
TARA_SAMEA2623601_METAG-scaffold_72-gene_76	K01358	COG0740	3.4.21.92	clpP, CLPP; ATP-dependent Clp protease, protease subunit
TARA_SAMEA2623601_METAG-scaffold_75-gene_52	K01808	COG0698	5.3.1.6	rpiB; ribose 5-phosphate isomerase B
TARA_SAMEA2623601_METAG-scaffold_399-gene_27	K13953	COG1064	1.1.1.1	adhP; alcohol dehydrogenase, propanol-preferring
TARA_SAMEA2623601_METAG-scaffold_329-gene_2	K03412	COG2201	3.1.1.61,3.5.1.44	cheB; two-component system, chemotaxis family, protein-glutamate methylesterase/glutaminase
TARA_SAMEA2623601_METAG-scaffold_72-gene_23	K07124	COG0300		K07124; uncharacterized protein
TARA_SAMEA2623601_METAG-scaffold_32-gene_223	K03190	COG0829		ureD, ureH; urease accessory protein
TARA_SAMEA2623601_METAG-scaffold_310-gene_45	K01990	COG1131,COG1134		ABC-2.A; ABC-2 type transport system ATP-binding protein
TARA_SAMEA2623601_METAG-scaffold_10-gene_39	K00027	COG0281	1.1.1.38	ME2, sfcA, maeA; malate dehydrogenase (oxaloacetate-decarboxylating)
TARA_SAMEA2623601_METAG-scaffold_32-gene_162	K07533,K03769	COG0760	5.2.1.8	prsA; foldase protein PrsA / ppiC; peptidyl-prolyl cis-trans isomerase C
TARA_SAMEA2623601_METAG-scaffold_125-gene_120	K05844	COG0189		rimK; ribosomal protein S6--L-glutamate ligase
TARA_SAMEA2623601_METAG-scaffold_187-gene_44	K03294	COG0531		TC.APA; basic amino acid/polyamine antiporter, APA family
TARA_SAMEA2623601_METAG-scaffold_125-gene_71	K08482	COG0467		kaiC; circadian clock protein KaiC
TARA_SAMEA2623601_METAG-scaffold_55-gene_12	K02033	COG0601		ABC.PE.P; peptide/nickel transport system permease protein
TARA_SAMEA2623601_METAG-scaffold_86-gene_67	K10804	COG2755	3.1.2.2,3.1.1.2,3.1.1.5	tesA; acyl-CoA thioesterase I
TARA_SAMEA2623601_METAG-scaffold_119-gene_38	K03306	COG0306		TC.PIT; inorganic phosphate transporter, PiT family
TARA_SAMEA2623601_METAG-scaffold_279-gene_8	K03924	COG0714		moxR; MoxR-like ATPase
TARA_SAMEA2623601_METAG-scaffold_30-gene_53	K02911	COG0333		RP-L32, MRPL32, rpmF; large subunit ribosomal protein L32
TARA_SAMEA2623601_METAG-scaffold_30-gene_118	K01029	COG2057	2.8.3.5	E2.8.3.5B, scoB; 3-oxoacid CoA-transferase subunit B
TARA_SAMEA2623601_METAG-scaffold_122-gene_35	K10773	COG0177	4.2.99.18	NTH; endonuclease III
TARA_SAMEA2623601_METAG-scaffold_23-gene_166	K02874	COG0093		RP-L14, MRPL14, rplN; large subunit ribosomal protein L14
TARA_SAMEA2623601_METAG-scaffold_114-gene_53	K02355	COG0480		fusA, GFM, EFG; elongation factor G
TARA_SAMEA2623601_METAG-scaffold_73-gene_122	K00703	COG0297	2.4.1.21	glgA; starch synthase
TARA_SAMEA2623601_METAG-scaffold_10-gene_122	K00001	COG0604,COG1062,COG1064,COG1454	1.1.1.1	E1.1.1.1, adh; alcohol dehydrogenase
TARA_SAMEA2623601_METAG-scaffold_8-gene_166	K09941	COG3310		K09941; uncharacterized protein
TARA_SAMEA2623601_METAG-scaffold_104-gene_114	K03531	COG0206		ftsZ; cell division protein FtsZ
TARA_SAMEA2623601_METAG-scaffold_104-gene_93	K01810	COG0166	5.3.1.9	GPI, pgi; glucose-6-phosphate isomerase
TARA_SAMEA2623601_METAG-scaffold_36-gene_157	K07006	COG3576		K07006; uncharacterized protein
TARA_SAMEA2623601_METAG-scaffold_35-gene_18	K05825			LYSN; 2-aminoadipate transaminase
TARA_SAMEA2623601_METAG-scaffold_147-gene_27	K00036	COG0364	1.1.1.49,1.1.1.363	G6PD, zwf; glucose-6-phosphate 1-dehydrogenase
TARA_SAMEA2623601_METAG-scaffold_17-gene_220	K02356	COG0231		efp; elongation factor P
TARA_SAMEA2623601_METAG-scaffold_18-gene_208	K02863	COG0081		RP-L1, MRPL1, rplA; large subunit ribosomal protein L1
TARA_SAMEA2623601_METAG-scaffold_717-gene_14	K07089	COG0701		K07089; uncharacterized protein
TARA_SAMEA2623601_METAG-scaffold_32-gene_146	K09958	COG3558		K09958; uncharacterized protein
TARA_SAMEA2623601_METAG-scaffold_78-gene_111	K01358	COG0740	3.4.21.92	clpP, CLPP; ATP-dependent Clp protease, protease subunit
TARA_SAMEA2623601_METAG-scaffold_23-gene_246	K06181	COG1187	5.4.99.20	rluE; 23S rRNA pseudouridine2457 synthase
TARA_SAMEA2623601_METAG-scaffold_30-gene_117	K01034,K01028,K01027	COG1788	2.8.3.8,2.8.3.9,2.8.3.5	OXCT; 3-oxoacid CoA-transferase / E2.8.3.5A, scoA; 3-oxoacid CoA-transferase subunit A / atoD; acetate CoA/acetoacetate CoA-transferase alpha subunit
TARA_SAMEA2623601_METAG-scaffold_23-gene_153	K02952	COG0099		RP-S13, rpsM; small subunit ribosomal protein S13
TARA_SAMEA2623601_METAG-scaffold_279-gene_29	K00548	COG0646,COG1410	2.1.1.13	metH, MTR; 5-methyltetrahydrofolate--homocysteine methyltransferase
TARA_SAMEA2623601_METAG-scaffold_10-gene_2	K00799	COG0625	2.5.1.18	GST, gst; glutathione S-transferase
TARA_SAMEA2623601_METAG-scaffold_18-gene_159	K22317	COG0332	2.3.3.20	oleA; acyl-CoA:acyl-CoA alkyltransferase
TARA_SAMEA2623601_METAG-scaffold_104-gene_101	K07095	COG0622		K07095; uncharacterized protein
TARA_SAMEA2623601_METAG-scaffold_8-gene_485	K03790	COG1670	2.3.1.267	rimJ; [ribosomal protein S5]-alanine N-acetyltransferase
TARA_SAMEA2623601_METAG-scaffold_23-gene_170	K02982	COG0092		RP-S3, rpsC; small subunit ribosomal protein S3
TARA_SAMEA2623601_METAG-scaffold_17-gene_16	K00975	COG0448	2.7.7.27	glgC; glucose-1-phosphate adenylyltransferase
TARA_SAMEA2623601_METAG-scaffold_78-gene_44	K02419	COG1338		fliP; flagellar biosynthetic protein FliP
TARA_SAMEA2623601_METAG-scaffold_119-gene_75	K01304	COG2039	3.4.19.3	pcp; pyroglutamyl-peptidase
TARA_SAMEA2623601_METAG-scaffold_40-gene_173	K01724	COG2154	4.2.1.96	PCBD, phhB; 4a-hydroxytetrahydrobiopterin dehydratase
TARA_SAMEA2623601_METAG-scaffold_73-gene_92	K19689	COG2309		ampS, pepS, ampT; aminopeptidase
TARA_SAMEA2623601_METAG-scaffold_308-gene_23	K04077	COG0459		groEL, HSPD1; chaperonin GroEL
TARA_SAMEA2623601_METAG-scaffold_458-gene_14	K01908	COG0365	6.2.1.17	ACSS3, prpE; propionyl-CoA synthetase
TARA_SAMEA2623601_METAG-scaffold_104-gene_90	K03526	COG0821	1.17.7.1,1.17.7.3	gcpE, ispG; (E)-4-hydroxy-3-methylbut-2-enyl-diphosphate synthase
TARA_SAMEA2623601_METAG-scaffold_129-gene_29	K05539	COG0042		dusA; tRNA-dihydrouridine synthase A
TARA_SAMEA2623601_METAG-scaffold_119-gene_120	K00281	COG0403,COG1003	1.4.4.2	GLDC, gcvP; glycine dehydrogenase
TARA_SAMEA2623601_METAG-scaffold_458-gene_38	K00249	COG1960	1.3.8.7	ACADM, acd; acyl-CoA dehydrogenase
TARA_SAMEA2623601_METAG-scaffold_310-gene_15	K07390	COG0278		grxD, GLRX5; monothiol glutaredoxin
TARA_SAMEA2623601_METAG-scaffold_23-gene_157	K00939	COG0563	2.7.4.3	adk, AK; adenylate kinase
TARA_SAMEA2623601_METAG-scaffold_8-gene_343	K03088	COG1595		rpoE; RNA polymerase sigma-70 factor, ECF subfamily
TARA_SAMEA2623601_METAG-scaffold_104-gene_91	K00457	COG3185	1.13.11.27	HPD, hppD; 4-hydroxyphenylpyruvate dioxygenase
TARA_SAMEA2623601_METAG-scaffold_55-gene_11	K02034	COG1173		ABC.PE.P1; peptide/nickel transport system permease protein
TARA_SAMEA2623601_METAG-scaffold_23-gene_252	K15372	COG0160	2.6.1.55	toa; taurine---2-oxoglutarate transaminase
TARA_SAMEA2623601_METAG-scaffold_157-gene_60	K15256	COG0500		cmoA; tRNA (cmo5U34)-methyltransferase
TARA_SAMEA2623601_METAG-scaffold_62-gene_125	K02520	COG0290		infC, MTIF3; translation initiation factor IF-3
TARA_SAMEA2623601_METAG-scaffold_15-gene_231	K02108	COG0356		ATPF0A, atpB; F-type H+-transporting ATPase subunit a
TARA_SAMEA2623601_METAG-scaffold_78-gene_85	K00175	COG1013	1.2.7.3,1.2.7.11	korB, oorB, oforB; 2-oxoglutarate/2-oxoacid ferredoxin oxidoreductase subunit beta
TARA_SAMEA2623601_METAG-scaffold_40-gene_19	K14761	COG2501		ybcJ; ribosome-associated protein
TARA_SAMEA2623601_METAG-scaffold_23-gene_163	K02994	COG0096		RP-S8, rpsH; small subunit ribosomal protein S8
TARA_SAMEA2623601_METAG-scaffold_8-gene_149	K02553	COG0684		rraA, menG; regulator of ribonuclease activity A
TARA_SAMEA2623601_METAG-scaffold_75-gene_61	K02669	COG2805		pilT; twitching motility protein PilT
TARA_SAMEA2623601_METAG-scaffold_352-gene_2	K06020	COG0488		ettA; energy-dependent translational throttle protein EttA
TARA_SAMEA2623601_METAG-scaffold_17-gene_79	K00059	COG1028	1.1.1.100	fabG, OAR1; 3-oxoacyl-[acyl-carrier protein] reductase
TARA_SAMEA2623601_METAG-scaffold_83-gene_129	K04652	COG0378		hypB; hydrogenase nickel incorporation protein HypB
TARA_SAMEA2623601_METAG-scaffold_18-gene_117	K04749	COG1366		rsbV; anti-sigma B factor antagonist
TARA_SAMEA2623601_METAG-scaffold_329-gene_19	K06016	COG0624	3.5.1.6,3.5.1.87	pydC; beta-ureidopropionase / N-carbamoyl-L-amino-acid hydrolase
TARA_SAMEA2623601_METAG-scaffold_83-gene_108	K03325	COG0798		ACR3, arsB; arsenite transporter
TARA_SAMEA2623601_METAG-scaffold_73-gene_89	K01580	COG0076	4.1.1.15	E4.1.1.15, gadB, gadA, GAD; glutamate decarboxylase
TARA_SAMEA2623601_METAG-scaffold_8-gene_527	K21147	COG0476,COG0607	2.7.7.80,2.8.1.11	moeZR, moeBR; sulfur-carrier protein adenylyltransferase/sulfurtransferase
TARA_SAMEA2623601_METAG-scaffold_15-gene_59	K07263	COG0612		pqqL; zinc protease
TARA_SAMEA2623601_METAG-scaffold_55-gene_169	K02838	COG0233		frr, MRRF, RRF; ribosome recycling factor
TARA_SAMEA2623601_METAG-scaffold_122-gene_41	K00995	COG0558	2.7.8.5	pgsA, PGS1; CDP-diacylglycerol---glycerol-3-phosphate 3-phosphatidyltransferase
TARA_SAMEA2623601_METAG-scaffold_61-gene_119	K22952		4.1.99.24	pvcA; L-tyrosine isonitrile synthase
TARA_SAMEA2623601_METAG-scaffold_61-gene_83	K07172	COG2336		mazE, chpAI; antitoxin MazE
TARA_SAMEA2623601_METAG-scaffold_75-gene_55	K01619	COG0274	4.1.2.4	deoC, DERA; deoxyribose-phosphate aldolase
TARA_SAMEA2623601_METAG-scaffold_51-gene_7	K00989	COG0689	2.7.7.56	rph; ribonuclease PH
TARA_SAMEA2623601_METAG-scaffold_8-gene_261	K04077	COG0459		groEL, HSPD1; chaperonin GroEL
TARA_SAMEA2623601_METAG-scaffold_458-gene_30	K07576	COG1236		K07576; metallo-beta-lactamase family protein
TARA_SAMEA2623601_METAG-scaffold_10-gene_254	K03495	COG0445		gidA, mnmG, MTO1; tRNA uridine 5-carboxymethylaminomethyl modification enzyme
TARA_SAMEA2623601_METAG-scaffold_23-gene_12	K00451	COG3508	1.13.11.5	HGD, hmgA; homogentisate 1,2-dioxygenase
TARA_SAMEA2623601_METAG-scaffold_10-gene_190	K06187	COG0353		recR; recombination protein RecR
TARA_SAMEA2623601_METAG-scaffold_17-gene_236	K02426	COG2166		sufE; cysteine desulfuration protein SufE
TARA_SAMEA2623601_METAG-scaffold_129-gene_27	K01006	COG0574	2.7.9.1	ppdK; pyruvate, orthophosphate dikinase
TARA_SAMEA2623601_METAG-scaffold_1968-gene_7	K06901	COG2252		pbuG; putative MFS transporter, AGZA family, xanthine/uracil permease
TARA_SAMEA2623601_METAG-scaffold_35-gene_240	K11070	COG1177		potC; spermidine/putrescine transport system permease protein
TARA_SAMEA2623601_METAG-scaffold_18-gene_126	K02669	COG2805		pilT; twitching motility protein PilT
TARA_SAMEA2623601_METAG-scaffold_252-gene_58	K00130	COG1012	1.2.1.8	betB, gbsA; betaine-aldehyde dehydrogenase
TARA_SAMEA2623601_METAG-scaffold_86-gene_85	K01845	COG0001	5.4.3.8	hemL; glutamate-1-semialdehyde 2,1-aminomutase
TARA_SAMEA2623601_METAG-scaffold_75-gene_110	K00957	COG0175	2.7.7.4	cysD; sulfate adenylyltransferase subunit 2
TARA_SAMEA2623601_METAG-scaffold_122-gene_49	K03841	COG0158	3.1.3.11	FBP, fbp; fructose-1,6-bisphosphatase I
TARA_SAMEA2623601_METAG-scaffold_129-gene_58	K02669	COG2805		pilT; twitching motility protein PilT
TARA_SAMEA2623601_METAG-scaffold_32-gene_103	K03741	COG0394	1.20.4.4	arsC2, arsC; arsenate reductase (thioredoxin)
TARA_SAMEA2623601_METAG-scaffold_61-gene_53	K02520	COG0290		infC, MTIF3; translation initiation factor IF-3
TARA_SAMEA2623601_METAG-scaffold_77-gene_92	K00648	COG0332	2.3.1.180	fabH; 3-oxoacyl-[acyl-carrier-protein] synthase III
TARA_SAMEA2623601_METAG-scaffold_344-gene_34	K00826	COG0115	2.6.1.42	E2.6.1.42, ilvE; branched-chain amino acid aminotransferase
TARA_SAMEA2623601_METAG-scaffold_86-gene_40	K01770	COG0245	4.6.1.12	ispF; 2-C-methyl-D-erythritol 2,4-cyclodiphosphate synthase
TARA_SAMEA2623601_METAG-scaffold_17-gene_135	K01556	COG3844	3.7.1.3	KYNU, kynU; kynureninase
TARA_SAMEA2623601_METAG-scaffold_64-gene_31	K00674	COG2171	2.3.1.117	dapD; 2,3,4,5-tetrahydropyridine-2,6-dicarboxylate N-succinyltransferase
TARA_SAMEA2623601_METAG-scaffold_224-gene_56	K00459	COG2070	1.13.12.16	ncd2, npd; nitronate monooxygenase
TARA_SAMEA2623601_METAG-scaffold_15-gene_168	K03639	COG2896	4.1.99.22	moaA, CNX2; GTP 3',8-cyclase
TARA_SAMEA2623601_METAG-scaffold_23-gene_161	K02881	COG0256		RP-L18, MRPL18, rplR; large subunit ribosomal protein L18
TARA_SAMEA2623601_METAG-scaffold_75-gene_136	K02078	COG0236		acpP; acyl carrier protein
TARA_SAMEA2623601_METAG-scaffold_23661-gene_1	K07132		3.6.1.3	MuB; ATP-dependent target DNA activator
TARA_SAMEA2623601_METAG-scaffold_86-gene_82	K00331	COG0377	7.1.1.2	nuoB; NADH-quinone oxidoreductase subunit B
TARA_SAMEA2623601_METAG-scaffold_77-gene_15	K02314	COG0305	3.6.4.12	dnaB; replicative DNA helicase
TARA_SAMEA2623601_METAG-scaffold_15-gene_216	K04077	COG0459		groEL, HSPD1; chaperonin GroEL
TARA_SAMEA2623601_METAG-scaffold_55-gene_128	K00797	COG0421	2.5.1.16	speE, SRM; spermidine synthase
TARA_SAMEA2623601_METAG-scaffold_17-gene_195	K03186,K22959	COG0163	2.5.1.129	ubiX, bsdB, PAD1; flavin prenyltransferase / lpdB; gallate decarboxylase subunit B
TARA_SAMEA2623601_METAG-scaffold_64-gene_91	K23184,K02013	COG1120	7.2.2.18	fecE; ferric citrate transport system ATP-binding protein / ABC.FEV.A; iron complex transport system ATP-binding protein
TARA_SAMEA2623601_METAG-scaffold_62-gene_187	K01673	COG0288	4.2.1.1	cynT, can; carbonic anhydrase
TARA_SAMEA2623601_METAG-scaffold_62-gene_151	K01118	COG1182	1.7.1.17	acpD, azoR; FMN-dependent NADH-azoreductase
TARA_SAMEA2623601_METAG-scaffold_122-gene_50	K07175	COG1875		phoH2; PhoH-like ATPase
TARA_SAMEA2623601_METAG-scaffold_75-gene_23	K02956	COG0184		RP-S15, MRPS15, rpsO; small subunit ribosomal protein S15
TARA_SAMEA2623601_METAG-scaffold_10-gene_191	K05281		1.3.1.45	E1.3.1.45; 2'-hydroxyisoflavone reductase
TARA_SAMEA2623601_METAG-scaffold_36-gene_186	K19075	COG1857		cst2, cas7; CRISPR-associated protein Cst2
TARA_SAMEA2623601_METAG-scaffold_10-gene_232	K01759	COG0346	4.4.1.5	GLO1, gloA; lactoylglutathione lyase
TARA_SAMEA2623601_METAG-scaffold_36-gene_119	K01714	COG0329	4.3.3.7	dapA; 4-hydroxy-tetrahydrodipicolinate synthase
TARA_SAMEA2623601_METAG-scaffold_15-gene_104	K01585	COG1166	4.1.1.19	speA; arginine decarboxylase
TARA_SAMEA2623601_METAG-scaffold_30-gene_51	K00059	COG1028	1.1.1.100	fabG, OAR1; 3-oxoacyl-[acyl-carrier protein] reductase
TARA_SAMEA2623601_METAG-scaffold_261-gene_38	K01990	COG1131,COG1134		ABC-2.A; ABC-2 type transport system ATP-binding protein
TARA_SAMEA2623601_METAG-scaffold_40-gene_228	K10026	COG0602	4.3.99.3	queE; 7-carboxy-7-deazaguanine synthase
TARA_SAMEA2623601_METAG-scaffold_23-gene_58	K09966	COG3651		K09966; uncharacterized protein
TARA_SAMEA2623601_METAG-scaffold_17-gene_278	K01881	COG0442	6.1.1.15	PARS, proS; prolyl-tRNA synthetase
TARA_SAMEA2623601_METAG-scaffold_32-gene_102	K03325	COG0798		ACR3, arsB; arsenite transporter
TARA_SAMEA2623601_METAG-scaffold_10-gene_433	K03070	COG0653	7.4.2.8	secA; preprotein translocase subunit SecA
TARA_SAMEA2623601_METAG-scaffold_75-gene_42	K01436	COG1473		K01436; amidohydrolase
TARA_SAMEA2623601_METAG-scaffold_261-gene_19	K02437	COG0509		gcvH, GCSH; glycine cleavage system H protein
TARA_SAMEA2623601_METAG-scaffold_32-gene_69	K13652	COG2207,COG3449		K13652; AraC family transcriptional regulator
TARA_SAMEA2623601_METAG-scaffold_308-gene_55	K03654	COG0514	3.6.4.12	recQ; ATP-dependent DNA helicase RecQ
TARA_SAMEA2623601_METAG-scaffold_36-gene_133	K12255	COG0010	3.5.3.7	gbuA; guanidinobutyrase
TARA_SAMEA2623601_METAG-scaffold_83-gene_116	K04655	COG0309		hypE; hydrogenase expression/formation protein HypE
TARA_SAMEA2623601_METAG-scaffold_329-gene_47	K03671	COG0526		trxA; thioredoxin 1
TARA_SAMEA2623601_METAG-scaffold_299-gene_51	K02111	COG0056	7.1.2.2,7.2.2.1	ATPF1A, atpA; F-type H+/Na+-transporting ATPase subunit alpha
TARA_SAMEA2623601_METAG-scaffold_8-gene_401	K00640	COG1045	2.3.1.30	cysE; serine O-acetyltransferase
TARA_SAMEA2623601_METAG-scaffold_49-gene_158	K03517	COG0379	2.5.1.72	nadA; quinolinate synthase
TARA_SAMEA2623601_METAG-scaffold_32-gene_221	K03188	COG0830		ureF; urease accessory protein
TARA_SAMEA2623601_METAG-scaffold_10-gene_173	K01969	COG4799	6.4.1.4	E6.4.1.4B; 3-methylcrotonyl-CoA carboxylase beta subunit
TARA_SAMEA2623601_METAG-scaffold_224-gene_7	K02996	COG0103		RP-S9, MRPS9, rpsI; small subunit ribosomal protein S9
TARA_SAMEA2623601_METAG-scaffold_40-gene_109	K02483,K07668,K07658,K07776,K07670,K07775,K07657	COG0745		resD; two-component system, OmpR family, response regulator ResD / vicR; two-component system, OmpR family, response regulator VicR / mtrA; two-component system, OmpR family, response regulator MtrA / phoB1, phoP; two-component system, OmpR family, alkaline phosphatase synthesis response regulator PhoP / K02483; two-component system, OmpR family, response regulator / phoB; two-component system, O…
TARA_SAMEA2623601_METAG-scaffold_23-gene_2	K00239	COG1053	1.3.5.1,1.3.5.4	sdhA, frdA; succinate dehydrogenase / fumarate reductase, flavoprotein subunit
TARA_SAMEA2623601_METAG-scaffold_83-gene_127	K23549		1.12.99.6	hupV; uptake hydrogenase large subunit
TARA_SAMEA2623601_METAG-scaffold_591-gene_10	K01874	COG0143	6.1.1.10	MARS, metG; methionyl-tRNA synthetase
TARA_SAMEA2623601_METAG-scaffold_23-gene_206	K01462	COG0242	3.5.1.88	PDF, def; peptide deformylase
TARA_SAMEA2623601_METAG-scaffold_15-gene_228	K02111	COG0056	7.1.2.2,7.2.2.1	ATPF1A, atpA; F-type H+/Na+-transporting ATPase subunit alpha
TARA_SAMEA2623601_METAG-scaffold_30-gene_120	K00248,K18244,K00249	COG1960	1.3.8.7,1.3.8.1	ACADM, acd; acyl-CoA dehydrogenase / mmgC; acyl-CoA dehydrogenase / ACADS, bcd; butyryl-CoA dehydrogenase
TARA_SAMEA2623601_METAG-scaffold_72-gene_63	K03525	COG1521	2.7.1.33	coaX; type III pantothenate kinase
TARA_SAMEA2623601_METAG-scaffold_75-gene_102	K02357	COG0264		tsf, TSFM; elongation factor Ts
TARA_SAMEA2623601_METAG-scaffold_119-gene_22	K00036	COG0364	1.1.1.49,1.1.1.363	G6PD, zwf; glucose-6-phosphate 1-dehydrogenase
TARA_SAMEA2623601_METAG-scaffold_10-gene_117	K01739	COG0626	2.5.1.48	metB; cystathionine gamma-synthase
TARA_SAMEA2623601_METAG-scaffold_83-gene_118	K04653	COG0298		hypC; hydrogenase expression/formation protein HypC
TARA_SAMEA2623601_METAG-scaffold_49-gene_113	K01739,K01758,K01760	COG0626	4.4.1.1,2.5.1.48,4.4.1.13	metC; cysteine-S-conjugate beta-lyase / CTH; cystathionine gamma-lyase / metB; cystathionine gamma-synthase
TARA_SAMEA2623601_METAG-scaffold_199-gene_53	K07243	COG0672		FTR, FTH1, efeU; high-affinity iron transporter
TARA_SAMEA2623601_METAG-scaffold_93-gene_51	K06942	COG0012		ychF; ribosome-binding ATPase
TARA_SAMEA2623601_METAG-scaffold_75-gene_60	K02652	COG2804		pilB; type IV pilus assembly protein PilB
TARA_SAMEA2623601_METAG-scaffold_32-gene_273	K04567	COG1190	6.1.1.6	KARS, lysS; lysyl-tRNA synthetase, class II
TARA_SAMEA2623601_METAG-scaffold_62-gene_167	K04564	COG0605	1.15.1.1	SOD2; superoxide dismutase, Fe-Mn family
TARA_SAMEA2623601_METAG-scaffold_261-gene_28	K00819	COG0160,COG4992	2.6.1.13	rocD, OAT; ornithine--oxo-acid transaminase
TARA_SAMEA2623601_METAG-scaffold_32-gene_218	K01429	COG0832	3.5.1.5	ureB; urease subunit beta
TARA_SAMEA2623601_METAG-scaffold_83-gene_16	K00764	COG0034	2.4.2.14	purF, PPAT; amidophosphoribosyltransferase
TARA_SAMEA2623601_METAG-scaffold_64-gene_47	K07406	COG1486	3.2.1.22	melA; alpha-galactosidase
TARA_SAMEA2623601_METAG-scaffold_8-gene_113	K02469	COG0188	5.6.2.2	gyrA; DNA gyrase subunit A
TARA_SAMEA2623601_METAG-scaffold_23-gene_254	K01027		2.8.3.5	OXCT; 3-oxoacid CoA-transferase
TARA_SAMEA2623601_METAG-scaffold_49-gene_58	K07305	COG0229	1.8.4.12	msrB; peptide-methionine (R)-S-oxide reductase
TARA_SAMEA2623601_METAG-scaffold_119-gene_90	K01959,K01961,K01965	COG0439,COG4770	6.4.1.3,6.4.1.1,6.4.1.2,6.3.4.14	PCCA, pccA; propionyl-CoA carboxylase alpha chain / pycA; pyruvate carboxylase subunit A / accC; acetyl-CoA carboxylase, biotin carboxylase subunit
TARA_SAMEA2623601_METAG-scaffold_10-gene_313	K05847	COG1125	7.6.2.9	opuA; osmoprotectant transport system ATP-binding protein
TARA_SAMEA2623601_METAG-scaffold_8-gene_400	K01738	COG0031	2.5.1.47	cysK; cysteine synthase
TARA_SAMEA2623601_METAG-scaffold_40-gene_14	K08156	COG2814		araJ; MFS transporter, DHA1 family, arabinose polymer utilization protein
TARA_SAMEA2623601_METAG-scaffold_40-gene_158	K01295	COG0624	3.4.17.11	cpg; glutamate carboxypeptidase
TARA_SAMEA2623601_METAG-scaffold_51-gene_141	K07302	COG2080	1.3.99.16	iorA; isoquinoline 1-oxidoreductase subunit alpha
TARA_SAMEA2623601_METAG-scaffold_122-gene_8	K09930	COG3220		K09930; uncharacterized protein
TARA_SAMEA2623601_METAG-scaffold_23-gene_240	K03831	COG0521	2.7.7.75	mogA; molybdopterin adenylyltransferase
TARA_SAMEA2623601_METAG-scaffold_187-gene_10	K03924	COG0714		moxR; MoxR-like ATPase
TARA_SAMEA2623601_METAG-scaffold_17-gene_133	K00486		1.14.13.9	KMO; kynurenine 3-monooxygenase
TARA_SAMEA2623601_METAG-scaffold_35-gene_124	K01885	COG0008	6.1.1.17	EARS, gltX; glutamyl-tRNA synthetase
TARA_SAMEA2623601_METAG-scaffold_18-gene_219	K01869	COG0495	6.1.1.4	LARS, leuS; leucyl-tRNA synthetase
TARA_SAMEA2623601_METAG-scaffold_8-gene_327	K00625	COG0280	2.3.1.8	E2.3.1.8, pta; phosphate acetyltransferase
TARA_SAMEA2623601_METAG-scaffold_299-gene_49	K02112	COG0055	7.1.2.2,7.2.2.1	ATPF1B, atpD; F-type H+/Na+-transporting ATPase subunit beta
TARA_SAMEA2623601_METAG-scaffold_147-gene_5	K00426	COG1294	7.1.1.7	cydB; cytochrome bd ubiquinol oxidase subunit II
TARA_SAMEA2623601_METAG-scaffold_147-gene_86	K01841	COG2513	5.4.2.9	pepM; phosphoenolpyruvate phosphomutase
TARA_SAMEA2623601_METAG-scaffold_75-gene_87	K01736	COG0082	4.2.3.5	aroC; chorismate synthase
TARA_SAMEA2623601_METAG-scaffold_10-gene_428	K07492	COG3293		K07492; putative transposase
TARA_SAMEA2623601_METAG-scaffold_77-gene_134	K02003	COG1136,COG4181		ABC.CD.A; putative ABC transport system ATP-binding protein
TARA_SAMEA2623601_METAG-scaffold_86-gene_76	K05576,K00340,K22166	COG0713	1.5.98.3,7.1.1.2	nuoK; NADH-quinone oxidoreductase subunit K / fpoK; F420H2 dehydrogenase subunit K / ndhE; NAD(P)H-quinone oxidoreductase subunit 4L
TARA_SAMEA2623601_METAG-scaffold_36-gene_188	K15342	COG1518		cas1; CRISP-associated protein Cas1
TARA_SAMEA2623601_METAG-scaffold_224-gene_35	K01873	COG0525	6.1.1.9	VARS, valS; valyl-tRNA synthetase
TARA_SAMEA2623601_METAG-scaffold_119-gene_107	K00340	COG0713	7.1.1.2	nuoK; NADH-quinone oxidoreductase subunit K
TARA_SAMEA2623601_METAG-scaffold_18-gene_216	K03091			sigH; RNA polymerase sporulation-specific sigma factor
TARA_SAMEA2623601_METAG-scaffold_64-gene_188	K00830		2.6.1.44,2.6.1.45,2.6.1.51	AGXT; alanine-glyoxylate transaminase / serine-glyoxylate transaminase / serine-pyruvate transaminase
TARA_SAMEA2623601_METAG-scaffold_23-gene_169	K02878	COG0197		RP-L16, MRPL16, rplP; large subunit ribosomal protein L16
TARA_SAMEA2623601_METAG-scaffold_23-gene_177	K02946	COG0051		RP-S10, MRPS10, rpsJ; small subunit ribosomal protein S10
TARA_SAMEA2623601_METAG-scaffold_157-gene_63	K00573	COG2518	2.1.1.77	E2.1.1.77, pcm; protein-L-isoaspartate(D-aspartate) O-methyltransferase
TARA_SAMEA2623601_METAG-scaffold_553-gene_20	K03783	COG0005	2.4.2.1	punA, PNP; purine-nucleoside phosphorylase
TARA_SAMEA2623601_METAG-scaffold_72-gene_84	K00164	COG0567	1.2.4.2	OGDH, sucA; 2-oxoglutarate dehydrogenase E1 component
TARA_SAMEA2623601_METAG-scaffold_125-gene_54	K01971	COG1793,COG3285	6.5.1.1	ligD; bifunctional non-homologous end joining protein LigD
TARA_SAMEA2623601_METAG-scaffold_15-gene_247	K02112	COG0055	7.1.2.2,7.2.2.1	ATPF1B, atpD; F-type H+/Na+-transporting ATPase subunit beta
TARA_SAMEA2623601_METAG-scaffold_104-gene_78	K01703	COG0065	4.2.1.33,4.2.1.35	leuC, IPMI-L; 3-isopropylmalate/(R)-2-methylmalate dehydratase large subunit
TARA_SAMEA2623601_METAG-scaffold_8-gene_156	K00863	COG2376	2.7.1.28,2.7.1.29,4.6.1.15	DAK, TKFC; triose/dihydroxyacetone kinase / FAD-AMP lyase (cyclizing)
TARA_SAMEA2623601_METAG-scaffold_55-gene_21	K01091	COG0546	3.1.3.18	gph; phosphoglycolate phosphatase
TARA_SAMEA2623601_METAG-scaffold_72-gene_121	K01658,K01664	COG0512	4.1.3.27,2.6.1.85	pabA; para-aminobenzoate synthetase component II / trpG; anthranilate synthase component II
TARA_SAMEA2623601_METAG-scaffold_23-gene_174	K02892	COG0089		RP-L23, MRPL23, rplW; large subunit ribosomal protein L23
TARA_SAMEA2623601_METAG-scaffold_32-gene_235	K00588	COG4122	2.1.1.104	E2.1.1.104; caffeoyl-CoA O-methyltransferase
TARA_SAMEA2623601_METAG-scaffold_23-gene_20	K03767	COG0652	5.2.1.8	PPIA; peptidyl-prolyl cis-trans isomerase A (cyclophilin A)
TARA_SAMEA2623601_METAG-scaffold_23-gene_171	K02890	COG0091		RP-L22, MRPL22, rplV; large subunit ribosomal protein L22
TARA_SAMEA2623601_METAG-scaffold_55-gene_29	K00518		1.15.1.1	sodN; nickel superoxide dismutase
TARA_SAMEA2623601_METAG-scaffold_279-gene_14	K03553	COG0468		recA; recombination protein RecA
TARA_SAMEA2623601_METAG-scaffold_10-gene_432	K02836	COG1186		prfB; peptide chain release factor 2
TARA_SAMEA2623601_METAG-scaffold_18-gene_177	K03666	COG1923		hfq; host factor-I protein
TARA_SAMEA2623601_METAG-scaffold_110-gene_80	K06886	COG2346		glbN; hemoglobin
TARA_SAMEA2623601_METAG-scaffold_18-gene_101	K00600	COG0112	2.1.2.1	glyA, SHMT; glycine hydroxymethyltransferase
TARA_SAMEA2623601_METAG-scaffold_15-gene_278	K01956	COG0505	6.3.5.5	carA, CPA1; carbamoyl-phosphate synthase small subunit
TARA_SAMEA2623601_METAG-scaffold_32-gene_247	K06158	COG0488		ABCF3; ATP-binding cassette, subfamily F, member 3
TARA_SAMEA2623601_METAG-scaffold_64-gene_158	K00384	COG0492	1.8.1.9	trxB, TRR; thioredoxin reductase (NADPH)
TARA_SAMEA2623601_METAG-scaffold_61-gene_90	K00651	COG1897	2.3.1.46,2.3.1.31	metA; homoserine O-succinyltransferase/O-acetyltransferase
TARA_SAMEA2623601_METAG-scaffold_23-gene_165	K02895	COG0198		RP-L24, MRPL24, rplX; large subunit ribosomal protein L24
TARA_SAMEA2623601_METAG-scaffold_10-gene_28	K07137	COG2509		K07137; uncharacterized protein
TARA_SAMEA2623601_METAG-scaffold_114-gene_80	K05541	COG0042		dusC; tRNA-dihydrouridine synthase C
TARA_SAMEA2623601_METAG-scaffold_55-gene_96	K06148,K06147	COG4988,COG1132,COG2274,COG1132,COG2274,COG5265		ABCC-BAC; ATP-binding cassette, subfamily C, bacterial / ABCB-BAC; ATP-binding cassette, subfamily B, bacterial
TARA_SAMEA2623601_METAG-scaffold_119-gene_39	K01689	COG0148	4.2.1.11	ENO, eno; enolase
TARA_SAMEA2623601_METAG-scaffold_23-gene_162	K02933	COG0097		RP-L6, MRPL6, rplF; large subunit ribosomal protein L6
TARA_SAMEA2623601_METAG-scaffold_49-gene_62	K03365	COG0590	3.5.4.1,3.5.4.21	FCY1; cytosine/creatinine deaminase
TARA_SAMEA2623601_METAG-scaffold_77-gene_14	K01338	COG0466	3.4.21.53	lon; ATP-dependent Lon protease
TARA_SAMEA2623601_METAG-scaffold_23-gene_172	K02965	COG0185		RP-S19, rpsS; small subunit ribosomal protein S19
TARA_SAMEA2623601_METAG-scaffold_707-gene_10	K01784	COG1087	5.1.3.2	galE, GALE; UDP-glucose 4-epimerase
TARA_SAMEA2623601_METAG-scaffold_119-gene_23	K00616	COG0176	2.2.1.2	E2.2.1.2, talA, talB; transaldolase
TARA_SAMEA2623601_METAG-scaffold_17-gene_145	K00452		1.13.11.6	HAAO; 3-hydroxyanthranilate 3,4-dioxygenase
TARA_SAMEA2623601_METAG-scaffold_51-gene_182	K02274	COG0843	7.1.1.9	coxA, ctaD; cytochrome c oxidase subunit I
TARA_SAMEA2623601_METAG-scaffold_61-gene_39	K23054		1.14.19.28	desC; sn-1 stearoyl-lipid 9-desaturase
TARA_SAMEA2623601_METAG-scaffold_23-gene_176	K02906	COG0087		RP-L3, MRPL3, rplC; large subunit ribosomal protein L3
TARA_SAMEA2623601_METAG-scaffold_78-gene_84	K00174	COG0674,COG1014	1.2.7.3,1.2.7.11	korA, oorA, oforA; 2-oxoglutarate/2-oxoacid ferredoxin oxidoreductase subunit alpha
TARA_SAMEA2623601_METAG-scaffold_104-gene_56	K00625	COG0280	2.3.1.8	E2.3.1.8, pta; phosphate acetyltransferase
TARA_SAMEA2623601_METAG-scaffold_1213-gene_6	K07667	COG0745		kdpE; two-component system, OmpR family, KDP operon response regulator KdpE
TARA_SAMEA2623601_METAG-scaffold_75-gene_111	K00955	COG2895,COG0529	2.7.7.4,2.7.1.25	cysNC; bifunctional enzyme CysN/CysC
TARA_SAMEA2623601_METAG-scaffold_104-gene_73	K01653	COG0440	2.2.1.6	E2.2.1.6S, ilvH, ilvN; acetolactate synthase I/III small subunit
TARA_SAMEA2623601_METAG-scaffold_308-gene_25	K09014	COG0719		sufB; Fe-S cluster assembly protein SufB
TARA_SAMEA2623601_METAG-scaffold_32-gene_43	K07386	COG3590		pepO; putative endopeptidase
TARA_SAMEA2623601_METAG-scaffold_23-gene_167	K02961	COG0186		RP-S17, MRPS17, rpsQ; small subunit ribosomal protein S17
TARA_SAMEA2623601_METAG-scaffold_23-gene_173	K02886	COG0090		RP-L2, MRPL2, rplB; large subunit ribosomal protein L2
TARA_SAMEA2623601_METAG-scaffold_30-gene_110	K01104	COG0394,COG5599,COG2365,COG2453,COG4464	3.1.3.48	E3.1.3.48; protein-tyrosine phosphatase
TARA_SAMEA2623601_METAG-scaffold_23-gene_179	K02355	COG0480		fusA, GFM, EFG; elongation factor G
TARA_SAMEA2623601_METAG-scaffold_51-gene_186	K00412	COG1290		CYTB, petB; ubiquinol-cytochrome c reductase cytochrome b subunit
TARA_SAMEA2623601_METAG-scaffold_75-gene_101	K02967	COG0052		RP-S2, MRPS2, rpsB; small subunit ribosomal protein S2
TARA_SAMEA2623601_METAG-scaffold_129-gene_74	K03457	COG1457,COG1953		TC.NCS1; nucleobase:cation symporter-1, NCS1 family
TARA_SAMEA2623601_METAG-scaffold_73-gene_45	K06898	COG1691	2.5.1.143	larB; pyridinium-3,5-biscarboxylic acid mononucleotide synthase
TARA_SAMEA2623601_METAG-scaffold_86-gene_55	K17723	COG0167	1.3.1.1	preA; dihydropyrimidine dehydrogenase (NAD+) subunit PreA
TARA_SAMEA2623601_METAG-scaffold_61-gene_118	K22874	COG2175	1.14.20.9,1.14.20.10	pvcB; L-tyrosine isonitrile desaturase/decarboxylase
TARA_SAMEA2623601_METAG-scaffold_252-gene_42	K01611	COG1586	4.1.1.50	speD, AMD1; S-adenosylmethionine decarboxylase
TARA_SAMEA2623601_METAG-scaffold_344-gene_36	K01653	COG0440	2.2.1.6	E2.2.1.6S, ilvH, ilvN; acetolactate synthase I/III small subunit
TARA_SAMEA2623601_METAG-scaffold_30-gene_50	K02078	COG0236		acpP; acyl carrier protein
TARA_SAMEA2623601_METAG-scaffold_344-gene_10	K07095	COG0622		K07095; uncharacterized protein
TARA_SAMEA2623601_METAG-scaffold_35-gene_13	K00294	COG1012	1.2.1.88	E1.2.1.88; 1-pyrroline-5-carboxylate dehydrogenase
TARA_SAMEA2623601_METAG-scaffold_15-gene_98	K02500	COG0107	4.3.2.10	hisF; imidazole glycerol-phosphate synthase subunit HisF
TARA_SAMEA2623601_METAG-scaffold_49-gene_133	K03321	COG0659		TC.SULP; sulfate permease, SulP family
TARA_SAMEA2623601_METAG-scaffold_147-gene_69	K02003	COG1136,COG4181		ABC.CD.A; putative ABC transport system ATP-binding protein
TARA_SAMEA2623601_METAG-scaffold_36-gene_224	K01772	COG0276	4.99.1.1,4.99.1.9	hemH, FECH; protoporphyrin/coproporphyrin ferrochelatase
TARA_SAMEA2623601_METAG-scaffold_129-gene_99	K13628	COG0316		iscA; iron-sulfur cluster assembly protein
TARA_SAMEA2623601_METAG-scaffold_64-gene_56	K11781	COG1060	2.5.1.147	cofH; 5-amino-6-(D-ribitylamino)uracil---L-tyrosine 4-hydroxyphenyl transferase
TARA_SAMEA2623601_METAG-scaffold_49-gene_144	K05527	COG0271		bolA; BolA family transcriptional regulator, general stress-responsive regulator
TARA_SAMEA2623601_METAG-scaffold_199-gene_75	K01739	COG0626	2.5.1.48	metB; cystathionine gamma-synthase
TARA_SAMEA2623601_METAG-scaffold_157-gene_62	K15257	COG0500		cmoB; tRNA (mo5U34)-methyltransferase
TARA_SAMEA2623601_METAG-scaffold_114-gene_28	K01425	COG2066	3.5.1.2	glsA, GLS; glutaminase
TARA_SAMEA2623601_METAG-scaffold_73-gene_33	K11959	COG0683		urtA; urea transport system substrate-binding protein
TARA_SAMEA2623601_METAG-scaffold_199-gene_34	K02275	COG1622	7.1.1.9	coxB, ctaC; cytochrome c oxidase subunit II
TARA_SAMEA2623601_METAG-scaffold_310-gene_56	K01270	COG2195		pepD; dipeptidase D
TARA_SAMEA2623601_METAG-scaffold_18-gene_27	K02412	COG1157	7.4.2.8	fliI; flagellum-specific ATP synthase
TARA_SAMEA2623601_METAG-scaffold_122-gene_122	K16422		1.1.3.46	hmo, nocN; 4-hydroxymandelate oxidase
TARA_SAMEA2623601_METAG-scaffold_18-gene_225	K00140	COG1012	1.2.1.18,1.2.1.27	mmsA, iolA, ALDH6A1; malonate-semialdehyde dehydrogenase (acetylating) / methylmalonate-semialdehyde dehydrogenase
TARA_SAMEA2623601_METAG-scaffold_308-gene_28	K23054		1.14.19.28	desC; sn-1 stearoyl-lipid 9-desaturase
TARA_SAMEA2623601_METAG-scaffold_147-gene_79	K03430	COG0075	2.6.1.37	phnW; 2-aminoethylphosphonate-pyruvate transaminase
TARA_SAMEA2623601_METAG-scaffold_10-gene_86	K00239	COG1053	1.3.5.1,1.3.5.4	sdhA, frdA; succinate dehydrogenase / fumarate reductase, flavoprotein subunit
TARA_SAMEA2623601_METAG-scaffold_308-gene_4	K00864	COG0554	2.7.1.30	glpK, GK; glycerol kinase
TARA_SAMEA2623601_METAG-scaffold_299-gene_5	K04652	COG0378		hypB; hydrogenase nickel incorporation protein HypB
TARA_SAMEA2623601_METAG-scaffold_261-gene_5	K01507	COG0221	3.6.1.1	ppa; inorganic pyrophosphatase
TARA_SAMEA2623601_METAG-scaffold_32-gene_15	K12254,K09472	COG1012	1.2.1.99,1.2.1.54	puuC, aldH; 4-(gamma-glutamylamino)butanal dehydrogenase / kauB; 4-guanidinobutyraldehyde dehydrogenase / NAD-dependent aldehyde dehydrogenase
TARA_SAMEA2623601_METAG-scaffold_55-gene_186	K08679	COG0451	5.1.3.6	E5.1.3.6; UDP-glucuronate 4-epimerase
TARA_SAMEA2623601_METAG-scaffold_73-gene_69	K07566	COG0009	2.7.7.87	tsaC, rimN, SUA5; L-threonylcarbamoyladenylate synthase
TARA_SAMEA2623601_METAG-scaffold_122-gene_36	K03527	COG0761	1.17.7.4	ispH, lytB; 4-hydroxy-3-methylbut-2-en-1-yl diphosphate reductase
TARA_SAMEA2623601_METAG-scaffold_77-gene_51	K01897	COG0318,COG1022	6.2.1.3	ACSL, fadD; long-chain acyl-CoA synthetase
TARA_SAMEA2623601_METAG-scaffold_18-gene_3	K02884	COG0335		RP-L19, MRPL19, rplS; large subunit ribosomal protein L19
TARA_SAMEA2623601_METAG-scaffold_169-gene_80	K03596	COG0481		lepA; GTP-binding protein LepA
TARA_SAMEA2623601_METAG-scaffold_62-gene_98	K00116	COG0579	1.1.5.4	mqo; malate dehydrogenase (quinone)
TARA_SAMEA2623601_METAG-scaffold_72-gene_129	K09812	COG2884		ftsE; cell division transport system ATP-binding protein
TARA_SAMEA2623601_METAG-scaffold_279-gene_41	K21071	COG0205	2.7.1.11,2.7.1.90	pfk, pfp; ATP-dependent phosphofructokinase / diphosphate-dependent phosphofructokinase
TARA_SAMEA2623601_METAG-scaffold_129-gene_55	K03768	COG0652	5.2.1.8	PPIB, ppiB; peptidyl-prolyl cis-trans isomerase B (cyclophilin B)
TARA_SAMEA2623601_METAG-scaffold_279-gene_34	K02299	COG1845		cyoC; cytochrome o ubiquinol oxidase subunit III
TARA_SAMEA2623601_METAG-scaffold_8-gene_393	K02483,K07669	COG0745		mprA; two-component system, OmpR family, response regulator MprA / K02483; two-component system, OmpR family, response regulator
TARA_SAMEA2623601_METAG-scaffold_18-gene_16	K03551	COG2255	3.6.4.12	ruvB; holliday junction DNA helicase RuvB
TARA_SAMEA2623601_METAG-scaffold_8-gene_511	K01610	COG1866	4.1.1.49	E4.1.1.49, pckA; phosphoenolpyruvate carboxykinase (ATP)
TARA_SAMEA2623601_METAG-scaffold_40-gene_56	K02909	COG0254		RP-L31, rpmE; large subunit ribosomal protein L31
TARA_SAMEA2623601_METAG-scaffold_199-gene_25	K00368		1.7.2.1	nirK; nitrite reductase (NO-forming)
TARA_SAMEA2623601_METAG-scaffold_83-gene_17	K01923	COG0152	6.3.2.6	purC; phosphoribosylaminoimidazole-succinocarboxamide synthase
TARA_SAMEA2623601_METAG-scaffold_169-gene_6	K00836	COG0160,COG4992	2.6.1.76	ectB, dat; diaminobutyrate-2-oxoglutarate transaminase
TARA_SAMEA2623601_METAG-scaffold_32-gene_217	K01430	COG0831	3.5.1.5	ureA; urease subunit gamma
TARA_SAMEA2623601_METAG-scaffold_30-gene_56	K07077	COG3573		K07077; uncharacterized protein
TARA_SAMEA2623601_METAG-scaffold_40-gene_90	K06442	COG1189	2.1.1.226,2.1.1.227	tlyA; 23S rRNA (cytidine1920-2'-O)/16S rRNA (cytidine1409-2'-O)-methyltransferase
TARA_SAMEA2623601_METAG-scaffold_32-gene_220	K03187	COG2371		ureE; urease accessory protein
TARA_SAMEA2623601_METAG-scaffold_86-gene_105	K01739,K01758,K17217,K01760	COG0626	4.4.1.1,2.5.1.48,4.4.1.13,4.4.1.1,4.4.1.2	metC; cysteine-S-conjugate beta-lyase / CTH; cystathionine gamma-lyase / metB; cystathionine gamma-synthase / mccB; cystathionine gamma-lyase / homocysteine desulfhydrase
TARA_SAMEA2623601_METAG-scaffold_49-gene_124	K01283		3.4.15.1	ACE, CD143; peptidyl-dipeptidase A / CD143, ACE; angiotensin I converting enzyme (peptidyl-dipeptidase A) 1
TARA_SAMEA2623601_METAG-scaffold_77-gene_82	K07508,K00626	COG0183	2.3.1.16,2.3.1.9	ACAA2; acetyl-CoA acyltransferase 2 / E2.3.1.9, atoB; acetyl-CoA C-acetyltransferase
TARA_SAMEA2623601_METAG-scaffold_15-gene_313	K21029	COG0476	2.7.7.80	moeB; molybdopterin-synthase adenylyltransferase
TARA_SAMEA2623601_METAG-scaffold_104-gene_79	K01704	COG0066	4.2.1.33,4.2.1.35	leuD, IPMI-S; 3-isopropylmalate/(R)-2-methylmalate dehydratase small subunit
TARA_SAMEA2623601_METAG-scaffold_40-gene_103	K03294	COG0531		TC.APA; basic amino acid/polyamine antiporter, APA family
TARA_SAMEA2623601_METAG-scaffold_252-gene_20	K00783	COG1576	2.1.1.177	rlmH; 23S rRNA (pseudouridine1915-N3)-methyltransferase
TARA_SAMEA2623601_METAG-scaffold_169-gene_74	K00121	COG1062	1.1.1.284,1.1.1.1	frmA, ADH5, adhC; S-(hydroxymethyl)glutathione dehydrogenase / alcohol dehydrogenase
TARA_SAMEA2623601_METAG-scaffold_169-gene_17	K01223	COG2723	3.2.1.86	E3.2.1.86B, bglA; 6-phospho-beta-glucosidase
TARA_SAMEA2623601_METAG-scaffold_18-gene_150	K01963	COG0777	6.4.1.2,2.1.3.15	accD; acetyl-CoA carboxylase carboxyl transferase subunit beta
TARA_SAMEA2623601_METAG-scaffold_32-gene_79	K06215	COG0214	4.3.3.6	pdxS, pdx1; pyridoxal 5'-phosphate synthase pdxS subunit
TARA_SAMEA2623601_METAG-scaffold_23-gene_292	K00826	COG0115	2.6.1.42	E2.6.1.42, ilvE; branched-chain amino acid aminotransferase
TARA_SAMEA2623601_METAG-scaffold_15-gene_307	K07114	COG2304		yfbK; Ca-activated chloride channel homolog
TARA_SAMEA2623601_METAG-scaffold_17-gene_235	K01011	COG2897	2.8.1.1,2.8.1.2	TST, MPST, sseA; thiosulfate/3-mercaptopyruvate sulfurtransferase
TARA_SAMEA2623601_METAG-scaffold_64-gene_185	K11710	COG1121	7.2.2.5	troB, mntB, znuC; manganese/zinc/iron transport system ATP- binding protein
TARA_SAMEA2623601_METAG-scaffold_122-gene_43	K00655	COG0204	2.3.1.51	plsC; 1-acyl-sn-glycerol-3-phosphate acyltransferase
TARA_SAMEA2623601_METAG-scaffold_40-gene_118	K06876	COG3046		K06876; deoxyribodipyrimidine photolyase-related protein
TARA_SAMEA2623601_METAG-scaffold_399-gene_22	K01990	COG1131,COG1134		ABC-2.A; ABC-2 type transport system ATP-binding protein
TARA_SAMEA2623601_METAG-scaffold_36-gene_55	K07814	COG3437		K07814; putative two-component system response regulator
TARA_SAMEA2623601_METAG-scaffold_93-gene_133	K01338	COG0466	3.4.21.53	lon; ATP-dependent Lon protease
TARA_SAMEA2623601_METAG-scaffold_458-gene_10	K07098	COG1408		K07098; uncharacterized protein
TARA_SAMEA2623601_METAG-scaffold_75-gene_129	K00978	COG1208	2.7.7.33	rfbF; glucose-1-phosphate cytidylyltransferase
TARA_SAMEA2623601_METAG-scaffold_49-gene_179	K01191	COG0383	3.2.1.24	MAN2C1; alpha-mannosidase
TARA_SAMEA2623601_METAG-scaffold_36-gene_26	K14415	COG1690	6.5.1.8	RTCB, rtcB; tRNA-splicing ligase RtcB (3'-phosphate/5'-hydroxy nucleic acid ligase)
TARA_SAMEA2623601_METAG-scaffold_35-gene_211	K04712		1.14.19.17,1.14.18.5	DEGS; sphingolipid 4-desaturase/C4-monooxygenase
TARA_SAMEA2623601_METAG-scaffold_23-gene_178	K02358	COG0050		tuf, TUFM; elongation factor Tu
TARA_SAMEA2623601_METAG-scaffold_75-gene_22	K00962	COG1185	2.7.7.8	pnp, PNPT1; polyribonucleotide nucleotidyltransferase
TARA_SAMEA2623601_METAG-scaffold_62-gene_94	K01640	COG0119	4.1.3.4	E4.1.3.4, HMGCL, hmgL; hydroxymethylglutaryl-CoA lyase
TARA_SAMEA2623601_METAG-scaffold_8-gene_526	K00382	COG1249	1.8.1.4	DLD, lpd, pdhD; dihydrolipoamide dehydrogenase
TARA_SAMEA2623601_METAG-scaffold_10-gene_370	K23518		3.1.1.106	MACROD, ymdB; O-acetyl-ADP-ribose deacetylase
TARA_SAMEA2623601_METAG-scaffold_122-gene_26	K02899	COG0211		RP-L27, MRPL27, rpmA; large subunit ribosomal protein L27
TARA_SAMEA2623601_METAG-scaffold_399-gene_15	K07664	COG0745		baeR, smeR; two-component system, OmpR family, response regulator BaeR
TARA_SAMEA2623601_METAG-scaffold_329-gene_33	K00021	COG1257	1.1.1.34	HMGCR; hydroxymethylglutaryl-CoA reductase (NADPH)
TARA_SAMEA2623601_METAG-scaffold_40-gene_62	K03637	COG0315	4.6.1.17	moaC, CNX3; cyclic pyranopterin monophosphate synthase
TARA_SAMEA2623601_METAG-scaffold_399-gene_3	K00354,K10680	COG1012,COG1902	1.6.99.1	E1.6.99.1; NADPH2 dehydrogenase / nemA; N-ethylmaleimide reductase
TARA_SAMEA2623601_METAG-scaffold_35-gene_146	K00817	COG0079	2.6.1.9	hisC; histidinol-phosphate aminotransferase
TARA_SAMEA2623601_METAG-scaffold_64-gene_184	K11708	COG1108		troC, mntC, znuB; manganese/zinc/iron transport system permease protein
TARA_SAMEA2623601_METAG-scaffold_104-gene_72	K01652	COG0028	2.2.1.6	E2.2.1.6L, ilvB, ilvG, ilvI; acetolactate synthase I/II/III large subunit
TARA_SAMEA2623601_METAG-scaffold_23-gene_180	K02992	COG0049		RP-S7, MRPS7, rpsG; small subunit ribosomal protein S7
TARA_SAMEA2623601_METAG-scaffold_83-gene_138	K01915	COG0174	6.3.1.2	glnA, GLUL; glutamine synthetase
TARA_SAMEA2623601_METAG-scaffold_8-gene_133	K01697	COG0031,COG0517	4.2.1.22	CBS; cystathionine beta-synthase
TARA_SAMEA2623601_METAG-scaffold_77-gene_13	K02939	COG0359		RP-L9, MRPL9, rplI; large subunit ribosomal protein L9
TARA_SAMEA2623601_METAG-scaffold_119-gene_116	K00331	COG0377	7.1.1.2	nuoB; NADH-quinone oxidoreductase subunit B
TARA_SAMEA2623601_METAG-scaffold_51-gene_197	K00567	COG0350	2.1.1.63	ogt, MGMT; methylated-DNA-[protein]-cysteine S-methyltransferase
TARA_SAMEA2623601_METAG-scaffold_23-gene_144	K01951	COG0518,COG0519	6.3.5.2	guaA, GMPS; GMP synthase (glutamine-hydrolysing)
TARA_SAMEA2623601_METAG-scaffold_73-gene_138	K09013	COG0396		sufC; Fe-S cluster assembly ATP-binding protein
TARA_SAMEA2623601_METAG-scaffold_55-gene_168	K00806	COG0020	2.5.1.31	uppS; undecaprenyl diphosphate synthase
TARA_SAMEA2623601_METAG-scaffold_17-gene_77	K06200	COG1966		cstA; carbon starvation protein
TARA_SAMEA2623601_METAG-scaffold_10-gene_242	K10027	COG1233	1.3.99.26,1.3.99.28,1.3.99.29,1.3.99.31	crtI; phytoene desaturase
TARA_SAMEA2623601_METAG-scaffold_18-gene_81	K01893	COG0017	6.1.1.22	NARS, asnS; asparaginyl-tRNA synthetase
TARA_SAMEA2623601_METAG-scaffold_35-gene_172	K00491	COG4362	1.14.14.47	nos; nitric-oxide synthase, bacterial
TARA_SAMEA2623601_METAG-scaffold_125-gene_35	K03296	COG0841		TC.HAE1; hydrophobic/amphiphilic exporter-1 (mainly G- bacteria), HAE1 family
TARA_SAMEA2623601_METAG-scaffold_18-gene_260	K06147	COG1132,COG2274,COG5265		ABCB-BAC; ATP-binding cassette, subfamily B, bacterial
TARA_SAMEA2623601_METAG-scaffold_8-gene_443	K00632	COG0183	2.3.1.16	fadA, fadI; acetyl-CoA acyltransferase
TARA_SAMEA2623601_METAG-scaffold_18-gene_68	K03413	COG0784		cheY; two-component system, chemotaxis family, chemotaxis protein CheY
TARA_SAMEA2623601_METAG-scaffold_23-gene_19	K09157	COG2848		K09157; uncharacterized protein
TARA_SAMEA2623601_METAG-scaffold_8-gene_418	K19164	COG5302		ccdA; antitoxin CcdA
TARA_SAMEA2623601_METAG-scaffold_15-gene_243	K02110	COG0636		ATPF0C, atpE; F-type H+-transporting ATPase subunit c
TARA_SAMEA2623601_METAG-scaffold_30-gene_160	K03798	COG0465		ftsH, hflB; cell division protease FtsH
TARA_SAMEA2623601_METAG-scaffold_40-gene_68	K03182	COG0043	4.1.1.98	ubiD; 4-hydroxy-3-polyprenylbenzoate decarboxylase
TARA_SAMEA2623601_METAG-scaffold_147-gene_7	K00812	COG0436	2.6.1.1	aspB; aspartate aminotransferase
TARA_SAMEA2623601_METAG-scaffold_36-gene_116	K07023	COG1896		K07023; putative hydrolases of HD superfamily
TARA_SAMEA2623601_METAG-scaffold_352-gene_7	K00925	COG0282	2.7.2.1	ackA; acetate kinase
TARA_SAMEA2623601_METAG-scaffold_90-gene_5	K15633	COG0696	5.4.2.12	gpmI; 2,3-bisphosphoglycerate-independent phosphoglycerate mutase
TARA_SAMEA2623601_METAG-scaffold_15-gene_305	K01802,K03772	COG0545	5.2.1.8	fkpA; FKBP-type peptidyl-prolyl cis-trans isomerase FkpA / E5.2.1.8; peptidylprolyl isomerase
TARA_SAMEA2623601_METAG-scaffold_23-gene_281	K00817	COG0079	2.6.1.9	hisC; histidinol-phosphate aminotransferase
TARA_SAMEA2623601_METAG-scaffold_104-gene_75	K01649	COG0119	2.3.3.13	leuA, IMS; 2-isopropylmalate synthase
TARA_SAMEA2623601_METAG-scaffold_196-gene_5	K00163	COG2609	1.2.4.1	aceE; pyruvate dehydrogenase E1 component
TARA_SAMEA2623601_METAG-scaffold_86-gene_113	K02520	COG0290		infC, MTIF3; translation initiation factor IF-3
TARA_SAMEA2623601_METAG-scaffold_8-gene_144	K06016	COG0624	3.5.1.6,3.5.1.87	pydC; beta-ureidopropionase / N-carbamoyl-L-amino-acid hydrolase
TARA_SAMEA2623601_METAG-scaffold_35-gene_245	K00547	COG2040	2.1.1.10	mmuM, BHMT2; homocysteine S-methyltransferase
TARA_SAMEA2623601_METAG-scaffold_36-gene_110	K01868	COG0441	6.1.1.3	TARS, thrS; threonyl-tRNA synthetase
TARA_SAMEA2623601_METAG-scaffold_90-gene_126	K00156	COG0028	1.2.5.1	poxB; pyruvate dehydrogenase (quinone)
TARA_SAMEA2623601_METAG-scaffold_261-gene_21	K01745	COG2986	4.3.1.3	hutH, HAL; histidine ammonia-lyase
TARA_SAMEA2623601_METAG-scaffold_499-gene_25	K00404,K15862	COG3278,COG3278,COG2993	7.1.1.9	ccoNO; cytochrome c oxidase cbb3-type subunit I/II / ccoN; cytochrome c oxidase cbb3-type subunit I
TARA_SAMEA2623601_METAG-scaffold_15-gene_235	K02112	COG0055	7.1.2.2,7.2.2.1	ATPF1B, atpD; F-type H+/Na+-transporting ATPase subunit beta
TARA_SAMEA2623601_METAG-scaffold_10-gene_81	K01322	COG1505	3.4.21.26	PREP; prolyl oligopeptidase
TARA_SAMEA2623601_METAG-scaffold_40-gene_230	K00469		1.13.99.1	MIOX; inositol oxygenase
TARA_SAMEA2623601_METAG-scaffold_32-gene_100	K08994	COG3781		yneE, BEST; ion channel-forming bestrophin family protein
TARA_SAMEA2623601_METAG-scaffold_55-gene_188	K01790	COG1898	5.1.3.13	rfbC, rmlC; dTDP-4-dehydrorhamnose 3,5-epimerase
TARA_SAMEA2623601_METAG-scaffold_35-gene_126	K03924	COG0714		moxR; MoxR-like ATPase
TARA_SAMEA2623601_METAG-scaffold_93-gene_27	K01754	COG1171	4.3.1.19	E4.3.1.19, ilvA, tdcB; threonine dehydratase
TARA_SAMEA2623601_METAG-scaffold_30-gene_168	K00760,K15780	COG0037,COG0634,COG0634	2.4.2.8,6.3.4.19,2.4.2.8	hprT, hpt, HPRT1; hypoxanthine phosphoribosyltransferase / tilS-hprT; bifunctional protein TilS/HprT
TARA_SAMEA2623601_METAG-scaffold_32-gene_152	K00459	COG2070	1.13.12.16	ncd2, npd; nitronate monooxygenase
TARA_SAMEA2623601_METAG-scaffold_36-gene_52	K02485	COG2197		rssB, hnr; two-component system, response regulator
TARA_SAMEA2623601_METAG-scaffold_32-gene_85	K01266		3.4.11.19	dmpA, dap; D-aminopeptidase
TARA_SAMEA2623601_METAG-scaffold_30-gene_181	K01940	COG0137	6.3.4.5	argG, ASS1; argininosuccinate synthase
TARA_SAMEA2623601_METAG-scaffold_10-gene_152	K09251	COG0160,COG4992	2.6.1.82	patA; putrescine aminotransferase
TARA_SAMEA2623601_METAG-scaffold_10-gene_172	K11731	COG1960		atuD; citronellyl-CoA dehydrogenase
TARA_SAMEA2623601_METAG-scaffold_125-gene_50	K06996	COG3324		K06996; uncharacterized protein
TARA_SAMEA2623601_METAG-scaffold_129-gene_80	K01843	COG1509	5.4.3.2	kamA; lysine 2,3-aminomutase
TARA_SAMEA2623601_METAG-scaffold_73-gene_101	K03609	COG2894		minD; septum site-determining protein MinD
TARA_SAMEA2623601_METAG-scaffold_23-gene_248	K01681	COG0065,COG1048	4.2.1.3	ACO, acnA; aconitate hydratase
TARA_SAMEA2623601_METAG-scaffold_64-gene_39	K08137	COG0477		galP; MFS transporter, SP family, galactose:H+ symporter
TARA_SAMEA2623601_METAG-scaffold_252-gene_31	K06960	COG1837		K06960; uncharacterized protein
TARA_SAMEA2623601_METAG-scaffold_122-gene_32	K04047	COG0783		dps; starvation-inducible DNA-binding protein
TARA_SAMEA2623601_METAG-scaffold_90-gene_98	K13483	COG2080		yagT; xanthine dehydrogenase YagT iron-sulfur-binding subunit
TARA_SAMEA2623601_METAG-scaffold_1512-gene_9	K07054	COG2321		K07054; uncharacterized protein
TARA_SAMEA2623601_METAG-scaffold_23-gene_73	K02887	COG0292		RP-L20, MRPL20, rplT; large subunit ribosomal protein L20
TARA_SAMEA2623601_METAG-scaffold_77-gene_80	K00074	COG1250	1.1.1.157	paaH, hbd, fadB, mmgB; 3-hydroxybutyryl-CoA dehydrogenase
TARA_SAMEA2623601_METAG-scaffold_199-gene_6	K01758,K01760	COG0626	4.4.1.1,4.4.1.13	metC; cysteine-S-conjugate beta-lyase / CTH; cystathionine gamma-lyase
TARA_SAMEA2623601_METAG-scaffold_32-gene_245	K02065	COG1127		mlaF, linL, mkl; phospholipid/cholesterol/gamma-HCH transport system ATP-binding protein
TARA_SAMEA2623601_METAG-scaffold_15-gene_217	K04078	COG0234		groES, HSPE1; chaperonin GroES
TARA_SAMEA2623601_METAG-scaffold_18-gene_243	K01783	COG0036	5.1.3.1	rpe, RPE; ribulose-phosphate 3-epimerase
TARA_SAMEA2623601_METAG-scaffold_18-gene_5	K07667	COG0745		kdpE; two-component system, OmpR family, KDP operon response regulator KdpE
TARA_SAMEA2623601_METAG-scaffold_36-gene_22	K01938	COG2759	6.3.4.3	fhs; formate--tetrahydrofolate ligase
TARA_SAMEA2623601_METAG-scaffold_72-gene_100	K01464	COG0044	3.5.2.2	DPYS, dht, hydA; dihydropyrimidinase
TARA_SAMEA2623601_METAG-scaffold_18-gene_232	K01839	COG1015	5.4.2.7	deoB; phosphopentomutase
TARA_SAMEA2623601_METAG-scaffold_553-gene_30	K02888	COG0261		RP-L21, MRPL21, rplU; large subunit ribosomal protein L21
TARA_SAMEA2623601_METAG-scaffold_18-gene_83	K02433	COG0154	6.3.5.6,6.3.5.7	gatA, QRSL1; aspartyl-tRNA(Asn)/glutamyl-tRNA(Gln) amidotransferase subunit A
TARA_SAMEA2623601_METAG-scaffold_8-gene_297	K01739	COG0626	2.5.1.48	metB; cystathionine gamma-synthase
TARA_SAMEA2623601_METAG-scaffold_538-gene_27	K00019	COG1028	1.1.1.30	E1.1.1.30, bdh; 3-hydroxybutyrate dehydrogenase
TARA_SAMEA2623601_METAG-scaffold_10-gene_340	K06878	COG0073		K06878; tRNA-binding protein
TARA_SAMEA2623601_METAG-scaffold_104-gene_77	K00052	COG0473	1.1.1.85	leuB, IMDH; 3-isopropylmalate dehydrogenase
TARA_SAMEA2623601_METAG-scaffold_90-gene_91	K02274	COG0843	7.1.1.9	coxA, ctaD; cytochrome c oxidase subunit I
TARA_SAMEA2623601_METAG-scaffold_10-gene_439	K01284	COG0339	3.4.15.5	dcp; peptidyl-dipeptidase Dcp
TARA_SAMEA2623601_METAG-scaffold_55-gene_170	K09903	COG0528	2.7.4.22	pyrH; uridylate kinase
TARA_SAMEA2623601_METAG-scaffold_55-gene_166	K00099	COG0743	1.1.1.267	dxr; 1-deoxy-D-xylulose-5-phosphate reductoisomerase
TARA_SAMEA2623601_METAG-scaffold_119-gene_50	K05567	COG1006		mnhC, mrpC; multicomponent Na+:H+ antiporter subunit C
TARA_SAMEA2623601_METAG-scaffold_64-gene_177	K01647	COG0372	2.3.3.1	CS, gltA; citrate synthase
TARA_SAMEA2623601_METAG-scaffold_64-gene_186	K11707	COG0803		troA, mntA, znuA; manganese/zinc/iron transport system substrate-binding protein
TARA_SAMEA2623601_METAG-scaffold_169-gene_64	K01488	COG1816	3.5.4.4	add, ADA; adenosine deaminase
TARA_SAMEA2623601_METAG-scaffold_553-gene_26	K00309		1.5.3.10	dmg; dimethylglycine oxidase
TARA_SAMEA2623601_METAG-scaffold_77-gene_109	K00030	COG0473	1.1.1.41	IDH3; isocitrate dehydrogenase (NAD+)
TARA_SAMEA2623601_METAG-scaffold_72-gene_60	K00606	COG0413	2.1.2.11	panB; 3-methyl-2-oxobutanoate hydroxymethyltransferase
TARA_SAMEA2623601_METAG-scaffold_93-gene_71	K00940	COG0105	2.7.4.6	ndk, NME; nucleoside-diphosphate kinase
TARA_SAMEA2623601_METAG-scaffold_49-gene_167	K01462	COG0242	3.5.1.88	PDF, def; peptide deformylase
TARA_SAMEA2623601_METAG-scaffold_55-gene_26	K00133	COG0136	1.2.1.11	asd; aspartate-semialdehyde dehydrogenase
TARA_SAMEA2623601_METAG-scaffold_821-gene_4	K00558	COG0270	2.1.1.37	DNMT1, dcm; DNA (cytosine-5)-methyltransferase 1
TARA_SAMEA2623601_METAG-scaffold_8-gene_51	K18029,K07302	COG2080	1.3.99.16,1.17.2.1	nicA; nicotinate dehydrogenase subunit A / iorA; isoquinoline 1-oxidoreductase subunit alpha
TARA_SAMEA2623601_METAG-scaffold_73-gene_150	K00981	COG0575	2.7.7.41	E2.7.7.41, CDS1, CDS2, cdsA; phosphatidate cytidylyltransferase
TARA_SAMEA2623601_METAG-scaffold_90-gene_67	K01246	COG2818	3.2.2.20	tag; DNA-3-methyladenine glycosylase I
TARA_SAMEA2623601_METAG-scaffold_329-gene_34	K03333		1.1.3.6	choD; cholesterol oxidase
TARA_SAMEA2623601_METAG-scaffold_18-gene_209	K02867	COG0080		RP-L11, MRPL11, rplK; large subunit ribosomal protein L11
TARA_SAMEA2623601_METAG-scaffold_17-gene_190	K03664	COG0691		smpB; SsrA-binding protein
TARA_SAMEA2623601_METAG-scaffold_104-gene_92	K00948	COG0462	2.7.6.1	PRPS, prsA; ribose-phosphate pyrophosphokinase
TARA_SAMEA2623601_METAG-scaffold_51-gene_139	K03284	COG0598		corA; magnesium transporter
TARA_SAMEA2623601_METAG-scaffold_10-gene_271	K02313	COG0593		dnaA; chromosomal replication initiator protein
TARA_SAMEA2623601_METAG-scaffold_78-gene_104	K01876	COG0173	6.1.1.12	aspS; aspartyl-tRNA synthetase
TARA_SAMEA2623601_METAG-scaffold_23-gene_290	K03786	COG0757	4.2.1.10	aroQ, qutE; 3-dehydroquinate dehydratase II
TARA_SAMEA2623601_METAG-scaffold_10-gene_31	K08303	COG0826		K08303; putative protease
TARA_SAMEA2623601_METAG-scaffold_147-gene_50	K03648	COG0692	3.2.2.27	UNG, UDG; uracil-DNA glycosylase
TARA_SAMEA2623601_METAG-scaffold_62-gene_91	K15052,K01969	COG4799	6.4.1.4,6.4.1.3,2.1.3.15	E6.4.1.4B; 3-methylcrotonyl-CoA carboxylase beta subunit / K15052; propionyl-CoA carboxylase
TARA_SAMEA2623601_METAG-scaffold_75-gene_133	K07491	COG1943		K07491; putative transposase
TARA_SAMEA2623601_METAG-scaffold_187-gene_39	K01759	COG0346	4.4.1.5	GLO1, gloA; lactoylglutathione lyase
TARA_SAMEA2623601_METAG-scaffold_61-gene_66	K01847		5.4.99.2	MUT; methylmalonyl-CoA mutase
TARA_SAMEA2623601_METAG-scaffold_329-gene_16	K01638	COG2225	2.3.3.9	aceB, glcB; malate synthase
TARA_SAMEA2623601_METAG-scaffold_119-gene_61	K00809	COG1899	2.5.1.46	DHPS, dys; deoxyhypusine synthase
TARA_SAMEA2623601_METAG-scaffold_61-gene_117	K05712	COG0654	1.14.13.127	mhpA; 3-(3-hydroxy-phenyl)propionate hydroxylase
TARA_SAMEA2623601_METAG-scaffold_36-gene_8	K00147	COG0014	1.2.1.41	proA; glutamate-5-semialdehyde dehydrogenase
TARA_SAMEA2623601_METAG-scaffold_17-gene_273	K00024	COG0039	1.1.1.37	mdh; malate dehydrogenase
TARA_SAMEA2623601_METAG-scaffold_78-gene_140	K14393	COG4147		actP; cation/acetate symporter
TARA_SAMEA2623601_METAG-scaffold_10-gene_275	K02600	COG0195		nusA; transcription termination/antitermination protein NusA
TARA_SAMEA2623601_METAG-scaffold_55-gene_81	K02518	COG0361		infA; translation initiation factor IF-1
TARA_SAMEA2623601_METAG-scaffold_104-gene_95	K00560	COG0207	2.1.1.45	thyA, TYMS; thymidylate synthase
TARA_SAMEA2623601_METAG-scaffold_8-gene_46	K04063	COG1764		osmC, ohr; lipoyl-dependent peroxidase
TARA_SAMEA2623601_METAG-scaffold_10-gene_3	K19062			arr; rifampin ADP-ribosylating transferase
TARA_SAMEA2623601_METAG-scaffold_78-gene_50	K02400	COG1298		flhA; flagellar biosynthesis protein FlhA
TARA_SAMEA2623601_METAG-scaffold_252-gene_52	K02968	COG0268		RP-S20, rpsT; small subunit ribosomal protein S20
TARA_SAMEA2623601_METAG-scaffold_399-gene_30	K03778	COG1052	1.1.1.28	ldhA; D-lactate dehydrogenase
TARA_SAMEA2623601_METAG-scaffold_30-gene_123	K06720		4.2.1.108	ectC; L-ectoine synthase
TARA_SAMEA2623601_METAG-scaffold_90-gene_100	K11177	COG1529	1.17.1.4	yagR; xanthine dehydrogenase YagR molybdenum-binding subunit
TARA_SAMEA2623601_METAG-scaffold_279-gene_60	K03086	COG0568		rpoD; RNA polymerase primary sigma factor
TARA_SAMEA2623601_METAG-scaffold_17-gene_212	K01961	COG0439	6.4.1.2,6.3.4.14	accC; acetyl-CoA carboxylase, biotin carboxylase subunit
TARA_SAMEA2623601_METAG-scaffold_51-gene_73	K22132	COG1179		tcdA; tRNA threonylcarbamoyladenosine dehydratase
TARA_SAMEA2623601_METAG-scaffold_32-gene_219	K01428	COG0804	3.5.1.5	ureC; urease subunit alpha
TARA_SAMEA2623601_METAG-scaffold_399-gene_25	K03711	COG0735		fur, zur, furB; Fur family transcriptional regulator, ferric uptake regulator
TARA_SAMEA2623601_METAG-scaffold_64-gene_109	K00135	COG1012	1.2.1.16,1.2.1.79,1.2.1.20	gabD; succinate-semialdehyde dehydrogenase / glutarate-semialdehyde dehydrogenase
TARA_SAMEA2623601_METAG-scaffold_75-gene_59	K00876	COG0572	2.7.1.48	udk, UCK; uridine kinase
TARA_SAMEA2623601_METAG-scaffold_499-gene_2	K01428	COG0804	3.5.1.5	ureC; urease subunit alpha
TARA_SAMEA2623601_METAG-scaffold_23-gene_160	K02988	COG0098		RP-S5, MRPS5, rpsE; small subunit ribosomal protein S5
TARA_SAMEA2623601_METAG-scaffold_49-gene_145	K06877	COG1205		K06877; DEAD/DEAH box helicase domain-containing protein

## Sheet: annotations-prokka
locus_tag	ftype	length_bp	gene	EC_number	COG	product
TARA_SAMEA2623601_METAG-scaffold_8-gene_1	CDS	2733				hypothetical protein
TARA_SAMEA2623601_METAG-scaffold_8-gene_2	CDS	1044				hypothetical protein
TARA_SAMEA2623601_METAG-scaffold_8-gene_3	CDS	696				hypothetical protein
TARA_SAMEA2623601_METAG-scaffold_8-gene_4	CDS	1089				Ca(2+)/H(+) antiporter
TARA_SAMEA2623601_METAG-scaffold_8-gene_5	CDS	1059				hypothetical protein
TARA_SAMEA2623601_METAG-scaffold_8-gene_6	CDS	993		1.1.1.-		Putative 2-hydroxyacid dehydrogenase
TARA_SAMEA2623601_METAG-scaffold_8-gene_7	CDS	1071	ugtP_1	2.4.1.315	COG0707	Processive diacylglycerol beta-glucosyltransferase
TARA_SAMEA2623601_METAG-scaffold_8-gene_8	CDS	573				hypothetical protein
TARA_SAMEA2623601_METAG-scaffold_8-gene_9	CDS	813				hypothetical protein
TARA_SAMEA2623601_METAG-scaffold_8-gene_10	CDS	885				hypothetical protein
TARA_SAMEA2623601_METAG-scaffold_8-gene_11	CDS	390	cckA_1			Sensor kinase CckA
TARA_SAMEA2623601_METAG-scaffold_8-gene_12	CDS	1206				hypothetical protein
TARA_SAMEA2623601_METAG-scaffold_8-gene_13	CDS	468				hypothetical protein
TARA_SAMEA2623601_METAG-scaffold_8-gene_14	CDS	855				hypothetical protein
TARA_SAMEA2623601_METAG-scaffold_8-gene_15	CDS	207				hypothetical protein
TARA_SAMEA2623601_METAG-scaffold_8-gene_16	CDS	195				hypothetical protein
TARA_SAMEA2623601_METAG-scaffold_8-gene_17	CDS	543				hypothetical protein
TARA_SAMEA2623601_METAG-scaffold_8-gene_18	CDS	606				hypothetical protein
TARA_SAMEA2623601_METAG-scaffold_8-gene_19	CDS	804				hypothetical protein
TARA_SAMEA2623601_METAG-scaffold_8-gene_20	CDS	588				hypothetical protein
TARA_SAMEA2623601_METAG-scaffold_8-gene_21	CDS	762				hypothetical protein
TARA_SAMEA2623601_METAG-scaffold_8-gene_22	CDS	540				hypothetical protein
TARA_SAMEA2623601_METAG-scaffold_8-gene_23	CDS	657				hypothetical protein
TARA_SAMEA2623601_METAG-scaffold_8-gene_24	CDS	483				hypothetical protein
TARA_SAMEA2623601_METAG-scaffold_8-gene_25	CDS	150				hypothetical protein
TARA_SAMEA2623601_METAG-scaffold_8-gene_26	CDS	1254				hypothetical protein
TARA_SAMEA2623601_METAG-scaffold_8-gene_27	CDS	1137				hypothetical protein
TARA_SAMEA2623601_METAG-scaffold_8-gene_28	CDS	699	legI_1	2.5.1.101	COG2089	N,N'-diacetyllegionaminic acid synthase
TARA_SAMEA2623601_METAG-scaffold_8-gene_29	CDS	1404				hypothetical protein
TARA_SAMEA2623601_METAG-scaffold_8-gene_30	CDS	711				hypothetical protein
TARA_SAMEA2623601_METAG-scaffold_8-gene_31	CDS	1617				hypothetical protein
TARA_SAMEA2623601_METAG-scaffold_8-gene_32	CDS	462				hypothetical protein
TARA_SAMEA2623601_METAG-scaffold_8-gene_33	CDS	1137				hypothetical protein
TARA_SAMEA2623601_METAG-scaffold_8-gene_34	CDS	339				hypothetical protein
TARA_SAMEA2623601_METAG-scaffold_8-gene_35	CDS	588				hypothetical protein
TARA_SAMEA2623601_METAG-scaffold_8-gene_36	CDS	3102				hypothetical protein
TARA_SAMEA2623601_METAG-scaffold_8-gene_37	CDS	981				hypothetical protein
TARA_SAMEA2623601_METAG-scaffold_8-gene_38	CDS	729				hypothetical protein
TARA_SAMEA2623601_METAG-scaffold_8-gene_39	CDS	657				hypothetical protein
TARA_SAMEA2623601_METAG-scaffold_8-gene_40	CDS	747				hypothetical protein
TARA_SAMEA2623601_METAG-scaffold_8-gene_41	CDS	1110	dapE_1	3.5.1.18	COG0624	Succinyl-diaminopimelate desuccinylase
TARA_SAMEA2623601_METAG-scaffold_8-gene_42	CDS	3177				hypothetical protein
TARA_SAMEA2623601_METAG-scaffold_8-gene_43	CDS	411				hypothetical protein
TARA_SAMEA2623601_METAG-scaffold_8-gene_44	CDS	1563				hypothetical protein
TARA_SAMEA2623601_METAG-scaffold_8-gene_45	CDS	1317				hypothetical protein
TARA_SAMEA2623601_METAG-scaffold_8-gene_46	CDS	375	osmC	1.11.1.15	COG1764	Peroxiredoxin OsmC
TARA_SAMEA2623601_METAG-scaffold_8-gene_47	CDS	384		2.7.7.-		A-adding tRNA nucleotidyltransferase
TARA_SAMEA2623601_METAG-scaffold_8-gene_48	CDS	1272				hypothetical protein
TARA_SAMEA2623601_METAG-scaffold_8-gene_49	CDS	663				hypothetical protein
TARA_SAMEA2623601_METAG-scaffold_8-gene_50	CDS	2370				hypothetical protein
TARA_SAMEA2623601_METAG-scaffold_8-gene_51	CDS	465	nicA	1.17.2.1	COG2080	Nicotinate dehydrogenase subunit A
TARA_SAMEA2623601_METAG-scaffold_8-gene_52	CDS	2145	nicB	1.17.2.1	COG1529	Nicotinate dehydrogenase subunit B
TARA_SAMEA2623601_METAG-scaffold_8-gene_53	CDS	921				hypothetical protein
TARA_SAMEA2623601_METAG-scaffold_8-gene_54	CDS	381	tsf_1		COG0264	Elongation factor Ts
TARA_SAMEA2623601_METAG-scaffold_8-gene_55	CDS	711				hypothetical protein
TARA_SAMEA2623601_METAG-scaffold_8-gene_56	CDS	660				hypothetical protein
TARA_SAMEA2623601_METAG-scaffold_8-gene_57	CDS	2757				hypothetical protein
TARA_SAMEA2623601_METAG-scaffold_8-gene_58	CDS	2838				hypothetical protein
TARA_SAMEA2623601_METAG-scaffold_8-gene_59	CDS	3018				hypothetical protein
TARA_SAMEA2623601_METAG-scaffold_8-gene_60	CDS	450				hypothetical protein
TARA_SAMEA2623601_METAG-scaffold_8-gene_61	CDS	1056				hypothetical protein
TARA_SAMEA2623601_METAG-scaffold_8-gene_62	CDS	2784				hypothetical protein
TARA_SAMEA2623601_METAG-scaffold_8-gene_63	CDS	1512				hypothetical protein
TARA_SAMEA2623601_METAG-scaffold_8-gene_64	CDS	2493	pepN	3.4.11.2		Aminopeptidase N
TARA_SAMEA2623601_METAG-scaffold_8-gene_65	CDS	885				hypothetical protein
TARA_SAMEA2623601_METAG-scaffold_8-gene_66	CDS	255				hypothetical protein
TARA_SAMEA2623601_METAG-scaffold_8-gene_67	CDS	990				hypothetical protein
TARA_SAMEA2623601_METAG-scaffold_8-gene_68	CDS	330				hypothetical protein
TARA_SAMEA2623601_METAG-scaffold_8-gene_69	CDS	1701	ftsH_1	3.4.24.-		ATP-dependent zinc metalloprotease FtsH
TARA_SAMEA2623601_METAG-scaffold_8-gene_70	CDS	750				hypothetical protein
TARA_SAMEA2623601_METAG-scaffold_8-gene_71	CDS	1941				hypothetical protein
TARA_SAMEA2623601_METAG-scaffold_8-gene_72	CDS	486				hypothetical protein
TARA_SAMEA2623601_METAG-scaffold_8-gene_73	CDS	804				hypothetical protein
TARA_SAMEA2623601_METAG-scaffold_8-gene_74	CDS	1326				hypothetical protein
TARA_SAMEA2623601_METAG-scaffold_8-gene_75	CDS	3168	bepE			Efflux pump membrane transporter BepE
TARA_SAMEA2623601_METAG-scaffold_8-gene_76	CDS	1434	mdtA_1			Multidrug resistance protein MdtA
TARA_SAMEA2623601_METAG-scaffold_8-gene_77	CDS	840				hypothetical protein
TARA_SAMEA2623601_METAG-scaffold_8-gene_78	CDS	1065				hypothetical protein
TARA_SAMEA2623601_METAG-scaffold_8-gene_79	CDS	669				hypothetical protein
TARA_SAMEA2623601_METAG-scaffold_8-gene_80	CDS	2811				hypothetical protein
TARA_SAMEA2623601_METAG-scaffold_8-gene_81	CDS	573	algU_1		COG1595	RNA polymerase sigma-H factor
TARA_SAMEA2623601_METAG-scaffold_8-gene_82	CDS	342				hypothetical protein
TARA_SAMEA2623601_METAG-scaffold_8-gene_83	CDS	1698				hypothetical protein
TARA_SAMEA2623601_METAG-scaffold_8-gene_84	CDS	1392				hypothetical protein
TARA_SAMEA2623601_METAG-scaffold_8-gene_85	CDS	513	aroK_1	2.7.1.71		Shikimate kinase
TARA_SAMEA2623601_METAG-scaffold_8-gene_86	CDS	663	hxpB	3.1.3.68	COG0637	Hexitol phosphatase B
TARA_SAMEA2623601_METAG-scaffold_8-gene_87	CDS	1338	rcsC_1	2.7.13.3		Sensor histidine kinase RcsC
TARA_SAMEA2623601_METAG-scaffold_8-gene_88	CDS	1530	rssB_1			Regulator of RpoS
TARA_SAMEA2623601_METAG-scaffold_8-gene_89	CDS	1089				hypothetical protein
TARA_SAMEA2623601_METAG-scaffold_8-gene_90	CDS	738				hypothetical protein
TARA_SAMEA2623601_METAG-scaffold_8-gene_91	CDS	2286		3.2.1.-		Beta-xylosidase
TARA_SAMEA2623601_METAG-scaffold_8-gene_92	CDS	1617				hypothetical protein
TARA_SAMEA2623601_METAG-scaffold_8-gene_93	CDS	1767				hypothetical protein
TARA_SAMEA2623601_METAG-scaffold_8-gene_94	CDS	447				hypothetical protein
TARA_SAMEA2623601_METAG-scaffold_8-gene_95	CDS	1947	hcaB_1	1.3.1.87		3-phenylpropionate-dihydrodiol/cinnamic acid-dihydrodiol dehydrogenase
TARA_SAMEA2623601_METAG-scaffold_8-gene_96	CDS	1227				hypothetical protein
TARA_SAMEA2623601_METAG-scaffold_8-gene_97	CDS	1953				hypothetical protein
TARA_SAMEA2623601_METAG-scaffold_8-gene_98	CDS	1710				hypothetical protein
TARA_SAMEA2623601_METAG-scaffold_8-gene_99	CDS	792				hypothetical protein
TARA_SAMEA2623601_METAG-scaffold_8-gene_100	CDS	1131				hypothetical protein
TARA_SAMEA2623601_METAG-scaffold_8-gene_101	CDS	546				hypothetical protein
TARA_SAMEA2623601_METAG-scaffold_8-gene_102	CDS	741				hypothetical protein
TARA_SAMEA2623601_METAG-scaffold_8-gene_103	CDS	699				hypothetical protein
TARA_SAMEA2623601_METAG-scaffold_8-gene_104	CDS	2655				hypothetical protein
TARA_SAMEA2623601_METAG-scaffold_8-gene_105	CDS	1164				hypothetical protein
TARA_SAMEA2623601_METAG-scaffold_8-gene_106	CDS	174				hypothetical protein
TARA_SAMEA2623601_METAG-scaffold_8-gene_107	CDS	219				hypothetical protein
TARA_SAMEA2623601_METAG-scaffold_8-gene_108	CDS	2418				hypothetical protein
TARA_SAMEA2623601_METAG-scaffold_8-gene_109	CDS	492				hypothetical protein
TARA_SAMEA2623601_METAG-scaffold_8-gene_110	CDS	459				hypothetical protein
TARA_SAMEA2623601_METAG-scaffold_8-gene_111	CDS	1242				hypothetical protein
TARA_SAMEA2623601_METAG-scaffold_8-gene_112	CDS	1032				hypothetical protein
TARA_SAMEA2623601_METAG-scaffold_8-gene_113	CDS	2550	gyrA_1	5.6.2.2	COG0188	DNA gyrase subunit A
TARA_SAMEA2623601_METAG-scaffold_8-gene_114	CDS	1983	gyrB_1	5.6.2.2	COG0187	DNA gyrase subunit B
TARA_SAMEA2623601_METAG-scaffold_8-gene_115	CDS	96				hypothetical protein
TARA_SAMEA2623601_METAG-scaffold_8-gene_116	CDS	1146		2.4.1.337	COG0438	Alpha-monoglucosyldiacylglycerol synthase
TARA_SAMEA2623601_METAG-scaffold_8-gene_117	CDS	1335				hypothetical protein
TARA_SAMEA2623601_METAG-scaffold_8-gene_118	CDS	1080	recF		COG1195	DNA replication and repair protein RecF
TARA_SAMEA2623601_METAG-scaffold_8-gene_119	CDS	930				hypothetical protein
TARA_SAMEA2623601_METAG-scaffold_8-gene_120	CDS	798				hypothetical protein
TARA_SAMEA2623601_METAG-scaffold_8-gene_121	CDS	993				hypothetical protein
TARA_SAMEA2623601_METAG-scaffold_8-gene_122	tRNA	95				tRNA-Ser(gga)
TARA_SAMEA2623601_METAG-scaffold_8-gene_123	tRNA	92				tRNA-Ser(cga)
TARA_SAMEA2623601_METAG-scaffold_8-gene_124	CDS	432	tadA_1	3.5.4.33	COG0590	tRNA-specific adenosine deaminase
TARA_SAMEA2623601_METAG-scaffold_8-gene_125	CDS	336				hypothetical protein
TARA_SAMEA2623601_METAG-scaffold_8-gene_126	CDS	669				hypothetical protein
TARA_SAMEA2623601_METAG-scaffold_8-gene_127	CDS	2571				hypothetical protein
TARA_SAMEA2623601_METAG-scaffold_8-gene_128	CDS	579				hypothetical protein
TARA_SAMEA2623601_METAG-scaffold_8-gene_129	CDS	426				hypothetical protein
TARA_SAMEA2623601_METAG-scaffold_8-gene_130	CDS	1347				hypothetical protein
TARA_SAMEA2623601_METAG-scaffold_8-gene_131	CDS	474				hypothetical protein
TARA_SAMEA2623601_METAG-scaffold_8-gene_132	CDS	1230				hypothetical protein
TARA_SAMEA2623601_METAG-scaffold_8-gene_133	CDS	1374	cbs	4.2.1.22	COG0031	Putative cystathionine beta-synthase
TARA_SAMEA2623601_METAG-scaffold_8-gene_134	CDS	927				hypothetical protein
TARA_SAMEA2623601_METAG-scaffold_8-gene_135	CDS	660				hypothetical protein
TARA_SAMEA2623601_METAG-scaffold_8-gene_136	CDS	684				hypothetical protein
TARA_SAMEA2623601_METAG-scaffold_8-gene_137	CDS	753	ycgJ	2.1.1.-		putative methyltransferase YcgJ
TARA_SAMEA2623601_METAG-scaffold_8-gene_138	CDS	1044				hypothetical protein
TARA_SAMEA2623601_METAG-scaffold_8-gene_139	CDS	1077				hypothetical protein
TARA_SAMEA2623601_METAG-scaffold_8-gene_140	CDS	1137	lysDH_1	1.4.1.18		Lysine 6-dehydrogenase
TARA_SAMEA2623601_METAG-scaffold_8-gene_141	CDS	2001	maoII	1.4.3.21		Copper methylamine oxidase
TARA_SAMEA2623601_METAG-scaffold_8-gene_142	CDS	2160	pknD_1	2.7.11.1		Serine/threonine-protein kinase PknD
TARA_SAMEA2623601_METAG-scaffold_8-gene_143	CDS	1101				hypothetical protein
TARA_SAMEA2623601_METAG-scaffold_8-gene_144	CDS	1263	amaB_1	3.5.1.87		N-carbamoyl-L-amino acid hydrolase
TARA_SAMEA2623601_METAG-scaffold_8-gene_145	CDS	2391	dnaK_1			Chaperone protein DnaK
TARA_SAMEA2623601_METAG-scaffold_8-gene_146	CDS	459				hypothetical protein
TARA_SAMEA2623601_METAG-scaffold_8-gene_147	CDS	1053	tolB_1			Tol-Pal system protein TolB
TARA_SAMEA2623601_METAG-scaffold_8-gene_148	CDS	765				hypothetical protein
TARA_SAMEA2623601_METAG-scaffold_8-gene_149	CDS	480	rraA	4.1.3.17	COG0684	Putative 4-hydroxy-4-methyl-2-oxoglutarate aldolase
TARA_SAMEA2623601_METAG-scaffold_8-gene_150	CDS	537				hypothetical protein
TARA_SAMEA2623601_METAG-scaffold_8-gene_151	CDS	540				hypothetical protein
TARA_SAMEA2623601_METAG-scaffold_8-gene_152	CDS	159				hypothetical protein
TARA_SAMEA2623601_METAG-scaffold_8-gene_153	CDS	1116				hypothetical protein
TARA_SAMEA2623601_METAG-scaffold_8-gene_154	CDS	843				hypothetical protein
TARA_SAMEA2623601_METAG-scaffold_8-gene_155	CDS	612				hypothetical protein
TARA_SAMEA2623601_METAG-scaffold_8-gene_156	CDS	1623	dhaK	2.7.1.29		Dihydroxyacetone kinase
TARA_SAMEA2623601_METAG-scaffold_8-gene_157	CDS	903	gpmA_1	5.4.2.11		2,3-bisphosphoglycerate-dependent phosphoglycerate mutase
TARA_SAMEA2623601_METAG-scaffold_8-gene_158	CDS	213				hypothetical protein
TARA_SAMEA2623601_METAG-scaffold_8-gene_159	CDS	1296	ynbD		COG0671	putative protein YnbD
TARA_SAMEA2623601_METAG-scaffold_8-gene_160	CDS	1716	ynbC		COG2267	putative protein YnbC
TARA_SAMEA2623601_METAG-scaffold_8-gene_161	CDS	600				hypothetical protein
TARA_SAMEA2623601_METAG-scaffold_8-gene_162	CDS	738				hypothetical protein
TARA_SAMEA2623601_METAG-scaffold_8-gene_163	CDS	1269	pknD_2	2.7.11.1		Serine/threonine-protein kinase PknD
TARA_SAMEA2623601_METAG-scaffold_8-gene_164	CDS	369				hypothetical protein
TARA_SAMEA2623601_METAG-scaffold_8-gene_165	CDS	1632	arnT_1	2.4.2.43		Undecaprenyl phosphate-alpha-4-amino-4-deoxy-L-arabinose arabinosyl transferase
TARA_SAMEA2623601_METAG-scaffold_8-gene_166	CDS	576				hypothetical protein
TARA_SAMEA2623601_METAG-scaffold_8-gene_167	CDS	495	ygaP		COG0607	Inner membrane protein YgaP
TARA_SAMEA2623601_METAG-scaffold_8-gene_168	CDS	318			COG0640	putative HTH-type transcriptional regulator
TARA_SAMEA2623601_METAG-scaffold_8-gene_169	CDS	1470	rcsC_2	2.7.13.3		Sensor histidine kinase RcsC
TARA_SAMEA2623601_METAG-scaffold_8-gene_170	CDS	495				hypothetical protein
TARA_SAMEA2623601_METAG-scaffold_8-gene_171	CDS	369	glpE	2.8.1.1		Thiosulfate sulfurtransferase GlpE
TARA_SAMEA2623601_METAG-scaffold_8-gene_172	CDS	741				hypothetical protein
TARA_SAMEA2623601_METAG-scaffold_8-gene_173	CDS	810	lgt_1	2.5.1.145	COG0682	Phosphatidylglycerol--prolipoprotein diacylglyceryl transferase
TARA_SAMEA2623601_METAG-scaffold_8-gene_174	CDS	453				hypothetical protein
TARA_SAMEA2623601_METAG-scaffold_8-gene_175	CDS	750	yjjP		COG2966	Inner membrane protein YjjP
TARA_SAMEA2623601_METAG-scaffold_8-gene_176	CDS	486				hypothetical protein
TARA_SAMEA2623601_METAG-scaffold_8-gene_177	CDS	447	pulG			Type II secretion system protein G
TARA_SAMEA2623601_METAG-scaffold_8-gene_178	CDS	528				hypothetical protein
TARA_SAMEA2623601_METAG-scaffold_8-gene_179	CDS	1185	arnB	2.6.1.87	COG0399	UDP-4-amino-4-deoxy-L-arabinose--oxoglutarate aminotransferase
TARA_SAMEA2623601_METAG-scaffold_8-gene_180	CDS	1041	rfbB	4.2.1.46	COG1088	dTDP-glucose 4,6-dehydratase
TARA_SAMEA2623601_METAG-scaffold_8-gene_181	CDS	735				putative protein
TARA_SAMEA2623601_METAG-scaffold_8-gene_182	CDS	837	gtaB	2.7.7.9	COG1210	UTP--glucose-1-phosphate uridylyltransferase
TARA_SAMEA2623601_METAG-scaffold_8-gene_183	CDS	1971				hypothetical protein
TARA_SAMEA2623601_METAG-scaffold_8-gene_184	CDS	684				hypothetical protein
TARA_SAMEA2623601_METAG-scaffold_8-gene_185	CDS	786	catD	3.1.1.24	COG0596	3-oxoadipate enol-lactonase 2
TARA_SAMEA2623601_METAG-scaffold_8-gene_186	CDS	801				hypothetical protein
TARA_SAMEA2623601_METAG-scaffold_8-gene_187	CDS	525				hypothetical protein
TARA_SAMEA2623601_METAG-scaffold_8-gene_188	CDS	474				hypothetical protein
TARA_SAMEA2623601_METAG-scaffold_8-gene_189	CDS	1362				hypothetical protein
TARA_SAMEA2623601_METAG-scaffold_8-gene_190	CDS	1110				hypothetical protein
TARA_SAMEA2623601_METAG-scaffold_8-gene_191	CDS	2379				hypothetical protein
TARA_SAMEA2623601_METAG-scaffold_8-gene_192	CDS	672	arlR_1		COG0745	Response regulator ArlR
TARA_SAMEA2623601_METAG-scaffold_8-gene_193	CDS	1008	pgl_1	3.1.1.31		6-phosphogluconolactonase
TARA_SAMEA2623601_METAG-scaffold_8-gene_194	CDS	558		1.6.5.2		NAD(P)H dehydrogenase (quinone)
TARA_SAMEA2623601_METAG-scaffold_8-gene_195	CDS	468	cupin	4.4.1.-		1-methylthio-D-xylulose 5-phosphate methylsulfurylase
TARA_SAMEA2623601_METAG-scaffold_8-gene_196	CDS	726	tpm	2.1.1.67		Thiopurine S-methyltransferase
TARA_SAMEA2623601_METAG-scaffold_8-gene_197	CDS	1389				hypothetical protein
TARA_SAMEA2623601_METAG-scaffold_8-gene_198	CDS	1116	pknD_3	2.7.11.1		Serine/threonine-protein kinase PknD
TARA_SAMEA2623601_METAG-scaffold_8-gene_199	CDS	366				hypothetical protein
TARA_SAMEA2623601_METAG-scaffold_8-gene_200	CDS	636				hypothetical protein
TARA_SAMEA2623601_METAG-scaffold_8-gene_201	CDS	1692				hypothetical protein
TARA_SAMEA2623601_METAG-scaffold_8-gene_202	CDS	1683				hypothetical protein
TARA_SAMEA2623601_METAG-scaffold_8-gene_203	CDS	1338	pknD_4	2.7.11.1		Serine/threonine-protein kinase PknD
TARA_SAMEA2623601_METAG-scaffold_8-gene_204	CDS	870				hypothetical protein
TARA_SAMEA2623601_METAG-scaffold_8-gene_205	CDS	573				hypothetical protein
TARA_SAMEA2623601_METAG-scaffold_8-gene_206	CDS	957	luxA	1.14.14.3	COG2141	Alkanal monooxygenase alpha chain
TARA_SAMEA2623601_METAG-scaffold_8-gene_207	CDS	438				hypothetical protein
TARA_SAMEA2623601_METAG-scaffold_8-gene_208	CDS	846	idi	5.3.3.2		Isopentenyl-diphosphate Delta-isomerase
TARA_SAMEA2623601_METAG-scaffold_8-gene_209	CDS	1674		2.7.8.-		Cardiolipin synthase
TARA_SAMEA2623601_METAG-scaffold_8-gene_210	CDS	912				hypothetical protein
TARA_SAMEA2623601_METAG-scaffold_8-gene_211	CDS	930	tolB_2			Tol-Pal system protein TolB
TARA_SAMEA2623601_METAG-scaffold_8-gene_212	CDS	1044				hypothetical protein
TARA_SAMEA2623601_METAG-scaffold_8-gene_213	CDS	288				hypothetical protein
TARA_SAMEA2623601_METAG-scaffold_8-gene_214	CDS	411	cckA_2			Sensor kinase CckA
TARA_SAMEA2623601_METAG-scaffold_8-gene_215	CDS	822	allE	3.5.3.26	COG3257	(S)-ureidoglycine aminohydrolase
TARA_SAMEA2623601_METAG-scaffold_8-gene_216	CDS	843			COG2141	putative protein
TARA_SAMEA2623601_METAG-scaffold_8-gene_217	CDS	1494				hypothetical protein
TARA_SAMEA2623601_METAG-scaffold_8-gene_218	CDS	1395				hypothetical protein
TARA_SAMEA2623601_METAG-scaffold_8-gene_219	CDS	1137				hypothetical protein
TARA_SAMEA2623601_METAG-scaffold_8-gene_220	CDS	612				hypothetical protein
TARA_SAMEA2623601_METAG-scaffold_8-gene_221	CDS	2844	rapA_1	3.6.4.-		RNA polymerase-associated protein RapA
TARA_SAMEA2623601_METAG-scaffold_8-gene_222	CDS	780				hypothetical protein
TARA_SAMEA2623601_METAG-scaffold_8-gene_223	CDS	393				hypothetical protein
TARA_SAMEA2623601_METAG-scaffold_8-gene_224	CDS	357				hypothetical protein
TARA_SAMEA2623601_METAG-scaffold_8-gene_225	CDS	444				hypothetical protein
TARA_SAMEA2623601_METAG-scaffold_8-gene_226	CDS	3078				hypothetical protein
TARA_SAMEA2623601_METAG-scaffold_8-gene_227	CDS	1026				hypothetical protein
TARA_SAMEA2623601_METAG-scaffold_8-gene_228	CDS	390				hypothetical protein
TARA_SAMEA2623601_METAG-scaffold_8-gene_229	CDS	411				hypothetical protein
TARA_SAMEA2623601_METAG-scaffold_8-gene_230	CDS	1065				hypothetical protein
TARA_SAMEA2623601_METAG-scaffold_8-gene_231	CDS	1866				hypothetical protein
TARA_SAMEA2623601_METAG-scaffold_8-gene_232	CDS	945	esiB			Secretory immunoglobulin A-binding protein EsiB
TARA_SAMEA2623601_METAG-scaffold_8-gene_233	CDS	339				hypothetical protein
TARA_SAMEA2623601_METAG-scaffold_8-gene_234	CDS	420				hypothetical protein
TARA_SAMEA2623601_METAG-scaffold_8-gene_235	CDS	906	fieF		COG0053	Ferrous-iron efflux pump FieF
TARA_SAMEA2623601_METAG-scaffold_8-gene_236	CDS	1401				hypothetical protein
TARA_SAMEA2623601_METAG-scaffold_8-gene_237	CDS	1314				hypothetical protein
TARA_SAMEA2623601_METAG-scaffold_8-gene_238	CDS	1170				hypothetical protein
TARA_SAMEA2623601_METAG-scaffold_8-gene_239	CDS	591				hypothetical protein
TARA_SAMEA2623601_METAG-scaffold_8-gene_240	CDS	1122	ykfB	5.1.1.20	COG4948	L-Ala-D/L-Glu epimerase
TARA_SAMEA2623601_METAG-scaffold_8-gene_241	CDS	261				hypothetical protein
TARA_SAMEA2623601_METAG-scaffold_8-gene_242	CDS	1017				hypothetical protein
TARA_SAMEA2623601_METAG-scaffold_8-gene_243	CDS	1290				hypothetical protein
TARA_SAMEA2623601_METAG-scaffold_8-gene_244	CDS	780				hypothetical protein
TARA_SAMEA2623601_METAG-scaffold_8-gene_245	CDS	540				hypothetical protein
TARA_SAMEA2623601_METAG-scaffold_8-gene_246	CDS	804				hypothetical protein
TARA_SAMEA2623601_METAG-scaffold_8-gene_247	CDS	1521				hypothetical protein
TARA_SAMEA2623601_METAG-scaffold_8-gene_248	CDS	507				hypothetical protein
TARA_SAMEA2623601_METAG-scaffold_8-gene_249	CDS	408				hypothetical protein
TARA_SAMEA2623601_METAG-scaffold_8-gene_250	CDS	936	mscS_1		COG0668	Small-conductance mechanosensitive channel
TARA_SAMEA2623601_METAG-scaffold_8-gene_251	CDS	171				hypothetical protein
TARA_SAMEA2623601_METAG-scaffold_8-gene_252	CDS	885		7.6.2.-	COG1131	Multidrug efflux system ATP-binding protein
TARA_SAMEA2623601_METAG-scaffold_8-gene_253	CDS	174				hypothetical protein
TARA_SAMEA2623601_METAG-scaffold_8-gene_254	CDS	627				hypothetical protein
TARA_SAMEA2623601_METAG-scaffold_8-gene_255	CDS	459				hypothetical protein
TARA_SAMEA2623601_METAG-scaffold_8-gene_256	CDS	243				hypothetical protein
TARA_SAMEA2623601_METAG-scaffold_8-gene_257	CDS	450				hypothetical protein
TARA_SAMEA2623601_METAG-scaffold_8-gene_258	CDS	558				hypothetical protein
TARA_SAMEA2623601_METAG-scaffold_8-gene_259	CDS	231				hypothetical protein
TARA_SAMEA2623601_METAG-scaffold_8-gene_260	CDS	672				hypothetical protein
TARA_SAMEA2623601_METAG-scaffold_8-gene_261	CDS	1671	groL_1			60 kDa chaperonin
TARA_SAMEA2623601_METAG-scaffold_8-gene_262	CDS	306	groS_1		COG0234	10 kDa chaperonin
TARA_SAMEA2623601_METAG-scaffold_8-gene_263	CDS	843				hypothetical protein
TARA_SAMEA2623601_METAG-scaffold_8-gene_264	CDS	579				hypothetical protein
TARA_SAMEA2623601_METAG-scaffold_8-gene_265	CDS	531				hypothetical protein
TARA_SAMEA2623601_METAG-scaffold_8-gene_266	CDS	2199				hypothetical protein
TARA_SAMEA2623601_METAG-scaffold_8-gene_267	CDS	822				hypothetical protein
TARA_SAMEA2623601_METAG-scaffold_8-gene_268	CDS	1050	selU	2.5.1.-	COG2603	tRNA 2-selenouridine synthase
TARA_SAMEA2623601_METAG-scaffold_8-gene_269	CDS	753				hypothetical protein
TARA_SAMEA2623601_METAG-scaffold_8-gene_270	CDS	453				hypothetical protein
TARA_SAMEA2623601_METAG-scaffold_8-gene_271	CDS	804				hypothetical protein
TARA_SAMEA2623601_METAG-scaffold_8-gene_272	CDS	570				hypothetical protein
TARA_SAMEA2623601_METAG-scaffold_8-gene_273	CDS	600				hypothetical protein
TARA_SAMEA2623601_METAG-scaffold_8-gene_274	CDS	699				hypothetical protein
TARA_SAMEA2623601_METAG-scaffold_8-gene_275	CDS	2712				hypothetical protein
TARA_SAMEA2623601_METAG-scaffold_8-gene_276	CDS	588				hypothetical protein
TARA_SAMEA2623601_METAG-scaffold_8-gene_277	CDS	642				hypothetical protein
TARA_SAMEA2623601_METAG-scaffold_8-gene_278	CDS	1155				hypothetical protein
TARA_SAMEA2623601_METAG-scaffold_8-gene_279	CDS	2313				hypothetical protein
TARA_SAMEA2623601_METAG-scaffold_8-gene_280	CDS	1413	uxaC	5.3.1.12	COG1904	Uronate isomerase
TARA_SAMEA2623601_METAG-scaffold_8-gene_281	CDS	1317		6.3.4.12		Glutamate--methylamine ligase
TARA_SAMEA2623601_METAG-scaffold_8-gene_282	CDS	1101				hypothetical protein
TARA_SAMEA2623601_METAG-scaffold_8-gene_283	CDS	459				hypothetical protein
TARA_SAMEA2623601_METAG-scaffold_8-gene_284	CDS	825				hypothetical protein
TARA_SAMEA2623601_METAG-scaffold_8-gene_285	CDS	1014				hypothetical protein
TARA_SAMEA2623601_METAG-scaffold_8-gene_286	CDS	609				hypothetical protein
TARA_SAMEA2623601_METAG-scaffold_8-gene_287	CDS	1161				hypothetical protein
TARA_SAMEA2623601_METAG-scaffold_8-gene_288	CDS	330				hypothetical protein
TARA_SAMEA2623601_METAG-scaffold_8-gene_289	CDS	1155				hypothetical protein
TARA_SAMEA2623601_METAG-scaffold_8-gene_290	CDS	825				hypothetical protein
TARA_SAMEA2623601_METAG-scaffold_8-gene_291	CDS	312				hypothetical protein
TARA_SAMEA2623601_METAG-scaffold_8-gene_292	CDS	819				hypothetical protein
TARA_SAMEA2623601_METAG-scaffold_8-gene_293	CDS	486				hypothetical protein
TARA_SAMEA2623601_METAG-scaffold_8-gene_294	CDS	429				hypothetical protein
TARA_SAMEA2623601_METAG-scaffold_8-gene_295	CDS	726	rhdA	2.8.1.1	COG2897	Thiosulfate sulfurtransferase
TARA_SAMEA2623601_METAG-scaffold_8-gene_296	CDS	363	metJ		COG3060	Met repressor
TARA_SAMEA2623601_METAG-scaffold_8-gene_297	CDS	1236	metB_1	2.5.1.48	COG0626	Cystathionine gamma-synthase
TARA_SAMEA2623601_METAG-scaffold_8-gene_298	CDS	1110				hypothetical protein
TARA_SAMEA2623601_METAG-scaffold_8-gene_299	CDS	1017				hypothetical protein
TARA_SAMEA2623601_METAG-scaffold_8-gene_300	CDS	951	mnmC_1	2.1.1.61		tRNA 5-methylaminomethyl-2-thiouridine biosynthesis bifunctional protein MnmC
TARA_SAMEA2623601_METAG-scaffold_8-gene_301	CDS	768				hypothetical protein
TARA_SAMEA2623601_METAG-scaffold_8-gene_302	CDS	651	vraR			Response regulator protein VraR
TARA_SAMEA2623601_METAG-scaffold_8-gene_303	CDS	1527	pknD_5	2.7.11.1		Serine/threonine-protein kinase PknD
TARA_SAMEA2623601_METAG-scaffold_8-gene_304	CDS	2298	rcsC_3	2.7.13.3		Sensor histidine kinase RcsC
TARA_SAMEA2623601_METAG-scaffold_8-gene_305	CDS	1065	epsF_1		COG1459	Type II secretion system protein F
TARA_SAMEA2623601_METAG-scaffold_8-gene_306	CDS	546				hypothetical protein
TARA_SAMEA2623601_METAG-scaffold_8-gene_307	CDS	390				hypothetical protein
TARA_SAMEA2623601_METAG-scaffold_8-gene_308	CDS	1461				hypothetical protein
TARA_SAMEA2623601_METAG-scaffold_8-gene_309	CDS	1086				hypothetical protein
TARA_SAMEA2623601_METAG-scaffold_8-gene_310	CDS	681				hypothetical protein
TARA_SAMEA2623601_METAG-scaffold_8-gene_311	CDS	231				hypothetical protein
TARA_SAMEA2623601_METAG-scaffold_8-gene_312	CDS	1308				hypothetical protein
TARA_SAMEA2623601_METAG-scaffold_8-gene_313	CDS	903				hypothetical protein
TARA_SAMEA2623601_METAG-scaffold_8-gene_314	CDS	498				hypothetical protein
TARA_SAMEA2623601_METAG-scaffold_8-gene_315	CDS	498				hypothetical protein
TARA_SAMEA2623601_METAG-scaffold_8-gene_316	CDS	510				hypothetical protein
TARA_SAMEA2623601_METAG-scaffold_8-gene_317	CDS	2019				hypothetical protein
TARA_SAMEA2623601_METAG-scaffold_8-gene_318	CDS	1149	dmg_1	1.5.3.10		Dimethylglycine oxidase
TARA_SAMEA2623601_METAG-scaffold_8-gene_319	CDS	351				hypothetical protein
TARA_SAMEA2623601_METAG-scaffold_8-gene_320	CDS	339				hypothetical protein
TARA_SAMEA2623601_METAG-scaffold_8-gene_321	CDS	471				hypothetical protein
TARA_SAMEA2623601_METAG-scaffold_8-gene_322	CDS	1464				hypothetical protein
TARA_SAMEA2623601_METAG-scaffold_8-gene_323	CDS	573				hypothetical protein
TARA_SAMEA2623601_METAG-scaffold_8-gene_324	CDS	732				hypothetical protein
TARA_SAMEA2623601_METAG-scaffold_8-gene_325	CDS	369				hypothetical protein
TARA_SAMEA2623601_METAG-scaffold_8-gene_326	CDS	672				hypothetical protein
TARA_SAMEA2623601_METAG-scaffold_8-gene_327	CDS	1008	pta_1	2.3.1.8	COG0280	Phosphate acetyltransferase
TARA_SAMEA2623601_METAG-scaffold_8-gene_328	CDS	957				hypothetical protein
TARA_SAMEA2623601_METAG-scaffold_8-gene_329	CDS	132				hypothetical protein
TARA_SAMEA2623601_METAG-scaffold_8-gene_330	CDS	576				hypothetical protein
TARA_SAMEA2623601_METAG-scaffold_8-gene_331	CDS	807		2.1.1.315		27-O-demethylrifamycin SV methyltransferase
TARA_SAMEA2623601_METAG-scaffold_8-gene_332	CDS	1428	lgrB			Linear gramicidin synthase subunit B
TARA_SAMEA2623601_METAG-scaffold_8-gene_333	CDS	6108	mas	2.3.1.111		Mycocerosic acid synthase
TARA_SAMEA2623601_METAG-scaffold_8-gene_334	CDS	4221				hypothetical protein
TARA_SAMEA2623601_METAG-scaffold_8-gene_335	CDS	1329	sasA_1	2.7.-.-		Adaptive-response sensory-kinase SasA
TARA_SAMEA2623601_METAG-scaffold_8-gene_336	CDS	1389	kefB_1			Glutathione-regulated potassium-efflux system protein KefB
TARA_SAMEA2623601_METAG-scaffold_8-gene_337	CDS	894				hypothetical protein
TARA_SAMEA2623601_METAG-scaffold_8-gene_338	CDS	216				hypothetical protein
TARA_SAMEA2623601_METAG-scaffold_8-gene_339	CDS	912				hypothetical protein
TARA_SAMEA2623601_METAG-scaffold_8-gene_340	CDS	2130				hypothetical protein
TARA_SAMEA2623601_METAG-scaffold_8-gene_341	CDS	825				hypothetical protein
TARA_SAMEA2623601_METAG-scaffold_8-gene_342	CDS	834				hypothetical protein
TARA_SAMEA2623601_METAG-scaffold_8-gene_343	CDS	1260				hypothetical protein
TARA_SAMEA2623601_METAG-scaffold_8-gene_344	CDS	471				hypothetical protein
TARA_SAMEA2623601_METAG-scaffold_8-gene_345	CDS	2601				hypothetical protein
TARA_SAMEA2623601_METAG-scaffold_8-gene_346	CDS	1857				hypothetical protein
TARA_SAMEA2623601_METAG-scaffold_8-gene_347	CDS	2130				hypothetical protein
TARA_SAMEA2623601_METAG-scaffold_8-gene_348	CDS	1461				hypothetical protein
TARA_SAMEA2623601_METAG-scaffold_8-gene_349	CDS	888	bcrA			Bacitracin transport ATP-binding protein BcrA
TARA_SAMEA2623601_METAG-scaffold_8-gene_350	CDS	813				hypothetical protein
TARA_SAMEA2623601_METAG-scaffold_8-gene_351	CDS	918				hypothetical protein
TARA_SAMEA2623601_METAG-scaffold_8-gene_352	CDS	708				hypothetical protein
TARA_SAMEA2623601_METAG-scaffold_8-gene_353	CDS	1041				hypothetical protein
TARA_SAMEA2623601_METAG-scaffold_8-gene_354	CDS	234				hypothetical protein
TARA_SAMEA2623601_METAG-scaffold_8-gene_355	CDS	1254	mdtE			Multidrug resistance protein MdtE
TARA_SAMEA2623601_METAG-scaffold_8-gene_356	CDS	3084	mdtC_1			Multidrug resistance protein MdtC
TARA_SAMEA2623601_METAG-scaffold_8-gene_357	CDS	1467				hypothetical protein
TARA_SAMEA2623601_METAG-scaffold_8-gene_358	CDS	1014	gspF_1		COG1459	Putative type II secretion system protein F
TARA_SAMEA2623601_METAG-scaffold_8-gene_359	CDS	849				hypothetical protein
TARA_SAMEA2623601_METAG-scaffold_8-gene_360	CDS	1224				hypothetical protein
TARA_SAMEA2623601_METAG-scaffold_8-gene_361	CDS	381				hypothetical protein
TARA_SAMEA2623601_METAG-scaffold_8-gene_362	CDS	1287				hypothetical protein
TARA_SAMEA2623601_METAG-scaffold_8-gene_363	CDS	486				hypothetical protein
TARA_SAMEA2623601_METAG-scaffold_8-gene_364	CDS	567				hypothetical protein
TARA_SAMEA2623601_METAG-scaffold_8-gene_365	CDS	1209				hypothetical protein
TARA_SAMEA2623601_METAG-scaffold_8-gene_366	CDS	930				hypothetical protein
TARA_SAMEA2623601_METAG-scaffold_8-gene_367	CDS	1311				hypothetical protein
TARA_SAMEA2623601_METAG-scaffold_8-gene_368	CDS	1890				hypothetical protein
TARA_SAMEA2623601_METAG-scaffold_8-gene_369	CDS	339				hypothetical protein
TARA_SAMEA2623601_METAG-scaffold_8-gene_370	CDS	1125	sasA_2	2.7.-.-		Adaptive-response sensory-kinase SasA
TARA_SAMEA2623601_METAG-scaffold_8-gene_371	CDS	2520	rcsC_4	2.7.13.3		Sensor histidine kinase RcsC
TARA_SAMEA2623601_METAG-scaffold_8-gene_372	CDS	396				hypothetical protein
TARA_SAMEA2623601_METAG-scaffold_8-gene_373	CDS	1644	bicA_1		COG0659	Bicarbonate transporter BicA
TARA_SAMEA2623601_METAG-scaffold_8-gene_374	CDS	309				hypothetical protein
TARA_SAMEA2623601_METAG-scaffold_8-gene_375	CDS	243				hypothetical protein
TARA_SAMEA2623601_METAG-scaffold_8-gene_376	CDS	291				hypothetical protein
TARA_SAMEA2623601_METAG-scaffold_8-gene_377	CDS	960				hypothetical protein
TARA_SAMEA2623601_METAG-scaffold_8-gene_378	CDS	867	dosC	2.7.7.65		Diguanylate cyclase DosC
TARA_SAMEA2623601_METAG-scaffold_8-gene_379	CDS	1752	btuD_1	7.6.2.8		Vitamin B12 import ATP-binding protein BtuD
TARA_SAMEA2623601_METAG-scaffold_8-gene_380	CDS	1335				hypothetical protein
TARA_SAMEA2623601_METAG-scaffold_8-gene_381	CDS	1452				hypothetical protein
TARA_SAMEA2623601_METAG-scaffold_8-gene_382	CDS	735				hypothetical protein
TARA_SAMEA2623601_METAG-scaffold_8-gene_383	CDS	141				hypothetical protein
TARA_SAMEA2623601_METAG-scaffold_8-gene_384	CDS	1407				hypothetical protein
TARA_SAMEA2623601_METAG-scaffold_8-gene_385	CDS	6858				hypothetical protein
TARA_SAMEA2623601_METAG-scaffold_8-gene_386	CDS	1134				hypothetical protein
TARA_SAMEA2623601_METAG-scaffold_8-gene_387	CDS	2100				hypothetical protein
TARA_SAMEA2623601_METAG-scaffold_8-gene_388	CDS	1908				hypothetical protein
TARA_SAMEA2623601_METAG-scaffold_8-gene_389	CDS	1194				hypothetical protein
TARA_SAMEA2623601_METAG-scaffold_8-gene_390	CDS	1350				hypothetical protein
TARA_SAMEA2623601_METAG-scaffold_8-gene_391	CDS	1503	dauA_1		COG0659	C4-dicarboxylic acid transporter DauA
TARA_SAMEA2623601_METAG-scaffold_8-gene_392	CDS	1452	rcsC_5	2.7.13.3		Sensor histidine kinase RcsC
TARA_SAMEA2623601_METAG-scaffold_8-gene_393	CDS	741	mprA_1		COG0745	Response regulator MprA
TARA_SAMEA2623601_METAG-scaffold_8-gene_394	CDS	2235				hypothetical protein
TARA_SAMEA2623601_METAG-scaffold_8-gene_395	CDS	1083				hypothetical protein
TARA_SAMEA2623601_METAG-scaffold_8-gene_396	CDS	1545				hypothetical protein
TARA_SAMEA2623601_METAG-scaffold_8-gene_397	CDS	729				hypothetical protein
TARA_SAMEA2623601_METAG-scaffold_8-gene_398	CDS	558				hypothetical protein
TARA_SAMEA2623601_METAG-scaffold_8-gene_399	CDS	459				hypothetical protein
TARA_SAMEA2623601_METAG-scaffold_8-gene_400	CDS	927	cysK1	2.5.1.47	COG0031	O-acetylserine sulfhydrylase
TARA_SAMEA2623601_METAG-scaffold_8-gene_401	CDS	909				hypothetical protein
TARA_SAMEA2623601_METAG-scaffold_8-gene_402	CDS	600				hypothetical protein
TARA_SAMEA2623601_METAG-scaffold_8-gene_403	CDS	2763	menE_1	6.2.1.26		2-succinylbenzoate--CoA ligase
TARA_SAMEA2623601_METAG-scaffold_8-gene_404	CDS	474				hypothetical protein
TARA_SAMEA2623601_METAG-scaffold_8-gene_405	CDS	1014				hypothetical protein
TARA_SAMEA2623601_METAG-scaffold_8-gene_406	CDS	525				hypothetical protein
TARA_SAMEA2623601_METAG-scaffold_8-gene_407	CDS	1146	ydiK		COG0628	Putative transport protein YdiK
TARA_SAMEA2623601_METAG-scaffold_8-gene_408	CDS	1134	rcsC_6	2.7.13.3		Sensor histidine kinase RcsC
TARA_SAMEA2623601_METAG-scaffold_8-gene_409	CDS	1176	tolB_3			Tol-Pal system protein TolB
TARA_SAMEA2623601_METAG-scaffold_8-gene_410	CDS	177	rpsU_1		COG0828	30S ribosomal protein S21
TARA_SAMEA2623601_METAG-scaffold_8-gene_411	CDS	531				hypothetical protein
TARA_SAMEA2623601_METAG-scaffold_8-gene_412	CDS	522				hypothetical protein
TARA_SAMEA2623601_METAG-scaffold_8-gene_413	CDS	930				hypothetical protein
TARA_SAMEA2623601_METAG-scaffold_8-gene_414	CDS	417				hypothetical protein
TARA_SAMEA2623601_METAG-scaffold_8-gene_415	CDS	162				hypothetical protein
TARA_SAMEA2623601_METAG-scaffold_8-gene_416	CDS	213				hypothetical protein
TARA_SAMEA2623601_METAG-scaffold_8-gene_417	CDS	1785	novN	2.1.3.12		Decarbamoylnovobiocin carbamoyltransferase
TARA_SAMEA2623601_METAG-scaffold_8-gene_418	CDS	252				hypothetical protein
TARA_SAMEA2623601_METAG-scaffold_8-gene_419	CDS	1905	pepT_1	3.4.11.4		Peptidase T
TARA_SAMEA2623601_METAG-scaffold_8-gene_420	CDS	1188				hypothetical protein
TARA_SAMEA2623601_METAG-scaffold_8-gene_421	CDS	513	IMPDH_1	1.1.1.205		Inosine-5'-monophosphate dehydrogenase
TARA_SAMEA2623601_METAG-scaffold_8-gene_422	CDS	561	IMPDH_2	1.1.1.205		Inosine-5'-monophosphate dehydrogenase
TARA_SAMEA2623601_METAG-scaffold_8-gene_423	CDS	1317				hypothetical protein
TARA_SAMEA2623601_METAG-scaffold_8-gene_424	CDS	2052				hypothetical protein
TARA_SAMEA2623601_METAG-scaffold_8-gene_425	CDS	1362				hypothetical protein
TARA_SAMEA2623601_METAG-scaffold_8-gene_426	CDS	1413				hypothetical protein
TARA_SAMEA2623601_METAG-scaffold_8-gene_427	CDS	1875	rnr_1	3.1.13.1	COG0557	Ribonuclease R
TARA_SAMEA2623601_METAG-scaffold_8-gene_428	CDS	249				hypothetical protein
TARA_SAMEA2623601_METAG-scaffold_8-gene_429	CDS	1095				hypothetical protein
TARA_SAMEA2623601_METAG-scaffold_8-gene_430	CDS	234				hypothetical protein
TARA_SAMEA2623601_METAG-scaffold_8-gene_431	CDS	531				hypothetical protein
TARA_SAMEA2623601_METAG-scaffold_8-gene_432	CDS	111				hypothetical protein
TARA_SAMEA2623601_METAG-scaffold_8-gene_433	CDS	747				hypothetical protein
TARA_SAMEA2623601_METAG-scaffold_8-gene_434	CDS	1440	bepC			Outer membrane efflux protein BepC
TARA_SAMEA2623601_METAG-scaffold_8-gene_435	CDS	1692				hypothetical protein
TARA_SAMEA2623601_METAG-scaffold_8-gene_436	CDS	1890				hypothetical protein
TARA_SAMEA2623601_METAG-scaffold_8-gene_437	CDS	1065	gspF_2		COG1459	Putative type II secretion system protein F
TARA_SAMEA2623601_METAG-scaffold_8-gene_438	CDS	474				hypothetical protein
TARA_SAMEA2623601_METAG-scaffold_8-gene_439	CDS	537				hypothetical protein
TARA_SAMEA2623601_METAG-scaffold_8-gene_440	CDS	777				hypothetical protein
TARA_SAMEA2623601_METAG-scaffold_8-gene_441	CDS	2265				hypothetical protein
TARA_SAMEA2623601_METAG-scaffold_8-gene_442	CDS	2250	fadN	1.1.1.35	COG1024	putative 3-hydroxyacyl-CoA dehydrogenase
TARA_SAMEA2623601_METAG-scaffold_8-gene_443	CDS	1182	fadA	2.3.1.16	COG0183	3-ketoacyl-CoA thiolase
TARA_SAMEA2623601_METAG-scaffold_8-gene_444	CDS	321				hypothetical protein
TARA_SAMEA2623601_METAG-scaffold_8-gene_445	CDS	684				hypothetical protein
TARA_SAMEA2623601_METAG-scaffold_8-gene_446	CDS	453				hypothetical protein
TARA_SAMEA2623601_METAG-scaffold_8-gene_447	CDS	429				hypothetical protein
TARA_SAMEA2623601_METAG-scaffold_8-gene_448	CDS	678				hypothetical protein
TARA_SAMEA2623601_METAG-scaffold_8-gene_449	CDS	165				hypothetical protein
TARA_SAMEA2623601_METAG-scaffold_8-gene_450	CDS	492				hypothetical protein
TARA_SAMEA2623601_METAG-scaffold_8-gene_451	CDS	1113				hypothetical protein
TARA_SAMEA2623601_METAG-scaffold_8-gene_452	CDS	681				hypothetical protein
TARA_SAMEA2623601_METAG-scaffold_8-gene_453	CDS	984				hypothetical protein
TARA_SAMEA2623601_METAG-scaffold_8-gene_454	CDS	1803		3.6.3.-	COG1132	Putative multidrug export ATP-binding/permease protein
TARA_SAMEA2623601_METAG-scaffold_8-gene_455	CDS	1449	pknD_6	2.7.11.1		Serine/threonine-protein kinase PknD
TARA_SAMEA2623601_METAG-scaffold_8-gene_456	CDS	909				hypothetical protein
TARA_SAMEA2623601_METAG-scaffold_8-gene_457	CDS	960				hypothetical protein
TARA_SAMEA2623601_METAG-scaffold_8-gene_458	CDS	993				hypothetical protein
TARA_SAMEA2623601_METAG-scaffold_8-gene_459	CDS	726				hypothetical protein
TARA_SAMEA2623601_METAG-scaffold_8-gene_460	CDS	1275				hypothetical protein
TARA_SAMEA2623601_METAG-scaffold_8-gene_461	CDS	291				hypothetical protein
TARA_SAMEA2623601_METAG-scaffold_8-gene_462	CDS	783	yueD_1	1.1.1.320		Benzil reductase ((S)-benzoin forming)
TARA_SAMEA2623601_METAG-scaffold_8-gene_463	CDS	432	dut	3.6.1.23		Deoxyuridine 5'-triphosphate nucleotidohydrolase
TARA_SAMEA2623601_METAG-scaffold_8-gene_464	CDS	1662				hypothetical protein
TARA_SAMEA2623601_METAG-scaffold_8-gene_465	CDS	813				hypothetical protein
TARA_SAMEA2623601_METAG-scaffold_8-gene_466	CDS	1464				hypothetical protein
TARA_SAMEA2623601_METAG-scaffold_8-gene_467	CDS	438				hypothetical protein
TARA_SAMEA2623601_METAG-scaffold_8-gene_468	CDS	201				hypothetical protein
TARA_SAMEA2623601_METAG-scaffold_8-gene_469	CDS	168				hypothetical protein
TARA_SAMEA2623601_METAG-scaffold_8-gene_470	CDS	1095				hypothetical protein
TARA_SAMEA2623601_METAG-scaffold_8-gene_471	CDS	1824				hypothetical protein
TARA_SAMEA2623601_METAG-scaffold_8-gene_472	CDS	1608				hypothetical protein
TARA_SAMEA2623601_METAG-scaffold_8-gene_473	CDS	1143				hypothetical protein
TARA_SAMEA2623601_METAG-scaffold_8-gene_474	CDS	1398				hypothetical protein
TARA_SAMEA2623601_METAG-scaffold_8-gene_475	CDS	3546				hypothetical protein
TARA_SAMEA2623601_METAG-scaffold_8-gene_476	CDS	1080				hypothetical protein
TARA_SAMEA2623601_METAG-scaffold_8-gene_477	CDS	1311	hutI_1	3.5.2.7		Imidazolonepropionase
TARA_SAMEA2623601_METAG-scaffold_8-gene_478	CDS	1050				hypothetical protein
TARA_SAMEA2623601_METAG-scaffold_8-gene_479	CDS	249				hypothetical protein
TARA_SAMEA2623601_METAG-scaffold_8-gene_480	CDS	324				hypothetical protein
TARA_SAMEA2623601_METAG-scaffold_8-gene_481	CDS	2214				hypothetical protein
TARA_SAMEA2623601_METAG-scaffold_8-gene_482	CDS	477				hypothetical protein
TARA_SAMEA2623601_METAG-scaffold_8-gene_483	CDS	345				hypothetical protein
TARA_SAMEA2623601_METAG-scaffold_8-gene_484	CDS	234				hypothetical protein
TARA_SAMEA2623601_METAG-scaffold_8-gene_485	CDS	474				hypothetical protein
TARA_SAMEA2623601_METAG-scaffold_8-gene_486	CDS	2439				hypothetical protein
TARA_SAMEA2623601_METAG-scaffold_8-gene_487	CDS	942				hypothetical protein
TARA_SAMEA2623601_METAG-scaffold_8-gene_488	CDS	240				hypothetical protein
TARA_SAMEA2623601_METAG-scaffold_8-gene_489	CDS	180				hypothetical protein
TARA_SAMEA2623601_METAG-scaffold_8-gene_490	CDS	1002				hypothetical protein
TARA_SAMEA2623601_METAG-scaffold_8-gene_491	CDS	1581				hypothetical protein
TARA_SAMEA2623601_METAG-scaffold_8-gene_492	CDS	1065				hypothetical protein
TARA_SAMEA2623601_METAG-scaffold_8-gene_493	CDS	1428	hisC_1	2.6.1.9		Histidinol-phosphate aminotransferase
TARA_SAMEA2623601_METAG-scaffold_8-gene_494	CDS	891	yedA			putative inner membrane transporter YedA
TARA_SAMEA2623601_METAG-scaffold_8-gene_495	CDS	585				hypothetical protein
TARA_SAMEA2623601_METAG-scaffold_8-gene_496	CDS	2013				hypothetical protein
TARA_SAMEA2623601_METAG-scaffold_8-gene_497	CDS	1623				hypothetical protein
TARA_SAMEA2623601_METAG-scaffold_8-gene_498	CDS	1704				hypothetical protein
TARA_SAMEA2623601_METAG-scaffold_8-gene_499	CDS	1017				hypothetical protein
TARA_SAMEA2623601_METAG-scaffold_8-gene_500	CDS	2031				hypothetical protein
TARA_SAMEA2623601_METAG-scaffold_8-gene_501	CDS	465				hypothetical protein
TARA_SAMEA2623601_METAG-scaffold_8-gene_502	CDS	324				hypothetical protein
TARA_SAMEA2623601_METAG-scaffold_8-gene_503	CDS	1032				hypothetical protein
TARA_SAMEA2623601_METAG-scaffold_8-gene_504	CDS	438	tolR_1			Tol-Pal system protein TolR
TARA_SAMEA2623601_METAG-scaffold_8-gene_505	CDS	618	tolQ_1			Tol-Pal system protein TolQ
TARA_SAMEA2623601_METAG-scaffold_8-gene_506	CDS	279				hypothetical protein
TARA_SAMEA2623601_METAG-scaffold_8-gene_507	CDS	2376				hypothetical protein
TARA_SAMEA2623601_METAG-scaffold_8-gene_508	CDS	1194				hypothetical protein
TARA_SAMEA2623601_METAG-scaffold_8-gene_509	CDS	369				hypothetical protein
TARA_SAMEA2623601_METAG-scaffold_8-gene_510	CDS	1005				hypothetical protein
TARA_SAMEA2623601_METAG-scaffold_8-gene_511	CDS	1596	pckA	4.1.1.49	COG1866	Phosphoenolpyruvate carboxykinase (ATP)
TARA_SAMEA2623601_METAG-scaffold_8-gene_512	CDS	1005				hypothetical protein
TARA_SAMEA2623601_METAG-scaffold_8-gene_513	CDS	1422				hypothetical protein
TARA_SAMEA2623601_METAG-scaffold_8-gene_514	CDS	1425				hypothetical protein
TARA_SAMEA2623601_METAG-scaffold_8-gene_515	CDS	1296				hypothetical protein
TARA_SAMEA2623601_METAG-scaffold_8-gene_516	CDS	399				hypothetical protein
TARA_SAMEA2623601_METAG-scaffold_8-gene_517	CDS	615				hypothetical protein
TARA_SAMEA2623601_METAG-scaffold_8-gene_518	CDS	423				hypothetical protein
TARA_SAMEA2623601_METAG-scaffold_8-gene_519	CDS	558				hypothetical protein
TARA_SAMEA2623601_METAG-scaffold_8-gene_520	CDS	672				hypothetical protein
TARA_SAMEA2623601_METAG-scaffold_8-gene_521	CDS	714				hypothetical protein
TARA_SAMEA2623601_METAG-scaffold_8-gene_522	CDS	756				hypothetical protein
TARA_SAMEA2623601_METAG-scaffold_8-gene_523	CDS	990	lipA	2.8.1.8		Lipoyl synthase
TARA_SAMEA2623601_METAG-scaffold_8-gene_524	CDS	684	lipB	2.3.1.181	COG0321	Octanoyltransferase
TARA_SAMEA2623601_METAG-scaffold_8-gene_525	CDS	1290	odhB	2.3.1.61		Dihydrolipoyllysine-residue succinyltransferase component of 2-oxoglutarate dehydrogenase complex
TARA_SAMEA2623601_METAG-scaffold_8-gene_526	CDS	1425	pdhD	1.8.1.4		Dihydrolipoyl dehydrogenase
TARA_SAMEA2623601_METAG-scaffold_8-gene_527	CDS	1155	moeZ		COG0476	putative adenylyltransferase/sulfurtransferase MoeZ
TARA_SAMEA2623601_METAG-scaffold_8-gene_528	CDS	702	lon2_1	3.4.21.53	COG0466	Lon protease 2
TARA_SAMEA2623601_METAG-scaffold_10-gene_1	CDS	663				hypothetical protein
TARA_SAMEA2623601_METAG-scaffold_10-gene_2	CDS	636				hypothetical protein
TARA_SAMEA2623601_METAG-scaffold_10-gene_3	CDS	438				hypothetical protein
TARA_SAMEA2623601_METAG-scaffold_10-gene_4	CDS	375				hypothetical protein
TARA_SAMEA2623601_METAG-scaffold_10-gene_5	CDS	1227				hypothetical protein
TARA_SAMEA2623601_METAG-scaffold_10-gene_6	CDS	2424		5.1.3.11		Cellobiose 2-epimerase
TARA_SAMEA2623601_METAG-scaffold_10-gene_7	CDS	702	wfgD	2.4.1.305		UDP-Glc:alpha-D-GlcNAc-diphosphoundecaprenol beta-1,3-glucosyltransferase WfgD
TARA_SAMEA2623601_METAG-scaffold_10-gene_8	CDS	402				hypothetical protein
TARA_SAMEA2623601_METAG-scaffold_10-gene_9	CDS	1005				hypothetical protein
TARA_SAMEA2623601_METAG-scaffold_10-gene_10	CDS	1098				hypothetical protein
TARA_SAMEA2623601_METAG-scaffold_10-gene_11	CDS	1626				hypothetical protein
TARA_SAMEA2623601_METAG-scaffold_10-gene_12	CDS	216				hypothetical protein
TARA_SAMEA2623601_METAG-scaffold_10-gene_13	CDS	903	lpxD_1	2.3.1.-	COG1044	UDP-3-O-acylglucosamine N-acyltransferase
TARA_SAMEA2623601_METAG-scaffold_10-gene_14	CDS	924	oppD		COG0444	Oligopeptide transport ATP-binding protein OppD
TARA_SAMEA2623601_METAG-scaffold_10-gene_15	CDS	783	oppF		COG4608	Oligopeptide transport ATP-binding protein OppF
TARA_SAMEA2623601_METAG-scaffold_10-gene_16	CDS	2010				hypothetical protein
TARA_SAMEA2623601_METAG-scaffold_10-gene_17	CDS	885	ispE	2.7.1.148	COG1947	4-diphosphocytidyl-2-C-methyl-D-erythritol kinase
TARA_SAMEA2623601_METAG-scaffold_10-gene_18	CDS	789				hypothetical protein
TARA_SAMEA2623601_METAG-scaffold_10-gene_19	CDS	378	yabJ	3.5.99.10	COG0251	2-iminobutanoate/2-iminopropanoate deaminase
TARA_SAMEA2623601_METAG-scaffold_10-gene_20	CDS	1014				hypothetical protein
TARA_SAMEA2623601_METAG-scaffold_10-gene_21	CDS	1476				hypothetical protein
TARA_SAMEA2623601_METAG-scaffold_10-gene_22	CDS	300				hypothetical protein
TARA_SAMEA2623601_METAG-scaffold_10-gene_23	CDS	501				hypothetical protein
TARA_SAMEA2623601_METAG-scaffold_10-gene_24	CDS	597				hypothetical protein
TARA_SAMEA2623601_METAG-scaffold_10-gene_25	CDS	1089	mnmA	2.8.1.13	COG0482	tRNA-specific 2-thiouridylase MnmA
TARA_SAMEA2623601_METAG-scaffold_10-gene_26	CDS	1140	iscS_1	2.8.1.7	COG1104	Cysteine desulfurase IscS
TARA_SAMEA2623601_METAG-scaffold_10-gene_27	CDS	615				hypothetical protein
TARA_SAMEA2623601_METAG-scaffold_10-gene_28	CDS	1545				hypothetical protein
TARA_SAMEA2623601_METAG-scaffold_10-gene_29	CDS	333				hypothetical protein
TARA_SAMEA2623601_METAG-scaffold_10-gene_30	CDS	1068				hypothetical protein
TARA_SAMEA2623601_METAG-scaffold_10-gene_31	CDS	2535				hypothetical protein
TARA_SAMEA2623601_METAG-scaffold_10-gene_32	CDS	1131			COG0683	Leu/Ile/Val-binding protein
TARA_SAMEA2623601_METAG-scaffold_10-gene_33	CDS	1221				hypothetical protein
TARA_SAMEA2623601_METAG-scaffold_10-gene_34	CDS	180				hypothetical protein
TARA_SAMEA2623601_METAG-scaffold_10-gene_35	CDS	1239				hypothetical protein
TARA_SAMEA2623601_METAG-scaffold_10-gene_36	CDS	624				hypothetical protein
TARA_SAMEA2623601_METAG-scaffold_10-gene_37	CDS	444				hypothetical protein
TARA_SAMEA2623601_METAG-scaffold_10-gene_38	CDS	423				hypothetical protein
TARA_SAMEA2623601_METAG-scaffold_10-gene_39	CDS	1671	maeA	1.1.1.38	COG0281	NAD-dependent malic enzyme
TARA_SAMEA2623601_METAG-scaffold_10-gene_40	CDS	1149				hypothetical protein
TARA_SAMEA2623601_METAG-scaffold_10-gene_41	CDS	723				hypothetical protein
TARA_SAMEA2623601_METAG-scaffold_10-gene_42	CDS	2022		3.4.21.26		Prolyl endopeptidase
TARA_SAMEA2623601_METAG-scaffold_10-gene_43	CDS	654				hypothetical protein
TARA_SAMEA2623601_METAG-scaffold_10-gene_44	CDS	2076				hypothetical protein
TARA_SAMEA2623601_METAG-scaffold_10-gene_45	CDS	795				hypothetical protein
TARA_SAMEA2623601_METAG-scaffold_10-gene_46	CDS	1194	bbsG	1.3.8.3		(R)-benzylsuccinyl-CoA dehydrogenase
TARA_SAMEA2623601_METAG-scaffold_10-gene_47	CDS	774	crt_1	4.2.1.150	COG1024	Short-chain-enoyl-CoA hydratase
TARA_SAMEA2623601_METAG-scaffold_10-gene_48	CDS	714				hypothetical protein
TARA_SAMEA2623601_METAG-scaffold_10-gene_49	CDS	618	sodA_1	1.15.1.1		Superoxide dismutase [Mn]
TARA_SAMEA2623601_METAG-scaffold_10-gene_50	CDS	1914				hypothetical protein
TARA_SAMEA2623601_METAG-scaffold_10-gene_51	CDS	1182				hypothetical protein
TARA_SAMEA2623601_METAG-scaffold_10-gene_52	CDS	882	malG		COG3833	Maltose/maltodextrin transport system permease protein MalG
TARA_SAMEA2623601_METAG-scaffold_10-gene_53	CDS	900	malF		COG1175	Maltose/maltodextrin transport system permease protein MalF
TARA_SAMEA2623601_METAG-scaffold_10-gene_54	CDS	1287	cycB		COG2182	Cyclodextrin-binding protein
TARA_SAMEA2623601_METAG-scaffold_10-gene_55	CDS	453				hypothetical protein
TARA_SAMEA2623601_METAG-scaffold_10-gene_56	CDS	1332				hypothetical protein
TARA_SAMEA2623601_METAG-scaffold_10-gene_57	CDS	984				hypothetical protein
TARA_SAMEA2623601_METAG-scaffold_10-gene_58	CDS	870	rhaR			HTH-type transcriptional activator RhaR
TARA_SAMEA2623601_METAG-scaffold_10-gene_59	CDS	591				hypothetical protein
TARA_SAMEA2623601_METAG-scaffold_10-gene_60	CDS	2505				hypothetical protein
TARA_SAMEA2623601_METAG-scaffold_10-gene_61	CDS	1539	crtNb	1.14.99.44		4,4'-diapolycopene oxygenase
TARA_SAMEA2623601_METAG-scaffold_10-gene_62	CDS	507				hypothetical protein
TARA_SAMEA2623601_METAG-scaffold_10-gene_63	CDS	429				hypothetical protein
TARA_SAMEA2623601_METAG-scaffold_10-gene_64	CDS	1977				hypothetical protein
TARA_SAMEA2623601_METAG-scaffold_10-gene_65	CDS	777				hypothetical protein
TARA_SAMEA2623601_METAG-scaffold_10-gene_66	CDS	651		5.4.99.-	COG0564	putative RNA pseudouridine synthase
TARA_SAMEA2623601_METAG-scaffold_10-gene_67	CDS	510				hypothetical protein
TARA_SAMEA2623601_METAG-scaffold_10-gene_68	CDS	1065				hypothetical protein
TARA_SAMEA2623601_METAG-scaffold_10-gene_69	CDS	525				hypothetical protein
TARA_SAMEA2623601_METAG-scaffold_10-gene_70	CDS	1527	mco_1	1.-.-.-		Multicopper oxidase mco
TARA_SAMEA2623601_METAG-scaffold_10-gene_71	CDS	255				hypothetical protein
TARA_SAMEA2623601_METAG-scaffold_10-gene_72	CDS	432				hypothetical protein
TARA_SAMEA2623601_METAG-scaffold_10-gene_73	CDS	504				hypothetical protein
TARA_SAMEA2623601_METAG-scaffold_10-gene_74	CDS	387				hypothetical protein
TARA_SAMEA2623601_METAG-scaffold_10-gene_75	CDS	1050				hypothetical protein
TARA_SAMEA2623601_METAG-scaffold_10-gene_76	CDS	207				hypothetical protein
TARA_SAMEA2623601_METAG-scaffold_10-gene_77	CDS	696				hypothetical protein
TARA_SAMEA2623601_METAG-scaffold_10-gene_78	CDS	909				hypothetical protein
TARA_SAMEA2623601_METAG-scaffold_10-gene_79	CDS	495				hypothetical protein
TARA_SAMEA2623601_METAG-scaffold_10-gene_80	CDS	1095	ltaA	4.1.2.49		L-allo-threonine aldolase
TARA_SAMEA2623601_METAG-scaffold_10-gene_81	CDS	2133	f1pep1	3.4.21.26		Prolyl endopeptidase
TARA_SAMEA2623601_METAG-scaffold_10-gene_82	CDS	420				hypothetical protein
TARA_SAMEA2623601_METAG-scaffold_10-gene_83	CDS	1662				hypothetical protein
TARA_SAMEA2623601_METAG-scaffold_10-gene_84	CDS	1083				hypothetical protein
TARA_SAMEA2623601_METAG-scaffold_10-gene_85	CDS	759	frdB	1.3.5.1	COG0479	Fumarate reductase iron-sulfur subunit
TARA_SAMEA2623601_METAG-scaffold_10-gene_86	CDS	1944	frdA_1	1.3.5.4		Fumarate reductase flavoprotein subunit
TARA_SAMEA2623601_METAG-scaffold_10-gene_87	CDS	771				hypothetical protein
TARA_SAMEA2623601_METAG-scaffold_10-gene_88	CDS	594				hypothetical protein
TARA_SAMEA2623601_METAG-scaffold_10-gene_89	CDS	1518				hypothetical protein
TARA_SAMEA2623601_METAG-scaffold_10-gene_90	CDS	897				hypothetical protein
TARA_SAMEA2623601_METAG-scaffold_10-gene_91	CDS	855				hypothetical protein
TARA_SAMEA2623601_METAG-scaffold_10-gene_92	CDS	663				hypothetical protein
TARA_SAMEA2623601_METAG-scaffold_10-gene_93	CDS	552				hypothetical protein
TARA_SAMEA2623601_METAG-scaffold_10-gene_94	CDS	276				putative Fe(2+)-trafficking protein
TARA_SAMEA2623601_METAG-scaffold_10-gene_95	CDS	405				hypothetical protein
TARA_SAMEA2623601_METAG-scaffold_10-gene_96	CDS	567				hypothetical protein
TARA_SAMEA2623601_METAG-scaffold_10-gene_97	CDS	1323				hypothetical protein
TARA_SAMEA2623601_METAG-scaffold_10-gene_98	CDS	768				hypothetical protein
TARA_SAMEA2623601_METAG-scaffold_10-gene_99	CDS	1368	trkA		COG0569	Trk system potassium uptake protein TrkA
TARA_SAMEA2623601_METAG-scaffold_10-gene_100	CDS	1467	trkH		COG0168	Trk system potassium uptake protein TrkH
TARA_SAMEA2623601_METAG-scaffold_10-gene_101	CDS	1062				hypothetical protein
TARA_SAMEA2623601_METAG-scaffold_10-gene_102	CDS	678				hypothetical protein
TARA_SAMEA2623601_METAG-scaffold_10-gene_103	CDS	1167				hypothetical protein
TARA_SAMEA2623601_METAG-scaffold_10-gene_104	CDS	468				hypothetical protein
TARA_SAMEA2623601_METAG-scaffold_10-gene_105	CDS	1020				hypothetical protein
TARA_SAMEA2623601_METAG-scaffold_10-gene_106	CDS	1209	pyrC	3.5.2.3		Dihydroorotase
TARA_SAMEA2623601_METAG-scaffold_10-gene_107	CDS	426	pyrI		COG1781	Aspartate carbamoyltransferase regulatory chain
TARA_SAMEA2623601_METAG-scaffold_10-gene_108	CDS	963	pyrB	2.1.3.2	COG0540	Aspartate carbamoyltransferase catalytic subunit
TARA_SAMEA2623601_METAG-scaffold_10-gene_109	CDS	831				hypothetical protein
TARA_SAMEA2623601_METAG-scaffold_10-gene_110	CDS	582				hypothetical protein
TARA_SAMEA2623601_METAG-scaffold_10-gene_111	CDS	1032				hypothetical protein
TARA_SAMEA2623601_METAG-scaffold_10-gene_112	CDS	366				hypothetical protein
TARA_SAMEA2623601_METAG-scaffold_10-gene_113	CDS	396				hypothetical protein
TARA_SAMEA2623601_METAG-scaffold_10-gene_114	CDS	417				hypothetical protein
TARA_SAMEA2623601_METAG-scaffold_10-gene_115	CDS	936				hypothetical protein
TARA_SAMEA2623601_METAG-scaffold_10-gene_116	CDS	348				hypothetical protein
TARA_SAMEA2623601_METAG-scaffold_10-gene_117	CDS	1191		4.4.1.11	COG0626	L-methionine gamma-lyase
TARA_SAMEA2623601_METAG-scaffold_10-gene_118	CDS	1230	scmP_1	3.5.1.-	COG1473	N-acetylcysteine deacetylase
TARA_SAMEA2623601_METAG-scaffold_10-gene_119	CDS	510	teaB		COG3090	Ectoine TRAP transporter small permease protein TeaB
TARA_SAMEA2623601_METAG-scaffold_10-gene_120	CDS	1284	uehC		COG1593	Ectoine/5-hydroxyectoine TRAP transporter large permease protein UehC
TARA_SAMEA2623601_METAG-scaffold_10-gene_121	CDS	1038	teaA		COG1638	Ectoine-binding periplasmic protein TeaA
TARA_SAMEA2623601_METAG-scaffold_10-gene_122	CDS	1113	ccr	1.3.1.86		Crotonyl-CoA reductase
TARA_SAMEA2623601_METAG-scaffold_10-gene_123	CDS	1044		5.1.1.8	COG3938	Protein
TARA_SAMEA2623601_METAG-scaffold_10-gene_124	CDS	285				hypothetical protein
TARA_SAMEA2623601_METAG-scaffold_10-gene_125	CDS	1020				hypothetical protein
TARA_SAMEA2623601_METAG-scaffold_10-gene_126	CDS	828	mscS_2		COG0668	Small-conductance mechanosensitive channel
TARA_SAMEA2623601_METAG-scaffold_10-gene_127	CDS	1149				hypothetical protein
TARA_SAMEA2623601_METAG-scaffold_10-gene_128	CDS	603				hypothetical protein
TARA_SAMEA2623601_METAG-scaffold_10-gene_129	CDS	480				hypothetical protein
TARA_SAMEA2623601_METAG-scaffold_10-gene_130	CDS	576	algU_2		COG1595	RNA polymerase sigma-H factor
TARA_SAMEA2623601_METAG-scaffold_10-gene_131	CDS	1152		2.7.8.-		Cardiolipin synthase
TARA_SAMEA2623601_METAG-scaffold_10-gene_132	CDS	3627				hypothetical protein
TARA_SAMEA2623601_METAG-scaffold_10-gene_133	CDS	2118				hypothetical protein
TARA_SAMEA2623601_METAG-scaffold_10-gene_134	CDS	528				hypothetical protein
TARA_SAMEA2623601_METAG-scaffold_10-gene_135	CDS	1101	deoD	2.4.2.1		Purine nucleoside phosphorylase DeoD-type
TARA_SAMEA2623601_METAG-scaffold_10-gene_136	CDS	531				hypothetical protein
TARA_SAMEA2623601_METAG-scaffold_10-gene_137	CDS	504				hypothetical protein
TARA_SAMEA2623601_METAG-scaffold_10-gene_138	CDS	468				hypothetical protein
TARA_SAMEA2623601_METAG-scaffold_10-gene_139	CDS	1254				hypothetical protein
TARA_SAMEA2623601_METAG-scaffold_10-gene_140	CDS	843	fadH	1.3.1.34	COG1028	putative 2,4-dienoyl-CoA reductase
TARA_SAMEA2623601_METAG-scaffold_10-gene_141	CDS	453				hypothetical protein
TARA_SAMEA2623601_METAG-scaffold_10-gene_142	CDS	417				hypothetical protein
TARA_SAMEA2623601_METAG-scaffold_10-gene_143	CDS	2154	ndhB_1	7.1.1.-		NAD(P)H-quinone oxidoreductase subunit 2, chloroplastic
TARA_SAMEA2623601_METAG-scaffold_10-gene_144	CDS	1512	ndhD1	7.1.1.-	COG1008	NAD(P)H-quinone oxidoreductase chain 4 1
TARA_SAMEA2623601_METAG-scaffold_10-gene_145	CDS	1461	ndhB_2	7.1.1.-		NAD(P)H-quinone oxidoreductase subunit 2, chloroplastic
TARA_SAMEA2623601_METAG-scaffold_10-gene_146	CDS	375				hypothetical protein
TARA_SAMEA2623601_METAG-scaffold_10-gene_147	CDS	1281				hypothetical protein
TARA_SAMEA2623601_METAG-scaffold_10-gene_148	CDS	552				hypothetical protein
TARA_SAMEA2623601_METAG-scaffold_10-gene_149	CDS	678				hypothetical protein
TARA_SAMEA2623601_METAG-scaffold_10-gene_150	CDS	510				hypothetical protein
TARA_SAMEA2623601_METAG-scaffold_10-gene_151	CDS	822	coaX_1	2.7.1.33	COG1521	Type III pantothenate kinase
TARA_SAMEA2623601_METAG-scaffold_10-gene_152	CDS	1284	patA_1	2.6.1.82	COG4992	Putrescine aminotransferase
TARA_SAMEA2623601_METAG-scaffold_10-gene_153	CDS	441				hypothetical protein
TARA_SAMEA2623601_METAG-scaffold_10-gene_154	CDS	1095	pigE	2.6.1.-		Aminotransferase PigE
TARA_SAMEA2623601_METAG-scaffold_10-gene_155	CDS	909				hypothetical protein
TARA_SAMEA2623601_METAG-scaffold_10-gene_156	CDS	756				hypothetical protein
TARA_SAMEA2623601_METAG-scaffold_10-gene_157	CDS	258				hypothetical protein
TARA_SAMEA2623601_METAG-scaffold_10-gene_158	CDS	513				hypothetical protein
TARA_SAMEA2623601_METAG-scaffold_10-gene_159	CDS	816				hypothetical protein
TARA_SAMEA2623601_METAG-scaffold_10-gene_160	CDS	1848				hypothetical protein
TARA_SAMEA2623601_METAG-scaffold_10-gene_161	CDS	522				hypothetical protein
TARA_SAMEA2623601_METAG-scaffold_10-gene_162	CDS	384				hypothetical protein
TARA_SAMEA2623601_METAG-scaffold_10-gene_163	CDS	867		3.5.3.24	COG0010	N(1)-aminopropylagmatine ureohydrolase
TARA_SAMEA2623601_METAG-scaffold_10-gene_164	CDS	963	pikAII	2.3.1.239		Narbonolide/10-deoxymethynolide synthase PikA2, modules 3 and 4
TARA_SAMEA2623601_METAG-scaffold_10-gene_165	CDS	705				hypothetical protein
TARA_SAMEA2623601_METAG-scaffold_10-gene_166	CDS	1494				hypothetical protein
TARA_SAMEA2623601_METAG-scaffold_10-gene_167	CDS	957			COG2141	putative protein
TARA_SAMEA2623601_METAG-scaffold_10-gene_168	CDS	777	menB	4.1.3.36	COG0447	1,4-dihydroxy-2-naphthoyl-CoA synthase
TARA_SAMEA2623601_METAG-scaffold_10-gene_169	CDS	606				hypothetical protein
TARA_SAMEA2623601_METAG-scaffold_10-gene_170	CDS	159				hypothetical protein
TARA_SAMEA2623601_METAG-scaffold_10-gene_171	CDS	1878	accA1_1		COG4770	Acetyl-/propionyl-coenzyme A carboxylase alpha chain
TARA_SAMEA2623601_METAG-scaffold_10-gene_172	CDS	1146	mmgC_1	1.3.99.-	COG1960	Acyl-CoA dehydrogenase
TARA_SAMEA2623601_METAG-scaffold_10-gene_173	CDS	1548		2.1.3.1	COG4799	Methylmalonyl-CoA carboxyltransferase 12S subunit
TARA_SAMEA2623601_METAG-scaffold_10-gene_174	CDS	915	kce	2.3.1.247	COG3246	3-keto-5-aminohexanoate cleavage enzyme
TARA_SAMEA2623601_METAG-scaffold_10-gene_175	CDS	1452				hypothetical protein
TARA_SAMEA2623601_METAG-scaffold_10-gene_176	CDS	198				hypothetical protein
TARA_SAMEA2623601_METAG-scaffold_10-gene_177	CDS	498				hypothetical protein
TARA_SAMEA2623601_METAG-scaffold_10-gene_178	CDS	1563	mco_2	1.-.-.-		Multicopper oxidase mco
TARA_SAMEA2623601_METAG-scaffold_10-gene_179	CDS	1563				hypothetical protein
TARA_SAMEA2623601_METAG-scaffold_10-gene_180	CDS	1443	gatA_1	6.3.5.7	COG0154	Glutamyl-tRNA(Gln) amidotransferase subunit A
TARA_SAMEA2623601_METAG-scaffold_10-gene_181	CDS	789				hypothetical protein
TARA_SAMEA2623601_METAG-scaffold_10-gene_182	CDS	1749	sasA_3	2.7.-.-		Adaptive-response sensory-kinase SasA
TARA_SAMEA2623601_METAG-scaffold_10-gene_183	CDS	867	rssB_2			Regulator of RpoS
TARA_SAMEA2623601_METAG-scaffold_10-gene_184	CDS	2661				hypothetical protein
TARA_SAMEA2623601_METAG-scaffold_10-gene_185	CDS	876	cpoB_1			Cell division coordinator CpoB
TARA_SAMEA2623601_METAG-scaffold_10-gene_186	CDS	249				hypothetical protein
TARA_SAMEA2623601_METAG-scaffold_10-gene_187	CDS	369				hypothetical protein
TARA_SAMEA2623601_METAG-scaffold_10-gene_188	CDS	1995	phaZ2	3.1.1.22		D-(-)-3-hydroxybutyrate oligomer hydrolase
TARA_SAMEA2623601_METAG-scaffold_10-gene_189	CDS	447				hypothetical protein
TARA_SAMEA2623601_METAG-scaffold_10-gene_190	CDS	639	recR		COG0353	Recombination protein RecR
TARA_SAMEA2623601_METAG-scaffold_10-gene_191	CDS	1077				hypothetical protein
TARA_SAMEA2623601_METAG-scaffold_10-gene_192	CDS	708				hypothetical protein
TARA_SAMEA2623601_METAG-scaffold_10-gene_193	CDS	462				hypothetical protein
TARA_SAMEA2623601_METAG-scaffold_10-gene_194	CDS	324			COG0718	Nucleoid-associated protein
TARA_SAMEA2623601_METAG-scaffold_10-gene_195	CDS	429	srrA_1		COG0745	Transcriptional regulatory protein SrrA
TARA_SAMEA2623601_METAG-scaffold_10-gene_196	CDS	351				hypothetical protein
TARA_SAMEA2623601_METAG-scaffold_10-gene_197	CDS	2247				hypothetical protein
TARA_SAMEA2623601_METAG-scaffold_10-gene_198	CDS	1122				hypothetical protein
TARA_SAMEA2623601_METAG-scaffold_10-gene_199	CDS	960				hypothetical protein
TARA_SAMEA2623601_METAG-scaffold_10-gene_200	CDS	540				hypothetical protein
TARA_SAMEA2623601_METAG-scaffold_10-gene_201	CDS	240				hypothetical protein
TARA_SAMEA2623601_METAG-scaffold_10-gene_202	CDS	1335	mpaA	3.4.17.-		Murein peptide amidase A
TARA_SAMEA2623601_METAG-scaffold_10-gene_203	CDS	975				hypothetical protein
TARA_SAMEA2623601_METAG-scaffold_10-gene_204	CDS	912				hypothetical protein
TARA_SAMEA2623601_METAG-scaffold_10-gene_205	CDS	771				hypothetical protein
TARA_SAMEA2623601_METAG-scaffold_10-gene_206	CDS	2175				hypothetical protein
TARA_SAMEA2623601_METAG-scaffold_10-gene_207	CDS	1164				hypothetical protein
TARA_SAMEA2623601_METAG-scaffold_10-gene_208	CDS	408				hypothetical protein
TARA_SAMEA2623601_METAG-scaffold_10-gene_209	CDS	1758	rnr_2	3.1.13.1		Ribonuclease R
TARA_SAMEA2623601_METAG-scaffold_10-gene_210	CDS	963	mggB_1	3.1.3.-	COG0737	Mannosylglucosyl-3-phosphoglycerate phosphatase
TARA_SAMEA2623601_METAG-scaffold_10-gene_211	CDS	756				hypothetical protein
TARA_SAMEA2623601_METAG-scaffold_10-gene_212	CDS	246				hypothetical protein
TARA_SAMEA2623601_METAG-scaffold_10-gene_213	CDS	333				hypothetical protein
TARA_SAMEA2623601_METAG-scaffold_10-gene_214	CDS	1500				hypothetical protein
TARA_SAMEA2623601_METAG-scaffold_10-gene_215	CDS	561				hypothetical protein
TARA_SAMEA2623601_METAG-scaffold_10-gene_216	CDS	162				hypothetical protein
TARA_SAMEA2623601_METAG-scaffold_10-gene_217	CDS	222				hypothetical protein
TARA_SAMEA2623601_METAG-scaffold_10-gene_218	CDS	246				hypothetical protein
TARA_SAMEA2623601_METAG-scaffold_10-gene_219	CDS	1107				hypothetical protein
TARA_SAMEA2623601_METAG-scaffold_10-gene_220	CDS	465				hypothetical protein
TARA_SAMEA2623601_METAG-scaffold_10-gene_221	CDS	783				hypothetical protein
TARA_SAMEA2623601_METAG-scaffold_10-gene_222	CDS	384				hypothetical protein
TARA_SAMEA2623601_METAG-scaffold_10-gene_223	CDS	2559				hypothetical protein
TARA_SAMEA2623601_METAG-scaffold_10-gene_224	CDS	1860	ptsG		COG1263	PTS system glucose-specific EIICB component
TARA_SAMEA2623601_METAG-scaffold_10-gene_225	CDS	468				hypothetical protein
TARA_SAMEA2623601_METAG-scaffold_10-gene_226	CDS	987				hypothetical protein
TARA_SAMEA2623601_METAG-scaffold_10-gene_227	CDS	948				hypothetical protein
TARA_SAMEA2623601_METAG-scaffold_10-gene_228	CDS	1047	gspF_3		COG1459	Putative type II secretion system protein F
TARA_SAMEA2623601_METAG-scaffold_10-gene_229	CDS	651				hypothetical protein
TARA_SAMEA2623601_METAG-scaffold_10-gene_230	CDS	402				hypothetical protein
TARA_SAMEA2623601_METAG-scaffold_10-gene_231	CDS	1788				hypothetical protein
TARA_SAMEA2623601_METAG-scaffold_10-gene_232	CDS	393	gloA_1	4.4.1.5	COG0346	Lactoylglutathione lyase
TARA_SAMEA2623601_METAG-scaffold_10-gene_233	CDS	510		3.1.4.58	COG1514	RNA 2',3'-cyclic phosphodiesterase
TARA_SAMEA2623601_METAG-scaffold_10-gene_234	CDS	2523				hypothetical protein
TARA_SAMEA2623601_METAG-scaffold_10-gene_235	CDS	1410				hypothetical protein
TARA_SAMEA2623601_METAG-scaffold_10-gene_236	CDS	1683	sasA_4	2.7.-.-		Adaptive-response sensory-kinase SasA
TARA_SAMEA2623601_METAG-scaffold_10-gene_237	CDS	573				hypothetical protein
TARA_SAMEA2623601_METAG-scaffold_10-gene_238	CDS	729				hypothetical protein
TARA_SAMEA2623601_METAG-scaffold_10-gene_239	CDS	1707	spoIIAB_1	2.7.11.1		Anti-sigma F factor
TARA_SAMEA2623601_METAG-scaffold_10-gene_240	CDS	936				hypothetical protein
TARA_SAMEA2623601_METAG-scaffold_10-gene_241	CDS	2286				hypothetical protein
TARA_SAMEA2623601_METAG-scaffold_10-gene_242	CDS	1512	crtN	1.3.8.2		4,4'-diapophytoene desaturase (4,4'-diapolycopene-forming)
TARA_SAMEA2623601_METAG-scaffold_10-gene_243	CDS	1443	ald	1.2.99.10		4,4'-diapolycopene aldehyde oxidase
TARA_SAMEA2623601_METAG-scaffold_10-gene_244	CDS	339				hypothetical protein
TARA_SAMEA2623601_METAG-scaffold_10-gene_245	CDS	3186	rcsC_7	2.7.13.3		Sensor histidine kinase RcsC
TARA_SAMEA2623601_METAG-scaffold_10-gene_246	CDS	903	spo0J		COG1475	Stage 0 sporulation protein J
TARA_SAMEA2623601_METAG-scaffold_10-gene_247	CDS	711	bepA_1	3.4.-.-		Beta-barrel assembly-enhancing protease
TARA_SAMEA2623601_METAG-scaffold_10-gene_248	CDS	1137				hypothetical protein
TARA_SAMEA2623601_METAG-scaffold_10-gene_249	CDS	1437				hypothetical protein
TARA_SAMEA2623601_METAG-scaffold_10-gene_250	CDS	2337				hypothetical protein
TARA_SAMEA2623601_METAG-scaffold_10-gene_251	CDS	489				hypothetical protein
TARA_SAMEA2623601_METAG-scaffold_10-gene_252	CDS	795				hypothetical protein
TARA_SAMEA2623601_METAG-scaffold_10-gene_253	CDS	690	rsmG	2.1.1.-	COG0357	Ribosomal RNA small subunit methyltransferase G
TARA_SAMEA2623601_METAG-scaffold_10-gene_254	CDS	1872	mnmG			tRNA uridine 5-carboxymethylaminomethyl modification enzyme MnmG
TARA_SAMEA2623601_METAG-scaffold_10-gene_255	CDS	546				hypothetical protein
TARA_SAMEA2623601_METAG-scaffold_10-gene_256	CDS	714				hypothetical protein
TARA_SAMEA2623601_METAG-scaffold_10-gene_257	CDS	549				hypothetical protein
TARA_SAMEA2623601_METAG-scaffold_10-gene_258	CDS	1869				hypothetical protein
TARA_SAMEA2623601_METAG-scaffold_10-gene_259	CDS	438				hypothetical protein
TARA_SAMEA2623601_METAG-scaffold_10-gene_260	CDS	732				hypothetical protein
TARA_SAMEA2623601_METAG-scaffold_10-gene_261	CDS	882			COG1305	putative protein
TARA_SAMEA2623601_METAG-scaffold_10-gene_262	CDS	2502			COG2307	putative protein
TARA_SAMEA2623601_METAG-scaffold_10-gene_263	CDS	3291				hypothetical protein
TARA_SAMEA2623601_METAG-scaffold_10-gene_264	CDS	465				hypothetical protein
TARA_SAMEA2623601_METAG-scaffold_10-gene_265	CDS	912			COG4307	putative protein
TARA_SAMEA2623601_METAG-scaffold_10-gene_266	CDS	984	tolB_4			Tol-Pal system protein TolB
TARA_SAMEA2623601_METAG-scaffold_10-gene_267	CDS	1377	mnmE	3.6.-.-	COG0486	tRNA modification GTPase MnmE
TARA_SAMEA2623601_METAG-scaffold_10-gene_268	CDS	513				hypothetical protein
TARA_SAMEA2623601_METAG-scaffold_10-gene_269	CDS	699	yidC		COG0706	Membrane protein insertase YidC
TARA_SAMEA2623601_METAG-scaffold_10-gene_270	CDS	345	rnpA	3.1.26.5	COG0594	Ribonuclease P protein component
TARA_SAMEA2623601_METAG-scaffold_10-gene_271	CDS	1371	dnaA		COG0593	Chromosomal replication initiator protein DnaA
TARA_SAMEA2623601_METAG-scaffold_10-gene_272	CDS	126				hypothetical protein
TARA_SAMEA2623601_METAG-scaffold_10-gene_273	CDS	1161	dnaN		COG0592	Beta sliding clamp
TARA_SAMEA2623601_METAG-scaffold_10-gene_274	CDS	336	rimP			Ribosome maturation factor RimP
TARA_SAMEA2623601_METAG-scaffold_10-gene_275	CDS	1098	nusA		COG0195	Transcription termination/antitermination protein NusA
TARA_SAMEA2623601_METAG-scaffold_10-gene_276	CDS	267				hypothetical protein
TARA_SAMEA2623601_METAG-scaffold_10-gene_277	CDS	2757	infB			Translation initiation factor IF-2
TARA_SAMEA2623601_METAG-scaffold_10-gene_278	CDS	393	rbfA			Ribosome-binding factor A
TARA_SAMEA2623601_METAG-scaffold_10-gene_279	CDS	411				hypothetical protein
TARA_SAMEA2623601_METAG-scaffold_10-gene_280	CDS	1071				hypothetical protein
TARA_SAMEA2623601_METAG-scaffold_10-gene_281	CDS	1293				hypothetical protein
TARA_SAMEA2623601_METAG-scaffold_10-gene_282	CDS	441				hypothetical protein
TARA_SAMEA2623601_METAG-scaffold_10-gene_283	CDS	384				hypothetical protein
TARA_SAMEA2623601_METAG-scaffold_10-gene_284	CDS	285				hypothetical protein
TARA_SAMEA2623601_METAG-scaffold_10-gene_285	CDS	1158				hypothetical protein
TARA_SAMEA2623601_METAG-scaffold_10-gene_286	CDS	1269				hypothetical protein
TARA_SAMEA2623601_METAG-scaffold_10-gene_287	CDS	1653				hypothetical protein
TARA_SAMEA2623601_METAG-scaffold_10-gene_288	CDS	501				hypothetical protein
TARA_SAMEA2623601_METAG-scaffold_10-gene_289	CDS	471				hypothetical protein
TARA_SAMEA2623601_METAG-scaffold_10-gene_290	CDS	3015				hypothetical protein
TARA_SAMEA2623601_METAG-scaffold_10-gene_291	CDS	312				hypothetical protein
TARA_SAMEA2623601_METAG-scaffold_10-gene_292	CDS	573				hypothetical protein
TARA_SAMEA2623601_METAG-scaffold_10-gene_293	CDS	972				hypothetical protein
TARA_SAMEA2623601_METAG-scaffold_10-gene_294	CDS	1266				hypothetical protein
TARA_SAMEA2623601_METAG-scaffold_10-gene_295	CDS	489				hypothetical protein
TARA_SAMEA2623601_METAG-scaffold_10-gene_296	CDS	1035				hypothetical protein
TARA_SAMEA2623601_METAG-scaffold_10-gene_297	CDS	315				hypothetical protein
TARA_SAMEA2623601_METAG-scaffold_10-gene_298	CDS	192				hypothetical protein
TARA_SAMEA2623601_METAG-scaffold_10-gene_299	CDS	399				hypothetical protein
TARA_SAMEA2623601_METAG-scaffold_10-gene_300	CDS	2601	ade_1	3.5.4.2		Adenine deaminase
TARA_SAMEA2623601_METAG-scaffold_10-gene_301	CDS	1245	ade_2	3.5.4.2		Adenine deaminase
TARA_SAMEA2623601_METAG-scaffold_10-gene_302	CDS	1203	ydhC			Inner membrane transport protein YdhC
TARA_SAMEA2623601_METAG-scaffold_10-gene_303	CDS	897				hypothetical protein
TARA_SAMEA2623601_METAG-scaffold_10-gene_304	CDS	585				hypothetical protein
TARA_SAMEA2623601_METAG-scaffold_10-gene_305	CDS	888				hypothetical protein
TARA_SAMEA2623601_METAG-scaffold_10-gene_306	CDS	393				hypothetical protein
TARA_SAMEA2623601_METAG-scaffold_10-gene_307	CDS	171				hypothetical protein
TARA_SAMEA2623601_METAG-scaffold_10-gene_308	CDS	894				hypothetical protein
TARA_SAMEA2623601_METAG-scaffold_10-gene_309	CDS	786				hypothetical protein
TARA_SAMEA2623601_METAG-scaffold_10-gene_310	CDS	642				hypothetical protein
TARA_SAMEA2623601_METAG-scaffold_10-gene_311	CDS	825				hypothetical protein
TARA_SAMEA2623601_METAG-scaffold_10-gene_312	CDS	231				hypothetical protein
TARA_SAMEA2623601_METAG-scaffold_10-gene_313	CDS	750	opuBA		COG1125	Choline transport ATP-binding protein OpuBA
TARA_SAMEA2623601_METAG-scaffold_10-gene_314	CDS	1551				hypothetical protein
TARA_SAMEA2623601_METAG-scaffold_10-gene_315	CDS	1884	deaD	3.6.4.13		ATP-dependent RNA helicase DeaD
TARA_SAMEA2623601_METAG-scaffold_10-gene_316	CDS	807				hypothetical protein
TARA_SAMEA2623601_METAG-scaffold_10-gene_317	CDS	288				hypothetical protein
TARA_SAMEA2623601_METAG-scaffold_10-gene_318	CDS	2109				hypothetical protein
TARA_SAMEA2623601_METAG-scaffold_10-gene_319	CDS	1752	mco_3	1.-.-.-		Multicopper oxidase mco
TARA_SAMEA2623601_METAG-scaffold_10-gene_320	CDS	1359	mepA_1			Multidrug export protein MepA
TARA_SAMEA2623601_METAG-scaffold_10-gene_321	CDS	333				hypothetical protein
TARA_SAMEA2623601_METAG-scaffold_10-gene_322	CDS	327				hypothetical protein
TARA_SAMEA2623601_METAG-scaffold_10-gene_323	CDS	2118	dxs_1	2.2.1.7		1-deoxy-D-xylulose-5-phosphate synthase
TARA_SAMEA2623601_METAG-scaffold_10-gene_324	CDS	963	pyrD	1.3.5.2		Dihydroorotate dehydrogenase (quinone)
TARA_SAMEA2623601_METAG-scaffold_10-gene_325	CDS	621	pyrE	2.4.2.10	COG0461	Orotate phosphoribosyltransferase
TARA_SAMEA2623601_METAG-scaffold_10-gene_326	CDS	786	pyrF	4.1.1.23		Orotidine 5'-phosphate decarboxylase
TARA_SAMEA2623601_METAG-scaffold_10-gene_327	CDS	1350				hypothetical protein
TARA_SAMEA2623601_METAG-scaffold_10-gene_328	CDS	606				hypothetical protein
TARA_SAMEA2623601_METAG-scaffold_10-gene_329	CDS	465				hypothetical protein
TARA_SAMEA2623601_METAG-scaffold_10-gene_330	CDS	1098				hypothetical protein
TARA_SAMEA2623601_METAG-scaffold_10-gene_331	CDS	1941				hypothetical protein
TARA_SAMEA2623601_METAG-scaffold_10-gene_332	CDS	612				hypothetical protein
TARA_SAMEA2623601_METAG-scaffold_10-gene_333	CDS	636				hypothetical protein
TARA_SAMEA2623601_METAG-scaffold_10-gene_334	CDS	624				hypothetical protein
TARA_SAMEA2623601_METAG-scaffold_10-gene_335	CDS	384				hypothetical protein
TARA_SAMEA2623601_METAG-scaffold_10-gene_336	CDS	798				hypothetical protein
TARA_SAMEA2623601_METAG-scaffold_10-gene_337	CDS	1398	sad_1	1.2.1.16	COG1012	Succinate semialdehyde dehydrogenase [NAD(P)+] Sad
TARA_SAMEA2623601_METAG-scaffold_10-gene_338	CDS	606				hypothetical protein
TARA_SAMEA2623601_METAG-scaffold_10-gene_339	CDS	909				hypothetical protein
TARA_SAMEA2623601_METAG-scaffold_10-gene_340	CDS	372	csaA		COG0073	putative chaperone CsaA
TARA_SAMEA2623601_METAG-scaffold_10-gene_341	CDS	681				hypothetical protein
TARA_SAMEA2623601_METAG-scaffold_10-gene_342	CDS	4839				hypothetical protein
TARA_SAMEA2623601_METAG-scaffold_10-gene_343	CDS	1605				hypothetical protein
TARA_SAMEA2623601_METAG-scaffold_10-gene_344	CDS	993				hypothetical protein
TARA_SAMEA2623601_METAG-scaffold_10-gene_345	CDS	1005				hypothetical protein
TARA_SAMEA2623601_METAG-scaffold_10-gene_346	CDS	378				hypothetical protein
TARA_SAMEA2623601_METAG-scaffold_10-gene_347	CDS	642				hypothetical protein
TARA_SAMEA2623601_METAG-scaffold_10-gene_348	CDS	1503				hypothetical protein
TARA_SAMEA2623601_METAG-scaffold_10-gene_349	CDS	717				hypothetical protein
TARA_SAMEA2623601_METAG-scaffold_10-gene_350	CDS	1572				hypothetical protein
TARA_SAMEA2623601_METAG-scaffold_10-gene_351	CDS	576				hypothetical protein
TARA_SAMEA2623601_METAG-scaffold_10-gene_352	CDS	348				hypothetical protein
TARA_SAMEA2623601_METAG-scaffold_10-gene_353	CDS	879				hypothetical protein
TARA_SAMEA2623601_METAG-scaffold_10-gene_354	CDS	1425	prmC_1	2.1.1.297		Release factor glutamine methyltransferase
TARA_SAMEA2623601_METAG-scaffold_10-gene_355	CDS	2340				hypothetical protein
TARA_SAMEA2623601_METAG-scaffold_10-gene_356	CDS	789				hypothetical protein
TARA_SAMEA2623601_METAG-scaffold_10-gene_357	CDS	489				hypothetical protein
TARA_SAMEA2623601_METAG-scaffold_10-gene_358	CDS	468				hypothetical protein
TARA_SAMEA2623601_METAG-scaffold_10-gene_359	CDS	192				hypothetical protein
TARA_SAMEA2623601_METAG-scaffold_10-gene_360	CDS	2964				hypothetical protein
TARA_SAMEA2623601_METAG-scaffold_10-gene_361	tRNA	87				tRNA-Trp(cca)
TARA_SAMEA2623601_METAG-scaffold_10-gene_362	CDS	1362	gdhA	1.4.1.3		NAD(P)-specific glutamate dehydrogenase
TARA_SAMEA2623601_METAG-scaffold_10-gene_363	CDS	879				hypothetical protein
TARA_SAMEA2623601_METAG-scaffold_10-gene_364	CDS	987	nadR		COG1056	Trifunctional NAD biosynthesis/regulator protein NadR
TARA_SAMEA2623601_METAG-scaffold_10-gene_365	CDS	1437			COG2308	putative protein
TARA_SAMEA2623601_METAG-scaffold_10-gene_366	CDS	936				hypothetical protein
TARA_SAMEA2623601_METAG-scaffold_10-gene_367	CDS	960			COG1305	putative protein
TARA_SAMEA2623601_METAG-scaffold_10-gene_368	CDS	2259	dltA_1	6.2.1.54		D-alanine--D-alanyl carrier protein ligase
TARA_SAMEA2623601_METAG-scaffold_10-gene_369	CDS	756				hypothetical protein
TARA_SAMEA2623601_METAG-scaffold_10-gene_370	CDS	531	ymdB_1	3.1.1.106	COG2110	O-acetyl-ADP-ribose deacetylase
TARA_SAMEA2623601_METAG-scaffold_10-gene_371	CDS	2199	katG	1.11.1.21	COG0376	Catalase-peroxidase
TARA_SAMEA2623601_METAG-scaffold_10-gene_372	CDS	474	crtK-2		COG3476	Tryptophan-rich protein TspO
TARA_SAMEA2623601_METAG-scaffold_10-gene_373	CDS	822				hypothetical protein
TARA_SAMEA2623601_METAG-scaffold_10-gene_374	CDS	447				hypothetical protein
TARA_SAMEA2623601_METAG-scaffold_10-gene_375	CDS	549				hypothetical protein
TARA_SAMEA2623601_METAG-scaffold_10-gene_376	CDS	933	tig_1	5.2.1.8		Trigger factor
TARA_SAMEA2623601_METAG-scaffold_10-gene_377	CDS	1365				hypothetical protein
TARA_SAMEA2623601_METAG-scaffold_10-gene_378	CDS	675				hypothetical protein
TARA_SAMEA2623601_METAG-scaffold_10-gene_379	CDS	564				hypothetical protein
TARA_SAMEA2623601_METAG-scaffold_10-gene_380	CDS	627				hypothetical protein
TARA_SAMEA2623601_METAG-scaffold_10-gene_381	CDS	558				hypothetical protein
TARA_SAMEA2623601_METAG-scaffold_10-gene_382	CDS	576		2.7.1.-		Chloramphenicol 3-O phosphotransferase
TARA_SAMEA2623601_METAG-scaffold_10-gene_383	CDS	948				hypothetical protein
TARA_SAMEA2623601_METAG-scaffold_10-gene_384	CDS	810				hypothetical protein
TARA_SAMEA2623601_METAG-scaffold_10-gene_385	CDS	759				hypothetical protein
TARA_SAMEA2623601_METAG-scaffold_10-gene_386	CDS	1179				hypothetical protein
TARA_SAMEA2623601_METAG-scaffold_10-gene_387	CDS	2814				hypothetical protein
TARA_SAMEA2623601_METAG-scaffold_10-gene_388	CDS	1062				hypothetical protein
TARA_SAMEA2623601_METAG-scaffold_10-gene_389	CDS	1734	asnO	6.3.5.4	COG0367	Asparagine synthetase [glutamine-hydrolyzing] 3
TARA_SAMEA2623601_METAG-scaffold_10-gene_390	CDS	930	tdh_1	1.1.1.103		L-threonine 3-dehydrogenase
TARA_SAMEA2623601_METAG-scaffold_10-gene_391	CDS	462			COG1733	putative HTH-type transcriptional regulator
TARA_SAMEA2623601_METAG-scaffold_10-gene_392	CDS	558				hypothetical protein
TARA_SAMEA2623601_METAG-scaffold_10-gene_393	CDS	1260				hypothetical protein
TARA_SAMEA2623601_METAG-scaffold_10-gene_394	CDS	1179				hypothetical protein
TARA_SAMEA2623601_METAG-scaffold_10-gene_395	CDS	528	yncA	2.3.1.-	COG1247	L-methionine sulfoximine/L-methionine sulfone acetyltransferase
TARA_SAMEA2623601_METAG-scaffold_10-gene_396	CDS	897				hypothetical protein
TARA_SAMEA2623601_METAG-scaffold_10-gene_397	CDS	393				hypothetical protein
TARA_SAMEA2623601_METAG-scaffold_10-gene_398	CDS	306				hypothetical protein
TARA_SAMEA2623601_METAG-scaffold_10-gene_399	CDS	417				hypothetical protein
TARA_SAMEA2623601_METAG-scaffold_10-gene_400	CDS	1374	pknD_7	2.7.11.1		Serine/threonine-protein kinase PknD
TARA_SAMEA2623601_METAG-scaffold_10-gene_401	CDS	1242				hypothetical protein
TARA_SAMEA2623601_METAG-scaffold_10-gene_402	CDS	615				hypothetical protein
TARA_SAMEA2623601_METAG-scaffold_10-gene_403	CDS	1713				hypothetical protein
TARA_SAMEA2623601_METAG-scaffold_10-gene_404	CDS	612				hypothetical protein
TARA_SAMEA2623601_METAG-scaffold_10-gene_405	CDS	534				hypothetical protein
TARA_SAMEA2623601_METAG-scaffold_10-gene_406	CDS	1248				hypothetical protein
TARA_SAMEA2623601_METAG-scaffold_10-gene_407	CDS	1125				hypothetical protein
TARA_SAMEA2623601_METAG-scaffold_10-gene_408	CDS	2535				hypothetical protein
TARA_SAMEA2623601_METAG-scaffold_10-gene_409	CDS	711				hypothetical protein
TARA_SAMEA2623601_METAG-scaffold_10-gene_410	CDS	1851				hypothetical protein
TARA_SAMEA2623601_METAG-scaffold_10-gene_411	CDS	1269				hypothetical protein
TARA_SAMEA2623601_METAG-scaffold_10-gene_412	CDS	624				hypothetical protein
TARA_SAMEA2623601_METAG-scaffold_10-gene_413	CDS	528	rpoE_1			ECF RNA polymerase sigma-E factor
TARA_SAMEA2623601_METAG-scaffold_10-gene_414	CDS	1494				hypothetical protein
TARA_SAMEA2623601_METAG-scaffold_10-gene_415	CDS	3648	pknD_8	2.7.11.1		Serine/threonine-protein kinase PknD
TARA_SAMEA2623601_METAG-scaffold_10-gene_416	CDS	1977				hypothetical protein
TARA_SAMEA2623601_METAG-scaffold_10-gene_417	CDS	648				hypothetical protein
TARA_SAMEA2623601_METAG-scaffold_10-gene_418	CDS	453				hypothetical protein
TARA_SAMEA2623601_METAG-scaffold_10-gene_419	CDS	840	speE_1	2.5.1.16		Polyamine aminopropyltransferase
TARA_SAMEA2623601_METAG-scaffold_10-gene_420	CDS	132				hypothetical protein
TARA_SAMEA2623601_METAG-scaffold_10-gene_421	CDS	1032				hypothetical protein
TARA_SAMEA2623601_METAG-scaffold_10-gene_422	CDS	783				hypothetical protein
TARA_SAMEA2623601_METAG-scaffold_10-gene_423	CDS	600	rpoE_2		COG1595	ECF RNA polymerase sigma-E factor
TARA_SAMEA2623601_METAG-scaffold_10-gene_424	CDS	1932				hypothetical protein
TARA_SAMEA2623601_METAG-scaffold_10-gene_425	CDS	945	btuD_2	7.6.2.8		Vitamin B12 import ATP-binding protein BtuD
TARA_SAMEA2623601_METAG-scaffold_10-gene_426	CDS	552				hypothetical protein
TARA_SAMEA2623601_METAG-scaffold_10-gene_427	CDS	792				hypothetical protein
TARA_SAMEA2623601_METAG-scaffold_10-gene_428	CDS	426				hypothetical protein
TARA_SAMEA2623601_METAG-scaffold_10-gene_429	CDS	369				hypothetical protein
TARA_SAMEA2623601_METAG-scaffold_10-gene_430	CDS	2721				hypothetical protein
TARA_SAMEA2623601_METAG-scaffold_10-gene_431	CDS	2649				hypothetical protein
TARA_SAMEA2623601_METAG-scaffold_10-gene_432	CDS	1008	prfB		COG1186	Peptide chain release factor RF2
TARA_SAMEA2623601_METAG-scaffold_10-gene_433	CDS	2643	secA_1		COG0653	Protein translocase subunit SecA
TARA_SAMEA2623601_METAG-scaffold_10-gene_434	CDS	510				hypothetical protein
TARA_SAMEA2623601_METAG-scaffold_10-gene_435	CDS	1212	gspF_4		COG1459	Putative type II secretion system protein F
TARA_SAMEA2623601_METAG-scaffold_10-gene_436	CDS	1203				hypothetical protein
TARA_SAMEA2623601_METAG-scaffold_10-gene_437	CDS	381				hypothetical protein
TARA_SAMEA2623601_METAG-scaffold_10-gene_438	CDS	477				hypothetical protein
TARA_SAMEA2623601_METAG-scaffold_10-gene_439	CDS	2097	dcp	3.4.15.5	COG0339	Dipeptidyl carboxypeptidase
TARA_SAMEA2623601_METAG-scaffold_10-gene_440	CDS	591				hypothetical protein
TARA_SAMEA2623601_METAG-scaffold_10-gene_441	CDS	3105				hypothetical protein
TARA_SAMEA2623601_METAG-scaffold_10-gene_442	CDS	2241	cph1_1	2.7.13.3		Phytochrome-like protein cph1
TARA_SAMEA2623601_METAG-scaffold_10-gene_443	CDS	1566	rcsC_8	2.7.13.3		Sensor histidine kinase RcsC
TARA_SAMEA2623601_METAG-scaffold_10-gene_444	CDS	1137				hypothetical protein
TARA_SAMEA2623601_METAG-scaffold_10-gene_445	CDS	756				hypothetical protein
TARA_SAMEA2623601_METAG-scaffold_10-gene_446	CDS	1566				hypothetical protein
TARA_SAMEA2623601_METAG-scaffold_10-gene_447	CDS	303				hypothetical protein
TARA_SAMEA2623601_METAG-scaffold_10-gene_448	CDS	951				hypothetical protein
TARA_SAMEA2623601_METAG-scaffold_10-gene_449	CDS	882				hypothetical protein
TARA_SAMEA2623601_METAG-scaffold_10-gene_450	CDS	1143				hypothetical protein
TARA_SAMEA2623601_METAG-scaffold_10-gene_451	CDS	780				hypothetical protein
TARA_SAMEA2623601_METAG-scaffold_10-gene_452	CDS	1185				hypothetical protein
TARA_SAMEA2623601_METAG-scaffold_10-gene_453	CDS	1407				hypothetical protein
TARA_SAMEA2623601_METAG-scaffold_10-gene_454	CDS	747				hypothetical protein
TARA_SAMEA2623601_METAG-scaffold_10-gene_455	CDS	699				hypothetical protein
TARA_SAMEA2623601_METAG-scaffold_10-gene_456	CDS	2583				hypothetical protein
TARA_SAMEA2623601_METAG-scaffold_10-gene_457	CDS	684				hypothetical protein
TARA_SAMEA2623601_METAG-scaffold_10-gene_458	CDS	453				hypothetical protein
TARA_SAMEA2623601_METAG-scaffold_10-gene_459	CDS	513				hypothetical protein
TARA_SAMEA2623601_METAG-scaffold_10-gene_460	CDS	219				hypothetical protein
TARA_SAMEA2623601_METAG-scaffold_10-gene_461	CDS	705				hypothetical protein
TARA_SAMEA2623601_METAG-scaffold_10-gene_462	CDS	1278				hypothetical protein
TARA_SAMEA2623601_METAG-scaffold_10-gene_463	CDS	933	xerD_1		COG4974	Tyrosine recombinase XerD
TARA_SAMEA2623601_METAG-scaffold_10-gene_464	CDS	954	xerD_2			Tyrosine recombinase XerD
TARA_SAMEA2623601_METAG-scaffold_10-gene_465	CDS	609				hypothetical protein
TARA_SAMEA2623601_METAG-scaffold_15-gene_1	CDS	471				hypothetical protein
TARA_SAMEA2623601_METAG-scaffold_15-gene_2	CDS	282				hypothetical protein
TARA_SAMEA2623601_METAG-scaffold_15-gene_3	CDS	252				hypothetical protein
TARA_SAMEA2623601_METAG-scaffold_15-gene_4	CDS	528				hypothetical protein
TARA_SAMEA2623601_METAG-scaffold_15-gene_5	CDS	1350				hypothetical protein
TARA_SAMEA2623601_METAG-scaffold_15-gene_6	CDS	288				hypothetical protein
TARA_SAMEA2623601_METAG-scaffold_15-gene_7	CDS	384				hypothetical protein
TARA_SAMEA2623601_METAG-scaffold_15-gene_8	CDS	1071	epsF_2		COG1459	Type II secretion system protein F
TARA_SAMEA2623601_METAG-scaffold_15-gene_9	CDS	534				hypothetical protein
TARA_SAMEA2623601_METAG-scaffold_15-gene_10	CDS	417				hypothetical protein
TARA_SAMEA2623601_METAG-scaffold_15-gene_11	CDS	1056	epsF_3		COG1459	Type II secretion system protein F
TARA_SAMEA2623601_METAG-scaffold_15-gene_12	CDS	450				hypothetical protein
TARA_SAMEA2623601_METAG-scaffold_15-gene_13	CDS	1107				hypothetical protein
TARA_SAMEA2623601_METAG-scaffold_15-gene_14	CDS	2301		2.4.1.161	COG1501	Oligosaccharide 4-alpha-D-glucosyltransferase
TARA_SAMEA2623601_METAG-scaffold_15-gene_15	CDS	948				hypothetical protein
TARA_SAMEA2623601_METAG-scaffold_15-gene_16	CDS	354				hypothetical protein
TARA_SAMEA2623601_METAG-scaffold_15-gene_17	CDS	1305				hypothetical protein
TARA_SAMEA2623601_METAG-scaffold_15-gene_18	CDS	948	egtC_1	3.5.1.118		Gamma-glutamyl-hercynylcysteine sulfoxide hydrolase
TARA_SAMEA2623601_METAG-scaffold_15-gene_19	CDS	2007				hypothetical protein
TARA_SAMEA2623601_METAG-scaffold_15-gene_20	CDS	867	fgd_1	1.1.98.2		F420-dependent glucose-6-phosphate dehydrogenase
TARA_SAMEA2623601_METAG-scaffold_15-gene_21	CDS	1356				hypothetical protein
TARA_SAMEA2623601_METAG-scaffold_15-gene_22	CDS	486				hypothetical protein
TARA_SAMEA2623601_METAG-scaffold_15-gene_23	CDS	702				hypothetical protein
TARA_SAMEA2623601_METAG-scaffold_15-gene_24	CDS	564	algU_3		COG1595	RNA polymerase sigma-H factor
TARA_SAMEA2623601_METAG-scaffold_15-gene_25	CDS	2805				hypothetical protein
TARA_SAMEA2623601_METAG-scaffold_15-gene_26	CDS	240				hypothetical protein
TARA_SAMEA2623601_METAG-scaffold_15-gene_27	CDS	222				hypothetical protein
TARA_SAMEA2623601_METAG-scaffold_15-gene_28	CDS	261				hypothetical protein
TARA_SAMEA2623601_METAG-scaffold_15-gene_29	CDS	828	menH_1	4.2.99.20		2-succinyl-6-hydroxy-2,4-cyclohexadiene-1-carboxylate synthase
TARA_SAMEA2623601_METAG-scaffold_15-gene_30	CDS	3123				hypothetical protein
TARA_SAMEA2623601_METAG-scaffold_15-gene_31	CDS	1959				hypothetical protein
TARA_SAMEA2623601_METAG-scaffold_15-gene_32	CDS	738	ypdB		COG3279	Transcriptional regulatory protein YpdB
TARA_SAMEA2623601_METAG-scaffold_15-gene_33	CDS	582				hypothetical protein
TARA_SAMEA2623601_METAG-scaffold_15-gene_34	CDS	2406	rcsC_9	2.7.13.3		Sensor histidine kinase RcsC
TARA_SAMEA2623601_METAG-scaffold_15-gene_35	CDS	552				hypothetical protein
TARA_SAMEA2623601_METAG-scaffold_15-gene_36	CDS	408				hypothetical protein
TARA_SAMEA2623601_METAG-scaffold_15-gene_37	CDS	846				hypothetical protein
TARA_SAMEA2623601_METAG-scaffold_15-gene_38	CDS	2565				hypothetical protein
TARA_SAMEA2623601_METAG-scaffold_15-gene_39	CDS	567				hypothetical protein
TARA_SAMEA2623601_METAG-scaffold_15-gene_40	CDS	294				hypothetical protein
TARA_SAMEA2623601_METAG-scaffold_15-gene_41	CDS	1542				hypothetical protein
TARA_SAMEA2623601_METAG-scaffold_15-gene_42	CDS	1419				hypothetical protein
TARA_SAMEA2623601_METAG-scaffold_15-gene_43	CDS	963	yfdH	2.4.1.-	COG0463	Prophage bactoprenol glucosyl transferase
TARA_SAMEA2623601_METAG-scaffold_15-gene_44	CDS	1965				hypothetical protein
TARA_SAMEA2623601_METAG-scaffold_15-gene_45	CDS	597				hypothetical protein
TARA_SAMEA2623601_METAG-scaffold_15-gene_46	CDS	687				hypothetical protein
TARA_SAMEA2623601_METAG-scaffold_15-gene_47	CDS	1128				hypothetical protein
TARA_SAMEA2623601_METAG-scaffold_15-gene_48	CDS	900				hypothetical protein
TARA_SAMEA2623601_METAG-scaffold_15-gene_49	CDS	1056				hypothetical protein
TARA_SAMEA2623601_METAG-scaffold_15-gene_50	CDS	1464	glnA	6.3.1.2	COG0174	Glutamine synthetase
TARA_SAMEA2623601_METAG-scaffold_15-gene_51	CDS	1113				hypothetical protein
TARA_SAMEA2623601_METAG-scaffold_15-gene_52	CDS	1320				hypothetical protein
TARA_SAMEA2623601_METAG-scaffold_15-gene_53	CDS	1158				hypothetical protein
TARA_SAMEA2623601_METAG-scaffold_15-gene_54	CDS	1647				hypothetical protein
TARA_SAMEA2623601_METAG-scaffold_15-gene_55	CDS	2010				hypothetical protein
TARA_SAMEA2623601_METAG-scaffold_15-gene_56	CDS	897	folD		COG0190	Bifunctional protein FolD protein
TARA_SAMEA2623601_METAG-scaffold_15-gene_57	CDS	657	cat3	2.3.1.28		Chloramphenicol acetyltransferase 3
TARA_SAMEA2623601_METAG-scaffold_15-gene_58	CDS	981				hypothetical protein
TARA_SAMEA2623601_METAG-scaffold_15-gene_59	CDS	1335				hypothetical protein
TARA_SAMEA2623601_METAG-scaffold_15-gene_60	CDS	1440				hypothetical protein
TARA_SAMEA2623601_METAG-scaffold_15-gene_61	CDS	1056				hypothetical protein
TARA_SAMEA2623601_METAG-scaffold_15-gene_62	CDS	873	rssB_3			Regulator of RpoS
TARA_SAMEA2623601_METAG-scaffold_15-gene_63	CDS	936	hdaH	3.5.1.-		Histone deacetylase-like amidohydrolase
TARA_SAMEA2623601_METAG-scaffold_15-gene_64	CDS	921				hypothetical protein
TARA_SAMEA2623601_METAG-scaffold_15-gene_65	CDS	948	acuC			Acetoin utilization protein AcuC
TARA_SAMEA2623601_METAG-scaffold_15-gene_66	CDS	525				hypothetical protein
TARA_SAMEA2623601_METAG-scaffold_15-gene_67	CDS	798				hypothetical protein
TARA_SAMEA2623601_METAG-scaffold_15-gene_68	CDS	1122	phoA	3.1.3.1	COG1785	Alkaline phosphatase H
TARA_SAMEA2623601_METAG-scaffold_15-gene_69	CDS	450				hypothetical protein
TARA_SAMEA2623601_METAG-scaffold_15-gene_70	CDS	852				hypothetical protein
TARA_SAMEA2623601_METAG-scaffold_15-gene_71	CDS	1125	czcO	1.-.-.-	COG2072	putative oxidoreductase CzcO
TARA_SAMEA2623601_METAG-scaffold_15-gene_72	CDS	954	rocF	3.5.3.1		Arginase
TARA_SAMEA2623601_METAG-scaffold_15-gene_73	CDS	1029	citA	2.3.3.16	COG0372	Citrate synthase 1
TARA_SAMEA2623601_METAG-scaffold_15-gene_74	CDS	1137				hypothetical protein
TARA_SAMEA2623601_METAG-scaffold_15-gene_75	CDS	1008				hypothetical protein
TARA_SAMEA2623601_METAG-scaffold_15-gene_76	CDS	888	gmuF	5.3.1.8	COG1482	putative mannose-6-phosphate isomerase GmuF
TARA_SAMEA2623601_METAG-scaffold_15-gene_77	CDS	1044	rfbM	2.7.7.13	COG0662	Mannose-1-phosphate guanylyltransferase RfbM
TARA_SAMEA2623601_METAG-scaffold_15-gene_78	CDS	1281				hypothetical protein
TARA_SAMEA2623601_METAG-scaffold_15-gene_79	CDS	2439				hypothetical protein
TARA_SAMEA2623601_METAG-scaffold_15-gene_80	CDS	714		4.2.1.17	COG1024	putative enoyl-CoA hydratase echA12
TARA_SAMEA2623601_METAG-scaffold_15-gene_81	CDS	210				hypothetical protein
TARA_SAMEA2623601_METAG-scaffold_15-gene_82	CDS	738	mltF_1	4.2.2.-		Membrane-bound lytic murein transglycosylase F
TARA_SAMEA2623601_METAG-scaffold_15-gene_83	CDS	2778				hypothetical protein
TARA_SAMEA2623601_METAG-scaffold_15-gene_84	CDS	366				hypothetical protein
TARA_SAMEA2623601_METAG-scaffold_15-gene_85	CDS	765				hypothetical protein
TARA_SAMEA2623601_METAG-scaffold_15-gene_86	CDS	1092				hypothetical protein
TARA_SAMEA2623601_METAG-scaffold_15-gene_87	CDS	2040	rcsC_10	2.7.13.3		Sensor histidine kinase RcsC
TARA_SAMEA2623601_METAG-scaffold_15-gene_88	CDS	2241	sasA_5	2.7.-.-		Adaptive-response sensory-kinase SasA
TARA_SAMEA2623601_METAG-scaffold_15-gene_89	CDS	1446	katA	1.11.1.6	COG0753	Catalase
TARA_SAMEA2623601_METAG-scaffold_15-gene_90	CDS	417	rcp1_1			Response regulator rcp1
TARA_SAMEA2623601_METAG-scaffold_15-gene_91	CDS	1254	sasA_6	2.7.-.-		Adaptive-response sensory-kinase SasA
TARA_SAMEA2623601_METAG-scaffold_15-gene_92	CDS	1356	sasA_7	2.7.-.-		Adaptive-response sensory-kinase SasA
TARA_SAMEA2623601_METAG-scaffold_15-gene_93	CDS	1722	sasA_8	2.7.-.-		Adaptive-response sensory-kinase SasA
TARA_SAMEA2623601_METAG-scaffold_15-gene_94	CDS	576				hypothetical protein
TARA_SAMEA2623601_METAG-scaffold_15-gene_95	CDS	609				hypothetical protein
TARA_SAMEA2623601_METAG-scaffold_15-gene_96	CDS	1254	hisD	1.1.1.23		Histidinol dehydrogenase
TARA_SAMEA2623601_METAG-scaffold_15-gene_97	CDS	1236	hisI	3.5.4.19		Histidine biosynthesis bifunctional protein HisIE
TARA_SAMEA2623601_METAG-scaffold_15-gene_98	CDS	774	hisF	4.3.2.10	COG0107	Imidazole glycerol phosphate synthase subunit HisF
TARA_SAMEA2623601_METAG-scaffold_15-gene_99	CDS	594	hisH	4.3.2.10	COG0118	Imidazole glycerol phosphate synthase subunit HisH
TARA_SAMEA2623601_METAG-scaffold_15-gene_100	CDS	597	hisB		COG0131	Histidine biosynthesis bifunctional protein HisB
TARA_SAMEA2623601_METAG-scaffold_15-gene_101	CDS	1665	hisC_2	2.6.1.9		Histidinol-phosphate aminotransferase
TARA_SAMEA2623601_METAG-scaffold_15-gene_102	CDS	876	hisG	2.4.2.17	COG0040	ATP phosphoribosyltransferase
TARA_SAMEA2623601_METAG-scaffold_15-gene_103	CDS	1188				hypothetical protein
TARA_SAMEA2623601_METAG-scaffold_15-gene_104	CDS	1959	speA_1	4.1.1.19	COG1166	Biosynthetic arginine decarboxylase
TARA_SAMEA2623601_METAG-scaffold_15-gene_105	CDS	252				hypothetical protein
TARA_SAMEA2623601_METAG-scaffold_15-gene_106	CDS	753				hypothetical protein
TARA_SAMEA2623601_METAG-scaffold_15-gene_107	CDS	402				hypothetical protein
TARA_SAMEA2623601_METAG-scaffold_15-gene_108	CDS	255				hypothetical protein
TARA_SAMEA2623601_METAG-scaffold_15-gene_109	CDS	798				hypothetical protein
TARA_SAMEA2623601_METAG-scaffold_15-gene_110	CDS	681				hypothetical protein
TARA_SAMEA2623601_METAG-scaffold_15-gene_111	CDS	1671	cph2			Phytochrome-like protein cph2
TARA_SAMEA2623601_METAG-scaffold_15-gene_112	CDS	1227	epsF_4		COG1459	Type II secretion system protein F
TARA_SAMEA2623601_METAG-scaffold_15-gene_113	CDS	291				hypothetical protein
TARA_SAMEA2623601_METAG-scaffold_15-gene_114	CDS	402				hypothetical protein
TARA_SAMEA2623601_METAG-scaffold_15-gene_115	CDS	1287				hypothetical protein
TARA_SAMEA2623601_METAG-scaffold_15-gene_116	CDS	1122				hypothetical protein
TARA_SAMEA2623601_METAG-scaffold_15-gene_117	CDS	876				hypothetical protein
TARA_SAMEA2623601_METAG-scaffold_15-gene_118	CDS	132				hypothetical protein
TARA_SAMEA2623601_METAG-scaffold_15-gene_119	CDS	561				hypothetical protein
TARA_SAMEA2623601_METAG-scaffold_15-gene_120	CDS	2097	tam_1	2.1.1.144		Trans-aconitate 2-methyltransferase
TARA_SAMEA2623601_METAG-scaffold_15-gene_121	CDS	807	yafV	3.5.1.3		Omega-amidase YafV
TARA_SAMEA2623601_METAG-scaffold_15-gene_122	CDS	1734				hypothetical protein
TARA_SAMEA2623601_METAG-scaffold_15-gene_123	CDS	258				hypothetical protein
TARA_SAMEA2623601_METAG-scaffold_15-gene_124	CDS	942				hypothetical protein
TARA_SAMEA2623601_METAG-scaffold_15-gene_125	CDS	612				hypothetical protein
TARA_SAMEA2623601_METAG-scaffold_15-gene_126	CDS	1011	oleA_1	2.3.3.20	COG0332	Acyl-CoA:acyl-CoA alkyltransferase
TARA_SAMEA2623601_METAG-scaffold_15-gene_127	CDS	885				hypothetical protein
TARA_SAMEA2623601_METAG-scaffold_15-gene_128	CDS	2145				hypothetical protein
TARA_SAMEA2623601_METAG-scaffold_15-gene_129	CDS	486				hypothetical protein
TARA_SAMEA2623601_METAG-scaffold_15-gene_130	CDS	834				hypothetical protein
TARA_SAMEA2623601_METAG-scaffold_15-gene_131	CDS	1764				hypothetical protein
TARA_SAMEA2623601_METAG-scaffold_15-gene_132	CDS	363				hypothetical protein
TARA_SAMEA2623601_METAG-scaffold_15-gene_133	CDS	606				hypothetical protein
TARA_SAMEA2623601_METAG-scaffold_15-gene_134	CDS	2208	dap4	3.4.14.5		Dipeptidyl aminopeptidase 4
TARA_SAMEA2623601_METAG-scaffold_15-gene_135	CDS	942				hypothetical protein
TARA_SAMEA2623601_METAG-scaffold_15-gene_136	CDS	444	rcp1_2			Response regulator rcp1
TARA_SAMEA2623601_METAG-scaffold_15-gene_137	CDS	1536	rcsC_11	2.7.13.3		Sensor histidine kinase RcsC
TARA_SAMEA2623601_METAG-scaffold_15-gene_138	CDS	2142	cph1_2	2.7.13.3		Phytochrome-like protein cph1
TARA_SAMEA2623601_METAG-scaffold_15-gene_139	CDS	813				hypothetical protein
TARA_SAMEA2623601_METAG-scaffold_15-gene_140	CDS	1827				hypothetical protein
TARA_SAMEA2623601_METAG-scaffold_15-gene_141	CDS	474				hypothetical protein
TARA_SAMEA2623601_METAG-scaffold_15-gene_142	CDS	285				hypothetical protein
TARA_SAMEA2623601_METAG-scaffold_15-gene_143	CDS	774	rsgA_1	3.6.1.-	COG1162	Small ribosomal subunit biogenesis GTPase RsgA
TARA_SAMEA2623601_METAG-scaffold_15-gene_144	CDS	1095				hypothetical protein
TARA_SAMEA2623601_METAG-scaffold_15-gene_145	CDS	528				hypothetical protein
TARA_SAMEA2623601_METAG-scaffold_15-gene_146	CDS	696				hypothetical protein
TARA_SAMEA2623601_METAG-scaffold_15-gene_147	CDS	708				hypothetical protein
TARA_SAMEA2623601_METAG-scaffold_15-gene_148	CDS	312				hypothetical protein
TARA_SAMEA2623601_METAG-scaffold_15-gene_149	CDS	1308				hypothetical protein
TARA_SAMEA2623601_METAG-scaffold_15-gene_150	CDS	198				hypothetical protein
TARA_SAMEA2623601_METAG-scaffold_15-gene_151	CDS	297				hypothetical protein
TARA_SAMEA2623601_METAG-scaffold_15-gene_152	CDS	1767	entS_1			Enterobactin exporter EntS
TARA_SAMEA2623601_METAG-scaffold_15-gene_153	CDS	1935	rcsC_12	2.7.13.3		Sensor histidine kinase RcsC
TARA_SAMEA2623601_METAG-scaffold_15-gene_154	CDS	189				hypothetical protein
TARA_SAMEA2623601_METAG-scaffold_15-gene_155	CDS	2022	ligA_1	6.5.1.2	COG0272	DNA ligase
TARA_SAMEA2623601_METAG-scaffold_15-gene_156	CDS	1827				hypothetical protein
TARA_SAMEA2623601_METAG-scaffold_15-gene_157	CDS	1410				hypothetical protein
TARA_SAMEA2623601_METAG-scaffold_15-gene_158	CDS	1164				hypothetical protein
TARA_SAMEA2623601_METAG-scaffold_15-gene_159	CDS	750				hypothetical protein
TARA_SAMEA2623601_METAG-scaffold_15-gene_160	CDS	459				hypothetical protein
TARA_SAMEA2623601_METAG-scaffold_15-gene_161	CDS	468				hypothetical protein
TARA_SAMEA2623601_METAG-scaffold_15-gene_162	CDS	1749			COG0664	putative NTE family protein
TARA_SAMEA2623601_METAG-scaffold_15-gene_163	CDS	2211				hypothetical protein
TARA_SAMEA2623601_METAG-scaffold_15-gene_164	CDS	2502	glgB_1	2.4.1.18		1,4-alpha-glucan branching enzyme GlgB
TARA_SAMEA2623601_METAG-scaffold_15-gene_165	CDS	177				hypothetical protein
TARA_SAMEA2623601_METAG-scaffold_15-gene_166	CDS	564				hypothetical protein
TARA_SAMEA2623601_METAG-scaffold_15-gene_167	CDS	618				hypothetical protein
TARA_SAMEA2623601_METAG-scaffold_15-gene_168	CDS	1026	moaA1	4.1.99.22	COG2896	GTP 3',8-cyclase 1
TARA_SAMEA2623601_METAG-scaffold_15-gene_169	CDS	711				hypothetical protein
TARA_SAMEA2623601_METAG-scaffold_15-gene_170	CDS	1176				hypothetical protein
TARA_SAMEA2623601_METAG-scaffold_15-gene_171	CDS	864	nei_1	3.2.2.-	COG0266	Endonuclease 8
TARA_SAMEA2623601_METAG-scaffold_15-gene_172	CDS	1251				hypothetical protein
TARA_SAMEA2623601_METAG-scaffold_15-gene_173	CDS	1047				hypothetical protein
TARA_SAMEA2623601_METAG-scaffold_15-gene_174	CDS	1914				hypothetical protein
TARA_SAMEA2623601_METAG-scaffold_15-gene_175	CDS	4374	rhlB	3.6.4.13		ATP-dependent RNA helicase RhlB
TARA_SAMEA2623601_METAG-scaffold_15-gene_176	CDS	837	dkgB	1.1.1.346	COG0656	2,5-diketo-D-gluconic acid reductase B
TARA_SAMEA2623601_METAG-scaffold_15-gene_177	CDS	681				hypothetical protein
TARA_SAMEA2623601_METAG-scaffold_15-gene_178	CDS	1740				hypothetical protein
TARA_SAMEA2623601_METAG-scaffold_15-gene_179	CDS	972	hel		COG2503	Lipoprotein E
TARA_SAMEA2623601_METAG-scaffold_15-gene_180	CDS	279				hypothetical protein
TARA_SAMEA2623601_METAG-scaffold_15-gene_181	CDS	498	proX		COG3760	Prolyl-tRNA editing protein ProX
TARA_SAMEA2623601_METAG-scaffold_15-gene_182	CDS	1200				hypothetical protein
TARA_SAMEA2623601_METAG-scaffold_15-gene_183	CDS	1197				hypothetical protein
TARA_SAMEA2623601_METAG-scaffold_15-gene_184	CDS	966				hypothetical protein
TARA_SAMEA2623601_METAG-scaffold_15-gene_185	CDS	429				hypothetical protein
TARA_SAMEA2623601_METAG-scaffold_15-gene_186	CDS	312				hypothetical protein
TARA_SAMEA2623601_METAG-scaffold_15-gene_187	CDS	603	cmk_1	2.7.4.25		Cytidylate kinase
TARA_SAMEA2623601_METAG-scaffold_15-gene_188	CDS	1335	hemN	1.3.98.3	COG0635	Oxygen-independent coproporphyrinogen III oxidase
TARA_SAMEA2623601_METAG-scaffold_15-gene_189	CDS	2217				hypothetical protein
TARA_SAMEA2623601_METAG-scaffold_15-gene_190	CDS	1149	ynfM			Inner membrane transport protein YnfM
TARA_SAMEA2623601_METAG-scaffold_15-gene_191	CDS	687				hypothetical protein
TARA_SAMEA2623601_METAG-scaffold_15-gene_192	CDS	375				hypothetical protein
TARA_SAMEA2623601_METAG-scaffold_15-gene_193	CDS	879	truA_1	5.4.99.12	COG0101	tRNA pseudouridine synthase A
TARA_SAMEA2623601_METAG-scaffold_15-gene_194	CDS	678				hypothetical protein
TARA_SAMEA2623601_METAG-scaffold_15-gene_195	CDS	591				hypothetical protein
TARA_SAMEA2623601_METAG-scaffold_15-gene_196	CDS	228	rpmB		COG0227	50S ribosomal protein L28
TARA_SAMEA2623601_METAG-scaffold_15-gene_197	CDS	843	punA_1	2.4.2.1	COG0005	Purine nucleoside phosphorylase 1
TARA_SAMEA2623601_METAG-scaffold_15-gene_198	CDS	381				hypothetical protein
TARA_SAMEA2623601_METAG-scaffold_15-gene_199	CDS	903				hypothetical protein
TARA_SAMEA2623601_METAG-scaffold_15-gene_200	CDS	159				hypothetical protein
TARA_SAMEA2623601_METAG-scaffold_15-gene_201	CDS	714				hypothetical protein
TARA_SAMEA2623601_METAG-scaffold_15-gene_202	CDS	738				hypothetical protein
TARA_SAMEA2623601_METAG-scaffold_15-gene_203	CDS	786				hypothetical protein
TARA_SAMEA2623601_METAG-scaffold_15-gene_204	CDS	396				hypothetical protein
TARA_SAMEA2623601_METAG-scaffold_15-gene_205	CDS	612				hypothetical protein
TARA_SAMEA2623601_METAG-scaffold_15-gene_206	CDS	615				hypothetical protein
TARA_SAMEA2623601_METAG-scaffold_15-gene_207	CDS	609				hypothetical protein
TARA_SAMEA2623601_METAG-scaffold_15-gene_208	CDS	1230				hypothetical protein
TARA_SAMEA2623601_METAG-scaffold_15-gene_209	CDS	1476				hypothetical protein
TARA_SAMEA2623601_METAG-scaffold_15-gene_210	CDS	129				hypothetical protein
TARA_SAMEA2623601_METAG-scaffold_15-gene_211	CDS	639				hypothetical protein
TARA_SAMEA2623601_METAG-scaffold_15-gene_212	CDS	852				hypothetical protein
TARA_SAMEA2623601_METAG-scaffold_15-gene_213	CDS	558	paiA	2.3.1.57	COG0454	Spermidine/spermine N(1)-acetyltransferase
TARA_SAMEA2623601_METAG-scaffold_15-gene_214	CDS	1431				hypothetical protein
TARA_SAMEA2623601_METAG-scaffold_15-gene_215	CDS	255				hypothetical protein
TARA_SAMEA2623601_METAG-scaffold_15-gene_216	CDS	1614	groL_2		COG0459	60 kDa chaperonin
TARA_SAMEA2623601_METAG-scaffold_15-gene_217	CDS	306	groS1		COG0234	10 kDa chaperonin 1
TARA_SAMEA2623601_METAG-scaffold_15-gene_218	CDS	1542				hypothetical protein
TARA_SAMEA2623601_METAG-scaffold_15-gene_219	CDS	1185				hypothetical protein
TARA_SAMEA2623601_METAG-scaffold_15-gene_220	CDS	795				hypothetical protein
TARA_SAMEA2623601_METAG-scaffold_15-gene_221	CDS	1398	gntU		COG2610	Low-affinity gluconate transporter
TARA_SAMEA2623601_METAG-scaffold_15-gene_222	CDS	807	COQ3_1	2.1.1.222		Ubiquinone biosynthesis O-methyltransferase, mitochondrial
TARA_SAMEA2623601_METAG-scaffold_15-gene_223	CDS	198				hypothetical protein
TARA_SAMEA2623601_METAG-scaffold_15-gene_224	CDS	276				hypothetical protein
TARA_SAMEA2623601_METAG-scaffold_15-gene_225	CDS	414				hypothetical protein
TARA_SAMEA2623601_METAG-scaffold_15-gene_226	CDS	330				hypothetical protein
TARA_SAMEA2623601_METAG-scaffold_15-gene_227	CDS	873	atpG_1		COG0224	ATP synthase gamma chain
TARA_SAMEA2623601_METAG-scaffold_15-gene_228	CDS	1524	atpA_1	7.1.2.2		ATP synthase subunit alpha
TARA_SAMEA2623601_METAG-scaffold_15-gene_229	CDS	714	atpF_1			ATP synthase subunit b
TARA_SAMEA2623601_METAG-scaffold_15-gene_230	CDS	279	atpE_1		COG0636	ATP synthase subunit c
TARA_SAMEA2623601_METAG-scaffold_15-gene_231	CDS	741	atpB_1		COG0356	ATP synthase subunit a
TARA_SAMEA2623601_METAG-scaffold_15-gene_232	CDS	237				hypothetical protein
TARA_SAMEA2623601_METAG-scaffold_15-gene_233	CDS	264				hypothetical protein
TARA_SAMEA2623601_METAG-scaffold_15-gene_234	CDS	399	atpC_1			ATP synthase epsilon chain
TARA_SAMEA2623601_METAG-scaffold_15-gene_235	CDS	1431	atpD_1	7.1.2.2	COG0055	ATP synthase subunit beta
TARA_SAMEA2623601_METAG-scaffold_15-gene_236	CDS	384				hypothetical protein
TARA_SAMEA2623601_METAG-scaffold_15-gene_237	CDS	2346	ppsA_1	2.7.9.2		Phosphoenolpyruvate synthase
TARA_SAMEA2623601_METAG-scaffold_15-gene_238	CDS	258				hypothetical protein
TARA_SAMEA2623601_METAG-scaffold_15-gene_239	CDS	324				hypothetical protein
TARA_SAMEA2623601_METAG-scaffold_15-gene_240	CDS	819	atpG_2			ATP synthase gamma chain
TARA_SAMEA2623601_METAG-scaffold_15-gene_241	CDS	1461	atpA_2	7.1.2.2		ATP synthase subunit alpha
TARA_SAMEA2623601_METAG-scaffold_15-gene_242	CDS	696	atpF_2			ATP synthase subunit b
TARA_SAMEA2623601_METAG-scaffold_15-gene_243	CDS	267	atpE_2			ATP synthase subunit c, sodium ion specific
TARA_SAMEA2623601_METAG-scaffold_15-gene_244	CDS	672	atpB_2		COG0356	ATP synthase subunit a
TARA_SAMEA2623601_METAG-scaffold_15-gene_245	CDS	276				hypothetical protein
TARA_SAMEA2623601_METAG-scaffold_15-gene_246	CDS	396	atpC_2			ATP synthase epsilon chain
TARA_SAMEA2623601_METAG-scaffold_15-gene_247	CDS	1356	atpD_2	7.1.2.2	COG0055	ATP synthase subunit beta
TARA_SAMEA2623601_METAG-scaffold_15-gene_248	CDS	606				hypothetical protein
TARA_SAMEA2623601_METAG-scaffold_15-gene_249	CDS	3168	mdtB			Multidrug resistance protein MdtB
TARA_SAMEA2623601_METAG-scaffold_15-gene_250	CDS	1296	mdtA_2			Multidrug resistance protein MdtA
TARA_SAMEA2623601_METAG-scaffold_15-gene_251	CDS	1233				hypothetical protein
TARA_SAMEA2623601_METAG-scaffold_15-gene_252	CDS	1500				hypothetical protein
TARA_SAMEA2623601_METAG-scaffold_15-gene_253	CDS	1209				hypothetical protein
TARA_SAMEA2623601_METAG-scaffold_15-gene_254	CDS	2118				hypothetical protein
TARA_SAMEA2623601_METAG-scaffold_15-gene_255	CDS	2223	rcsC_13	2.7.13.3		Sensor histidine kinase RcsC
TARA_SAMEA2623601_METAG-scaffold_15-gene_256	CDS	780				hypothetical protein
TARA_SAMEA2623601_METAG-scaffold_15-gene_257	CDS	1419				hypothetical protein
TARA_SAMEA2623601_METAG-scaffold_15-gene_258	CDS	2361	rcsC_14	2.7.13.3		Sensor histidine kinase RcsC
TARA_SAMEA2623601_METAG-scaffold_15-gene_259	CDS	1209				hypothetical protein
TARA_SAMEA2623601_METAG-scaffold_15-gene_260	CDS	774				hypothetical protein
TARA_SAMEA2623601_METAG-scaffold_15-gene_261	CDS	807				hypothetical protein
TARA_SAMEA2623601_METAG-scaffold_15-gene_262	CDS	114				hypothetical protein
TARA_SAMEA2623601_METAG-scaffold_15-gene_263	CDS	477				hypothetical protein
TARA_SAMEA2623601_METAG-scaffold_15-gene_264	CDS	6201	vgb	4.2.99.-		Virginiamycin B lyase
TARA_SAMEA2623601_METAG-scaffold_15-gene_265	CDS	1011				hypothetical protein
TARA_SAMEA2623601_METAG-scaffold_15-gene_266	CDS	276				hypothetical protein
TARA_SAMEA2623601_METAG-scaffold_15-gene_267	CDS	723				hypothetical protein
TARA_SAMEA2623601_METAG-scaffold_15-gene_268	CDS	1107	frc_1	2.8.3.16		Formyl-CoA:oxalate CoA-transferase
TARA_SAMEA2623601_METAG-scaffold_15-gene_269	CDS	717				hypothetical protein
TARA_SAMEA2623601_METAG-scaffold_15-gene_270	CDS	2415				hypothetical protein
TARA_SAMEA2623601_METAG-scaffold_15-gene_271	CDS	192				hypothetical protein
TARA_SAMEA2623601_METAG-scaffold_15-gene_272	CDS	1461				hypothetical protein
TARA_SAMEA2623601_METAG-scaffold_15-gene_273	CDS	624				hypothetical protein
TARA_SAMEA2623601_METAG-scaffold_15-gene_274	CDS	498				hypothetical protein
TARA_SAMEA2623601_METAG-scaffold_15-gene_275	CDS	450				hypothetical protein
TARA_SAMEA2623601_METAG-scaffold_15-gene_276	CDS	411				hypothetical protein
TARA_SAMEA2623601_METAG-scaffold_15-gene_277	CDS	3243	carB	6.3.5.5	COG0458	Carbamoyl-phosphate synthase large chain
TARA_SAMEA2623601_METAG-scaffold_15-gene_278	CDS	1077	carA_1	6.3.5.5	COG0505	Carbamoyl-phosphate synthase small chain
TARA_SAMEA2623601_METAG-scaffold_15-gene_279	CDS	471	argR		COG1438	Arginine repressor
TARA_SAMEA2623601_METAG-scaffold_15-gene_280	CDS	1155	argD_1	2.6.1.11	COG4992	Acetylornithine aminotransferase
TARA_SAMEA2623601_METAG-scaffold_15-gene_281	CDS	747	argB_1	2.7.2.8	COG0548	Acetylglutamate kinase
TARA_SAMEA2623601_METAG-scaffold_15-gene_282	CDS	1218	argJ		COG1364	Arginine biosynthesis bifunctional protein ArgJ
TARA_SAMEA2623601_METAG-scaffold_15-gene_283	CDS	1020	argC	1.2.1.38	COG0002	N-acetyl-gamma-glutamyl-phosphate reductase
TARA_SAMEA2623601_METAG-scaffold_15-gene_284	CDS	1023	argF_1	2.1.3.3	COG0078	Ornithine carbamoyltransferase
TARA_SAMEA2623601_METAG-scaffold_15-gene_285	CDS	381				hypothetical protein
TARA_SAMEA2623601_METAG-scaffold_15-gene_286	CDS	939				hypothetical protein
TARA_SAMEA2623601_METAG-scaffold_15-gene_287	CDS	2664				hypothetical protein
TARA_SAMEA2623601_METAG-scaffold_15-gene_288	CDS	2367				hypothetical protein
TARA_SAMEA2623601_METAG-scaffold_15-gene_289	CDS	570				hypothetical protein
TARA_SAMEA2623601_METAG-scaffold_15-gene_290	CDS	1455				hypothetical protein
TARA_SAMEA2623601_METAG-scaffold_15-gene_291	CDS	867				hypothetical protein
TARA_SAMEA2623601_METAG-scaffold_15-gene_292	CDS	711				hypothetical protein
TARA_SAMEA2623601_METAG-scaffold_15-gene_293	CDS	3543	pknD_9	2.7.11.1		Serine/threonine-protein kinase PknD
TARA_SAMEA2623601_METAG-scaffold_15-gene_294	CDS	861				hypothetical protein
TARA_SAMEA2623601_METAG-scaffold_15-gene_295	CDS	462	dsbD_1	1.8.1.8		Thiol:disulfide interchange protein DsbD
TARA_SAMEA2623601_METAG-scaffold_15-gene_296	CDS	708				hypothetical protein
TARA_SAMEA2623601_METAG-scaffold_15-gene_297	CDS	1551				hypothetical protein
TARA_SAMEA2623601_METAG-scaffold_15-gene_298	CDS	720				hypothetical protein
TARA_SAMEA2623601_METAG-scaffold_15-gene_299	CDS	222				hypothetical protein
TARA_SAMEA2623601_METAG-scaffold_15-gene_300	CDS	1296				hypothetical protein
TARA_SAMEA2623601_METAG-scaffold_15-gene_301	CDS	2235				hypothetical protein
TARA_SAMEA2623601_METAG-scaffold_15-gene_302	CDS	2022				hypothetical protein
TARA_SAMEA2623601_METAG-scaffold_15-gene_303	CDS	639				hypothetical protein
TARA_SAMEA2623601_METAG-scaffold_15-gene_304	CDS	1293				hypothetical protein
TARA_SAMEA2623601_METAG-scaffold_15-gene_305	CDS	327	fbp_1	5.2.1.8	COG0545	FK506-binding protein
TARA_SAMEA2623601_METAG-scaffold_15-gene_306	CDS	3219				hypothetical protein
TARA_SAMEA2623601_METAG-scaffold_15-gene_307	CDS	1839				hypothetical protein
TARA_SAMEA2623601_METAG-scaffold_15-gene_308	CDS	1062				hypothetical protein
TARA_SAMEA2623601_METAG-scaffold_15-gene_309	CDS	201				hypothetical protein
TARA_SAMEA2623601_METAG-scaffold_15-gene_310	tRNA	73				tRNA-Asp(gtc)
TARA_SAMEA2623601_METAG-scaffold_15-gene_311	CDS	1443				hypothetical protein
TARA_SAMEA2623601_METAG-scaffold_15-gene_312	CDS	816				hypothetical protein
TARA_SAMEA2623601_METAG-scaffold_15-gene_313	CDS	642				hypothetical protein
TARA_SAMEA2623601_METAG-scaffold_15-gene_314	CDS	1065	gspF_5		COG1459	Putative type II secretion system protein F
TARA_SAMEA2623601_METAG-scaffold_15-gene_315	CDS	474				hypothetical protein
TARA_SAMEA2623601_METAG-scaffold_15-gene_316	CDS	549				hypothetical protein
TARA_SAMEA2623601_METAG-scaffold_15-gene_317	CDS	843				hypothetical protein
TARA_SAMEA2623601_METAG-scaffold_15-gene_318	CDS	2238				hypothetical protein
TARA_SAMEA2623601_METAG-scaffold_15-gene_319	CDS	678				hypothetical protein
TARA_SAMEA2623601_METAG-scaffold_15-gene_320	CDS	843	sigD		COG1191	RNA polymerase sigma-D factor
TARA_SAMEA2623601_METAG-scaffold_15-gene_321	CDS	297				hypothetical protein
TARA_SAMEA2623601_METAG-scaffold_15-gene_322	CDS	780	flgG_1		COG4786	Flagellar basal-body rod protein FlgG
TARA_SAMEA2623601_METAG-scaffold_15-gene_323	CDS	768	flgG_2		COG4786	Flagellar basal-body rod protein FlgG
TARA_SAMEA2623601_METAG-scaffold_15-gene_324	CDS	1896				hypothetical protein
TARA_SAMEA2623601_METAG-scaffold_15-gene_325	CDS	879				hypothetical protein
TARA_SAMEA2623601_METAG-scaffold_15-gene_326	CDS	2982	tolB_5			Tol-Pal system protein TolB
TARA_SAMEA2623601_METAG-scaffold_15-gene_327	CDS	3228				hypothetical protein
TARA_SAMEA2623601_METAG-scaffold_15-gene_328	CDS	846				hypothetical protein
TARA_SAMEA2623601_METAG-scaffold_15-gene_329	CDS	828				hypothetical protein
TARA_SAMEA2623601_METAG-scaffold_15-gene_330	CDS	411				hypothetical protein
TARA_SAMEA2623601_METAG-scaffold_15-gene_331	CDS	522				hypothetical protein
TARA_SAMEA2623601_METAG-scaffold_15-gene_332	CDS	783				hypothetical protein
TARA_SAMEA2623601_METAG-scaffold_15-gene_333	tRNA	76				tRNA-Gly(ccc)
TARA_SAMEA2623601_METAG-scaffold_15-gene_334	CDS	576				hypothetical protein
TARA_SAMEA2623601_METAG-scaffold_15-gene_335	CDS	669				hypothetical protein
TARA_SAMEA2623601_METAG-scaffold_15-gene_336	CDS	3264				hypothetical protein
TARA_SAMEA2623601_METAG-scaffold_15-gene_337	CDS	465	msrB_1	1.8.4.12		Peptide methionine sulfoxide reductase MsrB
TARA_SAMEA2623601_METAG-scaffold_15-gene_338	CDS	1125				hypothetical protein
TARA_SAMEA2623601_METAG-scaffold_15-gene_339	CDS	795	lacX			Protein LacX, plasmid
TARA_SAMEA2623601_METAG-scaffold_15-gene_340	CDS	900				hypothetical protein
TARA_SAMEA2623601_METAG-scaffold_15-gene_341	CDS	1365				hypothetical protein
TARA_SAMEA2623601_METAG-scaffold_15-gene_342	CDS	1044				hypothetical protein
TARA_SAMEA2623601_METAG-scaffold_15-gene_343	CDS	720				hypothetical protein
TARA_SAMEA2623601_METAG-scaffold_15-gene_344	CDS	849				hypothetical protein
TARA_SAMEA2623601_METAG-scaffold_15-gene_345	CDS	1014				hypothetical protein
TARA_SAMEA2623601_METAG-scaffold_15-gene_346	CDS	651				hypothetical protein
TARA_SAMEA2623601_METAG-scaffold_15-gene_347	CDS	942	stkP	2.7.11.1	COG0515	Serine/threonine-protein kinase StkP
TARA_SAMEA2623601_METAG-scaffold_15-gene_348	CDS	1101				hypothetical protein
TARA_SAMEA2623601_METAG-scaffold_15-gene_349	CDS	858	ybbA		COG2819	putative protein YbbA
TARA_SAMEA2623601_METAG-scaffold_15-gene_350	CDS	1572				hypothetical protein
TARA_SAMEA2623601_METAG-scaffold_15-gene_351	CDS	1023				hypothetical protein
TARA_SAMEA2623601_METAG-scaffold_15-gene_352	CDS	1695	bamB_1			Outer membrane protein assembly factor BamB
TARA_SAMEA2623601_METAG-scaffold_15-gene_353	CDS	294				hypothetical protein
TARA_SAMEA2623601_METAG-scaffold_15-gene_354	CDS	3180			COG0369	Bifunctional cytochrome P450/NADPH--P450 reductase
TARA_SAMEA2623601_METAG-scaffold_15-gene_355	CDS	219				hypothetical protein
TARA_SAMEA2623601_METAG-scaffold_15-gene_356	CDS	1488				hypothetical protein
TARA_SAMEA2623601_METAG-scaffold_17-gene_1	CDS	1119	ctpB	3.4.21.102	COG0793	Carboxy-terminal processing protease CtpB
TARA_SAMEA2623601_METAG-scaffold_17-gene_2	CDS	600				hypothetical protein
TARA_SAMEA2623601_METAG-scaffold_17-gene_3	CDS	717				hypothetical protein
TARA_SAMEA2623601_METAG-scaffold_17-gene_4	CDS	1110	serC	2.6.1.52		Phosphoserine aminotransferase
TARA_SAMEA2623601_METAG-scaffold_17-gene_5	CDS	2277	ligA_2	6.5.1.2		DNA ligase
TARA_SAMEA2623601_METAG-scaffold_17-gene_6	CDS	582				hypothetical protein
TARA_SAMEA2623601_METAG-scaffold_17-gene_7	CDS	1683	amj_1			Lipid II flippase Amj
TARA_SAMEA2623601_METAG-scaffold_17-gene_8	CDS	927	prs_1	2.7.6.1	COG0462	Ribose-phosphate pyrophosphokinase
TARA_SAMEA2623601_METAG-scaffold_17-gene_9	CDS	981				hypothetical protein
TARA_SAMEA2623601_METAG-scaffold_17-gene_10	CDS	1521				hypothetical protein
TARA_SAMEA2623601_METAG-scaffold_17-gene_11	CDS	840				hypothetical protein
TARA_SAMEA2623601_METAG-scaffold_17-gene_12	CDS	1143				hypothetical protein
TARA_SAMEA2623601_METAG-scaffold_17-gene_13	CDS	2031				hypothetical protein
TARA_SAMEA2623601_METAG-scaffold_17-gene_14	CDS	1005	iolG_1	1.1.1.369		Inositol 2-dehydrogenase/D-chiro-inositol 3-dehydrogenase
TARA_SAMEA2623601_METAG-scaffold_17-gene_15	CDS	1266	glgC_1	2.7.7.27	COG0448	Glucose-1-phosphate adenylyltransferase
TARA_SAMEA2623601_METAG-scaffold_17-gene_16	CDS	1293	glgC_2	2.7.7.27	COG0448	Glucose-1-phosphate adenylyltransferase
TARA_SAMEA2623601_METAG-scaffold_17-gene_17	CDS	4386				hypothetical protein
TARA_SAMEA2623601_METAG-scaffold_17-gene_18	CDS	426				hypothetical protein
TARA_SAMEA2623601_METAG-scaffold_17-gene_19	CDS	366				hypothetical protein
TARA_SAMEA2623601_METAG-scaffold_17-gene_20	CDS	2481	pcrA	3.6.4.12		ATP-dependent DNA helicase PcrA
TARA_SAMEA2623601_METAG-scaffold_17-gene_21	CDS	960	pknD_10	2.7.11.1		Serine/threonine-protein kinase PknD
TARA_SAMEA2623601_METAG-scaffold_17-gene_22	CDS	414				hypothetical protein
TARA_SAMEA2623601_METAG-scaffold_17-gene_23	CDS	771				hypothetical protein
TARA_SAMEA2623601_METAG-scaffold_17-gene_24	CDS	573	yvqK	2.5.1.17	COG2096	Corrinoid adenosyltransferase
TARA_SAMEA2623601_METAG-scaffold_17-gene_25	CDS	2382	hrpB	3.6.4.13	COG1643	ATP-dependent RNA helicase HrpB
TARA_SAMEA2623601_METAG-scaffold_17-gene_26	CDS	936	yadG		COG1131	putative ABC transporter ATP-binding protein YadG
TARA_SAMEA2623601_METAG-scaffold_17-gene_27	CDS	774	yadH		COG0842	Inner membrane transport permease YadH
TARA_SAMEA2623601_METAG-scaffold_17-gene_28	CDS	603				hypothetical protein
TARA_SAMEA2623601_METAG-scaffold_17-gene_29	CDS	369				hypothetical protein
TARA_SAMEA2623601_METAG-scaffold_17-gene_30	CDS	567				hypothetical protein
TARA_SAMEA2623601_METAG-scaffold_17-gene_31	CDS	255				hypothetical protein
TARA_SAMEA2623601_METAG-scaffold_17-gene_32	CDS	384				hypothetical protein
TARA_SAMEA2623601_METAG-scaffold_17-gene_33	CDS	1815	argS	6.1.1.19	COG0018	Arginine--tRNA ligase
TARA_SAMEA2623601_METAG-scaffold_17-gene_34	CDS	1032				hypothetical protein
TARA_SAMEA2623601_METAG-scaffold_17-gene_35	CDS	1035	mtnA	5.3.1.23	COG0182	Methylthioribose-1-phosphate isomerase
TARA_SAMEA2623601_METAG-scaffold_17-gene_36	CDS	585	speG	2.3.1.57		Spermidine N(1)-acetyltransferase
TARA_SAMEA2623601_METAG-scaffold_17-gene_37	CDS	5898	lapB_1			Lipopolysaccharide assembly protein B
TARA_SAMEA2623601_METAG-scaffold_17-gene_38	CDS	780	rssB_4			Regulator of RpoS
TARA_SAMEA2623601_METAG-scaffold_17-gene_39	CDS	1206	scmP_2	3.5.1.-	COG1473	N-acetylcysteine deacetylase
TARA_SAMEA2623601_METAG-scaffold_17-gene_40	CDS	1047	rnhA	3.1.26.4		Ribonuclease H
TARA_SAMEA2623601_METAG-scaffold_17-gene_41	CDS	1221				hypothetical protein
TARA_SAMEA2623601_METAG-scaffold_17-gene_42	CDS	357				hypothetical protein
TARA_SAMEA2623601_METAG-scaffold_17-gene_43	CDS	1053	atsB_1	1.1.99.-	COG0641	Anaerobic sulfatase-maturating enzyme
TARA_SAMEA2623601_METAG-scaffold_17-gene_44	CDS	375				hypothetical protein
TARA_SAMEA2623601_METAG-scaffold_17-gene_45	CDS	369				hypothetical protein
TARA_SAMEA2623601_METAG-scaffold_17-gene_46	CDS	651				hypothetical protein
TARA_SAMEA2623601_METAG-scaffold_17-gene_47	CDS	921				hypothetical protein
TARA_SAMEA2623601_METAG-scaffold_17-gene_48	CDS	1005	ndmA	1.14.13.178		Methylxanthine N1-demethylase NdmA
TARA_SAMEA2623601_METAG-scaffold_17-gene_49	CDS	456				hypothetical protein
TARA_SAMEA2623601_METAG-scaffold_17-gene_50	CDS	408				hypothetical protein
TARA_SAMEA2623601_METAG-scaffold_17-gene_51	CDS	1173				hypothetical protein
TARA_SAMEA2623601_METAG-scaffold_17-gene_52	CDS	828				hypothetical protein
TARA_SAMEA2623601_METAG-scaffold_17-gene_53	CDS	1461				hypothetical protein
TARA_SAMEA2623601_METAG-scaffold_17-gene_54	CDS	891				hypothetical protein
TARA_SAMEA2623601_METAG-scaffold_17-gene_55	CDS	396				hypothetical protein
TARA_SAMEA2623601_METAG-scaffold_17-gene_56	CDS	885				hypothetical protein
TARA_SAMEA2623601_METAG-scaffold_17-gene_57	CDS	303				hypothetical protein
TARA_SAMEA2623601_METAG-scaffold_17-gene_58	CDS	3060				hypothetical protein
TARA_SAMEA2623601_METAG-scaffold_17-gene_59	CDS	2010				hypothetical protein
TARA_SAMEA2623601_METAG-scaffold_17-gene_60	CDS	969				hypothetical protein
TARA_SAMEA2623601_METAG-scaffold_17-gene_61	CDS	396	clpX_1			ATP-dependent Clp protease ATP-binding subunit ClpX
TARA_SAMEA2623601_METAG-scaffold_17-gene_62	CDS	1383			COG2239	Magnesium transporter MgtE
TARA_SAMEA2623601_METAG-scaffold_17-gene_63	CDS	597				hypothetical protein
TARA_SAMEA2623601_METAG-scaffold_17-gene_64	CDS	369				hypothetical protein
TARA_SAMEA2623601_METAG-scaffold_17-gene_65	CDS	858	ispH_1	1.17.7.4	COG0761	4-hydroxy-3-methylbut-2-enyl diphosphate reductase
TARA_SAMEA2623601_METAG-scaffold_17-gene_66	CDS	747				hypothetical protein
TARA_SAMEA2623601_METAG-scaffold_17-gene_67	CDS	654				hypothetical protein
TARA_SAMEA2623601_METAG-scaffold_17-gene_68	CDS	378				hypothetical protein
TARA_SAMEA2623601_METAG-scaffold_17-gene_69	CDS	1719	yfeW	3.4.16.4		Putative D-alanyl-D-alanine carboxypeptidase
TARA_SAMEA2623601_METAG-scaffold_17-gene_70	CDS	393			COG0537	putative HIT-like protein
TARA_SAMEA2623601_METAG-scaffold_17-gene_71	CDS	879	mutM_1	3.2.2.23	COG0266	Formamidopyrimidine-DNA glycosylase
TARA_SAMEA2623601_METAG-scaffold_17-gene_72	CDS	1032				hypothetical protein
TARA_SAMEA2623601_METAG-scaffold_17-gene_73	CDS	723				hypothetical protein
TARA_SAMEA2623601_METAG-scaffold_17-gene_74	CDS	333				hypothetical protein
TARA_SAMEA2623601_METAG-scaffold_17-gene_75	CDS	1005	rlmM	2.1.1.186		Ribosomal RNA large subunit methyltransferase M
TARA_SAMEA2623601_METAG-scaffold_17-gene_76	CDS	804				hypothetical protein
TARA_SAMEA2623601_METAG-scaffold_17-gene_77	CDS	1857	btsT		COG1966	Pyruvate/proton symporter BtsT
TARA_SAMEA2623601_METAG-scaffold_17-gene_78	tRNA	96				tRNA-Gln(ctg)
TARA_SAMEA2623601_METAG-scaffold_17-gene_79	CDS	783	fabG_1	1.1.1.100		3-oxoacyl-[acyl-carrier-protein] reductase FabG
TARA_SAMEA2623601_METAG-scaffold_17-gene_80	CDS	906	dmlR_1			HTH-type transcriptional regulator DmlR
TARA_SAMEA2623601_METAG-scaffold_17-gene_81	CDS	462				hypothetical protein
TARA_SAMEA2623601_METAG-scaffold_17-gene_82	CDS	1164				hypothetical protein
TARA_SAMEA2623601_METAG-scaffold_17-gene_83	CDS	1803				hypothetical protein
TARA_SAMEA2623601_METAG-scaffold_17-gene_84	CDS	855				hypothetical protein
TARA_SAMEA2623601_METAG-scaffold_17-gene_85	CDS	1506	sglT_1			Sodium/glucose cotransporter
TARA_SAMEA2623601_METAG-scaffold_17-gene_86	CDS	831				hypothetical protein
TARA_SAMEA2623601_METAG-scaffold_17-gene_87	CDS	2139				hypothetical protein
TARA_SAMEA2623601_METAG-scaffold_17-gene_88	CDS	804				hypothetical protein
TARA_SAMEA2623601_METAG-scaffold_17-gene_89	CDS	933	tolB_6			Tol-Pal system protein TolB
TARA_SAMEA2623601_METAG-scaffold_17-gene_90	CDS	819	bpt	2.3.2.29		Aspartate/glutamate leucyltransferase
TARA_SAMEA2623601_METAG-scaffold_17-gene_91	CDS	411				hypothetical protein
TARA_SAMEA2623601_METAG-scaffold_17-gene_92	CDS	3474	pknD_11	2.7.11.1		Serine/threonine-protein kinase PknD
TARA_SAMEA2623601_METAG-scaffold_17-gene_93	CDS	1794				hypothetical protein
TARA_SAMEA2623601_METAG-scaffold_17-gene_94	CDS	441				hypothetical protein
TARA_SAMEA2623601_METAG-scaffold_17-gene_95	CDS	3324	secA_2			Protein translocase subunit SecA
TARA_SAMEA2623601_METAG-scaffold_17-gene_96	CDS	1164				hypothetical protein
TARA_SAMEA2623601_METAG-scaffold_17-gene_97	CDS	1029				hypothetical protein
TARA_SAMEA2623601_METAG-scaffold_17-gene_98	CDS	699	est	3.1.1.1		Carboxylesterase
TARA_SAMEA2623601_METAG-scaffold_17-gene_99	CDS	627				hypothetical protein
TARA_SAMEA2623601_METAG-scaffold_17-gene_100	CDS	1071	cugP_1	2.7.7.9		UTP--glucose-1-phosphate uridylyltransferase
TARA_SAMEA2623601_METAG-scaffold_17-gene_101	CDS	777	tagA	2.4.1.187	COG1922	N-acetylglucosaminyldiphosphoundecaprenol N-acetyl-beta-D-mannosaminyltransferase
TARA_SAMEA2623601_METAG-scaffold_17-gene_102	CDS	1203	sasA_9	2.7.-.-		Adaptive-response sensory-kinase SasA
TARA_SAMEA2623601_METAG-scaffold_17-gene_103	CDS	741	surE	3.1.3.5	COG0496	5'-nucleotidase SurE
TARA_SAMEA2623601_METAG-scaffold_17-gene_104	CDS	240				hypothetical protein
TARA_SAMEA2623601_METAG-scaffold_17-gene_105	CDS	312				hypothetical protein
TARA_SAMEA2623601_METAG-scaffold_17-gene_106	CDS	537				hypothetical protein
TARA_SAMEA2623601_METAG-scaffold_17-gene_107	CDS	636				hypothetical protein
TARA_SAMEA2623601_METAG-scaffold_17-gene_108	CDS	636				hypothetical protein
TARA_SAMEA2623601_METAG-scaffold_17-gene_109	CDS	666	lolD_1	3.6.3.-	COG1136	Lipoprotein-releasing system ATP-binding protein LolD
TARA_SAMEA2623601_METAG-scaffold_17-gene_110	CDS	1254				hypothetical protein
TARA_SAMEA2623601_METAG-scaffold_17-gene_111	CDS	1950	nfdA_1	3.5.1.91		N-substituted formamide deformylase
TARA_SAMEA2623601_METAG-scaffold_17-gene_112	CDS	1056				hypothetical protein
TARA_SAMEA2623601_METAG-scaffold_17-gene_113	CDS	975	tolB_7		COG0823	Tol-Pal system protein TolB
TARA_SAMEA2623601_METAG-scaffold_17-gene_114	CDS	729				hypothetical protein
TARA_SAMEA2623601_METAG-scaffold_17-gene_115	CDS	852	dnhA	3.3.2.14		2,4-dinitroanisole O-demethylase subunit alpha
TARA_SAMEA2623601_METAG-scaffold_17-gene_116	CDS	948				hypothetical protein
TARA_SAMEA2623601_METAG-scaffold_17-gene_117	CDS	990	rutD_1	3.5.1.-		Putative aminoacrylate hydrolase RutD
TARA_SAMEA2623601_METAG-scaffold_17-gene_118	CDS	819				hypothetical protein
TARA_SAMEA2623601_METAG-scaffold_17-gene_119	CDS	630				hypothetical protein
TARA_SAMEA2623601_METAG-scaffold_17-gene_120	CDS	786	rnz	3.1.26.11	COG1234	Ribonuclease Z
TARA_SAMEA2623601_METAG-scaffold_17-gene_121	CDS	1098	mqnE	2.5.1.120	COG1060	Aminodeoxyfutalosine synthase
TARA_SAMEA2623601_METAG-scaffold_17-gene_122	CDS	678				hypothetical protein
TARA_SAMEA2623601_METAG-scaffold_17-gene_123	CDS	552				hypothetical protein
TARA_SAMEA2623601_METAG-scaffold_17-gene_124	CDS	864				hypothetical protein
TARA_SAMEA2623601_METAG-scaffold_17-gene_125	CDS	996	degP_1	3.4.21.107	COG0265	Periplasmic serine endoprotease DegP
TARA_SAMEA2623601_METAG-scaffold_17-gene_126	CDS	744	ppm1_1	2.4.1.-		Polyprenol monophosphomannose synthase
TARA_SAMEA2623601_METAG-scaffold_17-gene_127	CDS	462				hypothetical protein
TARA_SAMEA2623601_METAG-scaffold_17-gene_128	CDS	1035	iscS_2	2.8.1.7	COG1104	Cysteine desulfurase IscS
TARA_SAMEA2623601_METAG-scaffold_17-gene_129	CDS	837	acr1_1	1.2.1.-	COG3320	Fatty acyl-CoA reductase
TARA_SAMEA2623601_METAG-scaffold_17-gene_130	CDS	1524	menE_2	6.2.1.26	COG0318	2-succinylbenzoate--CoA ligase
TARA_SAMEA2623601_METAG-scaffold_17-gene_131	CDS	591				hypothetical protein
TARA_SAMEA2623601_METAG-scaffold_17-gene_132	CDS	381				hypothetical protein
TARA_SAMEA2623601_METAG-scaffold_17-gene_133	CDS	1332	kmo_1	1.14.13.9	COG0654	Kynurenine 3-monooxygenase
TARA_SAMEA2623601_METAG-scaffold_17-gene_134	CDS	471				hypothetical protein
TARA_SAMEA2623601_METAG-scaffold_17-gene_135	CDS	1260	kynU	3.7.1.3		Kynureninase
TARA_SAMEA2623601_METAG-scaffold_17-gene_136	CDS	813				hypothetical protein
TARA_SAMEA2623601_METAG-scaffold_17-gene_137	CDS	1275				hypothetical protein
TARA_SAMEA2623601_METAG-scaffold_17-gene_138	CDS	468	ridA	3.5.99.10	COG0251	2-iminobutanoate/2-iminopropanoate deaminase
TARA_SAMEA2623601_METAG-scaffold_17-gene_139	CDS	1146	phoR_1	2.7.13.3		Phosphate regulon sensor protein PhoR
TARA_SAMEA2623601_METAG-scaffold_17-gene_140	CDS	1401				hypothetical protein
TARA_SAMEA2623601_METAG-scaffold_17-gene_141	CDS	1569				hypothetical protein
TARA_SAMEA2623601_METAG-scaffold_17-gene_142	CDS	1062				hypothetical protein
TARA_SAMEA2623601_METAG-scaffold_17-gene_143	CDS	1455	amnC	1.2.1.32		2-aminomuconic 6-semialdehyde dehydrogenase
TARA_SAMEA2623601_METAG-scaffold_17-gene_144	CDS	786				hypothetical protein
TARA_SAMEA2623601_METAG-scaffold_17-gene_145	CDS	558	nbaC	1.13.11.6		3-hydroxyanthranilate 3,4-dioxygenase
TARA_SAMEA2623601_METAG-scaffold_17-gene_146	CDS	741	glpF		COG0580	Glycerol uptake facilitator protein
TARA_SAMEA2623601_METAG-scaffold_17-gene_147	CDS	795				hypothetical protein
TARA_SAMEA2623601_METAG-scaffold_17-gene_148	CDS	903	ykfC	3.4.14.13		Gamma-D-glutamyl-L-lysine dipeptidyl-peptidase
TARA_SAMEA2623601_METAG-scaffold_17-gene_149	CDS	1164				hypothetical protein
TARA_SAMEA2623601_METAG-scaffold_17-gene_150	CDS	1149	msiK	7.5.2.-	COG3839	Diacetylchitobiose uptake system ATP-binding protein MsiK
TARA_SAMEA2623601_METAG-scaffold_17-gene_151	CDS	5520	dhbF		COG1020	Dimodular nonribosomal peptide synthase
TARA_SAMEA2623601_METAG-scaffold_17-gene_152	CDS	588				hypothetical protein
TARA_SAMEA2623601_METAG-scaffold_17-gene_153	CDS	1968				hypothetical protein
TARA_SAMEA2623601_METAG-scaffold_17-gene_154	CDS	483				hypothetical protein
TARA_SAMEA2623601_METAG-scaffold_17-gene_155	CDS	1494	speE_2	2.5.1.16		Polyamine aminopropyltransferase
TARA_SAMEA2623601_METAG-scaffold_17-gene_156	CDS	1611				hypothetical protein
TARA_SAMEA2623601_METAG-scaffold_17-gene_157	CDS	483				hypothetical protein
TARA_SAMEA2623601_METAG-scaffold_17-gene_158	CDS	2247				hypothetical protein
TARA_SAMEA2623601_METAG-scaffold_17-gene_159	CDS	471				hypothetical protein
TARA_SAMEA2623601_METAG-scaffold_17-gene_160	CDS	822				hypothetical protein
TARA_SAMEA2623601_METAG-scaffold_17-gene_161	CDS	483				hypothetical protein
TARA_SAMEA2623601_METAG-scaffold_17-gene_162	CDS	924				hypothetical protein
TARA_SAMEA2623601_METAG-scaffold_17-gene_163	CDS	1653				hypothetical protein
TARA_SAMEA2623601_METAG-scaffold_17-gene_164	CDS	3774				hypothetical protein
TARA_SAMEA2623601_METAG-scaffold_17-gene_165	CDS	672				hypothetical protein
TARA_SAMEA2623601_METAG-scaffold_17-gene_166	CDS	243				hypothetical protein
TARA_SAMEA2623601_METAG-scaffold_17-gene_167	CDS	465	bcpB	1.11.1.15	COG1225	Putative peroxiredoxin
TARA_SAMEA2623601_METAG-scaffold_17-gene_168	tmRNA	383	ssrA			transfer-messenger RNA, SsrA
TARA_SAMEA2623601_METAG-scaffold_17-gene_169	CDS	372				hypothetical protein
TARA_SAMEA2623601_METAG-scaffold_17-gene_170	CDS	3345	smc_1			Chromosome partition protein Smc
TARA_SAMEA2623601_METAG-scaffold_17-gene_171	CDS	2580				hypothetical protein
TARA_SAMEA2623601_METAG-scaffold_17-gene_172	CDS	348				hypothetical protein
TARA_SAMEA2623601_METAG-scaffold_17-gene_173	CDS	645				hypothetical protein
TARA_SAMEA2623601_METAG-scaffold_17-gene_174	CDS	543				hypothetical protein
TARA_SAMEA2623601_METAG-scaffold_17-gene_175	CDS	1788				hypothetical protein
TARA_SAMEA2623601_METAG-scaffold_17-gene_176	CDS	291				hypothetical protein
TARA_SAMEA2623601_METAG-scaffold_17-gene_177	CDS	1065				IS110 family transposase ISAcp5
TARA_SAMEA2623601_METAG-scaffold_17-gene_178	CDS	147				hypothetical protein
TARA_SAMEA2623601_METAG-scaffold_17-gene_179	CDS	1731	mtnN_1	3.2.2.9		5'-methylthioadenosine/S-adenosylhomocysteine nucleosidase
TARA_SAMEA2623601_METAG-scaffold_17-gene_180	CDS	1155	xerC_1		COG4974	Tyrosine recombinase XerC
TARA_SAMEA2623601_METAG-scaffold_17-gene_181	CDS	204				hypothetical protein
TARA_SAMEA2623601_METAG-scaffold_17-gene_182	CDS	159				hypothetical protein
TARA_SAMEA2623601_METAG-scaffold_17-gene_183	CDS	1371	cpdA_1	3.1.4.53		3',5'-cyclic adenosine monophosphate phosphodiesterase CpdA
TARA_SAMEA2623601_METAG-scaffold_17-gene_184	CDS	1080				hypothetical protein
TARA_SAMEA2623601_METAG-scaffold_17-gene_185	CDS	990				hypothetical protein
TARA_SAMEA2623601_METAG-scaffold_17-gene_186	CDS	846				hypothetical protein
TARA_SAMEA2623601_METAG-scaffold_17-gene_187	CDS	1992				hypothetical protein
TARA_SAMEA2623601_METAG-scaffold_17-gene_188	CDS	915				hypothetical protein
TARA_SAMEA2623601_METAG-scaffold_17-gene_189	CDS	1023				hypothetical protein
TARA_SAMEA2623601_METAG-scaffold_17-gene_190	CDS	474	smpB		COG0691	SsrA-binding protein
TARA_SAMEA2623601_METAG-scaffold_17-gene_191	CDS	1521		3.4.17.19	COG2317	Thermostable carboxypeptidase 1
TARA_SAMEA2623601_METAG-scaffold_17-gene_192	CDS	168				hypothetical protein
TARA_SAMEA2623601_METAG-scaffold_17-gene_193	CDS	723	mltF_2	4.2.2.-		Membrane-bound lytic murein transglycosylase F
TARA_SAMEA2623601_METAG-scaffold_17-gene_194	CDS	1083				hypothetical protein
TARA_SAMEA2623601_METAG-scaffold_17-gene_195	CDS	588	ubiX	2.5.1.129	COG0163	Flavin prenyltransferase UbiX
TARA_SAMEA2623601_METAG-scaffold_17-gene_196	CDS	534				hypothetical protein
TARA_SAMEA2623601_METAG-scaffold_17-gene_197	CDS	1026				hypothetical protein
TARA_SAMEA2623601_METAG-scaffold_17-gene_198	CDS	1320				hypothetical protein
TARA_SAMEA2623601_METAG-scaffold_17-gene_199	CDS	123				hypothetical protein
TARA_SAMEA2623601_METAG-scaffold_17-gene_200	CDS	1170				hypothetical protein
TARA_SAMEA2623601_METAG-scaffold_17-gene_201	CDS	678				hypothetical protein
TARA_SAMEA2623601_METAG-scaffold_17-gene_202	CDS	660				hypothetical protein
TARA_SAMEA2623601_METAG-scaffold_17-gene_203	CDS	171				hypothetical protein
TARA_SAMEA2623601_METAG-scaffold_17-gene_204	CDS	564	gmk_1	2.7.4.8	COG0194	Guanylate kinase
TARA_SAMEA2623601_METAG-scaffold_17-gene_205	CDS	1005	ligC	1.1.1.312		4-carboxy-2-hydroxymuconate-6-semialdehyde dehydrogenase
TARA_SAMEA2623601_METAG-scaffold_17-gene_206	CDS	813				hypothetical protein
TARA_SAMEA2623601_METAG-scaffold_17-gene_207	CDS	348				hypothetical protein
TARA_SAMEA2623601_METAG-scaffold_17-gene_208	CDS	630				hypothetical protein
TARA_SAMEA2623601_METAG-scaffold_17-gene_209	CDS	1830	bepA_2	3.4.-.-		Beta-barrel assembly-enhancing protease
TARA_SAMEA2623601_METAG-scaffold_17-gene_210	CDS	771	budA	4.1.1.5		Alpha-acetolactate decarboxylase
TARA_SAMEA2623601_METAG-scaffold_17-gene_211	CDS	1434				hypothetical protein
TARA_SAMEA2623601_METAG-scaffold_17-gene_212	CDS	1503	cfiB	6.4.1.7	COG0439	2-oxoglutarate carboxylase small subunit
TARA_SAMEA2623601_METAG-scaffold_17-gene_213	CDS	870	spkD	2.7.11.1		Serine/threonine-protein kinase D
TARA_SAMEA2623601_METAG-scaffold_17-gene_214	CDS	1506	pknD_12	2.7.11.1		Serine/threonine-protein kinase PknD
TARA_SAMEA2623601_METAG-scaffold_17-gene_215	CDS	1806				hypothetical protein
TARA_SAMEA2623601_METAG-scaffold_17-gene_216	CDS	1293				hypothetical protein
TARA_SAMEA2623601_METAG-scaffold_17-gene_217	CDS	756				hypothetical protein
TARA_SAMEA2623601_METAG-scaffold_17-gene_218	CDS	1413				hypothetical protein
TARA_SAMEA2623601_METAG-scaffold_17-gene_219	CDS	1038				hypothetical protein
TARA_SAMEA2623601_METAG-scaffold_17-gene_220	CDS	561	efp		COG0231	Elongation factor P
TARA_SAMEA2623601_METAG-scaffold_17-gene_221	CDS	1011				hypothetical protein
TARA_SAMEA2623601_METAG-scaffold_17-gene_222	CDS	972	lnrL_1	3.6.3.-	COG1131	Linearmycin resistance ATP-binding protein LnrL
TARA_SAMEA2623601_METAG-scaffold_17-gene_223	CDS	591				hypothetical protein
TARA_SAMEA2623601_METAG-scaffold_17-gene_224	CDS	195				hypothetical protein
TARA_SAMEA2623601_METAG-scaffold_17-gene_225	CDS	234				hypothetical protein
TARA_SAMEA2623601_METAG-scaffold_17-gene_226	CDS	987				hypothetical protein
TARA_SAMEA2623601_METAG-scaffold_17-gene_227	CDS	2010	rcsC_15	2.7.13.3		Sensor histidine kinase RcsC
TARA_SAMEA2623601_METAG-scaffold_17-gene_228	CDS	1317				hypothetical protein
TARA_SAMEA2623601_METAG-scaffold_17-gene_229	CDS	1185				hypothetical protein
TARA_SAMEA2623601_METAG-scaffold_17-gene_230	CDS	741	menG	2.1.1.163		Demethylmenaquinone methyltransferase
TARA_SAMEA2623601_METAG-scaffold_17-gene_231	CDS	1077	mqnC	1.21.98.1	COG1060	Cyclic dehypoxanthine futalosine synthase
TARA_SAMEA2623601_METAG-scaffold_17-gene_232	CDS	813	mqnA	4.2.1.151	COG1427	Chorismate dehydratase
TARA_SAMEA2623601_METAG-scaffold_17-gene_233	CDS	822				hypothetical protein
TARA_SAMEA2623601_METAG-scaffold_17-gene_234	CDS	858	plqA	2.5.1.39		4-hydroxybenzoate solanesyltransferase
TARA_SAMEA2623601_METAG-scaffold_17-gene_235	CDS	870	ttuD		COG2897	Sulfur carrier protein TtuD
TARA_SAMEA2623601_METAG-scaffold_17-gene_236	CDS	471				hypothetical protein
TARA_SAMEA2623601_METAG-scaffold_17-gene_237	CDS	360				hypothetical protein
TARA_SAMEA2623601_METAG-scaffold_17-gene_238	CDS	936				hypothetical protein
TARA_SAMEA2623601_METAG-scaffold_17-gene_239	CDS	1566				hypothetical protein
TARA_SAMEA2623601_METAG-scaffold_17-gene_240	CDS	1902				hypothetical protein
TARA_SAMEA2623601_METAG-scaffold_17-gene_241	CDS	1281	ldh	1.4.1.9		Leucine dehydrogenase
TARA_SAMEA2623601_METAG-scaffold_17-gene_242	CDS	333				hypothetical protein
TARA_SAMEA2623601_METAG-scaffold_17-gene_243	CDS	741				hypothetical protein
TARA_SAMEA2623601_METAG-scaffold_17-gene_244	CDS	975				hypothetical protein
TARA_SAMEA2623601_METAG-scaffold_17-gene_245	tRNA	77				tRNA-Asp(gtc)
TARA_SAMEA2623601_METAG-scaffold_17-gene_246	tRNA	76				tRNA-Phe(gaa)
TARA_SAMEA2623601_METAG-scaffold_17-gene_247	CDS	579				hypothetical protein
TARA_SAMEA2623601_METAG-scaffold_17-gene_248	CDS	513				hypothetical protein
TARA_SAMEA2623601_METAG-scaffold_17-gene_249	CDS	1350	pgl_2	3.1.1.31		6-phosphogluconolactonase
TARA_SAMEA2623601_METAG-scaffold_17-gene_250	CDS	240				hypothetical protein
TARA_SAMEA2623601_METAG-scaffold_17-gene_251	CDS	147				hypothetical protein
TARA_SAMEA2623601_METAG-scaffold_17-gene_252	CDS	1236				hypothetical protein
TARA_SAMEA2623601_METAG-scaffold_17-gene_253	CDS	1074				hypothetical protein
TARA_SAMEA2623601_METAG-scaffold_17-gene_254	CDS	1209	tig_2	5.2.1.8		Trigger factor
TARA_SAMEA2623601_METAG-scaffold_17-gene_255	CDS	2463	rssB_5			Regulator of RpoS
TARA_SAMEA2623601_METAG-scaffold_17-gene_256	CDS	2439	sasA_10	2.7.-.-		Adaptive-response sensory-kinase SasA
TARA_SAMEA2623601_METAG-scaffold_17-gene_257	CDS	1926	htpG		COG0326	Chaperone protein HtpG
TARA_SAMEA2623601_METAG-scaffold_17-gene_258	CDS	879				hypothetical protein
TARA_SAMEA2623601_METAG-scaffold_17-gene_259	CDS	399				hypothetical protein
TARA_SAMEA2623601_METAG-scaffold_17-gene_260	CDS	396				hypothetical protein
TARA_SAMEA2623601_METAG-scaffold_17-gene_261	CDS	330				hypothetical protein
TARA_SAMEA2623601_METAG-scaffold_17-gene_262	CDS	471	hsaB	1.5.1.36	COG1853	Flavin-dependent monooxygenase, reductase subunit HsaB
TARA_SAMEA2623601_METAG-scaffold_17-gene_263	CDS	645				hypothetical protein
TARA_SAMEA2623601_METAG-scaffold_17-gene_264	CDS	1113				hypothetical protein
TARA_SAMEA2623601_METAG-scaffold_17-gene_265	CDS	249				hypothetical protein
TARA_SAMEA2623601_METAG-scaffold_17-gene_266	CDS	1173	add_1	3.5.4.4	COG1816	Adenosine deaminase
TARA_SAMEA2623601_METAG-scaffold_17-gene_267	CDS	1017	fgd1_1	1.1.98.2	COG2141	F420-dependent glucose-6-phosphate dehydrogenase 1
TARA_SAMEA2623601_METAG-scaffold_17-gene_268	CDS	426				hypothetical protein
TARA_SAMEA2623601_METAG-scaffold_17-gene_269	CDS	411				hypothetical protein
TARA_SAMEA2623601_METAG-scaffold_17-gene_270	CDS	531				hypothetical protein
TARA_SAMEA2623601_METAG-scaffold_17-gene_271	CDS	954	argF_2	2.1.3.3	COG0078	Ornithine carbamoyltransferase
TARA_SAMEA2623601_METAG-scaffold_17-gene_272	CDS	351				hypothetical protein
TARA_SAMEA2623601_METAG-scaffold_17-gene_273	CDS	984	mdh_1	1.1.1.37	COG0039	Malate dehydrogenase
TARA_SAMEA2623601_METAG-scaffold_17-gene_274	CDS	606				hypothetical protein
TARA_SAMEA2623601_METAG-scaffold_17-gene_275	CDS	3870				hypothetical protein
TARA_SAMEA2623601_METAG-scaffold_17-gene_276	CDS	1659				hypothetical protein
TARA_SAMEA2623601_METAG-scaffold_17-gene_277	CDS	702	modA		COG0725	Molybdate-binding protein ModA
TARA_SAMEA2623601_METAG-scaffold_17-gene_278	CDS	1539	proS	6.1.1.15	COG0442	Proline--tRNA ligase
TARA_SAMEA2623601_METAG-scaffold_17-gene_279	CDS	3357	tri1	3.4.21.-	COG0793	Tricorn protease
TARA_SAMEA2623601_METAG-scaffold_17-gene_280	CDS	330	trxA		COG0526	Thioredoxin
TARA_SAMEA2623601_METAG-scaffold_17-gene_281	CDS	1968				hypothetical protein
TARA_SAMEA2623601_METAG-scaffold_17-gene_282	CDS	165				hypothetical protein
TARA_SAMEA2623601_METAG-scaffold_17-gene_283	CDS	1176				hypothetical protein
TARA_SAMEA2623601_METAG-scaffold_17-gene_284	CDS	804				hypothetical protein
TARA_SAMEA2623601_METAG-scaffold_17-gene_285	CDS	282				hypothetical protein
TARA_SAMEA2623601_METAG-scaffold_17-gene_286	CDS	1101	dcd_1	3.5.4.13		dCTP deaminase, dUMP-forming
TARA_SAMEA2623601_METAG-scaffold_17-gene_287	CDS	1725	hutU	4.2.1.49	COG2987	Urocanate hydratase
TARA_SAMEA2623601_METAG-scaffold_17-gene_288	CDS	210	rpsU_2		COG0828	30S ribosomal protein S21
TARA_SAMEA2623601_METAG-scaffold_17-gene_289	CDS	276				hypothetical protein
TARA_SAMEA2623601_METAG-scaffold_17-gene_290	CDS	1785				hypothetical protein
TARA_SAMEA2623601_METAG-scaffold_17-gene_291	CDS	1008	tsaD	2.3.1.234	COG0533	tRNA N6-adenosine threonylcarbamoyltransferase
TARA_SAMEA2623601_METAG-scaffold_17-gene_292	CDS	504				hypothetical protein
TARA_SAMEA2623601_METAG-scaffold_17-gene_293	CDS	690				hypothetical protein
TARA_SAMEA2623601_METAG-scaffold_17-gene_294	CDS	483	tsaE		COG0802	tRNA threonylcarbamoyladenosine biosynthesis protein TsaE
TARA_SAMEA2623601_METAG-scaffold_17-gene_295	CDS	360				hypothetical protein
TARA_SAMEA2623601_METAG-scaffold_17-gene_296	CDS	738		2.1.1.-	COG0565	putative tRNA/rRNA methyltransferase
TARA_SAMEA2623601_METAG-scaffold_17-gene_297	CDS	7305				hypothetical protein
TARA_SAMEA2623601_METAG-scaffold_17-gene_298	CDS	9813	smc_2			Chromosome partition protein Smc
TARA_SAMEA2623601_METAG-scaffold_17-gene_299	CDS	1392	rcsC_16	2.7.13.3		Sensor histidine kinase RcsC
TARA_SAMEA2623601_METAG-scaffold_17-gene_300	CDS	1920	cheB_1	3.5.1.44		Protein-glutamate methylesterase/protein-glutamine glutaminase
TARA_SAMEA2623601_METAG-scaffold_17-gene_301	CDS	1962	hflX_1			GTPase HflX
TARA_SAMEA2623601_METAG-scaffold_17-gene_302	CDS	2199				hypothetical protein
TARA_SAMEA2623601_METAG-scaffold_17-gene_303	CDS	498				hypothetical protein
TARA_SAMEA2623601_METAG-scaffold_17-gene_304	CDS	342				hypothetical protein
TARA_SAMEA2623601_METAG-scaffold_17-gene_305	CDS	288				hypothetical protein
TARA_SAMEA2623601_METAG-scaffold_17-gene_306	CDS	417				hypothetical protein
TARA_SAMEA2623601_METAG-scaffold_17-gene_307	CDS	207				hypothetical protein
TARA_SAMEA2623601_METAG-scaffold_17-gene_308	CDS	855				hypothetical protein
TARA_SAMEA2623601_METAG-scaffold_18-gene_1	CDS	741	rnhB			Ribonuclease HII
TARA_SAMEA2623601_METAG-scaffold_18-gene_2	CDS	912	rbgA		COG1161	Ribosome biogenesis GTPase A
TARA_SAMEA2623601_METAG-scaffold_18-gene_3	CDS	351	rplS		COG0335	50S ribosomal protein L19
TARA_SAMEA2623601_METAG-scaffold_18-gene_4	CDS	1848	kdpD	2.7.13.3	COG2205	Sensor protein KdpD
TARA_SAMEA2623601_METAG-scaffold_18-gene_5	CDS	687	kdpE_1		COG0745	KDP operon transcriptional regulatory protein KdpE
TARA_SAMEA2623601_METAG-scaffold_18-gene_6	CDS	108				hypothetical protein
TARA_SAMEA2623601_METAG-scaffold_18-gene_7	CDS	204				hypothetical protein
TARA_SAMEA2623601_METAG-scaffold_18-gene_8	CDS	666	ktrA		COG0569	Ktr system potassium uptake protein A
TARA_SAMEA2623601_METAG-scaffold_18-gene_9	CDS	1407	ktrB		COG0168	Ktr system potassium uptake protein B
TARA_SAMEA2623601_METAG-scaffold_18-gene_10	CDS	450				hypothetical protein
TARA_SAMEA2623601_METAG-scaffold_18-gene_11	CDS	297				hypothetical protein
TARA_SAMEA2623601_METAG-scaffold_18-gene_12	CDS	768	rnc	3.1.26.3		Ribonuclease 3
TARA_SAMEA2623601_METAG-scaffold_18-gene_13	CDS	1257	fabF	2.3.1.179		3-oxoacyl-[acyl-carrier-protein] synthase 2
TARA_SAMEA2623601_METAG-scaffold_18-gene_14	CDS	942				hypothetical protein
TARA_SAMEA2623601_METAG-scaffold_18-gene_15	CDS	1917				hypothetical protein
TARA_SAMEA2623601_METAG-scaffold_18-gene_16	CDS	1020	ruvB	3.6.4.12	COG2255	Holliday junction ATP-dependent DNA helicase RuvB
TARA_SAMEA2623601_METAG-scaffold_18-gene_17	CDS	1638				hypothetical protein
TARA_SAMEA2623601_METAG-scaffold_18-gene_18	CDS	1083				Methyl-accepting chemotaxis protein
TARA_SAMEA2623601_METAG-scaffold_18-gene_19	CDS	549				hypothetical protein
TARA_SAMEA2623601_METAG-scaffold_18-gene_20	CDS	1629				hypothetical protein
TARA_SAMEA2623601_METAG-scaffold_18-gene_21	CDS	2460	rcsC_17	2.7.13.3		Sensor histidine kinase RcsC
TARA_SAMEA2623601_METAG-scaffold_18-gene_22	CDS	666	fliP		COG1338	Flagellar biosynthetic protein FliP
TARA_SAMEA2623601_METAG-scaffold_18-gene_23	CDS	780	pomA		COG1291	Chemotaxis protein PomA
TARA_SAMEA2623601_METAG-scaffold_18-gene_24	CDS	1263	flgE		COG1749	Flagellar hook protein FlgE
TARA_SAMEA2623601_METAG-scaffold_18-gene_25	CDS	408				hypothetical protein
TARA_SAMEA2623601_METAG-scaffold_18-gene_26	CDS	2823				hypothetical protein
TARA_SAMEA2623601_METAG-scaffold_18-gene_27	CDS	1344	yscN_1	7.1.2.2		putative ATP synthase YscN
TARA_SAMEA2623601_METAG-scaffold_18-gene_28	CDS	3111	rcsC_18	2.7.13.3		Sensor histidine kinase RcsC
TARA_SAMEA2623601_METAG-scaffold_18-gene_29	CDS	351				hypothetical protein
TARA_SAMEA2623601_METAG-scaffold_18-gene_30	CDS	639				hypothetical protein
TARA_SAMEA2623601_METAG-scaffold_18-gene_31	CDS	957	fliG_1		COG1536	Flagellar motor switch protein FliG
TARA_SAMEA2623601_METAG-scaffold_18-gene_32	CDS	1596				hypothetical protein
TARA_SAMEA2623601_METAG-scaffold_18-gene_33	CDS	429	flgC_1		COG1558	Flagellar basal-body rod protein FlgC
TARA_SAMEA2623601_METAG-scaffold_18-gene_34	CDS	297	fliE_1			Flagellar hook-basal body complex protein FliE
TARA_SAMEA2623601_METAG-scaffold_18-gene_35	CDS	303				hypothetical protein
TARA_SAMEA2623601_METAG-scaffold_18-gene_36	CDS	750	fliR		COG1684	Flagellar biosynthetic protein FliR
TARA_SAMEA2623601_METAG-scaffold_18-gene_37	CDS	1044	yscU			Yop proteins translocation protein U
TARA_SAMEA2623601_METAG-scaffold_18-gene_38	CDS	2037	flhA_1		COG1298	Flagellar biosynthesis protein FlhA
TARA_SAMEA2623601_METAG-scaffold_18-gene_39	CDS	441				hypothetical protein
TARA_SAMEA2623601_METAG-scaffold_18-gene_40	CDS	768	motB		COG1360	Motility protein B
TARA_SAMEA2623601_METAG-scaffold_18-gene_41	CDS	855	motA		COG1291	Motility protein A
TARA_SAMEA2623601_METAG-scaffold_18-gene_42	CDS	582	sigH_1		COG1595	RNA polymerase sigma-H factor
TARA_SAMEA2623601_METAG-scaffold_18-gene_43	CDS	723	fliA		COG1191	RNA polymerase sigma factor FliA
TARA_SAMEA2623601_METAG-scaffold_18-gene_44	CDS	285				hypothetical protein
TARA_SAMEA2623601_METAG-scaffold_18-gene_45	CDS	381	fliS		COG1516	Flagellar secretion chaperone FliS
TARA_SAMEA2623601_METAG-scaffold_18-gene_46	CDS	1383	fliD		COG1345	B-type flagellar hook-associated protein 2
TARA_SAMEA2623601_METAG-scaffold_18-gene_47	CDS	1842	flaB			Flagellin B
TARA_SAMEA2623601_METAG-scaffold_18-gene_48	CDS	1536				hypothetical protein
TARA_SAMEA2623601_METAG-scaffold_18-gene_49	CDS	867				hypothetical protein
TARA_SAMEA2623601_METAG-scaffold_18-gene_50	CDS	1005	flgI			Flagellar P-ring protein
TARA_SAMEA2623601_METAG-scaffold_18-gene_51	CDS	546	flgH			Flagellar L-ring protein
TARA_SAMEA2623601_METAG-scaffold_18-gene_52	CDS	681				hypothetical protein
TARA_SAMEA2623601_METAG-scaffold_18-gene_53	CDS	786	flgG_3		COG4786	Flagellar basal-body rod protein FlgG
TARA_SAMEA2623601_METAG-scaffold_18-gene_54	CDS	669				hypothetical protein
TARA_SAMEA2623601_METAG-scaffold_18-gene_55	CDS	918				hypothetical protein
TARA_SAMEA2623601_METAG-scaffold_18-gene_56	CDS	285				hypothetical protein
TARA_SAMEA2623601_METAG-scaffold_18-gene_57	CDS	240				hypothetical protein
TARA_SAMEA2623601_METAG-scaffold_18-gene_58	CDS	1650	flgK		COG1256	Flagellar hook-associated protein 1
TARA_SAMEA2623601_METAG-scaffold_18-gene_59	CDS	900	flgL		COG1344	Flagellar hook-associated protein 3
TARA_SAMEA2623601_METAG-scaffold_18-gene_60	CDS	441	fliW		COG1699	Flagellar assembly factor FliW
TARA_SAMEA2623601_METAG-scaffold_18-gene_61	CDS	1083	csrA			Translational regulator CsrA
TARA_SAMEA2623601_METAG-scaffold_18-gene_62	CDS	2586				hypothetical protein
TARA_SAMEA2623601_METAG-scaffold_18-gene_63	CDS	444	cheW_1		COG0835	Chemotaxis protein CheW
TARA_SAMEA2623601_METAG-scaffold_18-gene_64	CDS	393	cheY_1		COG0784	Chemotaxis protein CheY
TARA_SAMEA2623601_METAG-scaffold_18-gene_65	CDS	831	cheR1_1	2.1.1.80		Chemotaxis protein methyltransferase 1
TARA_SAMEA2623601_METAG-scaffold_18-gene_66	CDS	1104	cheB_2	3.1.1.61	COG2201	Protein-glutamate methylesterase/protein-glutamine glutaminase
TARA_SAMEA2623601_METAG-scaffold_18-gene_67	CDS	468				hypothetical protein
TARA_SAMEA2623601_METAG-scaffold_18-gene_68	CDS	399	cheY_2		COG0784	Chemotaxis protein CheY
TARA_SAMEA2623601_METAG-scaffold_18-gene_69	CDS	975	fliM_1		COG1868	Flagellar motor switch protein FliM
TARA_SAMEA2623601_METAG-scaffold_18-gene_70	CDS	918				hypothetical protein
TARA_SAMEA2623601_METAG-scaffold_18-gene_71	CDS	654	devR_1		COG2197	DNA-binding transcriptional activator DevR/DosR
TARA_SAMEA2623601_METAG-scaffold_18-gene_72	CDS	258				hypothetical protein
TARA_SAMEA2623601_METAG-scaffold_18-gene_73	CDS	717				hypothetical protein
TARA_SAMEA2623601_METAG-scaffold_18-gene_74	CDS	630				hypothetical protein
TARA_SAMEA2623601_METAG-scaffold_18-gene_75	CDS	1296	rssB_6			Regulator of RpoS
TARA_SAMEA2623601_METAG-scaffold_18-gene_76	CDS	1836	rcsC_19	2.7.13.3		Sensor histidine kinase RcsC
TARA_SAMEA2623601_METAG-scaffold_18-gene_77	CDS	288				hypothetical protein
TARA_SAMEA2623601_METAG-scaffold_18-gene_78	CDS	612	ruvA	3.6.4.12	COG0632	Holliday junction ATP-dependent DNA helicase RuvA
TARA_SAMEA2623601_METAG-scaffold_18-gene_79	CDS	498	ruvC	3.1.22.4	COG0817	Crossover junction endodeoxyribonuclease RuvC
TARA_SAMEA2623601_METAG-scaffold_18-gene_80	CDS	759			COG0217	putative transcriptional regulatory protein
TARA_SAMEA2623601_METAG-scaffold_18-gene_81	CDS	1296	asnS	6.1.1.22		Asparagine--tRNA ligase
TARA_SAMEA2623601_METAG-scaffold_18-gene_82	CDS	1632				hypothetical protein
TARA_SAMEA2623601_METAG-scaffold_18-gene_83	CDS	1455	gatA_2	6.3.5.7	COG0154	Glutamyl-tRNA(Gln) amidotransferase subunit A
TARA_SAMEA2623601_METAG-scaffold_18-gene_84	CDS	312	gatC	6.3.5.-	COG0721	Glutamyl-tRNA(Gln) amidotransferase subunit C
TARA_SAMEA2623601_METAG-scaffold_18-gene_85	CDS	675				hypothetical protein
TARA_SAMEA2623601_METAG-scaffold_18-gene_86	CDS	1113	pilT_1		COG2805	Twitching mobility protein
TARA_SAMEA2623601_METAG-scaffold_18-gene_87	CDS	612	plsY	2.3.1.275	COG0344	Glycerol-3-phosphate acyltransferase
TARA_SAMEA2623601_METAG-scaffold_18-gene_88	CDS	1323	der_1		COG1160	GTPase Der
TARA_SAMEA2623601_METAG-scaffold_18-gene_89	CDS	1161	roxA	1.14.11.47	COG2850	50S ribosomal protein L16 3-hydroxylase
TARA_SAMEA2623601_METAG-scaffold_18-gene_90	CDS	636	plsC	2.3.1.-	COG0204	1-acyl-sn-glycerol-3-phosphate acyltransferase
TARA_SAMEA2623601_METAG-scaffold_18-gene_91	CDS	690	cmk_2	2.7.4.25		Cytidylate kinase
TARA_SAMEA2623601_METAG-scaffold_18-gene_92	CDS	1347				hypothetical protein
TARA_SAMEA2623601_METAG-scaffold_18-gene_93	CDS	1305		3.4.24.-	COG0612	putative zinc protease
TARA_SAMEA2623601_METAG-scaffold_18-gene_94	tRNA	77				tRNA-Glu(ctc)
TARA_SAMEA2623601_METAG-scaffold_18-gene_95	CDS	234				hypothetical protein
TARA_SAMEA2623601_METAG-scaffold_18-gene_96	CDS	900				hypothetical protein
TARA_SAMEA2623601_METAG-scaffold_18-gene_97	CDS	1470				hypothetical protein
TARA_SAMEA2623601_METAG-scaffold_18-gene_98	CDS	372				hypothetical protein
TARA_SAMEA2623601_METAG-scaffold_18-gene_99	CDS	1449				hypothetical protein
TARA_SAMEA2623601_METAG-scaffold_18-gene_100	CDS	1056				hypothetical protein
TARA_SAMEA2623601_METAG-scaffold_18-gene_101	CDS	1278	glyA	2.1.2.1	COG0112	Serine hydroxymethyltransferase
TARA_SAMEA2623601_METAG-scaffold_18-gene_102	CDS	804				hypothetical protein
TARA_SAMEA2623601_METAG-scaffold_18-gene_103	CDS	1251	ftsY			Signal recognition particle receptor FtsY
TARA_SAMEA2623601_METAG-scaffold_18-gene_104	CDS	2667				hypothetical protein
TARA_SAMEA2623601_METAG-scaffold_18-gene_105	CDS	393				hypothetical protein
TARA_SAMEA2623601_METAG-scaffold_18-gene_106	CDS	1467				hypothetical protein
TARA_SAMEA2623601_METAG-scaffold_18-gene_107	CDS	2514				hypothetical protein
TARA_SAMEA2623601_METAG-scaffold_18-gene_108	CDS	1374	fprA	1.18.1.2	COG0493	NADPH-ferredoxin reductase FprA
TARA_SAMEA2623601_METAG-scaffold_18-gene_109	CDS	2007	shc	4.2.1.129	COG1657	Squalene--hopene cyclase
TARA_SAMEA2623601_METAG-scaffold_18-gene_110	CDS	1038				hypothetical protein
TARA_SAMEA2623601_METAG-scaffold_18-gene_111	CDS	546				hypothetical protein
TARA_SAMEA2623601_METAG-scaffold_18-gene_112	CDS	978	fadM	1.5.5.2	COG0506	Proline dehydrogenase 1
TARA_SAMEA2623601_METAG-scaffold_18-gene_113	CDS	1047	sppA	3.4.21.-	COG0616	Putative signal peptide peptidase SppA
TARA_SAMEA2623601_METAG-scaffold_18-gene_114	CDS	705			COG1136	putative ABC transporter ATP-binding protein
TARA_SAMEA2623601_METAG-scaffold_18-gene_115	CDS	1257				hypothetical protein
TARA_SAMEA2623601_METAG-scaffold_18-gene_116	CDS	348				hypothetical protein
TARA_SAMEA2623601_METAG-scaffold_18-gene_117	CDS	354	rsbV		COG1366	Anti-sigma-B factor antagonist
TARA_SAMEA2623601_METAG-scaffold_18-gene_118	CDS	333	rsbW	2.7.11.1	COG2172	Serine-protein kinase RsbW
TARA_SAMEA2623601_METAG-scaffold_18-gene_119	CDS	801	sigF		COG1191	RNA polymerase sigma factor SigF
TARA_SAMEA2623601_METAG-scaffold_18-gene_120	CDS	594	lexA_1	3.4.21.88	COG1974	LexA repressor
TARA_SAMEA2623601_METAG-scaffold_18-gene_121	CDS	1611				hypothetical protein
TARA_SAMEA2623601_METAG-scaffold_18-gene_122	CDS	1197				hypothetical protein
TARA_SAMEA2623601_METAG-scaffold_18-gene_123	CDS	1275	serS	6.1.1.11	COG0172	Serine--tRNA ligase
TARA_SAMEA2623601_METAG-scaffold_18-gene_124	CDS	1068	pilT_2		COG2805	Twitching mobility protein
TARA_SAMEA2623601_METAG-scaffold_18-gene_125	CDS	132				hypothetical protein
TARA_SAMEA2623601_METAG-scaffold_18-gene_126	CDS	1101	pilT_3		COG2805	Twitching mobility protein
TARA_SAMEA2623601_METAG-scaffold_18-gene_127	CDS	1077	nth	4.2.99.18		Endonuclease III
TARA_SAMEA2623601_METAG-scaffold_18-gene_128	CDS	648				hypothetical protein
TARA_SAMEA2623601_METAG-scaffold_18-gene_129	CDS	1095	mrdA_1	3.4.16.4		Peptidoglycan D,D-transpeptidase MrdA
TARA_SAMEA2623601_METAG-scaffold_18-gene_130	CDS	1212	rodA		COG0772	putative FtsW-like protein
TARA_SAMEA2623601_METAG-scaffold_18-gene_131	CDS	1149				hypothetical protein
TARA_SAMEA2623601_METAG-scaffold_18-gene_132	CDS	324				hypothetical protein
TARA_SAMEA2623601_METAG-scaffold_18-gene_133	CDS	543	mltF_3	4.2.2.-		Membrane-bound lytic murein transglycosylase F
TARA_SAMEA2623601_METAG-scaffold_18-gene_134	CDS	600	coaE	2.7.1.24		Dephospho-CoA kinase
TARA_SAMEA2623601_METAG-scaffold_18-gene_135	CDS	1341	rpsA		COG0539	30S ribosomal protein S1
TARA_SAMEA2623601_METAG-scaffold_18-gene_136	CDS	2790	polA_1	2.7.7.7		DNA polymerase I
TARA_SAMEA2623601_METAG-scaffold_18-gene_137	CDS	2046	fadF	1.-.-.-	COG0247	putative iron-sulfur-binding oxidoreductase FadF
TARA_SAMEA2623601_METAG-scaffold_18-gene_138	CDS	189				hypothetical protein
TARA_SAMEA2623601_METAG-scaffold_18-gene_139	CDS	1002				hypothetical protein
TARA_SAMEA2623601_METAG-scaffold_18-gene_140	CDS	2127				hypothetical protein
TARA_SAMEA2623601_METAG-scaffold_18-gene_141	CDS	1245	tgt	2.4.2.29		Queuine tRNA-ribosyltransferase
TARA_SAMEA2623601_METAG-scaffold_18-gene_142	CDS	723	crp		COG0664	CRP-like cAMP-activated global transcriptional regulator
TARA_SAMEA2623601_METAG-scaffold_18-gene_143	CDS	2133				hypothetical protein
TARA_SAMEA2623601_METAG-scaffold_18-gene_144	CDS	1239				hypothetical protein
TARA_SAMEA2623601_METAG-scaffold_18-gene_145	CDS	363				hypothetical protein
TARA_SAMEA2623601_METAG-scaffold_18-gene_146	tRNA	87				tRNA-Leu(taa)
TARA_SAMEA2623601_METAG-scaffold_18-gene_147	CDS	477	ftsL_1			Cell division protein FtsL
TARA_SAMEA2623601_METAG-scaffold_18-gene_148	CDS	1422	pyk_1	2.7.1.40		Pyruvate kinase
TARA_SAMEA2623601_METAG-scaffold_18-gene_149	CDS	975	accA	2.1.3.15	COG0825	Acetyl-coenzyme A carboxylase carboxyl transferase subunit alpha
TARA_SAMEA2623601_METAG-scaffold_18-gene_150	CDS	864	accD	2.1.3.15		Acetyl-coenzyme A carboxylase carboxyl transferase subunit beta
TARA_SAMEA2623601_METAG-scaffold_18-gene_151	CDS	1272	mtaB	2.8.4.5	COG0621	Threonylcarbamoyladenosine tRNA methylthiotransferase MtaB
TARA_SAMEA2623601_METAG-scaffold_18-gene_152	CDS	978	nrnA	3.1.-.-	COG0618	Bifunctional oligoribonuclease and PAP phosphatase NrnA
TARA_SAMEA2623601_METAG-scaffold_18-gene_153	CDS	1872				hypothetical protein
TARA_SAMEA2623601_METAG-scaffold_18-gene_154	CDS	1296	pqqE_1	1.21.98.4		PqqA peptide cyclase
TARA_SAMEA2623601_METAG-scaffold_18-gene_155	CDS	294				hypothetical protein
TARA_SAMEA2623601_METAG-scaffold_18-gene_156	tRNA	76				tRNA-Ala(ggc)
TARA_SAMEA2623601_METAG-scaffold_18-gene_157	CDS	579				hypothetical protein
TARA_SAMEA2623601_METAG-scaffold_18-gene_158	CDS	867				hypothetical protein
TARA_SAMEA2623601_METAG-scaffold_18-gene_159	CDS	1017	oleA_2	2.3.3.20	COG0332	Acyl-CoA:acyl-CoA alkyltransferase
TARA_SAMEA2623601_METAG-scaffold_18-gene_160	CDS	1197				hypothetical protein
TARA_SAMEA2623601_METAG-scaffold_18-gene_161	CDS	1923				hypothetical protein
TARA_SAMEA2623601_METAG-scaffold_18-gene_162	CDS	1068				hypothetical protein
TARA_SAMEA2623601_METAG-scaffold_18-gene_163	CDS	1389				hypothetical protein
TARA_SAMEA2623601_METAG-scaffold_18-gene_164	CDS	660	yciO		COG0009	putative protein YciO
TARA_SAMEA2623601_METAG-scaffold_18-gene_165	CDS	2889	uvrA			UvrABC system protein A
TARA_SAMEA2623601_METAG-scaffold_18-gene_166	CDS	1515				hypothetical protein
TARA_SAMEA2623601_METAG-scaffold_18-gene_167	CDS	1212	epsF_5		COG1459	Type II secretion system protein F
TARA_SAMEA2623601_METAG-scaffold_18-gene_168	CDS	1209	epsF_6		COG1459	Type II secretion system protein F
TARA_SAMEA2623601_METAG-scaffold_18-gene_169	CDS	321		2.8.1.-	COG0607	Sulfurtransferase
TARA_SAMEA2623601_METAG-scaffold_18-gene_170	CDS	543				hypothetical protein
TARA_SAMEA2623601_METAG-scaffold_18-gene_171	CDS	1257	gyrB_2	5.6.2.2		DNA gyrase subunit B
TARA_SAMEA2623601_METAG-scaffold_18-gene_172	CDS	621				hypothetical protein
TARA_SAMEA2623601_METAG-scaffold_18-gene_173	CDS	804				hypothetical protein
TARA_SAMEA2623601_METAG-scaffold_18-gene_174	CDS	483				hypothetical protein
TARA_SAMEA2623601_METAG-scaffold_18-gene_175	CDS	1128		3.4.-.-		putative peptidase
TARA_SAMEA2623601_METAG-scaffold_18-gene_176	CDS	816	dapF	5.1.1.7	COG0253	Diaminopimelate epimerase
TARA_SAMEA2623601_METAG-scaffold_18-gene_177	CDS	264	hfq			RNA-binding protein Hfq
TARA_SAMEA2623601_METAG-scaffold_18-gene_178	CDS	927	miaA	2.5.1.75	COG0324	tRNA dimethylallyltransferase
TARA_SAMEA2623601_METAG-scaffold_18-gene_179	CDS	1854	mutL			DNA mismatch repair protein MutL
TARA_SAMEA2623601_METAG-scaffold_18-gene_180	CDS	780				hypothetical protein
TARA_SAMEA2623601_METAG-scaffold_18-gene_181	CDS	945				hypothetical protein
TARA_SAMEA2623601_METAG-scaffold_18-gene_182	CDS	519				hypothetical protein
TARA_SAMEA2623601_METAG-scaffold_18-gene_183	CDS	1338				hypothetical protein
TARA_SAMEA2623601_METAG-scaffold_18-gene_184	CDS	1473	nupX		COG1972	Putative nucleoside permease NupX
TARA_SAMEA2623601_METAG-scaffold_18-gene_185	CDS	498				hypothetical protein
TARA_SAMEA2623601_METAG-scaffold_18-gene_186	CDS	642				hypothetical protein
TARA_SAMEA2623601_METAG-scaffold_18-gene_187	CDS	330				hypothetical protein
TARA_SAMEA2623601_METAG-scaffold_18-gene_188	CDS	420				hypothetical protein
TARA_SAMEA2623601_METAG-scaffold_18-gene_189	CDS	825				hypothetical protein
TARA_SAMEA2623601_METAG-scaffold_18-gene_190	CDS	549	trmH	2.1.1.34		tRNA (guanosine(18)-2'-O)-methyltransferase
TARA_SAMEA2623601_METAG-scaffold_18-gene_191	CDS	1263	der_2			GTPase Der
TARA_SAMEA2623601_METAG-scaffold_18-gene_192	CDS	381				hypothetical protein
TARA_SAMEA2623601_METAG-scaffold_18-gene_193	CDS	267				hypothetical protein
TARA_SAMEA2623601_METAG-scaffold_18-gene_194	CDS	873	sigJ			ECF RNA polymerase sigma factor SigJ
TARA_SAMEA2623601_METAG-scaffold_18-gene_195	CDS	519				hypothetical protein
TARA_SAMEA2623601_METAG-scaffold_18-gene_196	CDS	231				hypothetical protein
TARA_SAMEA2623601_METAG-scaffold_18-gene_197	CDS	1521				hypothetical protein
TARA_SAMEA2623601_METAG-scaffold_18-gene_198	CDS	1386	pepP	3.4.11.9	COG0006	Xaa-Pro aminopeptidase
TARA_SAMEA2623601_METAG-scaffold_18-gene_199	CDS	924		1.11.1.-		Putative heme-dependent peroxidase
TARA_SAMEA2623601_METAG-scaffold_18-gene_200	CDS	279				hypothetical protein
TARA_SAMEA2623601_METAG-scaffold_18-gene_201	CDS	804				hypothetical protein
TARA_SAMEA2623601_METAG-scaffold_18-gene_202	CDS	2013				hypothetical protein
TARA_SAMEA2623601_METAG-scaffold_18-gene_203	CDS	957				hypothetical protein
TARA_SAMEA2623601_METAG-scaffold_18-gene_204	CDS	567				hypothetical protein
TARA_SAMEA2623601_METAG-scaffold_18-gene_205	tRNA	86				tRNA-Tyr(gta)
TARA_SAMEA2623601_METAG-scaffold_18-gene_206	CDS	1191				hypothetical protein
TARA_SAMEA2623601_METAG-scaffold_18-gene_207	CDS	1428	sdcS			Sodium-dependent dicarboxylate transporter SdcS
TARA_SAMEA2623601_METAG-scaffold_18-gene_208	CDS	708	rplA			50S ribosomal protein L1
TARA_SAMEA2623601_METAG-scaffold_18-gene_209	CDS	426	rplK			50S ribosomal protein L11
TARA_SAMEA2623601_METAG-scaffold_18-gene_210	CDS	642	nusG			Transcription termination/antitermination protein NusG
TARA_SAMEA2623601_METAG-scaffold_18-gene_211	CDS	312				hypothetical protein
TARA_SAMEA2623601_METAG-scaffold_18-gene_212	tRNA	76				tRNA-Thr(ggt)
TARA_SAMEA2623601_METAG-scaffold_18-gene_213	tRNA	76				tRNA-Gly(tcc)
TARA_SAMEA2623601_METAG-scaffold_18-gene_214	CDS	1035				hypothetical protein
TARA_SAMEA2623601_METAG-scaffold_18-gene_215	tRNA	76				tRNA-Thr(tgt)
TARA_SAMEA2623601_METAG-scaffold_18-gene_216	CDS	645	sigH_2		COG1595	RNA polymerase sigma-H factor
TARA_SAMEA2623601_METAG-scaffold_18-gene_217	CDS	744		2.1.1.-		Putative TrmH family tRNA/rRNA methyltransferase
TARA_SAMEA2623601_METAG-scaffold_18-gene_218	CDS	1449	cysS	6.1.1.16		Cysteine--tRNA ligase
TARA_SAMEA2623601_METAG-scaffold_18-gene_219	CDS	2724	leuS	6.1.1.4		Leucine--tRNA ligase
TARA_SAMEA2623601_METAG-scaffold_18-gene_220	CDS	6555				hypothetical protein
TARA_SAMEA2623601_METAG-scaffold_18-gene_221	CDS	1386	fumC	4.2.1.2	COG0114	Fumarate hydratase class II
TARA_SAMEA2623601_METAG-scaffold_18-gene_222	CDS	1779	ggt_1	3.4.19.13	COG0405	Glutathione hydrolase proenzyme
TARA_SAMEA2623601_METAG-scaffold_18-gene_223	CDS	771	cinA			Putative competence-damage inducible protein
TARA_SAMEA2623601_METAG-scaffold_18-gene_224	CDS	738	sfsA		COG1489	Sugar fermentation stimulation protein A
TARA_SAMEA2623601_METAG-scaffold_18-gene_225	CDS	1470	mmsA	1.2.1.27	COG1012	Methylmalonate-semialdehyde dehydrogenase [acylating]
TARA_SAMEA2623601_METAG-scaffold_18-gene_226	CDS	435				hypothetical protein
TARA_SAMEA2623601_METAG-scaffold_18-gene_227	CDS	459				hypothetical protein
TARA_SAMEA2623601_METAG-scaffold_18-gene_228	CDS	366				hypothetical protein
TARA_SAMEA2623601_METAG-scaffold_18-gene_229	CDS	177				hypothetical protein
TARA_SAMEA2623601_METAG-scaffold_18-gene_230	CDS	1200		2.6.1.1		Aspartate aminotransferase
TARA_SAMEA2623601_METAG-scaffold_18-gene_231	CDS	996				hypothetical protein
TARA_SAMEA2623601_METAG-scaffold_18-gene_232	CDS	1191	deoB	5.4.2.7	COG1015	Phosphopentomutase
TARA_SAMEA2623601_METAG-scaffold_18-gene_233	CDS	3183	smc_3			Chromosome partition protein Smc
TARA_SAMEA2623601_METAG-scaffold_18-gene_234	CDS	1026	ahcY	3.3.1.1	COG0499	Adenosylhomocysteinase
TARA_SAMEA2623601_METAG-scaffold_18-gene_235	CDS	630				hypothetical protein
TARA_SAMEA2623601_METAG-scaffold_18-gene_236	CDS	3177				hypothetical protein
TARA_SAMEA2623601_METAG-scaffold_18-gene_237	CDS	1305				hypothetical protein
TARA_SAMEA2623601_METAG-scaffold_18-gene_238	CDS	567				hypothetical protein
TARA_SAMEA2623601_METAG-scaffold_18-gene_239	CDS	513	dcd_2	3.5.4.30	COG0717	dCTP deaminase, dUMP-forming
TARA_SAMEA2623601_METAG-scaffold_18-gene_240	CDS	696				hypothetical protein
TARA_SAMEA2623601_METAG-scaffold_18-gene_241	CDS	1431				hypothetical protein
TARA_SAMEA2623601_METAG-scaffold_18-gene_242	CDS	1149				hypothetical protein
TARA_SAMEA2623601_METAG-scaffold_18-gene_243	CDS	666	rpe	5.1.3.1		Ribulose-phosphate 3-epimerase
TARA_SAMEA2623601_METAG-scaffold_18-gene_244	CDS	609	prkC_1	2.7.11.1	COG0515	Serine/threonine-protein kinase PrkC
TARA_SAMEA2623601_METAG-scaffold_18-gene_245	CDS	1227				hypothetical protein
TARA_SAMEA2623601_METAG-scaffold_18-gene_246	CDS	2097	lapB_2			Lipopolysaccharide assembly protein B
TARA_SAMEA2623601_METAG-scaffold_18-gene_247	CDS	2706	pknD_13	2.7.11.1		Serine/threonine-protein kinase PknD
TARA_SAMEA2623601_METAG-scaffold_18-gene_248	CDS	1329	epsF_7		COG1459	Type II secretion system protein F
TARA_SAMEA2623601_METAG-scaffold_18-gene_249	CDS	927				hypothetical protein
TARA_SAMEA2623601_METAG-scaffold_18-gene_250	CDS	477				hypothetical protein
TARA_SAMEA2623601_METAG-scaffold_18-gene_251	CDS	732				hypothetical protein
TARA_SAMEA2623601_METAG-scaffold_18-gene_252	CDS	3492				hypothetical protein
TARA_SAMEA2623601_METAG-scaffold_18-gene_253	CDS	2214				hypothetical protein
TARA_SAMEA2623601_METAG-scaffold_18-gene_254	CDS	1257				hypothetical protein
TARA_SAMEA2623601_METAG-scaffold_18-gene_255	CDS	1167				hypothetical protein
TARA_SAMEA2623601_METAG-scaffold_18-gene_256	CDS	1236				hypothetical protein
TARA_SAMEA2623601_METAG-scaffold_18-gene_257	CDS	669				hypothetical protein
TARA_SAMEA2623601_METAG-scaffold_18-gene_258	CDS	1206				hypothetical protein
TARA_SAMEA2623601_METAG-scaffold_18-gene_259	CDS	1617			COG1132	putative ABC transporter ATP-binding protein
TARA_SAMEA2623601_METAG-scaffold_18-gene_260	CDS	1683			COG1132	putative ABC transporter ATP-binding protein
TARA_SAMEA2623601_METAG-scaffold_18-gene_261	CDS	309				hypothetical protein
TARA_SAMEA2623601_METAG-scaffold_18-gene_262	CDS	711	degU_1		COG2197	Transcriptional regulatory protein DegU
TARA_SAMEA2623601_METAG-scaffold_18-gene_263	CDS	990				hypothetical protein
TARA_SAMEA2623601_METAG-scaffold_18-gene_264	CDS	657				hypothetical protein
TARA_SAMEA2623601_METAG-scaffold_18-gene_265	CDS	1245				hypothetical protein
TARA_SAMEA2623601_METAG-scaffold_18-gene_266	CDS	1752				hypothetical protein
TARA_SAMEA2623601_METAG-scaffold_18-gene_267	CDS	2301				hypothetical protein
TARA_SAMEA2623601_METAG-scaffold_18-gene_268	CDS	1578				hypothetical protein
TARA_SAMEA2623601_METAG-scaffold_18-gene_269	CDS	1977				hypothetical protein
TARA_SAMEA2623601_METAG-scaffold_18-gene_270	CDS	1425				hypothetical protein
TARA_SAMEA2623601_METAG-scaffold_18-gene_271	CDS	1161				hypothetical protein
TARA_SAMEA2623601_METAG-scaffold_18-gene_272	CDS	717				hypothetical protein
TARA_SAMEA2623601_METAG-scaffold_18-gene_273	CDS	675	rpoE_3		COG1595	ECF RNA polymerase sigma-E factor
TARA_SAMEA2623601_METAG-scaffold_18-gene_274	CDS	1467				hypothetical protein
TARA_SAMEA2623601_METAG-scaffold_18-gene_275	CDS	1197				hypothetical protein
TARA_SAMEA2623601_METAG-scaffold_18-gene_276	CDS	1524				hypothetical protein
TARA_SAMEA2623601_METAG-scaffold_18-gene_277	CDS	810				hypothetical protein
TARA_SAMEA2623601_METAG-scaffold_18-gene_278	CDS	1389				hypothetical protein
TARA_SAMEA2623601_METAG-scaffold_18-gene_279	CDS	429				hypothetical protein
TARA_SAMEA2623601_METAG-scaffold_18-gene_280	CDS	534				hypothetical protein
TARA_SAMEA2623601_METAG-scaffold_18-gene_281	CDS	498	ppiA_1	5.2.1.8		Peptidyl-prolyl cis-trans isomerase A
TARA_SAMEA2623601_METAG-scaffold_18-gene_282	CDS	807				hypothetical protein
TARA_SAMEA2623601_METAG-scaffold_18-gene_283	CDS	2766				hypothetical protein
TARA_SAMEA2623601_METAG-scaffold_18-gene_284	CDS	990				hypothetical protein
TARA_SAMEA2623601_METAG-scaffold_18-gene_285	CDS	843				hypothetical protein
TARA_SAMEA2623601_METAG-scaffold_18-gene_286	CDS	1269				hypothetical protein
TARA_SAMEA2623601_METAG-scaffold_18-gene_287	CDS	537				hypothetical protein
TARA_SAMEA2623601_METAG-scaffold_18-gene_288	CDS	675				hypothetical protein
TARA_SAMEA2623601_METAG-scaffold_18-gene_289	CDS	480				hypothetical protein
TARA_SAMEA2623601_METAG-scaffold_18-gene_290	CDS	99				hypothetical protein
TARA_SAMEA2623601_METAG-scaffold_18-gene_291	CDS	3063				hypothetical protein
TARA_SAMEA2623601_METAG-scaffold_18-gene_292	CDS	270	acpP_1			Acyl carrier protein
TARA_SAMEA2623601_METAG-scaffold_18-gene_293	CDS	231				hypothetical protein
TARA_SAMEA2623601_METAG-scaffold_18-gene_294	CDS	147				hypothetical protein
TARA_SAMEA2623601_METAG-scaffold_18-gene_295	CDS	189				hypothetical protein
TARA_SAMEA2623601_METAG-scaffold_18-gene_296	CDS	2622				hypothetical protein
TARA_SAMEA2623601_METAG-scaffold_18-gene_297	CDS	3138				hypothetical protein
TARA_SAMEA2623601_METAG-scaffold_18-gene_298	CDS	462				hypothetical protein
TARA_SAMEA2623601_METAG-scaffold_18-gene_299	CDS	648				hypothetical protein
TARA_SAMEA2623601_METAG-scaffold_18-gene_300	CDS	1164				hypothetical protein
TARA_SAMEA2623601_METAG-scaffold_18-gene_301	CDS	1320				hypothetical protein
TARA_SAMEA2623601_METAG-scaffold_18-gene_302	CDS	1770				hypothetical protein
TARA_SAMEA2623601_METAG-scaffold_18-gene_303	CDS	2295				hypothetical protein
TARA_SAMEA2623601_METAG-scaffold_18-gene_304	CDS	264				hypothetical protein
TARA_SAMEA2623601_METAG-scaffold_18-gene_305	CDS	363				hypothetical protein
TARA_SAMEA2623601_METAG-scaffold_18-gene_306	CDS	225				hypothetical protein
TARA_SAMEA2623601_METAG-scaffold_18-gene_307	CDS	1800	uvrB_1			UvrABC system protein B
TARA_SAMEA2623601_METAG-scaffold_18-gene_308	CDS	471				hypothetical protein
TARA_SAMEA2623601_METAG-scaffold_18-gene_309	CDS	795				hypothetical protein
TARA_SAMEA2623601_METAG-scaffold_18-gene_310	CDS	222				hypothetical protein
TARA_SAMEA2623601_METAG-scaffold_18-gene_311	CDS	276				hypothetical protein
TARA_SAMEA2623601_METAG-scaffold_18-gene_312	CDS	822				hypothetical protein
TARA_SAMEA2623601_METAG-scaffold_18-gene_313	CDS	624				hypothetical protein
TARA_SAMEA2623601_METAG-scaffold_18-gene_314	CDS	1011				hypothetical protein
TARA_SAMEA2623601_METAG-scaffold_23-gene_1	CDS	471				hypothetical protein
TARA_SAMEA2623601_METAG-scaffold_23-gene_2	CDS	1878	frdA_2	1.3.5.4	COG1053	Fumarate reductase flavoprotein subunit
TARA_SAMEA2623601_METAG-scaffold_23-gene_3	CDS	1218	cca	2.7.7.72		CCA-adding enzyme
TARA_SAMEA2623601_METAG-scaffold_23-gene_4	CDS	1425				hypothetical protein
TARA_SAMEA2623601_METAG-scaffold_23-gene_5	CDS	918				hypothetical protein
TARA_SAMEA2623601_METAG-scaffold_23-gene_6	CDS	513				hypothetical protein
TARA_SAMEA2623601_METAG-scaffold_23-gene_7	CDS	3087	speE_3	2.5.1.16		Polyamine aminopropyltransferase
TARA_SAMEA2623601_METAG-scaffold_23-gene_8	CDS	1818				hypothetical protein
TARA_SAMEA2623601_METAG-scaffold_23-gene_9	CDS	486				hypothetical protein
TARA_SAMEA2623601_METAG-scaffold_23-gene_10	CDS	789				hypothetical protein
TARA_SAMEA2623601_METAG-scaffold_23-gene_11	CDS	1869				hypothetical protein
TARA_SAMEA2623601_METAG-scaffold_23-gene_12	CDS	1158	hmgA	1.13.11.5		Homogentisate 1,2-dioxygenase
TARA_SAMEA2623601_METAG-scaffold_23-gene_13	CDS	483				hypothetical protein
TARA_SAMEA2623601_METAG-scaffold_23-gene_14	CDS	1146				hypothetical protein
TARA_SAMEA2623601_METAG-scaffold_23-gene_15	CDS	2136				hypothetical protein
TARA_SAMEA2623601_METAG-scaffold_23-gene_16	CDS	768	RBKS	2.7.1.15		Ribokinase
TARA_SAMEA2623601_METAG-scaffold_23-gene_17	CDS	954				hypothetical protein
TARA_SAMEA2623601_METAG-scaffold_23-gene_18	CDS	954				hypothetical protein
TARA_SAMEA2623601_METAG-scaffold_23-gene_19	CDS	1359				hypothetical protein
TARA_SAMEA2623601_METAG-scaffold_23-gene_20	CDS	585	ppiA_2	5.2.1.8	COG0652	Peptidyl-prolyl cis-trans isomerase A
TARA_SAMEA2623601_METAG-scaffold_23-gene_21	CDS	765				hypothetical protein
TARA_SAMEA2623601_METAG-scaffold_23-gene_22	CDS	291				hypothetical protein
TARA_SAMEA2623601_METAG-scaffold_23-gene_23	CDS	2538	mutS2	3.1.-.-		Endonuclease MutS2
TARA_SAMEA2623601_METAG-scaffold_23-gene_24	CDS	1758				hypothetical protein
TARA_SAMEA2623601_METAG-scaffold_23-gene_25	CDS	1305				hypothetical protein
TARA_SAMEA2623601_METAG-scaffold_23-gene_26	CDS	825	mltF_4	4.2.2.-		Membrane-bound lytic murein transglycosylase F
TARA_SAMEA2623601_METAG-scaffold_23-gene_27	tRNA	74				tRNA-Gln(ttg)
TARA_SAMEA2623601_METAG-scaffold_23-gene_28	CDS	411				hypothetical protein
[truncated: 6,655 more rows]

## Sheet: annotations-eggnog
query_name	seed_eggNOG_ortholog	seed_ortholog_evalue	seed_ortholog_score	best_tax_level	Preferred_name	GOs	EC	KEGG_ko	KEGG_Pathway	KEGG_Module	KEGG_Reaction	KEGG_rclass	BRITE	KEGG_TC	CAZy	BiGG_Reaction	taxonomic scope	eggNOG OGs	best eggNOG OG	COG Functional cat.	eggNOG free text desc.
TARA_SAMEA2623601_METAG-scaffold_8-gene_2	997346.HMPREF9374_0868	2,00E-37	163.3	Thermoactinomycetaceae	yerI												Bacteria	1TSRC@1239,27DAV@186824,4HEJ3@91061,COG2334@1,COG2334@2	NA|NA|NA	S	Phosphotransferase enzyme family
TARA_SAMEA2623601_METAG-scaffold_8-gene_3	1121124.JNIX01000001_gene1039	6.4e-40	171.0	Bacteria				ko:K06950					ko00000				Bacteria	COG1418@1,COG1418@2	NA|NA|NA	S	mRNA catabolic process
TARA_SAMEA2623601_METAG-scaffold_8-gene_4	913865.DOT_4516	1.1e-75	290.4	Peptococcaceae	cax	GO:0003674,GO:0005215,GO:0005575,GO:0005623,GO:0005886,GO:0005887,GO:0006810,GO:0006811,GO:0006812,GO:0006816,GO:0008150,GO:0008324,GO:0015075,GO:0015077,GO:0015078,GO:0015085,GO:0015291,GO:0015297,GO:0015298,GO:0015299,GO:0015318,GO:0015368,GO:0015369,GO:0015491,GO:0015672,GO:0016020,GO:0016021,GO:0022804,GO:0022857,GO:0022890,GO:0030001,GO:0031224,GO:0031226,GO:0034220,GO:0044425,GO:0044459,GO:…		ko:K07300					ko00000,ko02000	2.A.19		iJN678.slr1336	Bacteria	1TQN2@1239,248J3@186801,2606E@186807,COG0387@1,COG0387@2	NA|NA|NA	P	PFAM Sodium calcium exchanger protein
TARA_SAMEA2623601_METAG-scaffold_8-gene_5	743720.Psefu_1062	3.7e-31	142.5	Pseudomonas putida group													Bacteria	1N9PI@1224,1RPY9@1236,1YV16@136845,COG2199@1,COG3706@2	NA|NA|NA	T	Diguanylate cyclase
TARA_SAMEA2623601_METAG-scaffold_8-gene_6	1293054.HSACCH_01643	4.1e-88	331.6	Halanaerobiales			1.1.1.26	ko:K00015	ko00630,ko01100,ko01110,ko01120,map00630,map01100,map01110,map01120		R00717,R01388	RC00031,RC00042	ko00000,ko00001,ko01000				Bacteria	1TPCX@1239,248UR@186801,3WB2E@53433,COG1052@1,COG1052@2	NA|NA|NA	C	D-isomer specific 2-hydroxyacid dehydrogenase, catalytic domain
TARA_SAMEA2623601_METAG-scaffold_8-gene_7	886293.Sinac_0207	2.3e-76	292.7	Bacteria	ugtP		2.4.1.315	ko:K03429	ko00561,ko01100,map00561,map01100		R02689,R04377	RC00005,RC00059	ko00000,ko00001,ko01000,ko01003		GT28		Bacteria	COG0707@1,COG0707@2	NA|NA|NA	M	undecaprenyldiphospho-muramoylpentapeptide beta-N-acetylglucosaminyltransferase activity
TARA_SAMEA2623601_METAG-scaffold_8-gene_10	1396418.BATQ01000049_gene344	3.7e-32	145.6	Verrucomicrobiae													Bacteria	2IWC0@203494,46XPN@74201,COG2234@1,COG2234@2	NA|NA|NA	S	Peptidase family M28
TARA_SAMEA2623601_METAG-scaffold_8-gene_14	511.JT27_02255	2.7e-08	66.2	Alcaligenaceae	yggG	GO:0003674,GO:0003824,GO:0005575,GO:0005623,GO:0006508,GO:0006807,GO:0006950,GO:0006970,GO:0006971,GO:0008150,GO:0008152,GO:0008233,GO:0008237,GO:0009266,GO:0009279,GO:0009314,GO:0009408,GO:0009411,GO:0009416,GO:0009628,GO:0009987,GO:0016020,GO:0016787,GO:0019538,GO:0019867,GO:0030312,GO:0030313,GO:0031975,GO:0033554,GO:0034605,GO:0034644,GO:0043170,GO:0044238,GO:0044462,GO:0044464,GO:0050896,GO:…		ko:K07387					ko00000,ko01000,ko01002				Bacteria	1NK9F@1224,2VJAY@28216,3T42D@506,COG0501@1,COG0501@2	NA|NA|NA	M	peptidase
TARA_SAMEA2623601_METAG-scaffold_8-gene_18	1410620.SHLA_46c000050	1.2e-18	100.1	Proteobacteria													Bacteria	1REYE@1224,COG5395@1,COG5395@2	NA|NA|NA	S	Predicted membrane protein (DUF2306)
TARA_SAMEA2623601_METAG-scaffold_8-gene_24	1996.JOFO01000004_gene3464	3.4e-16	91.7	Streptosporangiales													Bacteria	2IN75@201174,4EKN4@85012,COG0662@1,COG0662@2	NA|NA|NA	G	Protein of unknown function (DUF861)
TARA_SAMEA2623601_METAG-scaffold_8-gene_26	383372.Rcas_0788	1.1e-13	84.7	Chloroflexia													Bacteria	2G9TZ@200795,376IY@32061,COG0438@1,COG0438@2	NA|NA|NA	M	Glycosyltransferase Family 4
TARA_SAMEA2623601_METAG-scaffold_8-gene_27	1232410.KI421412_gene406	3.5e-11	76.3	Proteobacteria	mutS2			ko:K03646,ko:K07456,ko:K18682	ko03018,ko03430,map03018,map03430				ko00000,ko00001,ko01000,ko02000,ko03019,ko03400	2.C.1.2			Bacteria	1QYV7@1224,COG1193@1,COG1193@2	NA|NA|NA	L	Glycosyl transferase family 1
TARA_SAMEA2623601_METAG-scaffold_8-gene_28	877424.ATWC01000049_gene1115	2.4e-18	99.4	unclassified Lachnospiraceae	pseI		2.5.1.56,2.5.1.97	ko:K01654,ko:K15898	ko00520,ko01100,map00520,map01100		R01804,R04435,R09841	RC00159	ko00000,ko00001,ko01000				Bacteria	1TS09@1239,249DN@186801,27K4Z@186928,COG2089@1,COG2089@2	NA|NA|NA	M	SAF
TARA_SAMEA2623601_METAG-scaffold_8-gene_30	903814.ELI_2685	2.8e-30	139.0	Bacteria			5.4.3.8	ko:K01845,ko:K07257	ko00860,ko01100,ko01110,ko01120,map00860,map01100,map01110,map01120	M00121	R02272	RC00677	ko00000,ko00001,ko00002,ko01000,ko01007				Bacteria	COG1861@1,COG1861@2	NA|NA|NA	M	Spore coat polysaccharide biosynthesis protein F CMP-KDO synthetase
TARA_SAMEA2623601_METAG-scaffold_8-gene_41	1128421.JAGA01000002_gene1810	4.6e-72	278.5	unclassified Bacteria	dapE	GO:0003674,GO:0003824,GO:0005488,GO:0005515,GO:0005575,GO:0005622,GO:0005623,GO:0005737,GO:0005829,GO:0006082,GO:0006520,GO:0006553,GO:0006807,GO:0008150,GO:0008152,GO:0008270,GO:0008652,GO:0009014,GO:0009058,GO:0009066,GO:0009067,GO:0009085,GO:0009089,GO:0009987,GO:0016053,GO:0016787,GO:0016810,GO:0016811,GO:0019752,GO:0032153,GO:0042802,GO:0043167,GO:0043169,GO:0043436,GO:0043648,GO:0044237,GO:…	3.5.1.18	ko:K01439	ko00300,ko01100,ko01120,ko01230,map00300,map01100,map01120,map01230	M00016	R02734	RC00064,RC00090	ko00000,ko00001,ko00002,ko01000			iECP_1309.ECP_2485,iIT341.HP0212	Bacteria	2NQ4M@2323,COG0624@1,COG0624@2	NA|NA|NA	E	Peptidase family M20/M25/M40
TARA_SAMEA2623601_METAG-scaffold_8-gene_42	1183438.GKIL_0573	1.1e-46	195.7	Cyanobacteria													Bacteria	1G29D@1117,COG1511@1,COG1511@2	NA|NA|NA	L	Tubulin like
TARA_SAMEA2623601_METAG-scaffold_8-gene_46	1111069.TCCBUS3UF1_3770	2.8e-34	151.4	Deinococcus-Thermus	osmC			ko:K04063					ko00000				Bacteria	1WJVD@1297,COG1764@1,COG1764@2	NA|NA|NA	O	redox protein regulator of disulfide bond formation
TARA_SAMEA2623601_METAG-scaffold_8-gene_47	502025.Hoch_1899	6.5e-10	70.5	Myxococcales			2.7.7.72	ko:K00974,ko:K03281	ko03013,map03013		R09382,R09383,R09384,R09386	RC00078	ko00000,ko00001,ko01000,ko03016	2.A.49			Bacteria	1QANB@1224,2WZHW@28221,2Z26K@29,43E2I@68525,COG2524@1,COG2524@2	NA|NA|NA	K	Domain in cystathionine beta-synthase and other proteins.
TARA_SAMEA2623601_METAG-scaffold_8-gene_48	935836.JAEL01000029_gene3615	6.6e-59	235.0	Bacillus	ciuF												Bacteria	1TRUT@1239,1ZFSU@1386,4HEF9@91061,COG0477@1,COG2814@2	NA|NA|NA	EGP	Transmembrane secretion effector
TARA_SAMEA2623601_METAG-scaffold_8-gene_50	172088.AUGA01000016_gene2484	6.9e-134	485.0	Bradyrhizobiaceae													Bacteria	1RHP4@1224,2U9B6@28211,3K0V6@41294,COG1409@1,COG1409@2	NA|NA|NA	S	Calcineurin-like phosphoesterase
TARA_SAMEA2623601_METAG-scaffold_8-gene_51	1392489.JPOL01000002_gene1620	8.1e-47	193.4	Leeuwenhoekiella	nicA		1.17.2.1	ko:K18029	ko00760,ko01120,map00760,map01120	M00622	R09473	RC00589	ko00000,ko00001,ko00002,ko01000				Bacteria	1I17D@117743,2XK0P@283735,4NM72@976,COG2080@1,COG2080@2	NA|NA|NA	C	[2Fe-2S] binding domain
TARA_SAMEA2623601_METAG-scaffold_8-gene_52	616991.JPOO01000003_gene1744	5,00E-200	704.5	Arenibacter													Bacteria	1HXJS@117743,23GPD@178469,4NFFU@976,COG1529@1,COG1529@2	NA|NA|NA	C	Molybdopterin-binding domain of aldehyde dehydrogenase
TARA_SAMEA2623601_METAG-scaffold_8-gene_64	722419.PH505_ab00840	3.7e-215	755.0	Pseudoalteromonadaceae			3.4.11.14	ko:K01263					ko00000,ko01000				Bacteria	1MUCI@1224,1RYP9@1236,2PZTK@267888,COG0308@1,COG0308@2	NA|NA|NA	M	ERAP1-like C-terminal domain
TARA_SAMEA2623601_METAG-scaffold_8-gene_69	1121930.AQXG01000002_gene2106	2.2e-102	379.8	Bacteroidetes													Bacteria	4P1Y0@976,COG0464@1,COG0464@2	NA|NA|NA	O	ATPase family associated with various cellular activities (AAA)
TARA_SAMEA2623601_METAG-scaffold_8-gene_70	1121013.P873_00390	5.9e-31	141.4	Proteobacteria				ko:K03969					ko00000				Bacteria	1NNUD@1224,COG1842@1,COG1842@2	NA|NA|NA	KT	PspA/IM30 family
TARA_SAMEA2623601_METAG-scaffold_8-gene_71	926560.KE387023_gene1663	1.5e-46	194.5	Deinococcus-Thermus			3.2.1.52	ko:K12373	ko00511,ko00513,ko00520,ko00531,ko00603,ko00604,ko01100,ko04142,map00511,map00513,map00520,map00531,map00603,map00604,map01100,map04142	M00079	R00022,R06004,R11316	RC00049	ko00000,ko00001,ko00002,ko01000,ko03110		GH20		Bacteria	1WM65@1297,COG3525@1,COG3525@2	NA|NA|NA	G	Glycosyl hydrolase family 20, catalytic domain
TARA_SAMEA2623601_METAG-scaffold_8-gene_72	1499967.BAYZ01000097_gene4356	8.2e-10	70.5	Bacteria													Bacteria	COG4103@1,COG4103@2	NA|NA|NA	T	Tellurite resistance protein TerB
TARA_SAMEA2623601_METAG-scaffold_8-gene_73	1487953.JMKF01000059_gene4938	1.8e-33	149.8	Oscillatoriales													Bacteria	1G5GG@1117,1HAK2@1150,COG4636@1,COG4636@2	NA|NA|NA	S	Putative restriction endonuclease
TARA_SAMEA2623601_METAG-scaffold_8-gene_75	240016.ABIZ01000001_gene4713	2.1e-287	995.3	Verrucomicrobiae	bepE			ko:K03296,ko:K18138	ko01501,ko01503,map01501,map01503	M00647,M00699,M00718			ko00000,ko00001,ko00002,ko01504,ko02000	2.A.6.2			Bacteria	2IWND@203494,46SDN@74201,COG0841@1,COG0841@2	NA|NA|NA	V	Belongs to the resistance-nodulation-cell division (RND) (TC 2.A.6) family
TARA_SAMEA2623601_METAG-scaffold_8-gene_76	1121448.DGI_0551	1,00E-55	224.6	Desulfovibrionales				ko:K03585	ko01501,ko01503,map01501,map01503	M00646,M00647,M00699,M00718			ko00000,ko00001,ko00002,ko01504,ko02000,ko03036	2.A.6.2,8.A.1.6			Bacteria	1MU78@1224,2MG89@213115,2WJHQ@28221,42Q4P@68525,COG0845@1,COG0845@2	NA|NA|NA	M	Belongs to the membrane fusion protein (MFP) (TC 8.A.1) family
TARA_SAMEA2623601_METAG-scaffold_8-gene_81	1144275.COCOR_07348	1.7e-22	112.8	Myxococcales				ko:K03088					ko00000,ko03021				Bacteria	1MX7T@1224,2WQA9@28221,2YV9U@29,42U04@68525,COG1595@1,COG1595@2	NA|NA|NA	K	Belongs to the sigma-70 factor family. ECF subfamily
TARA_SAMEA2623601_METAG-scaffold_8-gene_85	709986.Deima_1398	6,00E-35	154.1	Deinococcus-Thermus	adk		2.7.4.3	ko:K00939	ko00230,ko00730,ko01100,ko01110,ko01130,map00230,map00730,map01100,map01110,map01130	M00049	R00127,R01547,R11319	RC00002	ko00000,ko00001,ko00002,ko01000,ko04147				Bacteria	1WMN6@1297,COG0563@1,COG0563@2	NA|NA|NA	F	adenylate kinase activity
TARA_SAMEA2623601_METAG-scaffold_8-gene_86	373994.Riv7116_4275	5.5e-49	201.1	Cyanobacteria	yniC	GO:0000287,GO:0003674,GO:0003824,GO:0003850,GO:0004346,GO:0005488,GO:0005575,GO:0005622,GO:0005623,GO:0005737,GO:0005829,GO:0006793,GO:0006796,GO:0008150,GO:0008152,GO:0009987,GO:0016311,GO:0016787,GO:0016788,GO:0016791,GO:0019203,GO:0042578,GO:0043167,GO:0043169,GO:0044237,GO:0044424,GO:0044444,GO:0044464,GO:0046872,GO:0050084,GO:0050286,GO:0050308,GO:0050309	3.1.3.23	ko:K19270					ko00000,ko01000				Bacteria	1G6EG@1117,COG0637@1,COG0637@2	NA|NA|NA	S	TIGRFAM haloacid dehalogenase superfamily, subfamily IA, variant 3 with third motif having DD or ED
TARA_SAMEA2623601_METAG-scaffold_8-gene_90	1090318.ATTI01000001_gene1018	2.1e-33	149.4	Sphingomonadales													Bacteria	1PPNP@1224,2K09Y@204457,2U3I1@28211,COG3568@1,COG3568@2	NA|NA|NA	S	Endonuclease/Exonuclease/phosphatase family
TARA_SAMEA2623601_METAG-scaffold_8-gene_91	935863.AWZR01000003_gene2778	2,00E-183	649.4	Xanthomonadales	bglX		3.2.1.21	ko:K05349	ko00460,ko00500,ko00940,ko01100,ko01110,map00460,map00500,map00940,map01100,map01110		R00026,R02558,R02887,R02985,R03527,R04949,R04998,R10035,R10039,R10040	RC00049,RC00059,RC00171,RC00262,RC00397,RC00451,RC00714,RC00746,RC01248	ko00000,ko00001,ko01000		GH3		Bacteria	1MVIV@1224,1RMA0@1236,1X4AX@135614,COG1472@1,COG1472@2	NA|NA|NA	G	Belongs to the glycosyl hydrolase 3 family
TARA_SAMEA2623601_METAG-scaffold_8-gene_92	36630.CADNFIAP00002102	7.6e-60	238.4	Eurotiales													Fungi	20R9E@147545,28XP9@1,2R4GJ@2759,39XV1@33154,3P5CG@4751,3R2DD@4890,3S3I4@5042	NA|NA|NA	S	GPI anchored protein
TARA_SAMEA2623601_METAG-scaffold_8-gene_95	1121878.AUGL01000009_gene3375	1.2e-187	663.3	Gammaproteobacteria													Bacteria	1MWGC@1224,1RRE1@1236,COG1028@1,COG1028@2,COG3173@1,COG3173@2	NA|NA|NA	IQ	COG1028 Dehydrogenases with different specificities (related to short-chain alcohol dehydrogenases)
TARA_SAMEA2623601_METAG-scaffold_8-gene_97	1122925.KB895377_gene1023	5.1e-58	232.6	Paenibacillaceae	yqgS		2.7.8.20	ko:K19005	ko00561,ko01100,map00561,map01100		R05081,R10849	RC00017	ko00000,ko00001,ko01000				Bacteria	1TRMA@1239,26RW7@186822,4H9S0@91061,COG1368@1,COG1368@2	NA|NA|NA	M	Belongs to the LTA synthase family
TARA_SAMEA2623601_METAG-scaffold_8-gene_99	1210884.HG799463_gene10079	2.9e-12	79.3	Planctomycetes				ko:K02038,ko:K02282	ko02010,map02010	M00222			ko00000,ko00001,ko00002,ko02000,ko02035,ko02044	3.A.1.7			Bacteria	2J143@203682,COG2197@1,COG2197@2	NA|NA|NA	K	helix_turn_helix, Lux Regulon
TARA_SAMEA2623601_METAG-scaffold_8-gene_100	1191523.MROS_0944	9.9e-99	367.1	Bacteria			3.4.22.40	ko:K01372					ko00000,ko01000,ko01002				Bacteria	COG3579@1,COG3579@2	NA|NA|NA	E	homocysteine catabolic process
TARA_SAMEA2623601_METAG-scaffold_8-gene_102	1111729.ATYV01000016_gene764	4.6e-28	131.7	Corynebacteriaceae													Bacteria	22MCF@1653,2GKBU@201174,COG5036@1,COG5036@2	NA|NA|NA	P	VTC domain
TARA_SAMEA2623601_METAG-scaffold_8-gene_103	33876.JNXY01000012_gene4143	9,00E-42	177.2	Micromonosporales	XK27_05505												Bacteria	2GM32@201174,4DAZA@85008,COG1285@1,COG1285@2	NA|NA|NA	S	Domain of unknown function (DUF4956)
TARA_SAMEA2623601_METAG-scaffold_8-gene_104	1366046.HIMB11_00410	2,00E-28	134.8	Alphaproteobacteria	cotH												Bacteria	1QX5G@1224,2TZQE@28211,COG5337@1,COG5337@2	NA|NA|NA	M	CotH kinase protein
TARA_SAMEA2623601_METAG-scaffold_8-gene_109	1396141.BATP01000030_gene3690	2.2e-34	152.1	Verrucomicrobiae				ko:K06950					ko00000				Bacteria	2IVQC@203494,46XEW@74201,COG1418@1,COG1418@2	NA|NA|NA	S	mRNA catabolic process
TARA_SAMEA2623601_METAG-scaffold_8-gene_112	266779.Meso_2423	1.1e-48	200.7	Alphaproteobacteria	recJ			ko:K07462	ko03410,ko03430,ko03440,map03410,map03430,map03440				ko00000,ko00001,ko01000,ko03400				Bacteria	1NTFD@1224,2UPPA@28211,COG0608@1,COG0608@2	NA|NA|NA	L	single-stranded DNA 5'-3' exodeoxyribonuclease activity
TARA_SAMEA2623601_METAG-scaffold_8-gene_113	1120973.AQXL01000114_gene713	2.5e-251	875.2	Alicyclobacillaceae	gyrA	GO:0000166,GO:0000287,GO:0003674,GO:0003824,GO:0003916,GO:0003918,GO:0005488,GO:0005524,GO:0005575,GO:0005618,GO:0005623,GO:0005886,GO:0006139,GO:0006259,GO:0006265,GO:0006725,GO:0006807,GO:0006996,GO:0008094,GO:0008144,GO:0008150,GO:0008152,GO:0009987,GO:0016020,GO:0016043,GO:0016462,GO:0016787,GO:0016817,GO:0016818,GO:0016853,GO:0016887,GO:0017076,GO:0017111,GO:0030312,GO:0030554,GO:0032553,GO:…	5.99.1.3	ko:K02469					ko00000,ko01000,ko03032,ko03400				Bacteria	1TP2Z@1239,2783E@186823,4HAHY@91061,COG0188@1,COG0188@2	NA|NA|NA	L	A type II topoisomerase that negatively supercoils closed circular double-stranded (ds) DNA in an ATP-dependent manner to modulate DNA topology and maintain chromosomes in an underwound state. Negative supercoiling favors strand separation, and DNA replication, transcription, recombination and repair, all of which involve strand separation. Also able to catalyze the interconversion of other topol…
TARA_SAMEA2623601_METAG-scaffold_8-gene_114	717605.Theco_3754	6,00E-224	783.9	Paenibacillaceae	gyrB	GO:0000166,GO:0000287,GO:0003674,GO:0003824,GO:0003916,GO:0003918,GO:0005488,GO:0005524,GO:0005575,GO:0005618,GO:0005623,GO:0005886,GO:0006139,GO:0006259,GO:0006265,GO:0006725,GO:0006807,GO:0006996,GO:0007059,GO:0008094,GO:0008144,GO:0008150,GO:0008152,GO:0009295,GO:0009987,GO:0016020,GO:0016043,GO:0016462,GO:0016787,GO:0016817,GO:0016818,GO:0016853,GO:0016887,GO:0017076,GO:0017111,GO:0030312,GO:…	5.99.1.3	ko:K02470,ko:K02622					ko00000,ko01000,ko02048,ko03032,ko03036,ko03400				Bacteria	1TQ0R@1239,26R74@186822,4H9Y6@91061,COG0187@1,COG0187@2	NA|NA|NA	L	A type II topoisomerase that negatively supercoils closed circular double-stranded (ds) DNA in an ATP-dependent manner to modulate DNA topology and maintain chromosomes in an underwound state. Negative supercoiling favors strand separation, and DNA replication, transcription, recombination and repair, all of which involve strand separation. Also able to catalyze the interconversion of other topol…
TARA_SAMEA2623601_METAG-scaffold_8-gene_116	429009.Adeg_1032	9.5e-57	227.6	Thermoanaerobacterales	recX	GO:0000287,GO:0003674,GO:0003824,GO:0005488,GO:0006629,GO:0006643,GO:0008150,GO:0008152,GO:0008610,GO:0009058,GO:0009987,GO:0016740,GO:0016757,GO:0016758,GO:0043167,GO:0043169,GO:0044237,GO:0044238,GO:0044249,GO:0044255,GO:0046467,GO:0046872,GO:0071704,GO:1901576	2.4.1.337	ko:K19002	ko00561,ko01100,map00561,map01100		R10850	RC00005,RC00059	ko00000,ko00001,ko01000,ko01003		GT4		Bacteria	1TPTA@1239,24ANI@186801,42FW0@68295,COG0438@1,COG0438@2	NA|NA|NA	M	glycosyl transferase group 1
TARA_SAMEA2623601_METAG-scaffold_8-gene_118	1121346.KB899814_gene1844	6.5e-47	194.9	Paenibacillaceae	recF	GO:0000731,GO:0005575,GO:0005622,GO:0005623,GO:0006139,GO:0006259,GO:0006281,GO:0006302,GO:0006725,GO:0006807,GO:0006950,GO:0006974,GO:0008150,GO:0008152,GO:0009058,GO:0009059,GO:0009295,GO:0009987,GO:0018130,GO:0019438,GO:0033554,GO:0034641,GO:0034645,GO:0034654,GO:0043170,GO:0043226,GO:0043228,GO:0043229,GO:0043232,GO:0043590,GO:0044237,GO:0044238,GO:0044249,GO:0044260,GO:0044271,GO:0044424,GO:…		ko:K03629	ko03440,map03440				ko00000,ko00001,ko03400				Bacteria	1TP9U@1239,26QB9@186822,4HA0W@91061,COG1195@1,COG1195@2	NA|NA|NA	L	it is required for DNA replication and normal SOS inducibility. RecF binds preferentially to single-stranded, linear DNA. It also seems to bind ATP
TARA_SAMEA2623601_METAG-scaffold_8-gene_119	866776.HMPREF9321_0809	2.7e-09	69.7	Negativicutes													Bacteria	1V9FF@1239,4H4RR@909932,COG5512@1,COG5512@2	NA|NA|NA	S	Psort location Cytoplasmic, score 8.96
TARA_SAMEA2623601_METAG-scaffold_8-gene_124	171693.BN988_03458	8,00E-33	146.7	Oceanobacillus	tadA	GO:0002097,GO:0002100,GO:0006139,GO:0006382,GO:0006396,GO:0006399,GO:0006400,GO:0006725,GO:0006807,GO:0008033,GO:0008150,GO:0008152,GO:0009451,GO:0009987,GO:0010467,GO:0016070,GO:0016553,GO:0034470,GO:0034641,GO:0034660,GO:0043170,GO:0043412,GO:0044237,GO:0044238,GO:0046483,GO:0071704,GO:0090304,GO:1901360	3.5.4.1,3.5.4.33	ko:K01485,ko:K11991	ko00240,ko00330,ko01100,map00240,map00330,map01100		R00974,R01411,R02922,R10223	RC00074,RC00477,RC00514,RC00809	ko00000,ko00001,ko01000,ko03016				Bacteria	1V3HZ@1239,23KE5@182709,4HH7S@91061,COG0590@1,COG0590@2	NA|NA|NA	FJ	Catalyzes the deamination of adenosine to inosine at the wobble position 34 of tRNA(Arg2)
TARA_SAMEA2623601_METAG-scaffold_8-gene_125	1123269.NX02_29110	4.5e-07	60.8	Proteobacteria													Bacteria	1PB01@1224,298E5@1,2ZVJC@2	NA|NA|NA
TARA_SAMEA2623601_METAG-scaffold_8-gene_129	555778.Hneap_2347	2.5e-26	125.2	Chromatiales	trxC		1.8.1.8	ko:K03672					ko00000,ko01000,ko03110				Bacteria	1RHUA@1224,1S64W@1236,1WYAU@135613,COG3118@1,COG3118@2	NA|NA|NA	O	TIGRFAM Thioredoxin
TARA_SAMEA2623601_METAG-scaffold_8-gene_130	1382356.JQMP01000004_gene309	6.4e-36	158.7	Thermomicrobia													Bacteria	27XPB@189775,2GAMR@200795,COG2206@1,COG2206@2	NA|NA|NA	T	HD domain
TARA_SAMEA2623601_METAG-scaffold_8-gene_132	871963.Desdi_0478	2.7e-41	176.4	Peptococcaceae													Bacteria	1UZN2@1239,248SE@186801,260SG@186807,COG2206@1,COG2206@2	NA|NA|NA	T	PFAM HD domain
TARA_SAMEA2623601_METAG-scaffold_8-gene_133	479434.Sthe_2024	9.2e-139	500.4	Thermomicrobia	cbs	GO:0003674,GO:0005488,GO:0005575,GO:0005576,GO:0005618,GO:0005622,GO:0005623,GO:0005737,GO:0005886,GO:0008144,GO:0016020,GO:0019842,GO:0030170,GO:0030312,GO:0036094,GO:0043167,GO:0043168,GO:0044424,GO:0044464,GO:0048037,GO:0050662,GO:0070279,GO:0071944,GO:0097159,GO:1901363	2.5.1.47,4.2.1.22	ko:K01697,ko:K01738	ko00260,ko00270,ko00920,ko01100,ko01110,ko01120,ko01130,ko01200,ko01230,map00260,map00270,map00920,map01100,map01110,map01120,map01130,map01200,map01230	M00021,M00035,M00338	R00891,R00897,R01290,R03601,R04859,R04942	RC00020,RC00056,RC00069,RC00256,RC00489,RC01246,RC02814,RC02821	ko00000,ko00001,ko00002,ko01000				Bacteria	27YAJ@189775,2G698@200795,COG0031@1,COG0031@2,COG3620@1,COG3620@2	NA|NA|NA	E	Cysteine synthase
TARA_SAMEA2623601_METAG-scaffold_8-gene_137	582899.Hden_3367	5.3e-40	171.4	Hyphomicrobiaceae	ycgJ_1												Bacteria	1PN45@1224,2U64U@28211,3N9ET@45401,COG0500@1,COG2226@2	NA|NA|NA	Q	ubiE/COQ5 methyltransferase family
TARA_SAMEA2623601_METAG-scaffold_8-gene_139	1449353.JQMQ01000005_gene2462	3.7e-10	72.8	Actinobacteria													Bacteria	2HHVP@201174,COG0697@1,COG0697@2	NA|NA|NA	EG	EamA-like transporter family
TARA_SAMEA2623601_METAG-scaffold_8-gene_140	1121945.ATXS01000019_gene935	9.2e-52	211.1	Euryarchaeota			1.4.1.18,1.5.1.7	ko:K00290,ko:K19064	ko00300,ko00310,ko00960,ko01100,ko01110,ko01130,ko01230,map00300,map00310,map00960,map01100,map01110,map01130,map01230	M00030,M00032	R00446,R00715,R02317	RC00062,RC00217,RC00694,RC01532	ko00000,ko00001,ko00002,ko01000				Archaea	2Y08S@28890,COG1748@1,arCOG00243@2157	NA|NA|NA	E	Saccharopine dehydrogenase C-terminal domain
TARA_SAMEA2623601_METAG-scaffold_8-gene_141	28072.Nos7524_4552	1.8e-167	596.3	Nostocales	tynA		1.4.3.21	ko:K00276	ko00260,ko00350,ko00360,ko00410,ko00950,ko00960,ko01100,ko01110,map00260,map00350,map00360,map00410,map00950,map00960,map01100,map01110		R02382,R02529,R02613,R03139,R04027,R04300,R06154,R06740	RC00062,RC00189,RC00676,RC01052	ko00000,ko00001,ko01000				Bacteria	1G2YB@1117,1HMBG@1161,COG3733@1,COG3733@2	NA|NA|NA	Q	PFAM Copper amine oxidase, N2 domain
TARA_SAMEA2623601_METAG-scaffold_8-gene_144	266117.Rxyl_0221	4.3e-119	434.9	Rubrobacteria			3.5.1.6,3.5.1.87,3.5.3.9	ko:K02083,ko:K06016	ko00230,ko00240,ko01100,ko01120,map00230,map00240,map01100,map01120	M00046	R00905,R02423,R04666	RC00064,RC00096	ko00000,ko00001,ko00002,ko01000,ko01002				Bacteria	2H2XC@201174,4CPHZ@84995,COG0624@1,COG0624@2	NA|NA|NA	E	Peptidase family M28
TARA_SAMEA2623601_METAG-scaffold_8-gene_149	1254432.SCE1572_38265	3.2e-46	191.4	Myxococcales	rraA			ko:K02553					ko00000,ko03019				Bacteria	1RH18@1224,2X9C4@28221,2YVH5@29,42T7P@68525,COG0684@1,COG0684@2	NA|NA|NA	H	Catalyzes the aldol cleavage of 4-hydroxy-4-methyl-2- oxoglutarate (HMG) into 2 molecules of pyruvate. Also contains a secondary oxaloacetate (OAA) decarboxylase activity due to the common pyruvate enolate transition state formed following C-C bond cleavage in the retro-aldol and decarboxylation reactions
TARA_SAMEA2623601_METAG-scaffold_8-gene_153	756272.Plabr_0431	4,00E-52	212.2	Planctomycetes													Bacteria	2BWJ3@1,2IX8R@203682,2Z7IQ@2	NA|NA|NA	S	Sulfotransferase family
TARA_SAMEA2623601_METAG-scaffold_8-gene_155	443152.MDG893_16317	1.7e-60	239.2	Gammaproteobacteria				ko:K07096					ko00000				Bacteria	1RFU9@1224,1S4S2@1236,COG2129@1,COG2129@2	NA|NA|NA	S	phosphoesterases, related to the Icc protein
TARA_SAMEA2623601_METAG-scaffold_8-gene_156	426355.Mrad2831_2889	1.3e-147	530.0	Methylobacteriaceae	dhaK	GO:0003674,GO:0003824,GO:0006793,GO:0006796,GO:0008150,GO:0008152,GO:0009987,GO:0016301,GO:0016310,GO:0016740,GO:0016772,GO:0016773,GO:0044237,GO:0047324	2.7.1.121,2.7.1.28,2.7.1.29,4.6.1.15	ko:K00863,ko:K05878	ko00051,ko00561,ko00680,ko01100,ko01120,ko01200,ko04622,map00051,map00561,map00680,map01100,map01120,map01200,map04622	M00344	R01011,R01012,R01059	RC00002,RC00015,RC00017	ko00000,ko00001,ko00002,ko01000				Bacteria	1JSB7@119045,1MVSR@1224,2TTK3@28211,COG2376@1,COG2376@2	NA|NA|NA	G	PFAM Dak kinase
TARA_SAMEA2623601_METAG-scaffold_8-gene_159	338963.Pcar_2781	1.3e-65	257.3	delta/epsilon subdivisions	ynbD	GO:0005575,GO:0005623,GO:0005886,GO:0016020,GO:0044464,GO:0071944	3.1.3.16	ko:K01090					ko00000,ko01000				Bacteria	1QSUD@1224,42TZH@68525,COG0671@1,COG0671@2,COG2453@1,COG2453@2	NA|NA|NA	IT	Dual specificity phosphatase, catalytic domain
TARA_SAMEA2623601_METAG-scaffold_8-gene_160	1120999.JONM01000008_gene2070	1.4e-136	493.4	Neisseriales	ynbC	GO:0003674,GO:0003824,GO:0005575,GO:0006629,GO:0008150,GO:0008152,GO:0016020,GO:0016298,GO:0016787,GO:0016788,GO:0044238,GO:0071704											Bacteria	1MWF5@1224,2KQI2@206351,2VNMX@28216,COG2267@1,COG2267@2	NA|NA|NA	I	Hydrolase, alpha beta domain protein
TARA_SAMEA2623601_METAG-scaffold_8-gene_161	666681.M301_2182	1.4e-35	156.4	Betaproteobacteria													Bacteria	1RBU6@1224,2W5ZS@28216,COG4319@1,COG4319@2	NA|NA|NA	S	ketosteroid isomerase
TARA_SAMEA2623601_METAG-scaffold_8-gene_165	1304874.JAFY01000002_gene1053	1.4e-48	201.1	Synergistetes	arnT		2.4.2.43	ko:K07264	ko01503,map01503	M00721	R09773,R09774,R09781	RC00005	ko00000,ko00001,ko00002,ko01000,ko01003,ko01005				Bacteria	3TAR6@508458,COG1807@1,COG1807@2	NA|NA|NA	M	PFAM glycosyl transferase family 39
TARA_SAMEA2623601_METAG-scaffold_8-gene_166	351348.Maqu_2881	7.2e-53	213.8	Alteromonadaceae				ko:K09941					ko00000				Bacteria	1RDE0@1224,1S3X6@1236,467Z8@72275,COG3310@1,COG3310@2	NA|NA|NA	S	protein conserved in bacteria
TARA_SAMEA2623601_METAG-scaffold_8-gene_167	317619.ANKN01000091_gene1521	7.8e-32	143.7	Cyanobacteria	ygaP	GO:0003674,GO:0003824,GO:0004792,GO:0005575,GO:0005623,GO:0005886,GO:0005887,GO:0016020,GO:0016021,GO:0016740,GO:0016782,GO:0016783,GO:0031224,GO:0031226,GO:0044425,GO:0044459,GO:0044464,GO:0071944											Bacteria	1G56U@1117,COG0607@1,COG0607@2	NA|NA|NA	P	Rhodanese-related sulfurtransferase
TARA_SAMEA2623601_METAG-scaffold_8-gene_168	1313421.JHBV01000003_gene632	1.8e-13	82.0	Bacteroidetes				ko:K03892					ko00000,ko03000				Bacteria	4NSQD@976,COG0640@1,COG0640@2	NA|NA|NA	K	helix_turn_helix, Arsenical Resistance Operon Repressor
TARA_SAMEA2623601_METAG-scaffold_8-gene_169	330214.NIDE0222	2.1e-48	200.3	Nitrospirae													Bacteria	3J10H@40117,COG0745@1,COG0745@2,COG0784@1,COG0784@2,COG4191@1,COG4191@2	NA|NA|NA	T	Evidence 3 Function proposed based on presence of conserved amino acid motif, structural feature or limited homology
TARA_SAMEA2623601_METAG-scaffold_8-gene_170	626887.J057_03475	1.2e-11	76.6	Alteromonadaceae													Bacteria	1N8E9@1224,1SC9B@1236,467S1@72275,COG0517@1,COG0517@2	NA|NA|NA	S	COG0517 FOG CBS domain
TARA_SAMEA2623601_METAG-scaffold_8-gene_171	1236541.BALL01000005_gene946	1.5e-19	102.4	Shewanellaceae	pspE			ko:K03972					ko00000				Bacteria	1RHVM@1224,1SD9C@1236,2QCHJ@267890,COG0607@1,COG0607@2	NA|NA|NA	P	PFAM Rhodanese domain protein
TARA_SAMEA2623601_METAG-scaffold_8-gene_173	1267535.KB906767_gene2618	4.9e-31	141.7	Acidobacteriia	lgt			ko:K13292					ko00000,ko01000				Bacteria	2JJTI@204432,3Y4HT@57723,COG0682@1,COG0682@2	NA|NA|NA	M	Transfers the N-acyl diglyceride group on what will become the N-terminal cysteine of membrane lipoproteins
TARA_SAMEA2623601_METAG-scaffold_8-gene_175	293826.Amet_2364	9.1e-24	117.5	Clostridiaceae	thrE												Bacteria	1TSE8@1239,24A25@186801,36EA1@31979,COG2966@1,COG2966@2	NA|NA|NA	S	hmm pf06738
TARA_SAMEA2623601_METAG-scaffold_8-gene_176	1220589.CD32_08360	2.5e-14	85.5	Lysinibacillus													Bacteria	1V6P0@1239,3IXTU@400634,4HJ1Y@91061,COG3610@1,COG3610@2	NA|NA|NA	S	membrane
TARA_SAMEA2623601_METAG-scaffold_8-gene_179	768704.Desmer_4328	1.5e-100	373.2	Peptococcaceae	spsC												Bacteria	1TPDH@1239,24862@186801,261AB@186807,COG0399@1,COG0399@2	NA|NA|NA	E	Belongs to the DegT DnrJ EryC1 family
TARA_SAMEA2623601_METAG-scaffold_8-gene_180	395964.KE386496_gene1249	2.7e-127	461.8	Beijerinckiaceae	rfbB		4.2.1.46,5.1.3.2	ko:K01710,ko:K01784	ko00052,ko00520,ko00521,ko00523,ko00525,ko01055,ko01100,ko01130,map00052,map00520,map00521,map00523,map00525,map01055,map01100,map01130	M00361,M00362,M00632,M00793	R00291,R02984,R06513	RC00289,RC00402	ko00000,ko00001,ko00002,ko01000				Bacteria	1MU5E@1224,2TT5T@28211,3NA8Y@45404,COG1088@1,COG1088@2	NA|NA|NA	M	Male sterility protein
TARA_SAMEA2623601_METAG-scaffold_8-gene_181	1307759.JOMJ01000003_gene1996	7.7e-60	237.3	Desulfovibrionales													Bacteria	1QUME@1224,2MCWX@213115,2WQPY@28221,42UU8@68525,COG0224@1,COG0224@2	NA|NA|NA	C	WbqC-like protein family
TARA_SAMEA2623601_METAG-scaffold_8-gene_182	702113.PP1Y_AT752	9.2e-25	120.9	Sphingomonadales	galU		2.7.7.9,5.4.2.8	ko:K00963,ko:K01840	ko00040,ko00051,ko00052,ko00500,ko00520,ko01100,ko01110,ko01130,map00040,map00051,map00052,map00500,map00520,map01100,map01110,map01130	M00114,M00129,M00361,M00362,M00549	R00289,R01818	RC00002,RC00408	ko00000,ko00001,ko00002,ko01000				Bacteria	1MV5F@1224,2K1NI@204457,2TRT6@28211,COG1210@1,COG1210@2	NA|NA|NA	M	UTP-glucose-1-phosphate uridylyltransferase
TARA_SAMEA2623601_METAG-scaffold_8-gene_185	643473.KB235930_gene4097	1.2e-45	190.3	Nostocales													Bacteria	1G4F2@1117,1HMVC@1161,COG2267@1,COG2267@2	NA|NA|NA	I	Alpha beta hydrolase
TARA_SAMEA2623601_METAG-scaffold_8-gene_190	1173264.KI913949_gene1514	3.3e-30	139.4	Cyanobacteria													Bacteria	1G391@1117,COG1808@1,COG1808@2	NA|NA|NA	S	hydrophobic domain
TARA_SAMEA2623601_METAG-scaffold_8-gene_191	670487.Ocepr_1935	1.9e-136	493.4	Deinococcus-Thermus													Bacteria	1WM64@1297,COG0433@1,COG0433@2,COG1196@1,COG1196@2	NA|NA|NA	D	nuclear chromosome segregation
TARA_SAMEA2623601_METAG-scaffold_8-gene_192	796945.HMPREF1145_0954	9.6e-41	173.7	Oribacterium													Bacteria	1TPRU@1239,24843@186801,2PR5U@265975,COG0745@1,COG0745@2	NA|NA|NA	T	Transcriptional regulatory protein, C terminal
TARA_SAMEA2623601_METAG-scaffold_8-gene_194	1189612.A33Q_1906	1.1e-21	110.2	Cytophagia	wrbA	GO:0003674,GO:0003824,GO:0008150,GO:0008152,GO:0016491,GO:0055114	1.6.5.2	ko:K03809	ko00130,ko01110,map00130,map01110		R02964,R03643,R03816	RC00819	ko00000,ko00001,ko01000				Bacteria	47USN@768503,4PAXR@976,COG0655@1,COG0655@2	NA|NA|NA	S	Flavodoxin domain
TARA_SAMEA2623601_METAG-scaffold_8-gene_195	1123376.AUIU01000014_gene603	1.6e-23	115.9	Bacteria													Bacteria	COG1917@1,COG1917@2	NA|NA|NA	L	Cupin 2, conserved barrel domain protein
TARA_SAMEA2623601_METAG-scaffold_8-gene_196	1288298.rosmuc_00173	5.3e-61	241.1	Roseovarius	tpm		2.1.1.67	ko:K00569	ko00983,map00983		R08236,R08239,R08246	RC00003,RC00980,RC02277	ko00000,ko00001,ko01000				Bacteria	1RAE4@1224,2U77D@28211,46PJ7@74030,COG0500@1,COG0500@2	NA|NA|NA	H	Belongs to the class I-like SAM-binding methyltransferase superfamily. TPMT family
TARA_SAMEA2623601_METAG-scaffold_8-gene_204	1121904.ARBP01000004_gene1086	2,00E-46	193.0	Cytophagia													Bacteria	47QI5@768503,4NJ3M@976,COG4757@1,COG4757@2	NA|NA|NA	S	Alpha/beta hydrolase family
TARA_SAMEA2623601_METAG-scaffold_8-gene_206	330084.JNYZ01000047_gene2915	1.7e-67	263.1	Pseudonocardiales													Bacteria	2GMUP@201174,4EBZH@85010,COG2141@1,COG2141@2	NA|NA|NA	C	Luciferase-like monooxygenase
TARA_SAMEA2623601_METAG-scaffold_8-gene_210	1042377.AFPJ01000053_gene1510	3.2e-39	169.1	Gammaproteobacteria													Bacteria	1NU2Q@1224,1SJQN@1236,2EYU1@1,33S18@2	NA|NA|NA
TARA_SAMEA2623601_METAG-scaffold_8-gene_215	759362.KVU_0492	2.1e-122	445.3	Alphaproteobacteria	ylbA	GO:0003674,GO:0003824,GO:0005488,GO:0016787,GO:0016810,GO:0016813,GO:0030145,GO:0043167,GO:0043169,GO:0046872,GO:0046914,GO:0071522	3.5.3.26	ko:K14977	ko00230,ko01120,map00230,map01120		R05554	RC01419	ko00000,ko00001,ko01000				Bacteria	1MW60@1224,2TS34@28211,COG3257@1,COG3257@2	NA|NA|NA	S	protein possibly involved in glyoxylate utilization
TARA_SAMEA2623601_METAG-scaffold_8-gene_216	357808.RoseRS_1517	9.4e-86	323.6	Chloroflexia													Bacteria	2G7V7@200795,376E6@32061,COG2141@1,COG2141@2	NA|NA|NA	C	Luciferase-like monooxygenase
TARA_SAMEA2623601_METAG-scaffold_8-gene_217	457570.Nther_2188	1.5e-38	167.5	Bacteria													Bacteria	COG4805@1,COG4805@2	NA|NA|NA	S	Bacterial protein of unknown function (DUF885)
TARA_SAMEA2623601_METAG-scaffold_8-gene_218	926550.CLDAP_17660	2.5e-27	130.2	Chloroflexi			2.6.1.76	ko:K00836	ko00260,ko01100,ko01120,ko01210,ko01230,map00260,map01100,map01120,map01210,map01230	M00033	R06977	RC00006,RC00062	ko00000,ko00001,ko00002,ko01000,ko01007				Bacteria	2G7ZB@200795,COG2308@1,COG2308@2	NA|NA|NA	S	Evidence 4 Homologs of previously reported genes of
TARA_SAMEA2623601_METAG-scaffold_8-gene_220	768066.HELO_2481	2.9e-44	185.3	Oceanospirillales			2.1.1.172	ko:K00564			R07234	RC00003	ko00000,ko01000,ko03009				Bacteria	1RHAE@1224,1T24M@1236,1XKQV@135619,COG2813@1,COG2813@2	NA|NA|NA	J	Protein of unknown function (DUF938)
TARA_SAMEA2623601_METAG-scaffold_8-gene_221	329726.AM1_5922	7.4e-151	541.6	Cyanobacteria	helZ		2.7.11.1	ko:K08282					ko00000,ko01000				Bacteria	1G0S7@1117,COG0553@1,COG0553@2	NA|NA|NA	L	SNF2 family N-terminal domain
TARA_SAMEA2623601_METAG-scaffold_8-gene_222	1121430.JMLG01000002_gene1113	1.8e-35	156.4	Peptococcaceae													Bacteria	1UZH3@1239,24DEV@186801,265G9@186807,COG4279@1,COG4279@2	NA|NA|NA	S	SWIM zinc finger
TARA_SAMEA2623601_METAG-scaffold_8-gene_223	765913.ThidrDRAFT_3001	3.6e-40	171.0	Proteobacteria													Bacteria	1REB3@1224,COG3791@1,COG3791@2	NA|NA|NA	S	Glutathione-dependent formaldehyde-activating enzyme
TARA_SAMEA2623601_METAG-scaffold_8-gene_225	211114.JOEF01000004_gene6732	4.2e-37	161.0	Pseudonocardiales	XK27_02315												Bacteria	2IMR2@201174,4E5VC@85010,COG5646@1,COG5646@2	NA|NA|NA	S	Domain of unknown function (DU1801)
TARA_SAMEA2623601_METAG-scaffold_8-gene_227	1550091.JROE01000002_gene1150	6,00E-18	98.6	Sphingobacteriia				ko:K13622	ko00564,map00564		R09072	RC00021,RC01091	ko00000,ko00001				Bacteria	1J0CP@117747,4NIGH@976,COG5379@1,COG5379@2	NA|NA|NA	I	Protein of unknown function (DUF3419)
TARA_SAMEA2623601_METAG-scaffold_8-gene_229	1229276.DI53_1491	1,00E-24	119.8	Sphingobacteriia													Bacteria	1IT5N@117747,2AVPC@1,31MGE@2,4NQFW@976	NA|NA|NA
TARA_SAMEA2623601_METAG-scaffold_8-gene_235	765420.OSCT_2288	1,00E-74	287.0	Chloroflexia	fieF												Bacteria	2G5MK@200795,375BG@32061,COG0053@1,COG0053@2	NA|NA|NA	P	Belongs to the cation diffusion facilitator (CDF) transporter (TC 2.A.4) family
TARA_SAMEA2623601_METAG-scaffold_8-gene_238	203122.Sde_3974	3.4e-09	69.7	Alteromonadaceae													Bacteria	1NKDY@1224,1SJF0@1236,2BRE7@1,32KD0@2,46B6W@72275	NA|NA|NA
TARA_SAMEA2623601_METAG-scaffold_8-gene_240	927704.SELR_12310	6.3e-53	214.9	Negativicutes	ykfB	GO:0000287,GO:0003674,GO:0003824,GO:0005488,GO:0006518,GO:0006807,GO:0008150,GO:0008152,GO:0009987,GO:0016853,GO:0016854,GO:0034641,GO:0043167,GO:0043169,GO:0043603,GO:0044237,GO:0046872,GO:0071704,GO:1901564	5.1.1.20	ko:K19802			R10938	RC03309	ko00000,ko01000				Bacteria	1TQMS@1239,4H25U@909932,COG4948@1,COG4948@2	NA|NA|NA	M	mandelate racemase muconate lactonizing
TARA_SAMEA2623601_METAG-scaffold_8-gene_246	111781.Lepto7376_4313	6.5e-28	131.3	Bacteria	ankB			ko:K06867					ko00000				Bacteria	COG0666@1,COG0666@2	NA|NA|NA	G	response to abiotic stimulus
TARA_SAMEA2623601_METAG-scaffold_8-gene_247	204669.Acid345_3984	3.5e-14	86.7	Acidobacteriia				ko:K15349	ko05132,map05132				ko00000,ko00001				Bacteria	2JKSH@204432,3Y6HW@57723,COG3240@1,COG3240@2	NA|NA|NA	I	GDSL-like Lipase/Acylhydrolase
TARA_SAMEA2623601_METAG-scaffold_8-gene_248	706587.Desti_0364	8,00E-24	117.1	Bacteria	dcd		3.5.4.13,3.6.1.23	ko:K01494,ko:K01520	ko00240,ko00983,ko01100,map00240,map00983,map01100	M00053	R00568,R02100,R02325,R11896	RC00002,RC00074	ko00000,ko00001,ko00002,ko01000,ko03400				Bacteria	COG0717@1,COG0717@2	NA|NA|NA	F	dUTP biosynthetic process
TARA_SAMEA2623601_METAG-scaffold_8-gene_250	1121104.AQXH01000003_gene363	2,00E-76	292.7	Sphingobacteriia				ko:K03442,ko:K22044					ko00000,ko02000	1.A.23.2,1.A.23.3			Bacteria	1IX0A@117747,4NFMR@976,COG3264@1,COG3264@2	NA|NA|NA	M	Conserved TM helix
TARA_SAMEA2623601_METAG-scaffold_8-gene_252	1386089.N865_11615	7.4e-57	227.6	Intrasporangiaceae				ko:K01990		M00254			ko00000,ko00002,ko02000	3.A.1			Bacteria	2GKEH@201174,4FE87@85021,COG1131@1,COG1131@2	NA|NA|NA	V	ABC transporter
TARA_SAMEA2623601_METAG-scaffold_8-gene_254	66429.JOFL01000001_gene4462	1.3e-10	73.6	Bacteria				ko:K01992,ko:K19341	ko02010,map02010	M00254,M00762			ko00000,ko00001,ko00002,ko02000	3.A.1,3.A.1.132.2			Bacteria	COG1277@1,COG1277@2	NA|NA|NA
TARA_SAMEA2623601_METAG-scaffold_8-gene_258	1144319.PMI16_03758	2.5e-18	99.0	Oxalobacteraceae	aroQ	GO:0003674,GO:0003824,GO:0004106,GO:0005488,GO:0005515,GO:0005575,GO:0005576,GO:0005623,GO:0006082,GO:0006520,GO:0006558,GO:0006725,GO:0006807,GO:0008150,GO:0008152,GO:0008652,GO:0009058,GO:0009072,GO:0009073,GO:0009094,GO:0009095,GO:0009987,GO:0016053,GO:0016853,GO:0016866,GO:0017144,GO:0019438,GO:0019752,GO:0042597,GO:0042802,GO:0042803,GO:0043436,GO:0043648,GO:0044237,GO:0044238,GO:0044249,GO:…	4.2.1.51,5.4.99.5	ko:K04093,ko:K04518	ko00400,ko01100,ko01110,ko01130,ko01230,map00400,map01100,map01110,map01130,map01230	M00024,M00025	R00691,R01373,R01715	RC00360,RC03116	ko00000,ko00001,ko00002,ko01000				Bacteria	1N0JH@1224,2VXZX@28216,477PA@75682,COG1605@1,COG1605@2	NA|NA|NA	M	Chorismate mutase type II
TARA_SAMEA2623601_METAG-scaffold_8-gene_261	760568.Desku_2906	4.4e-204	717.6	Peptococcaceae	groL	GO:0001817,GO:0001819,GO:0001871,GO:0002791,GO:0002793,GO:0003674,GO:0005488,GO:0005515,GO:0005575,GO:0005622,GO:0005623,GO:0005737,GO:0005829,GO:0006457,GO:0006458,GO:0008150,GO:0009986,GO:0009987,GO:0016465,GO:0030246,GO:0030247,GO:0032677,GO:0032757,GO:0032879,GO:0032880,GO:0032991,GO:0044183,GO:0044424,GO:0044444,GO:0044445,GO:0044464,GO:0044764,GO:0046812,GO:0048518,GO:0048522,GO:0050707,GO:…		ko:K04077	ko03018,ko04212,ko04940,ko05134,ko05152,map03018,map04212,map04940,map05134,map05152				ko00000,ko00001,ko03019,ko03029,ko03110,ko04147				Bacteria	1TP1T@1239,248BG@186801,2611G@186807,COG0459@1,COG0459@2	NA|NA|NA	O	Prevents misfolding and promotes the refolding and proper assembly of unfolded polypeptides generated under stress conditions
TARA_SAMEA2623601_METAG-scaffold_8-gene_262	264462.Bd0097	1.4e-28	132.1	Bdellovibrionales	groS	GO:0003674,GO:0005488,GO:0005515,GO:0006457,GO:0006458,GO:0006950,GO:0006986,GO:0008150,GO:0009987,GO:0010033,GO:0035966,GO:0042221,GO:0042802,GO:0043167,GO:0043169,GO:0046872,GO:0050896,GO:0051082,GO:0051084,GO:0051085,GO:0051087,GO:0061077		ko:K04078					ko00000,ko03029,ko03110				Bacteria	1MZ2X@1224,2MT7R@213481,2WPZP@28221,42U7E@68525,COG0234@1,COG0234@2	NA|NA|NA	O	Binds to Cpn60 in the presence of Mg-ATP and suppresses the ATPase activity of the latter
TARA_SAMEA2623601_METAG-scaffold_8-gene_268	1089547.KB913013_gene2165	1.9e-80	306.2	Cytophagia	selU	GO:0001887,GO:0002097,GO:0002098,GO:0003674,GO:0003824,GO:0006139,GO:0006396,GO:0006399,GO:0006400,GO:0006725,GO:0006807,GO:0008033,GO:0008150,GO:0008152,GO:0009451,GO:0009987,GO:0010467,GO:0016070,GO:0016740,GO:0016785,GO:0034470,GO:0034641,GO:0034660,GO:0043170,GO:0043412,GO:0043828,GO:0044237,GO:0044238,GO:0046483,GO:0070329,GO:0071704,GO:0090304,GO:0140098,GO:0140101,GO:1901360		ko:K06917					ko00000,ko01000,ko03016				Bacteria	47KFW@768503,4NH7W@976,COG2603@1,COG2603@2	NA|NA|NA	S	Rhodanese Homology Domain
TARA_SAMEA2623601_METAG-scaffold_8-gene_271	243160.BMAA0793	2.2e-31	142.9	Burkholderiaceae			1.14.11.27	ko:K06147,ko:K10277					ko00000,ko01000,ko02000,ko03036	3.A.1.106,3.A.1.109,3.A.1.21			Bacteria	1KF5Z@119060,1N4Q2@1224,2W7UK@28216,COG2850@1,COG2850@2	NA|NA|NA	S	JmjC domain, hydroxylase
TARA_SAMEA2623601_METAG-scaffold_8-gene_276	313606.M23134_07925	1.1e-43	183.3	Bacteroidetes													Bacteria	4NY38@976,COG5492@1,COG5492@2	NA|NA|NA	N	domain, Protein
TARA_SAMEA2623601_METAG-scaffold_8-gene_278	596151.DesfrDRAFT_2802	3,00E-42	179.5	Desulfovibrionales													Bacteria	1NT1Q@1224,2MA48@213115,2WUA3@28221,42T9D@68525,COG1752@1,COG1752@2	NA|NA|NA	S	PFAM Patatin
TARA_SAMEA2623601_METAG-scaffold_8-gene_279	1484157.PSNIH2_03290	1,00E-206	726.9	Pantoea	yicI		3.2.1.20	ko:K01187	ko00052,ko00500,ko01100,map00052,map00500,map01100		R00028,R00801,R00802,R06087,R06088	RC00028,RC00049,RC00077	ko00000,ko00001,ko01000		GH31		Bacteria	1MWNJ@1224,1RMJ9@1236,3W005@53335,COG1501@1,COG1501@2	NA|NA|NA	G	Belongs to the glycosyl hydrolase 31 family
TARA_SAMEA2623601_METAG-scaffold_8-gene_280	63737.Npun_F5333	1.1e-139	503.4	Bacteria	uxaC		5.3.1.12	ko:K01812	ko00040,ko01100,map00040,map01100	M00061,M00631	R01482,R01983	RC00376	ko00000,ko00001,ko00002,ko01000				Bacteria	COG1904@1,COG1904@2	NA|NA|NA	G	glucuronate isomerase activity
TARA_SAMEA2623601_METAG-scaffold_8-gene_281	99598.Cal7507_1039	1.4e-123	449.9	Nostocales			6.3.1.2	ko:K01915	ko00220,ko00250,ko00630,ko00910,ko01100,ko01120,ko01230,ko02020,ko04217,ko04724,ko04727,map00220,map00250,map00630,map00910,map01100,map01120,map01230,map02020,map04217,map04724,map04727		R00253	RC00010,RC02798	ko00000,ko00001,ko01000,ko04147				Bacteria	1G3HB@1117,1HSTP@1161,COG0174@1,COG0174@2	NA|NA|NA	E	glutamine synthetase
TARA_SAMEA2623601_METAG-scaffold_8-gene_282	313612.L8106_15939	3.2e-86	325.5	Oscillatoriales				ko:K07045					ko00000				Bacteria	1G2HJ@1117,1H9XN@1150,COG2159@1,COG2159@2	NA|NA|NA	S	Amidohydrolase
TARA_SAMEA2623601_METAG-scaffold_8-gene_285	1123236.KB899378_gene1754	8,00E-31	141.4	Alteromonadaceae													Bacteria	1MW0B@1224,1S79G@1236,46AG8@72275,COG0628@1,COG0628@2	NA|NA|NA	S	Pfam:UPF0118
TARA_SAMEA2623601_METAG-scaffold_8-gene_289	1452536.JARE01000048_gene958	2.8e-48	199.5	Actinobacteria													Bacteria	28HEJ@1,2I8GI@201174,2Z7QZ@2	NA|NA|NA
TARA_SAMEA2623601_METAG-scaffold_8-gene_295	1304275.C41B8_12155	1.3e-30	140.2	Gammaproteobacteria	rhdA		2.8.1.1,2.8.1.2,4.1.1.65	ko:K01011,ko:K01613	ko00270,ko00564,ko00920,ko01100,ko01110,ko01120,ko04122,map00270,map00564,map00920,map01100,map01110,map01120,map04122	M00093	R01931,R02055,R03105,R03106	RC00214,RC00299	ko00000,ko00001,ko00002,ko01000				Bacteria	1MW4B@1224,1RSQ3@1236,COG2897@1,COG2897@2	NA|NA|NA	P	sulfurtransferase
TARA_SAMEA2623601_METAG-scaffold_8-gene_296	1216007.AOPM01000105_gene39	8.2e-39	166.4	Pseudoalteromonadaceae	metJ	GO:0000096,GO:0003674,GO:0003700,GO:0005575,GO:0005622,GO:0005623,GO:0005737,GO:0005829,GO:0006082,GO:0006355,GO:0006520,GO:0006555,GO:0006790,GO:0006807,GO:0008150,GO:0008152,GO:0009066,GO:0009889,GO:0009987,GO:0010468,GO:0010556,GO:0019219,GO:0019222,GO:0019752,GO:0031323,GO:0031326,GO:0043436,GO:0044237,GO:0044238,GO:0044281,GO:0044424,GO:0044444,GO:0044464,GO:0050789,GO:0050794,GO:0051171,GO:…		ko:K03764					ko00000,ko03000				Bacteria	1RH3B@1224,1S5ZV@1236,2Q2BU@267888,COG3060@1,COG3060@2	NA|NA|NA	K	This regulatory protein, when combined with SAM (S- adenosylmethionine) represses the expression of the methionine regulon and of enzymes involved in SAM synthesis
TARA_SAMEA2623601_METAG-scaffold_8-gene_297	550540.Fbal_3513	6.7e-173	613.6	Gammaproteobacteria	metB	GO:0000096,GO:0000097,GO:0003674,GO:0003824,GO:0003962,GO:0004123,GO:0005488,GO:0005575,GO:0005622,GO:0005623,GO:0005737,GO:0006082,GO:0006520,GO:0006555,GO:0006790,GO:0006807,GO:0008144,GO:0008150,GO:0008152,GO:0008652,GO:0009058,GO:0009066,GO:0009067,GO:0009086,GO:0009987,GO:0016053,GO:0016740,GO:0016765,GO:0016829,GO:0016846,GO:0019752,GO:0019842,GO:0030170,GO:0036094,GO:0043167,GO:0043168,GO:…	2.5.1.48,4.4.1.11,4.4.1.8	ko:K01739,ko:K01760,ko:K01761	ko00270,ko00450,ko00920,ko01100,ko01110,ko01130,ko01230,map00270,map00450,map00920,map01100,map01110,map01130,map01230	M00017	R00654,R00782,R00999,R01286,R01288,R02408,R02508,R03217,R03260,R04770,R04941,R04944,R04945,R04946	RC00020,RC00056,RC00069,RC00196,RC00348,RC00382,RC00420,RC00488,RC00710,RC01209,RC01210,RC01245,RC02303,RC02848,RC02866	ko00000,ko00001,ko00002,ko01000			iAF1260.b3939,iBWG_1329.BWG_3608,iECDH10B_1368.ECDH10B_4128,iECDH1ME8569_1439.ECDH1ME8569_3808,iETEC_1333.ETEC_4208,iEcDH1_1363.EcDH1_4046,iEcHS_1320.EcHS_A4172,iEcolC_1368.EcolC_4076,iJO1366.b3939,iJR904.b3939,iUMNK88_1353.UMNK88_4777,iUTI89_1310.UTI89_C4524,iY75_1357.Y75_RS17365	Bacteria	1MU57@1224,1RMCV@1236,COG0626@1,COG0626@2	NA|NA|NA	E	Catalyzes the formation of L-homocysteine from O- succinyl-L-homoserine (OSHS) and hydrogen sulfide
TARA_SAMEA2623601_METAG-scaffold_8-gene_299	670487.Ocepr_1997	1.1e-61	243.8	Deinococcus-Thermus			2.7.4.1	ko:K00937	ko00190,ko03018,map00190,map03018				ko00000,ko00001,ko01000,ko03019				Bacteria	1WKEJ@1297,COG2326@1,COG2326@2	NA|NA|NA	S	PFAM Polyphosphate kinase 2 (PPK2)
TARA_SAMEA2623601_METAG-scaffold_8-gene_300	1280953.HOC_07253	9.4e-50	204.1	Hyphomonadaceae													Bacteria	1Q9VR@1224,2U05R@28211,43X6E@69657,COG0665@1,COG0665@2	NA|NA|NA	E	COG0665 Glycine D-amino acid oxidases (deaminating)
TARA_SAMEA2623601_METAG-scaffold_8-gene_302	1206731.BAGB01000013_gene2431	2.4e-28	132.5	Nocardiaceae	degU			ko:K07684	ko02020,map02020	M00471			ko00000,ko00001,ko00002,ko02022				Bacteria	2GIVA@201174,4FUZM@85025,COG2197@1,COG2197@2	NA|NA|NA	T	cheY-homologous receiver domain
TARA_SAMEA2623601_METAG-scaffold_8-gene_304	1430440.MGMSRv2_2986	1.5e-61	244.6	Rhodospirillales	cckA		2.7.13.3	ko:K13587	ko02020,ko04112,map02020,map04112	M00512			ko00000,ko00001,ko00002,ko01000,ko01001,ko02022				Bacteria	1RCM9@1224,2JPID@204441,2TQQ9@28211,COG0784@1,COG0784@2,COG3829@1,COG3829@2,COG4191@1,COG4191@2	NA|NA|NA	T	signal transduction histidine kinase
[truncated: 4,319 more rows]

## Sheet: annotations-fetchMGs
COGID	bestMGs	allMGs	specI-40	mOTUs-10
[truncated: 40 more rows]

[truncated: 5 more sheets: annotations-txsscan, annotations-predatory, annotations-antismash, diff-expr-functional-groups, scaled-expr-values-supervised-g]
