# Supplementary material for: Biosynthetic potential of the global ocean microbiome
Source: Nature. 2022 Jun 22;607(7917):111–8. doi: 10.1038/s41586-022-04862-3 (PMC9259500; doi:10.1038/s41586-022-04862-3)
Supplement: Supplementary file 8 — Supplementary Table 5 [file 41586_2022_4862_MOESM8_ESM.xlsx]

## Sheet: Primers utilized in this study
Primer name	Primer Sequence 5’ to 3’
EreA_P41A_fwd	TGG CGC GAG CGC GGT TGT GTG CTA AAA G
EreA_P41A_rev	CTT TTA GCA CAC AAC CGC GCT CGC GCC A
EreA_S42T_fwd	GGT GGC CCG ACT GCG GTT GTG TGC TAA AAG
EreA_S42T_rev	CTT TTA GCA CAC AAC CGC AGT CGG GCC ACC
EreA_T33S_fwd	TTG GTG GCC CGT CCG CGG TGG TTG TTA C
EreA_T33S_rev	GTA ACA ACC ACC GCG GAC GGG CCA CCA A
EreA_P41A_middle_fwd	TTG TTA CCG GTG GCG CGA GCG CGG TT
EreA_P41A_middle_rev	AAC CGC GCT CGC GCC ACC GGT AAC AA
EreA_pACYCGib_fwd	ATC ACC ACA GCC AGG ATC CGA TGA CCC GTC AGC AAT TCG
EreA_pACYCGib_rev	CTT TCT GTT CGA CTT AAG CAT TAG CAC ACA ACC GCG CTC
pACYCGib_fwd	GAG CGC GGT TGT GTG CTA ATG CTT AAG TCG AAC AGA AAG
pACYCGib_rev	CGA ATT GCT GAC GGG TCA TCG GAT CCT GGC TGT GGT GAT
pBAD_fwd	GCT GCT GCC AGA GAG TAG GGA ACT GCC AG
pBAD_rev	TAT CTC CTT AGG TAT GGA GAA ACA GTA GAG AG
pCDF-EreD_fwd	TCT CCA TAC CTA AGG AGA TAT ACC ATG GGC AG
pCDF-EreD_rev	CCC TAC TCT CTG GCA GCA GCC TAG GTT AAT TAA TC
pBAD_EreD_KLD_deleteT7_fwd	CTG TAT GGC AGA TCT CAA TTG GAT GAC CAT CA
pBAD_EreD_KLD_deleteT7_rev	CCA TAC AGT AGA GAG TTG CGA TAA AAA GCG TCA G
Nhis_EreI_fwd	TATAT AGG ATC CGGT GGT CCG AGT GCC G
NHis_EreI_rev	TAT ATA GCG GCC GCT CAG GTA AAG AAC A
Nhis_EreC_fwd	TATATAGGATCCG ATG AAG ACC TGG ACC CTG
Nhis_EreC_rev	TATATAGCGGCCGCTTA GCG AAC ATA CAG
Primers for cloning EreADB into pLMB509m with RBS ('TTA GGA GAG TGC GGG') between genes
EreA_fwd	CAC CAC AGC CAG GAT CCG ATG ACC CGT CAG CAA TTC GA
EreA_rev	CAT CCC GCA CTC TCC TAA TTA GCA CAC AAC CGC GCT
EreD_fwd	TAA TTA GGA GAG TGC GGG ATG ACC ATC AGC AGC
EreD_rev	CA TTA TTT GTA GAG CTC TTA GCT CGC CAT TTC CTC
pLMB509_EreAD fwd	AG GAA ATG GCG AGC TAA GAG CTC TAC AAA TAA TGA ATT C
pLMB509_EreAD_rev	AA TTG CTG ACG GGT CAT CGG ATC CTG GCT GTG
EreB_fwd	TAA TTA GGA GAG TGC GGG ATG GAC ATC GTG TTC
EreB_rev	TCA TTA TTT GTA GAG CTC TTA GAA GCT GGT ACG
pLMB509_EreADB_fwd	CGT ACC AGC TTC TAA GAG CTC TAC AAA TAA TGA ATT C
pLMB509_EreADB_rev	CAT CCC GCA CTC TCC TAA TTA GCT CGC CAT TTC
Primers for cloning EreIM into pACYC prior to cloning into pLMB509m-NHis6-EreADB
EreI_fwd_into_pACYC	TAA TAA GGA GAT ATA CCA TGG CGG GCC TGA
EreI_rev_into_pACYC	CCC GCA CTC TCC TAA TTA GGT AAA GAA CAG G
EreM_fwd_into_pACYC	TTA GGA GAG TGC GGG ATG AAG ACC TGG ACC
EreM_rev_into_pACYC	CCC GCA CTC TCC TAA TTA GCG AAC ATA CAG C
pACYC_fwd_for_EreIM	TTA GGA GAG TGC GGG TGC TTA AGT CGA ACA G
pACYC_rev_for_EreIM	GTC AGG CCC GCC ATG GTA TAT CTC CTT ATT A
EreIM_fwd_into_pLMB509	TAA TTA GGA GAG TGC GGG ATG GCG GGC CTG A
EreIM_rev_into_pLMB509	CAT CCC GCA CTC TCC TAA TTA GCA CAC AAC CGC GCT
Primers for constructing M. aerodenitrificans Δaer
Aer1f	TCGATAAGCTTGATATCGCCCCGGAACCCGGCCAGACCC
Aer1r	AGGAGCGGGGCGGCATGATCAGGCCCGGGCAGGCGATGG
Aer2f	TCGCCTGCCCGGGCCTGATCATGCCGCCCCGCTCCTCAG
Aer2r	CTCTAGAACTAGTGGATCACGAGGAGCCTGCACTGGCGT
pswAerKO-f	CCAGTGCAGGCTCCTCGTGATCCACTAGTTCTAGAGCCG
pswAerKO-r	TCTGGCCGGGTTCCGGGGCGATATCAAGCTTATCGATAC
aerKO seqF	GAGTGTGTCTTTGTCCATGCG
aerKOseqR	GAGGACCCGAAGTACCTGACC
pswAraC-R	AAGCGCAAAATGATCCCCTGCT

## Sheet: Representative heterologous co-
Experiment type	Constructs	Host	Media	Temperature (°C)	Time (h)	Media additives (final conc.)	Additional comments
Control	pETDuet-1-NHis6-EreA(MCS1)	E. coli BL21(DE3)	TB	16	24	None
Case	pETDuet-1-NHis6-EreA(MCS1) + pRSFDuet-1-EreI(MCS1)	E. coli BL21(DE3)	TB	16	24	None
Case	pETDuet-1NHis6-EreA(MCS1) + pCDFDuet-1-EreM(MCS2)	E. coli BL21(DE3)	TB	16	24	None
Case	pETDuet-1-NHis6-EreA(MCS1) + pCDFDuet-1-EreD(MCS2)	E. coli BL21(DE3)	TB	16	24	None
Case	pETDuet-1-NHis6-EreA(MCS1) + pRSFDuet-1-EreB(MCS2)	E. coli BL21(DE3)	TB	16	24	None
Case	pETDuet-1-NHis6-EreA(MCS1) + pCDFDuet-1-EreF(MCS1)	E. coli BL21(DE3)	TB	16	24	None
Case	pETDuet-1-NHis6-EreA(MCS1) + pRSFDuet-1-EreG(MCS2)	E. coli BL21(DE3)	TB	16	24	None
Case	pETDuet-1-NHis6-EreA(MCS1) + pRSFDuet-1-EreR(MCS1)	E. coli BL21(DE3)	TB	16	24	None
Case	pETDuet-1-NHis6-EreA(MCS1) + pRSFDuet-1-EreI(MCS1)EreB(MCS2)	E. coli BL21(DE3)	TB	16	24	None
Case	pETDuet-1-NHis6-EreA(MCS1) + pRSFDuet-1-EreR(MCS1)EreG(MCS2)	E. coli BL21(DE3)	TB	16	24	None
Case	pETDuet-1-NHis6-EreA(MCS1) + pCDFDuet-1-EreI(MCS1)EreM(MCS2)	E. coli BL21(DE3)	TB	16	24	None
Case	pETDuet-1-NHis6-EreA(MCS1) + pCDFDuet-1-EreI(MCS1)EreD(MCS2)	E. coli BL21(DE3)	TB	16	24	None
Case	pETDuet-1-NHis6-EreA(MCS1) EreD(MCS2) + pCDFDuet-1-EreM(MCS2)	E. coli BL21(DE3)	TB	16	24	None
Case	pETDuet-1-NHis6-EreA(MCS1) EreD(MCS2) + pCDFDuet-1-EreI(MCS1)EreM(MCS2)	E. coli BL21(DE3)	TB	16	24	None
Case	pETDuet-1-NHis6-EreA(MCS1) EreD(MCS2) + pCDFDuet-1-EreF(MCS1)	E. coli BL21(DE3)	TB	16	24	None
Case	pETDuet-1-NHis6-EreA(MCS1) + pCDFDuet-1-EreI(MCS1)EreD(MCS2) + pRSFDuetEreB(MCS2)	E. coli BL21(DE3)	TB	16	24	None
Case	pETDuet-1-NHis6-EreA(MCS1) + pCDFDuet-1-EreI(MCS1)EreD(MCS2) + pRSFDuetEreG(MCS2)	E. coli BL21(DE3)	TB	16	24	None
Case	pETDuet-1-NHis6-EreA(MCS1) + pCDFDuet-1-EreI(MCS1)EreD(MCS2) + pRSFDuet-1-EreR(MCS1)EreG(MCS2)	E. coli BL21(DE3)	TB	16	24	None
Control	pETDuet-1-NHis6-EreA(MCS1) + pRSFDuet-1-EreB(MCS2) + pBAD42-BtuCEDFB	E. coli BL21(DE3)	TB	16	24	None	pBAD42-BtuCEDFB is a gift from the lab of Squire Booker (Lanz et al. 2018, 10.1021/acs.biochem.7b01205)
Control	pETDuet-1-NHis6-EreA(MCS1) + pRSFDuet-1-EreB(MCS2) + pBAD42-BtuCEDFB	E. coli BL21(DE3)	TB	16	24	50 µM hydroxycobalamin	pBAD42-BtuCEDFB is a gift from the lab of Squire Booker (Lanz et al. 2018, 10.1021/acs.biochem.7b01205)
Case	pETDuet-1-NHis6-EreA(MCS1) + pRSFDuet-1-EreB(MCS2) + pBAD42-BtuCEDFB	E. coli BL21(DE3)	TB	16	24	150 µM FeCl3, 150 uM cysteine	pBAD42-BtuCEDFB is a gift from the lab of Squire Booker (Lanz et al. 2018, 10.1021/acs.biochem.7b01205)
Case	pETDuet-1-NHis6-EreA(MCS1) + pRSFDuet-1-EreB(MCS2) + pBAD42-BtuCEDFB	E. coli BL21(DE3)	TB	16	24	150 uM FeCl3, 150 uM cysteine, 50 µM hydroxycobalamin	pBAD42-BtuCEDFB is a gift from the lab of Squire Booker (Lanz et al. 2018, 10.1021/acs.biochem.7b01205)
Case	pETDuet-1-NHis6-EreA(MCS1) + pRSFDuet-1-EreI(MCS1)EreB(MCS2)	E. coli BL21(DE3)	TB	16	24	50 µM hydroxycobalamin	pBAD42-BtuCEDFB is a gift from the lab of Squire Booker (Lanz et al. 2018, 10.1021/acs.biochem.7b01205)
Case	pETDuet-1-NHis6-EreA(MCS1) + pRSFDuet-1-EreR(MCS1)EreG(MCS2)	E. coli BL21(DE3)	TB	16	24	50 µM hydroxycobalamin	pBAD42-BtuCEDFB is a gift from the lab of Squire Booker (Lanz et al. 2018, 10.1021/acs.biochem.7b01205)
Case	pETDuet-1-NHis6-EreAI(MCS1)	E. coli BL21(DE3)	TB	16	24	2% Glucose
Case	pETDuet-1-NHis6-EreAI(MCS1)EreMD(MCS2)	E. coli BL21(DE3)	TB	16	24	2% Glucose
Case	pETDuet-1-NHis6-EreAI(MCS1)EreMD(MCS2) + pRSFDuet-1-EreB(MCS2)	E. coli BL21(DE3)	TB	16	24	2% Glucose
Case	pETDuet-1-NHis6-EreAI(MCS1)EreMD(MCS2) + pRSFDuet-1-EreB(MCS2) + pBAD42-BtuCEDFB	E. coli BL21(DE3)	TB	16	24	2% Glucose, 150 µM FeCl3, 150 µM cysteine, 50 µM hydroxycobalamin
Control	pETDuet-1-NHis6-EreA_S42T(MCS1) EreD(MCS2)	E. coli BL21(DE3)	TB	16	24	None
Case	pETDuet-1-NHis6-EreA_S42T(MCS1) EreD(MCS2) + pCDFDuet-1-EreM(MCS2)	E. coli BL21(DE3)	TB	16	24	None
Control	pETDuet-1-NHis6-EreA_P41A(MCS1) EreD(MCS2)	E. coli BL21(DE3)	TB	16	24	None
Case	pETDuet-1-NHis6-EreA_P41A(MCS1) EreD(MCS2) + pCDFDuet-1-EreM(MCS2)	E. coli BL21(DE3)	TB	16	24	None
Control	pETDuet-1-NHis6-EreA_T22S(trunc23-33)EreD(MCS2)	E. coli BL21(DE3)	TB	16	24	None
Case	pETDuet-1-NHis6-EreA_T22S(trunc23-33)EreD(MCS2) + pCDFDuet-1-EreM(MCS2)	E. coli BL21(DE3)	TB	16	24	None
Control	pETDuet-1-NHis6-EreA(trunc34-42)EreD(MCS2)	E. coli BL21(DE3)	TB	16	24	None
Case	pETDuet-1-NHis6-EreA(trunc34-42)EreD(MCS2) + pCDFDuet-1-EreM(MCS2)	E. coli BL21(DE3)	TB	16	24	None
Case	pCDFDuet-1-NHis6-EreM(MCS1)	E. coli BL21(DE3)	TB	16	24	None
Case	pRSFDuet-1-NHis6-EreI(MCS1)	E. coli BL21(DE3)	TB	16	24	None
Control	pACYCDuet-1-NHis6-EreA(MCS1)	E. coli BL21(DE3)	TB	16	24	None
Case	pACYCDuet-1-NHis6-EreA(MCS1) + pBAD-Myc-HisA-EreD	E. coli BL21(DE3)	TB	16	24	None	pBAD-Myc-HisA described by Morinaka et al. 2017, doi.org/10.1002/anie.201609469
Control	pLMB509m-NHis6-EreAD	M. aerodenitrificans Δaer	TB	30	24	None	All genes separated by M. aerodenitrificans ribosomal binding site 'TTA GGA GAG TGC GGG'
Control	pLMB509m-NHis6-EreAD	M. aerodenitrificans Δaer	TB	30	48	None	All genes separated by M. aerodenitrificans ribosomal binding site 'TTA GGA GAG TGC GGG'
Control	pLMB509m-NHis6-EreAD	M. aerodenitrificans Δaer	TB	30	72	None	All genes separated by M. aerodenitrificans ribosomal binding site 'TTA GGA GAG TGC GGG'
Case	pLMB509m-NHis6-EreADB	M. aerodenitrificans Δaer	TB	30	24	None	All genes separated by M. aerodenitrificans ribosomal binding site 'TTA GGA GAG TGC GGG'
Case	pLMB509m-NHis6-EreADB	M. aerodenitrificans Δaer	TB	30	48	None	All genes separated by M. aerodenitrificans ribosomal binding site 'TTA GGA GAG TGC GGG'
Case	pLMB509m-NHis6-EreADB	M. aerodenitrificans Δaer	TB	30	72	None	All genes separated by M. aerodenitrificans ribosomal binding site 'TTA GGA GAG TGC GGG'
Case	pLMB509m-NHis6-EreAIMD	M. aerodenitrificans Δaer	TB	30	24	None	All genes separated by M. aerodenitrificans ribosomal binding site 'TTA GGA GAG TGC GGG'
Case	pLMB509m-NHis6-EreAIMDB	M. aerodenitrificans Δaer	TB	30	24	None	All genes separated by M. aerodenitrificans ribosomal binding site 'TTA GGA GAG TGC GGG'
Case	pLMB509m-NHis6-EreAIMDB	M. aerodenitrificans Δaer	TB	30	24	None	All genes separated by M. aerodenitrificans ribosomal binding site 'TTA GGA GAG TGC GGG'
Case	pLMB509m-NHis6-EreAIMDB	M. aerodenitrificans Δaer	TB	30	48	None	All genes separated by M. aerodenitrificans ribosomal binding site 'TTA GGA GAG TGC GGG'
Case	pLMB509m-NHis6-EreAIMDB	M. aerodenitrificans Δaer	TB	30	24	None	All genes separated by M. aerodenitrificans ribosomal binding site 'TTA GGA GAG TGC GGG'

## Sheet: HR-MSMS Data for N- and C-methy
HR-MS/MS for multi-N-methylated proteusin core (aa positions 2-22)
Species and charge	Calculated m/z	Observed m/z	Δppm	Sequence
y2(1+)	217.118	217.118	1.84232	PT
y3(1+)	274.14	274.14	0.729554	GPT
y4(1+)	331.161	331.161	0.603936	GGPT
y5(1+)	430.23	430.229	1.16217	VGGPT
y6(1+)	544.273	544.273	0	NVGGPT
y7(1+)	643.341	643.341	0.466316	VNVGGPT
y8(1+)	756.425	756.426	1.32201	V(me)VNVGGPT
y9(1+)	827.462	827.461	1.57107	AV(me)VNVGGPT
y10(1+)	940.546	940.546	0.212642	V(me)AV(me)VNVGGPT
y11(1+)	1011.58	1011.58	2.96566	AV(me)AV(me)VNVGGPT
y12(1+)	1139.64	1139.64	1.75494	QAV(me)AV(me)VNVGGPT
y13(1+)	1238.71	1238.7	7.26562	VQAV(me)AV(me)VNVGGPT
y14(1+)	1351.79	1351.8	6.65784	V(me)VQAV(me)AV(me)VNVGGPT
y15(1+)	1422.83	1422.83	3.51412	AV(me)VQAV(me)AV(me)VNVGGPT
y16(1+)	1550.89	1550.9	4.51354	QAV(me)VQAV(me)AV(me)VNVGGPT
y17(1+)	1649.96	1649.97	4.24253	VQAV(me)VQAV(me)AV(me)VNVGGPT
y19(1+)	1848.06	1848.03	18.9388	PTVQAV(me)VQAV(me)AV(me)VNVGGPT
a2(1+)	189.087	189.087	1.05771	SE
b2(1+)	217.082	217.082	1.84262	SE
b4(1+)	415.182	415.181	2.64944	SEPT
b5(1+)	514.251	514.248	5.0559	SEPTV
b6(1+)	642.309	642.309	0.311376	SEPTVQ
b7(1+)	713.346	713.346	0	SEPTVQA
b8(1+)	826.431	826.431	0.605012	SEPTVQAV(me)
b9(1+)	925.499	925.5	0.864399	SEPTVQAV(me)V
b10(1+)	1053.56	1053.56	1.42375	SEPTVQAV(me)VQ
b11(1+)	1124.59	1124.6	2.1341	SEPTVQAV(me)VQA
b12(1+)	1237.68	1237.68	1.85832	SEPTVQAV(me)VQAV(me)
b13(1+)	1308.72	1308.72	0.916929	SEPTVQAV(me)VQAV(me)A
b14(1+)	1421.8	1421.81	4.29034	SEPTVQAV(me)VQAV(me)AV(me)
b15(1+)	1520.87	1520.87	1.7753	SEPTVQAV(me)VQAV(me)AV(me)V
b16(1+)	1634.91	1634.92	3.54759	SEPTVQAV(me)VQAV(me)AV(me)VN
b17(1+)	1733.98	1733.98	0.807391	SEPTVQAV(me)VQAV(me)AV(me)VNV
b18(1+)	1791	1791	0.502512	SEPTVQAV(me)VQAV(me)AV(me)VNVG
b19(1+)	1848.02	1848.03	1.3528	SEPTVQAV(me)VQAV(me)AV(me)VNVGG
HR-MS/MS for multi-N-methylated proteusin core (terminal 24 aa)
Species and charge	Calculated m/z	Observed m/z	Δppm	Sequence
y2(1+)	235.111	235.111	0.850662	V(me)C
y3(1+)	348.195	348.195	0.861586	V(me)V(me)C
y4(1+)	419.232	419.228	9.54126	AV(me)V(me)C
y6(1+)	603.317	603.317	0.16575	PSAV(me)V(me)C
y7(1+)	660.339	660.338	1.96869	GPSAV(me)V(me)C
y8(1+)	717.36	717.361	0.697	GGPSAV(me)V(me)C
y9(1+)	818.408	818.407	1.22188	TGGPSAV(me)V(me)C
y10(1+)	931.492	931.486	5.90451	V(me)TGGPSAV(me)V(me)C
y11(1+)	1030.56	1030.56	0.970346	VV(me)TGGPSAV(me)V(me)C
y12(1+)	1129.63	1129.62	7.96721	VVV(me)TGGPSAV(me)V(me)C
y13(1+)	1200.67	1200.66	6.66295	AVVV(me)TGGPSAV(me)V(me)C
y15(1+)	1398.77	1398.78	5.0044	PTAVVV(me)TGGPSAV(me)V(me)C
y17(1+)	1512.81	1512.81	0.661022	GGPTAVVV(me)TGGPSAV(me)V(me)C
y23(2+)	1076.59	1076.58	9.00995	DVVQVVGGPTAVVV(me)TGGPSAV(me)V(me)C
a2(1+)	201.123	201.123	1.98883	LD
b2(1+)	229.118	229.118	0.436456	LD
b3(1+)	328.187	328.186	3.04705	LDV
b4(1+)	427.255	427.255	1.17026	LDVV
b5(1+)	555.314	555.313	1.44063	LDVVQ
b6(1+)	654.382	654.382	0.152816	LDVVQV
b7(1+)	753.451	753.452	2.12356	LDVVQVV
b8(1+)	810.472	810.471	0.740309	LDVVQVVG
b9(1+)	867.493	867.493	0.922197	LDVVQVVGG
b12(1+)	1136.63	1136.63	0	LDVVQVVGGPTA
b13(1+)	1235.7	1235.71	7.76888	LDVVQVVGGPTAV
b14(1+)	1334.77	1334.78	5.3942	LDVVQVVGGPTAVV
b15(1+)	1447.85	1447.85	1.45042	LDVVQVVGGPTAVVV(me)
b16(1+)	1548.9	1548.91	4.13197	LDVVQVVGGPTAVVV(me)T
b17(1+)	1605.92	1605.92	0.622696	LDVVQVVGGPTAVVV(me)TG
b18(1+)	1662.94	1662.95	2.1047	LDVVQVVGGPTAVVV(me)TGG
b21(1+)	1918.06	1918.06	3.85806	LDVVQVVGGPTAVVV(me)TGGPSA
b22(1+)	2031.15	2031.15	0.246166	LDVVQVVGGPTAVVV(me)TGGPSAV(me)
HR-MS/MS for multi-C-methylated proteusin core (aa positions 2-20)
Species and charge	Calculated m/z	Observed m/z	Δppm	Sequence
y2(1+)	217.118	217.119	2.3029	PT
y3(1+)	274.14	274.14	0.364777	GPT
y4(1+)	331.161	331.161	1.20787	GGPT
y5(1+)	430.23	430.23	0.464868	VGGPT
y6(1+)	544.273	544.273	0.367463	NVGGPT
y7(1+)	643.341	643.341	0.310877	VNVGGPT
y8(1+)	756.425	756.426	1.85081	V(me)VNVGGPT
y9(1+)	827.462	827.461	0.84596	AV(me)VNVGGPT
y10(1+)	940.546	940.548	2.33907	V(me)AV(me)VNVGGPT
y11(1+)	1011.58	1011.58	3.95421	AV(me)AV(me)VNVGGPT
y12(1+)	1139.64	1139.64	3.50988	QAV(me)AV(me)VNVGGPT
y13(1+)	1238.71	1238.7	7.26562	VQAV(me)AV(me)VNVGGPT
y14(1+)	1351.79	1351.81	11.0964	V(me)VQAV(me)AV(me)VNVGGPT
y15(1+)	1422.83	1422.82	4.21695	AV(me)VQAV(me)AV(me)VNVGGPT
y16(1+)	1550.89	1550.89	0.644791	QAV(me)VQAV(me)AV(me)VNVGGPT
b2(1+)	217.082	217.082	1.84262	SE
b4(1+)	415.182	415.184	5.05802	SEPT
b5(1+)	514.251	514.249	4.27807	SEPTV
b6(1+)	642.309	642.309	0.311376	SEPTVQ
b7(1+)	713.346	713.346	0.560737	SEPTVQA
b8(1+)	826.431	826.431	0.726014	SEPTVQAV(me)
b9(1+)	925.499	925.5	1.5127	SEPTVQAV(me)V
b10(1+)	1053.56	1053.56	2.37291	SEPTVQAV(me)VQ
b11(1+)	1124.59	1124.6	3.02331	SEPTVQAV(me)VQA
b12(1+)	1237.68	1237.68	2.66628	SEPTVQAV(me)VQAV(me)
b13(1+)	1308.72	1308.72	4.73747	SEPTVQAV(me)VQAV(me)A
b14(1+)	1421.8	1421.8	0.0703334	SEPTVQAV(me)VQAV(me)AV(me)
b15(1+)	1520.87	1520.87	1.7753	SEPTVQAV(me)VQAV(me)AV(me)V
b16(1+)	1634.91	1634.92	5.38256	SEPTVQAV(me)VQAV(me)AV(me)VN
b17(1+)	1733.98	1733.98	1.3841	SEPTVQAV(me)VQAV(me)AV(me)VNV
b18(1+)	1791	1791.02	9.99441	SEPTVQAV(me)VQAV(me)AV(me)VNVG
b19(1+)	1848.02	1848.02	1.89392	SEPTVQAV(me)VQAV(me)AV(me)VNVGG
HR-MS/MS for C-methylated proteusin core (Terminal 24aa)
Species and charge	Calculated m/z	Observed m/z	Δppm	Sequence
y2(1+)	235.111	235.111	1.27599	V(me)C
y3(1+)	348.195	348.195	1.43598	V(me)V(me)C
y4(1+)	419.232	419.229	7.15594	SAV(me)V(me)C
y6(1+)	603.317	603.317	0.331501	PSAV(me)V(me)C
y7(1+)	660.338	660.34	1.66581	GPSAV(me)V(me)C
y8(1+)	717.36	717.36	0.5576	GGPSAV(me)V(me)C
y9(1+)	818.408	818.408	0.122188	TGGPSAV(me)V(me)C
y10(1+)	931.492	931.493	1.61032	V(me)TGGPSAV(me)V(me)C
y11(1+)	1030.56	1030.56	0.873312	VV(me)TGGPSAV(me)V(me)C
y12(1+)	1143.64	1143.64	2.79807	V(me)VV(me)TGGPSAV(me)V(me)C
y13(1+)	1214.68	1214.69	4.69259	AV(me)VV(me)TGGPSAV(me)V(me)C
y15(1+)	1412.78	1412.78	0.141565	TAV(me)VV(me)TGGPSAV(me)V(me)C
y16(1+)	1469.8	1469.81	4.62647	PTAV(me)VV(me)TGGPSAV(me)V(me)C
y17(1+)	1526.82	1526.83	2.8163	GPTAV(me)VV(me)TGGPSAV(me)V(me)C
y18(1+)	1625.89	1625.9	3.62877	VGGPTAV(me)VV(me)TGGPSAV(me)V(me)C
y19(1+)	1724.96	1724.97	3.7682	VVGGPTAV(me)VV(me)TGGPSAV(me)V(me)C
a2(1+)	201.123	201.123	2.48604	LD
b2(1+)	229.118	229.118	1.74582	LD
b3(1+)	328.187	328.185	3.65646	LDV
b4(1+)	427.255	427.255	1.40431	LDVV
b5(1+)	555.314	555.313	0.360157	LDVVQ
b6(1+)	654.382	654.383	0.76408	LDVVQV
b7(1+)	753.451	753.451	1.1945	LDVVQVV
b8(1+)	810.472	810.472	0.616924	LDVVQVVG
b9(1+)	867.493	867.495	1.72912	LDVVQVVGG
b10(1+)	964.546	964.544	1.86616	LDVVQVVGGP
b11(1+)	1065.59	1065.6	1.97073	LDVVQVVGGPT
b12(1+)	1136.63	1136.63	3.51917	LDVVQVVGGPTA
b13(1+)	1249.72	1249.72	1.52035	LDVVQVVGGPTAV(me)
b14(1+)	1348.78	1348.79	2.59493	LDVVQVVGGPTAV(me)V
b15(1+)	1461.87	1461.87	1.71014	LDVVQVVGGPTAV(me)VV(me)
b16(1+)	1562.92	1562.92	1.15169	LDVVQVVGGPTAV(me)VV(me)T
b17(1+)	1619.94	1619.94	2.03712	LDVVQVVGGPTAV(me)VV(me)TG
b18(1+)	1676.96	1676.96	2.32564	LDVVQVVGGPTAV(me)VV(me)TGG
b19(1+)	1774.01	1774.01	0.620064	LDVVQVVGGPTAV(me)VV(me)TGGP
b20(1+)	1861.04	1861.05	5.42706	LDVVQVVGGPTAV(me)VV(me)TGGPS
b21(1+)	1932.08	1932.08	1.50097	LDVVQVVGGPTAV(me)VV(me)TGGPSA
b22(1+)	2045.16	2045.17	0.929021	LDVVQVVGGPTAV(me)VV(me)TGGPSAV(me)
b23(2+)	1079.63	1079.65	16.3945	LDVVQVVGGPTAV(me)VV(me)TGGPSAV(me)V(me)

## Sheet: 13C in vitro- HR-MSMS Data for 
HR-MS/MS for 13C-labeled N-methylated proteusin core - in vitro reactions yielded only a single methylation (48aa in total: 46 core aa with additional GG elongation at the core N-terminus)
Species and charge	Calculated m/z	Observed m/z	Δppm	Sequence
y3(1+)	335.182	335.181	0.596692	VVC(me)
y4(1+)	406.219	406.216	6.91746	AVVC(me)
y6(1+)	590.303	590.304	1.86345	PSAVVC(me)
y7(1+)	647.325	647.326	1.90013	GPSAVVC(me)
y8(1+)	704.346	704.347	1.09321	GGPSAVVC(me)
y9(1+)	805.394	805.394	0.608398	TGGPSAVVC(me)
y10(1+)	904.462	904.465	2.6314	VTGGPSAVVC(me)
y11(1+)	1003.53	1003.53	1.33529	VVTGGPSAVVC(me)
y12(1+)	1102.6	1102.6	0.952295	VVVTGGPSAVVC(me)
y13(1+)	1173.64	1173.63	3.03331	AVVVTGGPSAVVC(me)
y15(1+)	1371.74	1371.73	1.4653	PTAVVVTGGPSAVVC(me)
y16(1+)	1428.76	1428.76	0.818893	GPTAVVVTGGPSAVVC(me)
y17(1+)	1485.78	1485.78	1.99895	GGPTAVVVTGGPSAVVC(me)
y18(1+)	1584.85	1584.85	0.788719	VGGPTAVVVTGGPSAVVC(me)
y19(1+)	1683.92	1683.92	2.04286	VVGGPTAVVVTGGPSAVVC(me)
y20(1+)	1811.98	1811.98	5.22082	QVVGGPTAVVVTGGPSAVVC(me)
y36(2+)	1665.91	1665.91	2.02292	QAVAVVNVGGPTLDVVQVVGGPTAVVVTGGPSAVVC(me)
y11(3+)	335.181	335.181	1.90942	VVTGGPSAVVC(me)
b5(1+)	402.162	402.162	0.944893	GGASE
b8(1+)	699.331	699.328	3.77504	GGASEPTV
b9(1+)	827.389	827.39	0.701	GGASEPTVQ
b10(1+)	898.427	898.426	1.03514	GGASEPTVQA
b11(1+)	997.495	997.492	2.84713	GGASEPTVQAV
b12(1+)	1096.56	1096.56	1.69621	GGASEPTVQAVV
b13(1+)	1224.62	1224.63	2.83353	GGASEPTVQAVVQ
b14(1+)	1295.66	1295.66	4.4379	GGASEPTVQAVVQA
b15(1+)	1394.73	1394.73	1.03246	GGASEPTVQAVVQAV
b16(1+)	1465.76	1465.78	7.38864	GGASEPTVQAVVQAVA
b17(1+)	1564.83	1564.83	4.21131	GGASEPTVQAVVQAVAV
b18(1+)	1663.9	1663.89	4.98828	GGASEPTVQAVVQAVAVV
b19(1+)	1777.94	1777.94	0.579321	GGASEPTVQAVVQAVAVVN
b20(1+)	1877.01	1877	4.33668	GGASEPTVQAVVQAVAVVNV
b21(1+)	1934.03	1934.03	0.0517054	GGASEPTVQAVVQAVAVVNVG
b22(1+)	1991.06	1991.06	3.88236	GGASEPTVQAVVQAVAVVNVGG
b27(1+)	2516.34	2516.36	8.21433	GGASEPTVQAVVQAVAVVNVGGPTLDV
b28(1+)	2615.4	2615.43	8.20141	GGASEPTVQAVVQAVAVVNVGGPTLDVV
b20(2+)	939.01	939.011	1.24599	GGASEPTVQAVVQAVAVVNV
b30(2+)	1421.77	1421.77	1.21679	GGASEPTVQAVVQAVAVVNVGGPTLDVVQV
b34(3+)	1051.57	1051.57	0.580085	GGASEPTVQAVVQAVAVVNVGGPTLDVVQVVGGP
b47(3+)	1430.78	1430.78	4.83651	GGASEPTVQAVVQAVAVVNVGGPTLDVVQVVGGPTAVVVTGGPSAVV
HR-MS/MS for non-labeled N-methylated proteusin core - in vitro reactions yielded only a single methylation (48aa in total: 46 core aa with additional GG elongation at the core N-terminus)
Species and charge	Calculated m/z	Observed m/z	Δppm	Sequence
y3(1+)	334.178	334.18	4.78786	VVC(me)
y4(1+)	405.215	405.215	0.222104	AVVC(me)
y6(1+)	589.3	589.301	1.86662	PSAVVC(me)
y7(1+)	646.322	646.321	0.57247	GPSAVVC(me)
y8(1+)	703.343	703.345	2.2322	GGPSAVVC(me)
y9(1+)	804.391	804.391	0.111886	TGGPSAVVC(me)
y10(1+)	903.459	903.458	1.12899	VTGGPSAVVC(me)
y11(1+)	1002.53	1002.53	2.2543	VVTGGPSAVVC(me)
y12(1+)	1101.6	1101.59	2.95027	VVVTGGPSAVVC(me)
y13(1+)	1172.63	1172.64	3.10413	AVVVTGGPSAVVC(me)
y15(1+)	1370.73	1370.74	4.29697	PTAVVVTGGPSAVVC(me)
y16(1+)	1427.75	1427.76	0.721412	GPTAVVVTGGPSAVVC(me)
y17(1+)	1484.78	1484.78	0.222256	GGPTAVVVTGGPSAVVC(me)
y18(1+)	1583.84	1583.84	3.56727	VGGPTAVVVTGGPSAVVC(me)
y19(1+)	1682.91	1682.91	1.46175	VVGGPTAVVVTGGPSAVVC(me)
y20(1+)	1810.97	1810.97	1.2369	QVVGGPTAVVVTGGPSAVVC(me)
b5(1+)	402.162	402.162	0.298387	GGASE
b7(1+)	600.262	600.261	3.04867	GGASEPT
b8(1+)	699.331	699.329	2.91707	GGASEPTV
b9(1+)	827.389	827.388	1.23279	GGASEPTVQ
b10(1+)	898.427	898.427	0.300525	GGASEPTVQA
b11(1+)	997.495	997.494	1.34337	GGASEPTVQAV
b12(1+)	1096.56	1096.56	0.693074	GGASEPTVQAVV
b13(1+)	1224.62	1224.62	2.39258	GGASEPTVQAVVQ
b14(1+)	1295.66	1295.66	4.4379	GGASEPTVQAVVQA
b15(1+)	1394.73	1394.73	3.04002	GGASEPTVQAVVQAV
b16(1+)	1465.76	1465.76	2.98138	GGASEPTVQAVVQAVA
b17(1+)	1564.83	1564.83	1.02886	GGASEPTVQAVVQAVAV
b18(1+)	1663.9	1663.89	4.20698	GGASEPTVQAVVQAVAVV
b20(1+)	1877.01	1877.01	1.04421	GGASEPTVQAVVQAVAVVNV
b20(1+)	1991.06	1991.06	1.77293	GGASEPTVQAVVQAVAVVNVGG
b31(1+)	2941.6	2941.61	2.60063	GGASEPTVQAVVQAVAVVNVGGPTLDVVQVV
b14(2+)	648.333	648.331	3.97944	GGASEPTVQAVVQA
b18(2+)	832.454	832.457	3.05122	GGASEPTVQAVVQAVAVV
b30(2+)	1421.77	1421.77	2.65163	GGASEPTVQAVVQAVAVVNVGGPTLDVVQV
b42(3+)	1279.7	1279.7	0.914279	GGASEPTVQAVVQAVAVVNVGGPTLDVVQVVGGPTAVVVTGG
b46(3+)	1397.76	1397.75	4.58591	GGASEPTVQAVVQAVAVVNVGGPTLDVVQVVGGPTAVVVTGGPSAV
b47(3+)	1430.78	1430.78	3.57846	GGASEPTVQAVVQAVAVVNVGGPTLDVVQVVGGPTAVVVTGGPSAVV

## Sheet: HR-MSMS Data for epimerization
HR-MS/MS for epimerized proteusin core (full-length)
Species and charge	Calculated m/z	Observed m/z	Δppm	Sequence
y3(1+)	321.172	321.169	8.2199	V(Ep*)V(Ep*)C
y4(1+)	392.209	392.206	8.87282	AV(Ep*)V(Ep*)C
y5(1+)	479.241	ND**		SAV(Ep*)V(Ep*)C
y6(1+)	576.294	576.292	2.89783	PSAV(Ep*)V(Ep*)C
y7(1+)	633.315	633.313	3.1264	GPSAV(Ep*)V(Ep*)C
y8(1+)	690.337	690.334	3.44759	GGPSAV(Ep*)V(Ep*)C
y9(1+)	791.384	791.383	1.40261	TGGPSAV(Ep*)V(Ep*)C
y10(1+)	890.453	890.45	2.70649	VTGGPSAV(Ep*)V(Ep*)C
y11(1+)	989.521	989.522	0.293071	VVTGGPSAV(Ep*)V(Ep*)C
y12(1+)	1088.59	1088.6	7.69803	VVVTGGPSAV(Ep*)V(Ep*)C
y13(1+)	1159.63	1159.63	1.97477	AVVVTGGPSAV(Ep*)V(Ep*)C
y14(1+)	1260.67	ND**		TAVVVTGGPSAV(Ep*)V(Ep*)C
y15(1+)	1357.73	1357.73	5.15567	PTAVVVTGGPSAV(Ep*)V(Ep*)C
y16(1+)	1414.75	1414.75	0.325146	GPTAVVVTGGPSAV(Ep*)V(Ep*)C
y17(1+)	1471.77	1471.77	0.326138	GGPTAVVVTGGPSAV(Ep*)V(Ep*)C
y18(1+)	1571.85	1571.84		V(Ep)GGPTAVVVTGGPSAV(Ep*)V(Ep*)C
y19(1+)	1670.91	1670.92	4.33296	VV(Ep)GGPTAVVVTGGPSAV(Ep*)V(Ep*)C
y20(1+)	1798.97	1798.98	2.35134	QVV(Ep)GGPTAVVVTGGPSAV(Ep*)V(Ep*)C
b6(1+)	585.288	585.288	0.205027	ASEPTV
b7(1+)	713.346	713.346	0.574756	ASEPTVQ
b8(1+)	784.384	784.381	3.9139	ASEPTVQA
b9(1+)	883.452	883.452	0.407492	ASEPTVQAV
b10(1+)	983.528	983.526	2.33852	ASEPTVQAVV(Ep)
b11(1+)	1111.59	1111.59	0.206911	ASEPTVQAVV(Ep)Q
b12(1+)	1183.63	1183.63	2.39095	ASEPTVQAVV(Ep)QA(Ep)
b13(1+)	1282.7	1282.7	0.623684	ASEPTVQAVV(Ep)QA(Ep)V
b14(1+)	1354.75	1354.74	1.46891	ASEPTVQAVV(Ep)QA(Ep)VA(Ep)
b15(1+)	1453.81	1453.81	2.50376	ASEPTVQAVV(Ep)QA(Ep)VA(Ep)V
b16(1+)	1553.89	1553.89	2.77368	ASEPTVQAVV(Ep)QA(Ep)VA(Ep)VV(Ep)
b17(1+)	1667.93	1667.93	4.69443	ASEPTVQAVV(Ep)QA(Ep)VA(Ep)VV(Ep)N
b18(1+)	1768.01	1768	4.44568	ASEPTVQAVV(Ep)QA(Ep)VA(Ep)VV(Ep)NV(Ep)
b19(1+)	1825.03	1825.02	4.33417	ASEPTVQAVV(Ep)QA(Ep)VA(Ep)VV(Ep)NV(Ep)G
b20(1+)	1882.05	1882.04	6.85422	ASEPTVQAVV(Ep)QA(Ep)VA(Ep)VV(Ep)NV(Ep)GG
b21(1+)	1979.11	ND**		ASEPTVQAVV(Ep)QA(Ep)VA(Ep)VV(Ep)NV(Ep)GGP
b22(1+)	2080.15	ND**		ASEPTVQAVV(Ep)QA(Ep)VA(Ep)VV(Ep)NV(Ep)GGPT
b23(1+)	2193.24	2193.22	9.17821	ASEPTVQAVV(Ep)QA(Ep)VA(Ep)VV(Ep)NV(Ep)GGPTL
b24(1+)	2308.26	ND**		ASEPTVQAVV(Ep)QA(Ep)VA(Ep)VV(Ep)NV(Ep)GGPTLD
b25(1+)	2407.33	2407.32	7.12822	ASEPTVQAVV(Ep)QA(Ep)VA(Ep)VV(Ep)NV(Ep)GGPTLDV
b26(1+)	2506.4	2506.39	4.41669	ASEPTVQAVV(Ep)QA(Ep)VA(Ep)VV(Ep)NV(Ep)GGPTLDVV
b27(2+)	1317.73	1317.73	2.39806	ASEPTVQAVV(Ep)QA(Ep)VA(Ep)VV(Ep)NV(Ep)GGPTLDVVQ
*mass shift corresponding to a single epimerized residue is detected but fragmentation does not allow localization of the epimerization site between the final two C-terminal valine residues
**ND = ions not detected

## Sheet: HR-MSMS Data for O + Me modific
HR-MS/MS for SPE-purified proteusin core with EreA + EreIMD with Ox + Me modification (Terminal 22aa)
Species and charge	Calculated m/z	Observed m/z	Δppm	Sequence
y2(1+)	251.106	251.105	3.98238	V(Ox*)C(Ox*Me)
y3(1+)	350.174	350.174	0.856717	VV(Ox*)C(Ox*Me)
y4(1+)	421.212	421.209	7.35971	AVV(Ox*)C(Ox*Me)
y5(1+)	508.244	ND**		SAVV(Ox*)C(Ox*Me)
y6(1+)	605.296	605.295	1.15646	PSAVV(Ox*)C(Ox*Me)
y7(1+)	662.318	ND**		GPSAVV(Ox*)C(Ox*Me)
y8(1+)	719.339	719.332	9.45312	GGPSAVV(Ox*)C(Ox*Me)
y9(1+)	820.387	820.383	4.75385	TGGPSAVV(Ox*)C(Ox*Me)
y10(1+)	919.455	919.453	2.28396	VTGGPSAVV(Ox*)C(Ox*Me)
y11(1+)	1018.52	ND**		VVTGGPSSAVV(Ox*)C(Ox*Me)
y12(1+)	1117.59	ND**		VVVTGGPSSAVV(Ox*)C(Ox*Me)
y13(1+)	1188.63	ND**		AVVVTGGPSSAVV(Ox*)C(Ox*Me)
y15(1+)	1289.68	1289.67	4.65232	TAVVVTGGPSSAVV(Ox*)C(Ox*Me)
y16(1+)	1386.73	ND**		PTAVVVTGGPSSAVV(Ox*)C(Ox*Me)
y17(1+)	1443.75	ND**		GPTAVVVTGGPSSAVV(Ox*)C(Ox*Me)
y18(1+)	1500.77	ND**		GGPTAVVVTGGPSSAVV(Ox*)C(Ox*Me)
y19(1+)	1599.84	ND**		VGGPTAVVVTGGPSSAVV(Ox*)C(Ox*Me)
y20(1+)	1698.91	ND**		VVGGPTAVVVTGGPSSAVV(Ox*)C(Ox*Me)
y21(1+)	1826.97	ND**		QVVGGPTAVVVTGGPSSAVV(Ox*)C(Ox*Me)
y22(1+)	1926.04	ND**		VQVVGGPTAVVVTGGPSSAVV(Ox*)C(Ox*Me)
b2(1+)	199.144	199.143	3.01289	VV
b3(1+)	327.203	327.202	3.36183	VVQ
b4(1+)	426.271	426.27	3.0497	VVQV
b5(1+)	525.34	525.341	1.90353	VVQVV
b6(1+)	582.361	582.361	0.858574	VVQVVG
b7(1+)	639.382	639.378	7.03804	VVQVVGG
b8(1+)	736.435	ND**		VVQVVGGP
b9(1+)	837.483	837.48	3.58216	VVQVVGGPT
b10(1+)	908.52	908.517	3.74235	VVQVVGGPTA
b11(1+)	1007.59	1007.58	4.36686	VVQVVGGPTAV
b12(1+)	1106.66	1106.65	1.62652	VVQVVGGPTAVV
b13(1+)	1205.73	1205.72	2.654	VVQVVGGPTAVVV
b14(1+)	1306.77	1306.77	0.841768	VVQVVGGPTAVVVT
b15(1+)	1363.79	1363.79	1.02655	VVQVVGGPTAVVVTG
b16(1+)	1420.82	1420.81	1.26688	VVQVVGGPTAVVVTGG
b17(1+)	1517.87	ND**		VVQVVGGPTAVVVTGGP
b18(1+)	1604.9	1604.9	0.996946	VVQVVGGPTAVVVTGGPS
b19(1+)	1675.94	1675.93	1.61104	VVQVVGGPTAVVVTGGPSA
b20(1+)	1775.01	1775	2.92957	VVQVVGGPTAVVVTGGPSAV
b21(1+)	1874.07	ND**		VVQVVGGPTAVVVTGGPSAVV
*Due to poor fragmentation the oxygen atom cannot be localized between the Cys and terminal Val
**ND = ions not detected

## Sheet: Codon-optimized genes synthesiz
Gene	Length (bp)	Codon-optimized and synthesized sequence
EreA	405	ATGACCCGTCAGCAATTCGAGGCGCGTATCATTAGCAAGGCGTGGAAAGACGAGGCGTTTCGTAAGCGTCTGCTGGAAGATCCGAAAGCGGTTATGGCGGAGGAACTGGCGAGCCTGCACGAAAAGGCGGGTCTGCCGGACAACGTTAAAGTGACCGTGGTTGAGGAAACCGCGGATCAGATCTACCTGGTGCTGCCGATGAACCCGGCGGACTTCCACCCGGATGAGCTGACCGAGGAAGACCTGCTGGCGGTTGCGGGTGGCGCGAGCGAACCGACCGTGCAGGCGGTGGTTCAAGCGGTTGCGGTGGTTAACGTGGGTGGCCCGACCCTGGATGTGGTTCAAGTGGTTGGTGGCCCGACCGCGGTGGTTGTTACCGGTGGCCCGAGCGCGGTTGTG…
EreI	681	GGCCTGACCCCGCTGTGGAGCGAAATTGCGGAGGAAGCGCGTGCGGCGCTGGGTCGTCTGGATTTCCTGCGTTACCGTTTTCCGCAGATTTATGACAGCGATCGTCCGGGTGTTGAGGGCCGTCGTGCGATGTTCTACCTGTATGTGCTGGGCGCGCGTGTTGAACGTAACTGCGCGCTGGCGCCGAAGACCGCGGCGGCGCTGGAGAGCTTCCCGGGTCTGGCGACCGCGGCGTTTTATGTGCTGGGTCCGCAGACCCGTATCCTGCCGCACTGCGGTGTTCCGCAAGATCGTATGCTGCGTGCGCACCTGGGTCTGGTGTGCCCGCCGGAATGCTATCTGCGTATTGCGAACGAGAAACAAAGCTGGAGCGACGGTAACTGGATGGTTTTTGACGAT…
EreM	756	AAGACCTGGACCCTGGAAGGTGCGCTGAAAGATGTGCCGGCGGCGCGTAGCACCCCGACCGGCCTGGTTCGTGGTATCGAAGGTCTGCGTCTGCCGCCGCGTCCGTGGCAGCTGAAGGAGATTCTGGAACAACACAGCGTGAGCCCGACCGGTGTGGTTCACCTGGGTGCGCACTACGGCCAGGAGCTGGAAACCTATCTGGCGTGCGGCTTCCAACACATCCTGTACGCGGAGGCGAACCCGCACGTGTTTCCGGTTCTGGAGGAACGTATTCAGTTCTGGAACGGTTGGCTGGAAGCGTTTCAGCAAGCGTACCAACTGAAACGTCCGTGGGTTCGTGCGGTTCATCGTGCGGTGGGTCCGACCGATGGCGAGGTTCGTCTGCACCGTACCGAATAT…
EreD	1377	ATGACCATCAGCAGCCCGAGCACCATCCCGAACTGGGAAATTAAGCGTCTGCTGGAGTACTATCTGGCGGACCCGGGTTTCCTGGAGAAAATGCGTGCGGAACCGCTGCAAGCGGCGGAAAGCTGCGGTGTGAACTTTGACCCGCTGCTGGTTCAACGTCTGTGGGATCGTGAGAGCGCGGCGCGTGAAGACAACCCGAGCGAGGCGAGCTACCGTCAATATATCAACAGCAAACTGGATCTGCGTGAGCGTATTCGTCGTGAGGGTGAACCGCTGGACCCGACCTACCGTAGCTGGCGTGCGCGTCAGATCAACCGTCTGCCGTGGGAACTGGGCCCGCACAAGAGCGAGAGCATCATTCACGCGCCGTTCGCGGTGGAACTGTGCAAAGGTTGCAGC…
EreB	1885	GACATCGTGTTCGTTAGCATGCCGTTTGTGGATCTGTACCGTCCGAGCCTGGGCCTGAGCCTGCTGAAGAGCATCCTGGCGCGTGACGGCATGGAAAGCCGTATTCTGTACGGTAGCCTGACCCTGGCGCGTAGCATCGGTCTGCGTGACTATAGCTGGATTACCGATAGCAACCGTTTTTGGAGCCACGTGCTGCTGGGCGAGTACGTTTATGCGGGTACCGCGTTCCCGGAACGTAGCCGTGACGATAGCGCGATGCTGGACCTGCTGTTTCAGTACAGCGCGCTGAGCGGTGATAGCCTGGTTCGTGCGCGTGCGAGCAGCCTGGCGCGTATTCGTCGTCTGGAGAAAAGCGTGCGTGAACACGTTGAGGAAATGGCGCACCGTGTGCTGGAGCTG…
EreF	1002	ATGAGCGGTCCGCTGAACCTGAGCGGCAAGATCTTCGCGCGTGGTAAAGCGGCGGGTGGCACCAACCGTTGCAGCATGACCAACCAAACCAGCCTGCCGCAACTGGCGGGTGATCTGTACCTGACCGACGGTGGCCTGGAGCTGCACCTGATTTATGATAAGGGCCTGGAACTGCCGCACTTTGCGGCGTACCCGCTGCTGGCGGCGAAAGAGGGTCTGGATCTGCTGGCGGACTACTATACCGCGTTTATCCGTGGCGCGGCGGAGCGTAACGTTGGTCTGATTGTGGAAACCCCGACCTGGCGTGCGAACCATGACTGGGGTCAGCTGCTGGGTCACGATGGCGTTACCCTGGACCGTCTGAACCAACGTGCGGTGGAATGGCTGCGTAGCCTGACC…
EreR	486	ATGCAGCTGAAGAGCCAAGTGGAGTGGGCGCTGCATTGCTGCACCGTTCTGGCGGCGCTGCCGCGTGGCCAGTACCTGAGCACCAAAGCGCTGGCGGAGTTCCACGGCGTGCCGAAGGAATATCTGAGCAAAGCGCTGCAAAGCGTGAGCAACGCGGGTCTGGTTACCAGCACCCTGGGTCCGAGCGGTGGCTACCGTCTGGCGCGTAGCGCGGAAAAGATCACCGTGCTGGACGTGGTTCAGGCGGTTGAGGGTGATGGCCTGACCTTTGTGTGCAACGAAATCCGTCAAAACAACCCGTGCCGTCCGGACGGTTATTGCGATAAGCGTAGCTGCCCGATTGCGCGTGTTATGTGGCAGGCGGACAAAGCGTGGCGTGATGTGCTGCGTGGTGTTACC…
EreG	474	CAGCGTCTGAACTACTTCCCGAAGTTTCAAAGCGCGTTCGACAAACTGACCGAGGTGGAAGCGATGCTGAACGAGACCAGCATCGATCCGGGTCTGCGTCACCTGGTGAAGCTGTACGTTAGCCAGCTGAACGGCTGCGCGTTCTGCGTGGACATGCACAGCAAGGAGAGCAAACTGAGCGGCGAGCGTGAACTGCGTCTGTATCACATTCCGGTTTGGCACGAAAGCCCGCTGTTTAGCGAGAAGGAAAAAGCGGCGCTGGCGTGGGCGAAGGCGGTGACCCAACTGAGCAACGGCCCGGTTAGCGAGGAACTGTTCACCGCGACCCGTCGTCACTTTAGCGAGAAAGAACTGACCGAGCTGAACATGACCATCGCGATGATTAACCTGTGGAACCGT…

## Sheet: Modifications observed in this 
Name	Protease	Ion name	Charge	Calculated mass	Observed mass	Error Δppm	Representative sequence*
EreA unmodified	LahT150	M+3H	3+	1433.11	1433.11	0.607072	ASEPTVQAVVQAVAVVNVGGPTLDVVQVVGGPTAVVVTGGPSAVVC
EreA + 1Me	LahT150	M+3H	3+	1437.78	1437.78	2.77511	ASEPTVQAVVQAVAVVNVGGPTLDVVQVVGGPTAVVVTGGPSAVV(me)C
EreA + 2Me	LahT150	M+3H	3+	1442.45	1442.45	1.25481	ASEPTVQAVVQAVAVVNVGGPTLDVVQVVGGPTAVVVTGGPSAV(me)V(me)C
EreA + 3Me	LahT150	M+3H	3+	1447.12	1447.13	2.09381	ASEPTVQAVVQAVAVVNVGGPTLDVVQVVGGPTAVVV(me)TGGPSAV(me)V(me)C
EreA + 4Me	LahT150	M+3H	3+	1451.8	1451.8	0.998763	ASEPTVQAVVQAVAVVNVGGPTLDVVQVVGGPTAV(me)VV(me)TGGPSAV(me)V(me)C
EreA + 5Me	LahT150	M+3H	3+	1456.47	1456.47	1.46244	ASEPTVQAVVQAV(me)AVVNVGGPTLDVVQVVGGPTAV(me)VV(me)TGGPSAV(me)V(me)C
EreA + 6Me	LahT150	M+3H	3+	1461.14	1461.13	4.45543	ASEPTVQAV(me)VQAV(me)AVVNVGGPTLDVVQVVGGPTAV(me)VV(me)TGGPSAV(me)V(me)C
EreA + 7Me	LahT150	M+3H	3+	1470.48	1470.49	1.51651	ASEPTVQAV(me)VQAV(me)AVVNV(me)GGPTLDVVQVVGGPTAV(me)VV(me)TGGPSAV(me)V(me)C
EreA + 1OMe	LahT150	M+3H	3+	1443.11	1443.11	4.8631	ASEPTVQAVVQAVAVVNVGGPTLDVVQVVGGPTAVVVTGGPSAVV(Ome)C
EreA + 7 epimerizations (7D incorporation by ODIS)	LahT150	M+2NH4+1H	3+	1446.81	1446.8	3.04118	ASEPTVQAVV(Ep)QA(Ep)VA(Ep)VV(Ep)NV(Ep)GGPTLDVVQVV(Ep)GGPTAVVVTGGPSAV(Ep*)V(Ep*)C
EreA_S42T	LahT150	M+3H	3+	1437.78	1437.79	3.54018	ASEPTVQAVVQAVAVVNVGGPTLDVVQVVGGPTAVVVTGGPTAVVC
EreA_S42T + 1 Me	LahT150	M+3H	3+	1442.45	1442.46	2.77999	ASEPTVQAVVQAVAVVNVGGPTLDVVQVVGGPTAVVVTGGPTAVV(me)C
EreA_P41A	LahT150	M+3H	3+	1424.44	1424.44	2.14822	ASEPTVQAVVQAVAVVNVGGPTLDVVQVVGGPTAVVVTGGASAVVC
EreA_P41A + 1 Me	LahT150	M+3H	3+	1429.11	1429.11	2.9179	ASEPTVQAVVQAVAVVNVGGPTLDVVQVVGGPTAVVVTGGASAVV(me)C
EreA(trunc34-42)	LahT150	M+3H	3+	1177.3	1177.31	2.5397	ASEPTVQAVVQAVAVVNVGGPTLDVVQVVGGPT---------AVVC
EreA(trunc34-42) + 1 Me	LahT150	M+3H	3+	1181.97	1181.98	1.02371	ASEPTVQAVVQAVAVVNVGGPTLDVVQVVGGPT---------AVV(me)C
EreA_T22S(trunc23-33)	LahT150	M+3H	3+	1073.57	1073.57	6.46439	ASEPTVQAVVQAVAVVNVGGPS-----------AVVVTGGPSAVVC
EreA_T22S(trunc23-33) + 1 Me	LahT150	M+3H	3+	1078.25	1078.25	1.3726	ASEPTVQAVVQAVAVVNVGGPS-----------AVVVTGGPSAVV(me)C
*indicates uncertainty about modification site

## Sheet: FkbM-family methyltransferases 
FkbM-family methyltransferase (Methyltransf_21, PF05050) Hidden Markov Model hits detected within cluster boundaries of BGCs in MIBiG >2.0 with publications and some experimental evidence for activity based on final natural product structure
bgc	names	aa	dataset	taxon	class	acc	natural_product	pmid	doi	orf_name	part_of_biosynthesis	experimental_evidence	biochemically_characterized
BGC0002011	BGC0002011|c1|17590-18447|+|AMYAL_RS47350|FkbM_family_methyltransferase|WP_084702269.1	MNTYWNNSLSVPIHTGYDEFLRLTEGFENAMFSDHAIGDDLVVMASKTDHPESVWSEVVESRAYSKGISNLAPGSVLVDVGAHIGLVSLHFARTVPDARIYAFEPASASFRCLKENCSRYAPGAHVANFAIGSANGEARLTYYPHRSTMSTLYVDDEEDRHNVRILFDQVDPSPEFRKAFWDRFDRGVRQETVPMTTLTDALSGADIDEISFLKIDVERAELEVLNGLAEDHWAKVRRMAIEVHDRNGRLAEISELLNRHGYRVEQFREKYFSGTDIHMVYADRD	MIBiG v 2.15	Amycolatopsis alba DSM 44262	Polyketide:unknown	AMYAL_RS47350	ansacarbamitocin A, maytansinoids	31299158	10.1021/acs.orglett.9b01891	orf9	orf9 performs O-methylation	genetic knockout studies	no
BGC0001191	BGC0001191|c1|14429-15163|+|AKC92641.1|putative_O-methyltransferase|AKC92641.1	MVHPAPREVEDLPAVSENLMTAQDRRRILLREIDLVIDGGANVGQYARWLRHCGYGGEIVSFEPASETFEVLSEAARSDDGWRCRNVALGPEDGEVRLHLTRTSLGSSVFRRTALHSQLWPRDVEAGSEVVPVRSLRSLWSELGCGNRRVYLKLDVEGAELSVLEGTGEFLDQITLVEVELPLIGMHHDTPTFLDVLNFLTARGFSTVALEQNHRGDETTGQMLIVDGIFRSRAAGLRDARPDR	MIBiG v 2.0	Amycolatopsis sp. SANK 60206	Other:unknown	AKC92641.1	A-102395	25855790	10.1074/jbc.M115.646414	cpr29	installs a methyl group on 3'-O of nucleoside antibiotic scaffold	final np structure	no
BGC0001451	BGC0001451|c1|1621-11031|-|BCRE_RS14165|non-ribosomal_peptide_synthetase|WP_050383082.1	MDRKKIETTYPLSPLQKGFLFHAGYDLAHADNYIAQLFLDFDGEVDAGLMRAAADTLIRRHANLRAGFVHPGGREPVQVILREVAACWKEHDWRTEPLVRAAELQSAWHAEDRQRRFDLSQPPLLRFGWLRLPEERTQLVLTYHHILLDGWSLPLVLEELLTLYRTQGDALSLPKTTPYSTYLGWLQGRDRASAQQAWGDYLSGLEGPTLLARRSASEDQTQSKSSLTLPIELTQALNQQARQQGVTLNTLLQAAWGILLGKLSSSRDVVFGITVAGRPGELPGVERMIGLFINTVPLRLRWRAGETVVELLERLQREQARLLEYQYLDLAEIQRLAGQRQLFDTLCVFENYPVNAKAIVQQDEGFGLRHISGGDRYMTHYPLSVMIEPGERMTLNLIY…	MIBiG v 2.4	Candidatus Burkholderia crenata	NRP:unknown	BCRE_RS14165	FR900359	29194875	10.1002/anie.201707996	frsG	N,O-dimethylthreonine detected, O-methylation predicted by frsG, as the other gene belongs to Methyltransf_12 shown to have N-methyltransferase activity	final np structure	no
BGC0000970	BGC0000970|c1|31894-37500|+|CAQ43079.1|polyketide_synthase|CAQ43079.1	MTNDPLLQLIQKLTPEKRALLGGLLQPGPEPIAIIGMGCRFPGGADTPEALWDLLRDGRDAITDLPADRVPETSGEPRPTEGAPGSYRGGYLERIDGFDADFFGIVPLEAKRMDPQQRLLLEVSWEALESAGQRPDRLAGSATGVFVGIGANEYMFLQLDQRDPASIGDAFLCTGNASSIAAGRISHRLDLRGPSLSVDTACSSSLVAVHLACQSLRQRECTMAIAGGVSLVVSPLSTLIASKLMAMAPDGRCKAFAAGADGFVRGEGCGIVVLKRLSDALAAGDTIHAVIRGTVVNQDGRSSSLTAPNGLAQEALLRKALEVAGVQPADVGFVEAHGTGTALGDPIEVQALGAVLSEGRPLDRPVLVGSIKANLGHLETAAGVASLMKAVLCLKHGEV…	MIBiG v 2.5	Chondromyces crocatus	NRP:unknown, Polyketide:unknown	CAQ43079.1	chondrochloren A	19171307	10.1016/j.chembiol.2008.11.005	cndE	O-methylation of hydroxymalonate	final np structure	no
BGC0001836	BGC0001836|c1|4226-24685|+|DAC80073.1|PKS|DAC80073.1	MNMEFVLDENAPLLMNHQVKGEAIFPAVGYFERLVSELRNLAICTEEIYPFGISNASWLAPLRADNGCARMHLSINRKELGYEYQFLKLLGAETQLCASGIIEFRHSEPEPREMPLDAFLGTSGHLINRSAARLYHRNDIYQMFLKIGIHYKDLFCALDQFSFHEDLSIGRILRNVGEYESGIHVRPDILDAAVQCVLLTVHESRTTPALFVPFSVAEVSFFQKPSSLCYVVVEPHEAGTSDDIYRFNVRIMDESGVVSVLMKDLCVRRYSRPSQNEDITVKKGPGNVTSLPGLNWFITSTFTAEPIQEPLSDWSDSLGWPVNISFAPYNQLYQQLIESSGFIYQNTSGANLILTRLEDFQENDQHQQSVTENNNPLPLDAGISREERDNVLVDSLRMT…	MIBiG v 2.6	Gynuella sunshinyii YC6258	Polyketide:unknown	DAC80073.1	tartrolon	23288898	10.1073/pnas.1213892110	trtD	tailoring of D-lactate starter unit	final np structure	no
BGC0000378	BGC0000378|c1|21587-37369|-|ABV56588.1|KtzH|ABV56588.1	MNEGRTAVIPISFAQRRLWFIDRLEGPSAVYNVPFVLRLRGDLDVDGLRAALRDVVVRHEGLRTVFAEDDDGTLTQRVVPVEALAVPFSVHDSRPDEVDAAIAEAVTHRFELSSDIPVWARLLRCSRTEHVLVLVIHHVAVDGESMAPLARDLSAAYTARHGGVAPDWAELPVQYGDYTLWQRELLGDDQDPDSVLSRQLGYWRRELAGSPDQLRLPTDRPRPAEASHRGDVVAVDIEPGLVAALRDLALAKEMTLAMVMQAGLAVLLHHLGAGEDITMGATIAGRTDEALADLVGFFVNTWVLRTDLAGNPTLDRVLDQVRDKALSAYDNQDAPFERVVEAVNPERSTAYHPLFQVMFTWQSEPSVALDLPGVTARLEAVGTGTAKFDLEFNLAEGDA…	MIBiG v 2.19	Kutzneria sp. 744	NRP:unknown	ABV56588.1	kutzneride	17940045	10.1073/pnas.0708242104	ktzH	O-methylation of serine	final np structure	no
BGC0001350	BGC0001350|c1|5894-21055|+|AMH40422.1|PKS|AMH40422.1	MRDKKIAVLKSDHPLLMNHVVLTRPILPAVGYFDMIFESMSHVLDPGQLGMFPWKVSNAFWLAPLSVYQRELAVELELDRTPQGFDYRILSGGEQQLITHASGSLGVRESIEIQTSETIDVEALVGELPNQLDASAVYQTFEDNGIAYGEPFRCIESFYFSECAAVGHLVRPTAVVGHPDCFPGLLDAAIQCVLLLVRQIHPTVAVCVPFSLGEILVHEAPGNQCFCLATLKTEGHNDSHFSFDVQLVSEGGKLLGEMQDLCIRAFSPQKTGKAGGSHHQSDNEQNGEMAIASRLWAVASTFTAEPLEAPLMDLSRQLDWDTRVEFAPYNQIYQEFLNPRSLLSQNRSGANFLVIRLEDFQASVSEAGVSPDAGDNNSLPTGDECYQLPNGMTIANLNP…	MIBiG v 2.20	Leptolyngbya sp. ISBN3-Nov-94-8	Polyketide:unknown	AMH40422.1	phormidolide	26769357	10.1002/cbic.201500467	phmE	O-methylation of dehydrated 1,3-biphosphoglycerate starter unit	final np structure	no
BGC0001138	BGC0001138|c1|32814-33542|+|AET51865.1|methyltransferase|AET51865.1	MMLPWFRKYGEWEPHESALVESLLRPGDCFVDIGAHVGYYTIRALRRVGGAGAVFAVEPWPVMRLLLERNVAANASGDVAALHVVAGAAWHCDVPLRLALDAGGNSGDSRIARGGAVDAVGIRLDGLEELRERRIAVVKTDAQGRDHHALRGLQELLGRDRPHVLCEFWPRGIRDAGADPFDVLSLYRSWGYDPVLLREAYACPEHHPCLVGGQDDARYVAMAEQARGGFATLWLRPAGRRT	MIBiG v 2.21	Marinactinospora thermotolerans	Other:unknown	AET51865.1	A-201A	22064543	10.1128/AAC.05278-11	NA	O-methylation to produce 3,4-di-O-methyl-D-rhamnose	final np structure	no
BGC0001138	BGC0001138|c1|36503-37225|+|AET51868.1|methyltransferase|AET51868.1	MTDHRLGPEQADRLTPTWGWWEPGTVKVMKRVVEPGMVVFDVGAHVGYYTTLLAELVGADGHVHAFEPHPGNFQVLQRNTRALSNVTIVNTAVADDDRPRLLHFSGNTGRHSLFQTEFTGEGGRVHEVPVTTLSDYWERIGRPEVGLVKIDVEGAEAQVVTGARRLLDATPRIRVVTEYYPRNLRWGGGDGAAYLDLLRRSGLEYRAIQDDGSEREEIPRLDGDDYINLLCRRAARPSRG	MIBiG v 2.22	Marinactinospora thermotolerans	Other:unknown	AET51868.1	A-201A	22064543	10.1128/AAC.05278-11	NA	O-methylation to produce 3,4-di-O-methyl-D-rhamnose	final np structure	no
BGC0001902	BGC0001902|c1|24170-29350|+|AJY78093.1|polyketide_synthase|AJY78093.1	MNQENNRAERDSAPASTDIAVIGIAGRFPGARDVQAFWNNLRSGVESIRFFSEEELLGQGVPAELLRNPNYVRAKGILSDVDCFDAGFFGISPAEARLMDPQQRLLIECAWEVLEDAGYAPGQLQERVGMHVGVGSNRYASEHVWPSLKGEHWLEHVEAAIGNEKDTAATRIAYLLDMKGPCFTVQTFCSSSLVAVHQAVSSLLNQECDIALAGGAYVEVPHVVGYLHREGSFTSPDGHCRAFDAGAAGTPFGSAVALVALKRLEDALEDNDAIYGVIKGSAINNDGSQRAGYAAPSADGQAQVISEALGMAGAEPESISYVEAHGTGTSLGDPIEISALTRALSRGGRPHPGCLLGSVKTNIGHTDRASGVVSLIKVLQALAHGEIPPTLHFSKPNPA…	MIBiG v 2.7	Myxococcus virescens	Polyketide:unknown	AJY78093.1	bengamide	26514647	10.1002/anie.201508277	benC	O-methylation of bengamide intermediate	final np structure	no
BGC0000021	BGC0000021|c1|18667-19452|+|AEP40919.1|O-methyltransferase|AEP40919.1	MTTGQSLSPAEFTLPDGRVIFCTNERNAELIWHEMSTSVYLREQEKLPDDATIIDVGAHFGLFSLHTASGLANARVLACEPASATFDCLYRNFAAHLPGGTALRTAVADRSGTVELTYYPANETIATIEVDEEDDQRNISAVFANVGADPAQSEAYCSELRRAAERYPVPVTTIAQLFADHDLDTVDLLKIDVERAELAVLRGIGEANWPRIRTVSVEVHDLDGRLNEVVSLLSAKGYRTEQLQQDLYKGSSVHIVRAHRP	MIBiG v 2.1	Nocardiopsis sp. FU 40	Polyketide:unknown	AEP40919.1	apoptolidin	21869849	10.1016/j.tet.2011.05.106	apoM3	ApoM3 is a likely candidate for methylation of the C17 hydroxyl group	final np structure	no
BGC0000331	BGC0000331|c1|2349-12782|+|ABI26077.1|OciA|ABI26077.1	MPTMPDLANQKIAITATFTSEPVEDSLSYWLKAMGFPDSIEFAQYNQIFQELLNPSSLLATNQNGVNVVLVRFEDWQGTKNRLQLTVDDSLKTQLFGQRLRYRLPNHIEIAHLNQYETEYLYQEIFVDRVYLRHGIVLNEDDCIIDVGANIGLFTLFAQQKSPKGTIYAFEPAPHAFDKLQINAKLYCPNTHLFNCGLGGERREETFTFYPRSSVFSSFAADAEQDEKAIRSVIINMLQRDHSLDEESLEKLADEFIKDRLKEETYQVQLRTLSEIIEEYKIKKIDLLKLDAEKSELAILQGINNHHWSLIKQIVMEVHDQEGSTLKQVLRLLEDKGFRFVVDEESMLHGSGLFNIYATRLNLNHNPLSQEWGQNLAQIEQTVKDFTNALKTAITRSPN…	MIBiG v 2.23	Planktothrix agardhii NIVA-CYA 116	NRP:unknown	ABI26077.1	cyanopeptin	17921284	10.1128/AEM.01475-07	ociA	O-methylation of glyceric acid	final np structure	no
BGC0000287	BGC0000287|c1|611-6985|-|PA2302|AmbE|AAG05690.1	MSASEDLQSAVQPAASEALEGFPLSPLQTRAWRRHAERPENTVVGVRLHAPADPVATLERLRRALDGEAQLRVAYRTMPGMSLPVQVLDGRAADLLVERLPGDGDWAGRFARESARLAASPLGGEGQPVLALGLLLDAAGETLQGLLLAAPAFVVDAASLVALLRRGLGPAGQASADEGDEALLFQHFSEWANEALAGEDGESASGYWREQAAVAAESPLALADDLGEGEWTARRLLPRALLERLAANGLPEAAALLAWTQVAGQFQGDEGLPLEMARLVSGRLFNEFAELAGPFAGVAPLCLENVRAGSVGERLDALQAAILAQEEAAALRDPFAPDWPLAELGFAWLAGELDGAGVAELDCRQPPLGGFLELQVLPHGEGRLASLRVRRDHDGTLAG…	MIBiG v 2.18	Pseudomonas aeruginosa PAO1	NRP:unknown	PA2302	l-2-Amino-4-methoxy-trans-3-butenoic acid	25814981	10.3389/fmicb.2015.00170	ambE	O-methylation of L-Glu to AMB (l-2-Amino-4-methoxy-trans-3-butenoic acid)	heterologous expression, in vitro enzyme activity, final product confirmed	no
BGC0000873	BGC0000873|c1|26580-27410|+|CAD62202.1|Ata8_protein|CAD62202.1	MTTDRFIAHDTGSGADIASEVVATDVGALALPRDDGMMLPWFRRHGWWEPHESRLVESLLYPGDTFVDVGAHIGYHTLRALRRVGPAGAVFAIEPWAPLRDLLRRNVAANVPELAGALSVVEGAAWHTDMPLRLRLDPRGNTGDSRVGTSGGPLEVPGVRLGGLAELRARRPALIKTDIQGRDHHALTGLADLLLRDRPHVLCEFWPHGIRDDGSDPAEVLRLYRSWGYEPKLVREAYACPEFHACVLSHRDDAEYIALAEQSRGGFATLWLCPRP	MIBiG v 2.24	Saccharothrix mutabilis	Other:unknown	CAD62202.1	A-201A	27731336	10.1038/ja.2016.123	ata8	unknown function, predicted to O-methylate glycoside residues	final np structure	no
BGC0000873	BGC0000873|c1|30325-31035|+|CAD62205.1|Ata11_protein|CAD62205.1	MTDRETASRLTPTWGWWEPGTVELMRRMVTPGSLVFDVGAHVGYYTTLLADLVGPTGRVHAFEPHPGNFQAMRGNTEALPNVTITNTAVADGAGARPLHFSGNTGRHSLFRTEFTGEAGRAVEVPTTTLSEYWERLGRPRVDLIKVDVEGAEPLVIAGARELLAANPDVLVITEYYPRNLRWGGSDEHHYLELLRRSGLTCQTIDDDGGLRPDLPSLQGDDYVNLLCRRDGPADPR	MIBiG v 2.25	Saccharothrix mutabilis	Other:unknown	CAD62205.1	A-201A	27731337	10.1038/ja.2016.124	ata11	unknown function, predicted to methylate p-coumaric acid	final np structure	no
BGC0000333	BGC0000333|c1|8739-9530|+|Sare_4554|methyltransferase_FkbM_family|ABW00323.1	MTMTGSRTIVPRRLRLPDGRQVWCTRPAEALLMWREISSDGFYRRGVRQLRPGGVVLDIGANVGLVSVALAAENPGVRIIAAEPVPDTFECLRANFEQHVPGGVAVRTAVAATAGTQQLTYYPDAPGNSGLYADRQADDALTRTFMRNGGMDDEEIDLLIEGLHEGRTIEVPVTTVSGLLRQHGVERVALLKVDVERAELDVLRGVEAADWARIGAVVAEVHDEQGRLTEFCGLLHAAGLSTETRQDPSLDGTELFEVYGDRS	MIBiG v 2.26	Salinispora arenicola CNS-205	NRP:unknown	Sare_4554	cyclomarin D	18331040	10.1021/ja711188x	cymP	O-methylation of β-hydroxytryptophan	final np structure	no
BGC0001031	BGC0001031|c1|7252-18210|+|AFX60309.1|polyketide_synthase|AFX60309.1	MSAYTLSDRSLIVSGHVVLNEPILPAMGYVHFVAASLLNNNNANNVESIYPVRIKNAVWFSPIVAGHDSCEVNIVFDDEEGEKTYWVTSKVPGKATQRHATGIVSSDDNVAAGGTHTVFPRPDVAAQTFTHRLDRDDIYRQFLSTGIDYRGNFQCLQALHCNQTLFWGQILADEESLTDLPSPYILDAAIQTVLLGARKARSHDHPEQVYVPFSLDNILIYKPLASKCDVFAVPRQTSSSAPEQGVFDVLVVCESGDIVVEMKGLHVRPYHNAGRGTKMEKSTRLGDKAADAGQTWAIAATFTAEPIVEPLQAWFAQLGWNDRVKFAPYKQVYQELLSPQSLLAANGEGVNAIMCRLEDLIANDAAASGSGKSERPQVSLAQINQHLTDCERFVLPNGM…	MIBiG v 2.8	Serratia marcescens	NRP:unknown, Polyketide:unknown	AFX60309.1	oocydin A	23012376	10.1074/jbc.M112.401026	oocJ	unknown role, but no N atoms in final np structure would indirectly imply O-methylation	final np structure	no
BGC0001032	BGC0001032|c1|7529-18502|+|AFX60332.1|polyketide_synthase|AFX60332.1	MSAYTLSDSSLIVSGHVVLNEPILPAMGYIHFVASSLLNNNDANNADGIYPMQLKNAVWFSPMTLDKGTCEVNIVFGDEDDDKTYWVTSKVPGKATKRHATGVVSFDFNAAEANERPVGSVFPLPDITAQTFTHRLTRDDIYRQFLSAGIDYRGNFQCLHALHCNRTLFWGQICADEGSLTGIPSPYILDAAIQTVLLGARKTLWGDRPEQIHVPFSLDNILIHKPLMPKCDVFSVPRQASSHSPEKGIFDVLIVSESGDILVEMKGLHIRAYHKAGQGEQSALAAAPTEAGQTWAIAATFTAEPIVEPLQTWFSQLNWHDRITFAPYNQVYQELLSPQSVLATNAAGVNAILCRLEDLIANDAAPAPRKNGVPQVSPEQINHHLTNCERFILPNGMEI…	MIBiG v 2.9	Serratia plymuthica	NRP:unknown, Polyketide:unknown	AFX60332.1	oocydin A	23012376	10.1074/jbc.M112.401026	oocJ	unknown role, but no N atoms in final np structure would indirectly imply O-methylation	final np structure	no
BGC0000147	BGC0000147|c1|10080-12671|-|AAK19884.1|putative_methoxymalonyl-CoA_synthase|AAK19884.1	MTTALHETNGSPQPNSLQISEPLRLALVAEGSSAELTASMDGLTRTLAAAPGSDVVIRVQTPGARPASHRGTLLLDAATKTVVARETAAGAMTPPAVAFLLPGLGDHYLGMARDLYNALPIFREQVDRCAALLTPELGVDIRTVMHAKARASAAAPGAELDLRRMLGRRGEGPSEEERRLNQARHAQPALFVVEYALAEQWRAWGVLPDVMLGYSLGEYVAACLAGVLSLEDSLALVARRAELIESLPAGAMLAVMLSEEELTPQLGAHLSVSAVNGPDFCVVAGPVEEVQRLEARLLDRRVTLRRVQSSHAFHSRMMEPIAERVTRIVAGFTRRPPRTPYVSNVTGALITAAEATDPAYWAIHLCRPVRFADGLRALGSEVLLEVGPGQTLSSLATLA…	MIBiG v 2.2	Sorangium cellulosum	Polyketide:unknown	AAK19884.1	soraphens	12039053	10.1016/s0378-1119(02)00396-7	sorC	transfers a methyl group from a methyl donor to the hydroxyl oxygen of hydroxymalonyl-ACP SorC to produce methoxymalonyl-ACP SorC	final np structure	no
BGC0001034	BGC0001034|c1|4808-7192|+|CCE88382.1|polyketide_synthase|CCE88382.1	MTTPMVATEHTPPGKTPAKESARPAVLMFPGLGDHYVNMGRDLYRSEPAFREQIDLSAELLKPELGVDLRSVLYPGPDPSPAASPDGEAPGAPKQGVDLRRMLGRSRKEPSEVESQLNQTRLAQPALFVVEYALARLWQSVGLRVGAMIGYSLGEYVAACLAGVLSLEDSLTLVARRAQMIEELPPGAMLAVPLPEERVAPLLGEHLSVSAINSPEFCVVSGPREAVDDLEKRLLQGGTPTRRVQSSHAFHSRMMEPIAGRVTRLVEGYSLRAPQVPYVSNVSGALITAAQATDPAYWAEHLCRPVRFADGLRALLQRPGRIFVEAGPGQTLSSLAITTPKGDVEGELVVVPSMRHAYDVQADTAVLLNAVGRLRLAGAALDADRHSPSAGHAPPGAGE…	MIBiG v 2.10	Sorangium cellulosum	NRP:unknown, Polyketide:unknown	CCE88382.1	pellasoren	22488911	10.1002/anie.201200327	pelG	methylation of 1,3-bisphosphoglycerate	final np structure	no
BGC0001373	BGC0001373|c1|30572-31351|-|BAV32148.1|methyltransferase|BAV32148.1	MAVTNTPELIEADRLSYYAISKIEAQFIYKEIFTDHCYDIANLPSNPFIVDAGANIGLFSLYMKRKYPQAKILAFEPAPVCYDVLSRNLALNDALSGVKALQCGLSSSAGTLPLTYFPNLPGNSTLVPEEKNKLYEEAVRKRGKETADERFGGAVKVDVELKRLSDVLREYYPDGKPDQGLERIDLLKVDVEGAELEVLKGVDEEHWELVRNVVVETWEPSGIRPQIEALLEDKGFDITRDRAEWAPDQFSMITARRQD	MIBiG v 2.3	Sordaria araneosa	Polyketide:unknown	BAV32148.1	sordarin	27072286	10.1038/ja.2016.40	sdnD	O-methylation of 4'-O-demethylsordarin	final np structure	no
BGC0001519	BGC0001519|c1|13008-21656|+|STRAU_RS01650|non-ribosomal_peptide_synthetase|WP_016638469.1	MIPLSFAQRRLWFVDRFEGPSPTYNGAFALRLTGELNVAALESALRDVIDRHEVLRTVIVEDDDGVPHQQVLPSVHQPFDLPLVEVTPQERAAAVAEVATACFDLAADMPIRARLVRSAPQEHTLVLVAHHIAVDGESFGPLFRDLTLAYAARRQGSAPAWEPLPVQYADYTLWQRDVLGDESDPDSLAARQLAYWRETLADLAQPLAIPTDRPRPKAMSPRGDRVEFALDADLLRSVEKLAAQADTTTSMVMHSALAVLLHHLGCGDDVPIGAPIAGRTDEELRDLVGFFVNTWVLRVDLSGNPTFQQLLERVRDKSLAAYDNQDMPFERLVELLNPDRSTAYNPFFQVMLSWQPPVPDLELPGLAVKAEKLETSTAKFDLFFDLLPNASGGAQCRLE…	MIBiG v 2.11	Streptomyces aurantiacus JA 4570	NRP:unknown, Polyketide:unknown	STRAU_RS01650	aurantimycin A	27655321	10.1186/s12934-016-0559-7	NA	O-methylation of serine	final np structure	no
BGC0000291	BGC0000291|c1|96241-97029|+|AAZ23082.1|possible_O-methyltransferase|AAZ23082.1	MTIALADVEGLNQHETEFLYDEIFTRRAYLPEALHLPEAPVVFDVGANIGMFTLFVRSERPGATVHSFEPVPPVRDILCRNRERHAVAGLVHPYGLAEAEQEVEFTHYPGYSTMSTRSTLADTEAERAFVRGQVRTADLPEAERMLDELLAFRFREEKVTCRLRPLSAVLDEHPVDRIDLLKIDVQRGEREVLRGLEDRHWPLVRQIAMEVHDSPGGSTAGRLRAVADELERRGFDVLTEQEDRYAGTDRHSVFAVAEPRRG	MIBiG v 2.27	Streptomyces fradiae	NRP:unknown	AAZ23082.1	A54145	16208464	10.1007/s10295-005-0028-5	lptK	O-methylation of Asp	final np structure	no
BGC0000949	BGC0000949|c1|27888-28622|+|BAI53084.1|putative_O-methyltransferase|BAI53084.1	MIRQGPQAVRDLPPQSENLMTSQERRRLLLQDIDVVIDGGANGGQYAKWMRACGFRGEIFSFEPASETFGVLSEAARSDDRWHCHNAALGPEDGEARLHLTRTSLGSSLFRRTELHSRVWPRDVEAGTELVPMRSLRSLWHELGCDGRRVYLKLDVEGAELSVLEGSGPVLDRIALLELELSLVDMHHGAPAFHEVINFLSGRGFSPVALEQNHNGDDTTGQMLMLDGIFRAPGAGSEDGPGRQ	MIBiG v 2.12	Streptomyces griseus	NRP:unknown	BAI53084.1	A-500359	19478828	10.1038/ja.2009.38	orf24	unknown	final np structure	no
BGC0000994	BGC0000994|c1|72623-73405|+|AAF86398.1|FkbM|AAF86398.1	MSHPVETLRLPNGTTVAHINAGEAQFLYREIFTQRCYLRHGVDLRPGDVVFDVGANIGMFTLFAHLECPGVTVHAFEPAPVPFAALRANVTRHGIPGQADQCAVSDSSGTRKMTFYPDATLMSGFHADAAARTELLRTLGLNGGYTAEDVDTMLAQLPDVSEEIETPVVRLSDVIAERGIEAIGLLKVDVEKSERQVFAGLEDTDWPRIRQVVAEVHDIDGALEEVVTLLRGHGFTVVAEQEPLFAGTGIHQVAARRVAG	MIBiG v 2.13	Streptomyces hygroscopicus	NRP:unknown, Polyketide:unknown	AAF86398.1	FR-900520	10863099	10.1016/s0378-1119(00)00171-2	fkbM	31-O-methyltransferase	final np structure	yes
BGC0001040	BGC0001040|c1|97622-98404|+|CAA60470.1|methyltransferase|CAA60470.1	MSASVQTIKLPYGRPSAHVNPGEAQFLYQEIFAERCYLRRGLELRAGDVVFDVGANIGMFSLFAHLECPDVTVHAFEPAPVPYAALRANAERYAIAGRFEQCAVSDVAGRGKMTFYTDTTMMSGFHPDPATRAELLRRLAINGGYSAEAADRMLAELPDTSQVIETSVVRLSDVIAERGITSIGLLKIDVEKNERHVMAGIDAGDWPRIRQVVTEVHDIDGRLDEVLTLLRGQGFTVLSEQEPLFAGTDIYQVVARRGDA	MIBiG v 2.28	Streptomyces rapamycinicus NRRL 5491	NRP:unknown, Polyketide:unknown	CAA60470.1	rapamycin	20588302	10.1038/ja.2010.71	rapI	C39-hydroxylation of rapamycin	final np structure	yes
BGC0000222	BGC0000222|c1|32359-33168|+|BAJ52700.1|putative_methyltransferase|BAJ52700.1	MTGPAKAPADRTYEVTLPDTRRIVSPEPHQVAVLWRDVTGNELYARGADGLAAGDVVFDVGANIGLAALFFTGLVPGLRVYAFEPAEDCFACLKENAARHAPGVTPVQAAVGAREGTAELTYYPQSPAQSSLFPDEDEDRRNSLAYLANSGIHGDSARAFLAEMHQGRRCPVRVTTVAAAVEEHAVDEIALLKIDVERAEQHVLDGIGDACWPRIRRVVAEVHDTDGRLDAITGQLTRRGFDVETGQEPLLAGTDVHMLLAVRSAVRSR	MIBiG v 2.17	Streptomyces sp. TA-0256	Polyketide:unknown	BAJ52700.1	FD-594	21102601	10.1038/ja.2010.145	pnxMT2	PnxMT2 catalyzes methylation of the terminal olivose	heterologous expression, in vitro enzyme activity, final product confirmed	yes
BGC0000026	BGC0000026|c1|28925-29644|+|AAK83186.1|putative_methyltransferase|AAK83186.1	MPVPQLNDWYDQLTVEIIERVCAPDSGCLDIGAGGGEILTHMRRAAPRGRHFAVEPLPQYAEQLRRDFPEVTVWQAAAAATPGRDSFVHVVSNPGYSGLRRRPYDRADETLEEIAVDTVRLDDVVPEDARVDLVKVDVEGGEVGALRGAAELLRRQSPVVVFEHGGDHAMRDYGTTSDDLWALLVDDLGYTLYTLPGWLAAEPGLDRAALAAELRTQWYFVADRGPLSARSPRGEVHST	MIBiG v 2.16	Streptomyces viridochromogenes Tue57	Saccharide:unknown	AAK83186.1	avilamycin A	15489167	10.1016/j.chembiol.2004.08.016	aviG6	AviG6 responsible for methylation of the hydroxyl group at position 2 of the D-mannose moiety	genetic knockout studies, confirmed by HMBC, HPLC/ESI-MS analysis	no
BGC0000967	BGC0000967|c1|20404-31761|+|BAP05589.1|calA|BAP05589.1	MMGRGSSFVYQSEGNGPPDNWNDTDVGYPNIKCIHQLVETQARKTPDAIALVYGKQQLTYEELNRRSSCLARYLQLQGIQPDQPVGLCVERSLEMVVGILGILRAGGAYLPLEPQYPGERLQYMLQDSRVEWVLTQSRFTASLSPLLDDSVHLLSLDREWESITEGAQRQPALKRQVRLHHLAYILYTSGSTGRPKGVMLEHRALCNRILWMEDEYGLSPEDRVLQKTPFSFDVSGWEFFWPLITGARLVLAAPEKHKDPYYLRDTICRSGITVLHFVPSMFHSFLGIAEVERCNSIRKVFCSGEALTVQHTTRFFETFGDRELHNLYGPTEAAIDVSYYACRKEASVVPIGKPIANIRLYILDSRMNPSPIGSEGELCIAGIGLARGYLNRPDLTADR…	MIBiG v 2.14	uncultured Candidatus Entotheonella sp.	NRP:unknown, Polyketide:unknown	BAP05589.1	calyculin	24974231	10.1038/nchembio.1573	calA	O-methylation of serine	final np structure	no
