# Supplementary material for: Biosynthetic potential of the global ocean microbiome
Source: Nature. 2022 Jun 22;607(7917):111–8. doi: 10.1038/s41586-022-04862-3 (PMC9259500; doi:10.1038/s41586-022-04862-3)
Supplement: Supplementary file 9 — Supplementary Table 6 [file 41586_2022_4862_MOESM9_ESM.xlsx]

## Sheet: README
Sheet name	Description
The table includes calculated and observed high resolution masses of species mentioned in the study, HR-MS/MS data for modified peptides cleaved with trypsin, HR-MS/MS data for modified peptides cleaved with LahT150 and strains details for the bioactivity assays.
Primers utilized in this study	Primers used during the experimental charaxterization of the novel bacteriocin BGC (bacteriocin 75.1)
Representative heterologous co-expression conditions screened
HR-MS/MS Data for modified peptides Tryp cleavage
HR-MS/MS Data for modified peptides LahT cleavage
Supplementary Information Experimental validation HR-MS
Bioactivity assay strains	Strains used for the bioactivity assay, growth condition and taxonomy

## Sheet: Primers utilized in this study
Primer name	Primer Sequence 5’ to 3’
EmbI_OE_F_NdeI	CATATGAAACTGTTAGGACTCTCTCTGATCTGCTACGGCGTTCTTAAGAGCCGGCTGTACCGAAAAAGCGCGAGCGTCGCCGGTCGGCGCCTG
EmbI_OE_R_XhoI	CTCGAGCTACTTACCGGTTAGCAACAAAAGAAGTCCCACGAACACGTAAGACGTTGCGATGAAGATACCCAGGCGCCGACCGGCGAC
Duet-1_MCS1_F	TCCCTTATGCGACTCCTGC
Duet-1_MCS1_R	GATTATGCGGCCGTGTACAATACG
Duet-1_MCS2_F	GTACACGGCCGCATAATCG
Duet-1_MCS2_R	GTTATTGCTCAGCGGTGGC
EmbA_F_plmb	TCATCACCACAGCCAGGATCCGATGAACATCGAAGACGGC
EmbA_R_plmb	GGAATTCATTATTTGTAGAGCTCCTATTTTTTGAAAAACTGGTCATCCG
Plmb_F_EmbA	CAAGCCGTCTTCGATGTTCATCGGATCCTGGCTGTGG
Plmb_R_EmbA	GGATGACCAGTTTTTCAAAAAATAGGAGCTCTACAAATAATGAATTCCC

## Sheet: Representative heterologous co-
Experiment type	Constructs	Host	Media	Temperature (°C)	Time (h)
Control	pACYCDuet-1-EmbA(MCS1)	E. coli BL21(DE3)	TB	16	24
Case	pACYCDuet-1-EmbA(MCS1) + pCDFDuet-1-EmbM(MCS2)	E. coli BL21(DE3)	TB	16	24
Control	pACYCDuet-1-EmbA(MCS1)	E. coli Tuner(DE3)	TB	16	24
Case	pACYCDuet-1-EmbA(MCS1) + pCDFDuet-1-EmbM(MCS2)	E. coli Tuner(DE3)	TB	16	24
Control	pCDFDuet-1-EmbA(MCS1)	E. coli BL21(DE3)	TB	16	24
Case	pCDFDuet-1-EmbAM(MCS1)	E. coli BL21(DE3)	TB	16	24
Control	pCDFDuet-1-EmbA(MCS1)	E. coli Tuner(DE3)	TB	16	24
Case	pCDFDuet-1-EmbAM(MCS1)	E. coli Tuner(DE3)	TB	16	24
Control	pACYCDuet-1-EmbA(MCS1)	E. coli BL21(DE3)	TB	16	72
Case	pACYCDuet-1-EmbA(MCS1) + pCDFDuet-1-EmbM(MCS2)	E. coli BL21(DE3)	TB	16	72
Control	pACYCDuet-1-EmbA(MCS1)	E. coli BL21(DE3)	TB	16	120
Case	pACYCDuet-1-EmbA(MCS1) + pCDFDuet-1-EmbM(MCS2)	E. coli BL21(DE3)	TB	16	120
Control	pACYCDuet-1-EmbA(MCS1)	E. coli BL21(DE3)	TB	16	168
Case	pACYCDuet-1-EmbA(MCS1) + pCDFDuet-1-EmbM(MCS2)	E. coli BL21(DE3)	TB	16	168
Control	pACYCDuet-1-EmbA(MCS1)	E. coli BL21(DE3)	TB	16	24
Case	pACYCDuet-1-EmbA(MCS1) + pCDFDuet-1-EmbM(MCS1)-EmbI(MCS2)	E. coli BL21(DE3)	TB	16	24
Control	pACYCDuet-1-EmbA(MCS1)	E. coli Tuner(DE3)	TB	16	24
Case	pACYCDuet-1-EmbA(MCS1) + pCDFDuet-1-EmbM(MCS1)-EmbI(MCS2)	E. coli Tuner(DE3)	TB	16	24
Control	pACYCDuet-1-EmbA(MCS1)	E. coli BL21(DE3)	TB	37	6
Case	pACYCDuet-1-EmbA(MCS1) + pCDFDuet-1-EmbM(MCS2)	E. coli BL21(DE3)	TB	37	6
Case	pACYCDuet-1-EmbA(MCS1) + pCDFDuet-1-EmbM(MCS1)-EmbI(MCS2)	E. coli BL21(DE3)	TB	37	6
Control	pACYCDuet-1-EmbA(MCS1)	E. coli BL21(DE3)	Tb	16	24
Case	pACYCDuet-1-EmbA(MCS1) + pRSFDuet-1-EmbM(MCS2)	E. coli BL21(DE3)	TB	16	24
Control	pACYCDuet-1-EmbA(MCS1)	E. coli BL21(DE3)	TB	37	16
Case	pACYCDuet-1-EmbA(MCS1) + pRSFDuet-1-EmbM(MCS2)	E. coli BL21(DE3)	TB	37	16
Control	pACYCDuet-1-EmbA(MCS1)	E. coli BL21(DE3)	LB	16	24
Case	pACYCDuet-1-EmbA(MCS1) + pRSFDuet-1-EmbM(MCS2)	E. coli BL21(DE3)	LB	16	24
Case	pACYCDuet-1-EmbA(MCS1) + pCDFDuet-1-EmbM(MCS2)	E. coli BL21(DE3)	LB	16	24
Control	pACYCDuet-1-EmbA(MCS1)	E. coli BL21(DE3)	XPPM	16	24
Case	pACYCDuet-1-EmbA(MCS1) + pRSFDuet-1-EmbM(MCS2)	E. coli BL21(DE3)	XPPM	16	24
Case	pACYCDuet-1-EmbA(MCS1) + pCDFDuet-1-EmbM(MCS2)	E. coli BL21(DE3)	XPPM	16	24
Control	pACYCDuet-1-EmbA(MCS1)	E. coli BL21(DE3)	TB	16	24
Case	pACYCDuet-1-EmbA(MCS1) + pRSFDuet-1-EmbMopt(MCS2)	E. coli BL21(DE3)	TB	16	24
Control	NHis6-EmbA-pLMB509m	M. aerodenitrificans	TB	28	48
Case	NHis6-EmbAM-pLMB509m	M. aerodenitrificans	TB	28	48

## Sheet: HR-MSMS Data for modified pepti
HR-MS/MS for EmbA phosphorylated at Thr2 and cleaved with trypsin
Species and charge	Calculated m/z	Observed m/z	Δppm	Sequence
y3(1+)	441.25	441.248	4.9029	FFK
y4(1+)	569.308	569.307	3.0578	QFFK
y5(1+)	684.335	684.335	0.4732	DQFFK
y6(1+)	799.362	799.358	5.4516	DDQFFK
y7(1+)	886.394	886.391	3.5588	SDDQFFK
y9(1+)	1102.47	1102.46	5.5431	SESDDQFFK
y10(1+)	1199.52	1199.52	1.9564	PSESDDQFFK
y11(1+)	1312.61	1312.6	1.3703	IPSESDDQFFK
y12(1+)	1459.67	1459.67	2.39	FIPSESDDQFFK
y13(1+)	1606.74	1606.75	-3.8221	FFIPSESDDQFFK
y14(1+)	1787.76	1787.76	-0.3482	T(ph)FFIPSESDDQFFK
y15(1+)	1888.8	1888.81	-1.4637	TT(ph)FFIPSESDDQFFK
y16(1+)	1987.87	1987.89	-8.226	VTT(ph)FFIPSESDDQFFK
y17(1+)	2118.91	2118.94	-14.8396	MVTT(ph)FFIPSESDDQFFK
y18(1+)	2175.93	2175.93	0.5714	GMVTT(ph)FFIPSESDDQFFK
y19(1+)	2232.96	2232.95	1.9306	GGMVTT(ph)FFIPSESDDQFFK
y20(1+)	2303.99	2303.99	1.8499	AGGMVTT(ph)FFIPSESDDQFFK
y21(1+)	2403.06	2403.07	-4.6141	VAGGMVTT(ph)FFIPSESDDQFFK
y22(1+)	2474.1	2474.09	5.0914	AVAGGMVTT(ph)FFIPSESDDQFFK
y23(1+)	2603.14	2603.14	1.6226	EAVAGGMVTT(ph)FFIPSESDDQFFK
y24(1+)	2716.23	2716.22	3.753	LEAVAGGMVTT(ph)FFIPSESDDQFFK
y26(1+)	2974.31	2974.31	0.6426	EELEAVAGGMVTT(ph)FFIPSESDDQFFK
b4(1+)	445.193	445.192	2.7539	ELSD
b5(1+)	574.236	574.235	1.3665	ELSDE
b6(1+)	703.278	703.274	6.3084	ELSDEE
b7(1+)	816.362	816.359	4.0592	ELSDEEL
b8(1+)	945.405	945.404	0.4536	ELSDEELE
b9(1+)	1016.44	1016.44	4.1268	ELSDEELEA
b10(1+)	1115.51	1115.51	2.8998	ELSDEELEAV
b11(1+)	1186.55	1186.55	1.372	ELSDEELEAVA
b12(1+)	1243.57	1243.57	2.2024	ELSDEELEAVAG
b13(1+)	1300.59	1300.59	3.7765	ELSDEELEAVAGG
b14(1+)	1431.63	1431.63	3.0784	ELSDEELEAVAGGM
b15(1+)	1530.7	1530.7	1.3983	ELSDEELEAVAGGMV
b16(1+)	1631.75	1631.74	1.45	ELSDEELEAVAGGMVT
b18(1+)	1959.83	1959.84	-4.3552	ELSDEELEAVAGGMVTT(ph)F
b19(1+)	2106.9	2106.91	-6.7639	ELSDEELEAVAGGMVTT(ph)FF
b20(1+)	2219.98	2219.98	1.9114	ELSDEELEAVAGGMVTT(ph)FFI
b23(1+)	2533.11	2533.1	4.9391	ELSDEELEAVAGGMVTT(ph)FFIPSE
b25(1+)	2735.17	2735.15	7.5677	ELSDEELEAVAGGMVTT(ph)FFIPSESD
b26(1+)	2850.2	2850.2	-0.7287	ELSDEELEAVAGGMVTT(ph)FFIPSESDD
HR-MS/MS for EmbA phosphorylated at Thr1 and cleaved with trypsin
Species and charge	Calculated m/z	Observed m/z	Δppm	Sequence
y2(1+)	275.208	275.205	10.6014	KK
y4(1+)	569.345	569.343	3.1966	FFKK
y5(1+)	697.403	697.398	6.9882	QFFKK
y6(1+)	812.43	812.431	-1.5474	DQFFKK
y8(1+)	1014.49	1014.49	-1.058	SDDQFFKK
y11(1+)	1327.62	1327.62	0.827	PSESDDQFFKK
y12(1+)	1440.7	1440.7	2.9119	IPSESDDQFFKK
y13(1+)	1587.77	1587.76	5.7718	FIPSESDDQFFKK
y15(2+)	918.446	918.44	6.9028	TFFIPSESDDQFFKK
y16(1+)	2016.9	2016.89	2.7347	T(ph)TFFIPSESDDQFFKK
y17(1+)	2115.97	2115.97	-2.8494	VT(ph)TFFIPSESDDQFFKK
y18(1+)	2247.01	2247.01	-3.0155	MVT(ph)TFFIPSESDDQFFKK
y19(2+)	1152.52	1152.52	-5.6148	GMVT(ph)TFFIPSESDDQFFKK
y20(1+)	2361.05	2361.04	2.6379	GGMVT(ph)TFFIPSESDDQFFKK
y21(2+)	1216.55	1216.56	-9.8119	AGGMVT(ph)TFFIPSESDDQFFKK
y22(1+)	2531.16	2531.15	2.8646	VAGGMVT(ph)TFFIPSESDDQFFKK
y23(2+)	1301.6	1301.61	-10.3645	AVAGGMVT(ph)TFFIPSESDDQFFKK
y24(1+)	2731.24	2731.23	2.0521	EAVAGGMVT(ph)TFFIPSESDDQFFKK
y25(1+)	2844.32	2844.31	2.4429	LEAVAGGMVT(ph)TFFIPSESDDQFFKK
y26(1+)	2973.36	2973.36	0.9399	ELEAVAGGMVT(ph)TFFIPSESDDQFFKK
y29(2+)	1652.74	1652.75	-9.6773	SDEELEAVAGGMVT(ph)TFFIPSESDDQFFKK
b2(1+)	243.134	243.133	2.1951	EL
b4(1+)	445.193	445.19	5.6396	ELSD
b5(1+)	574.236	574.233	4.7896	ELSDE
b6(1+)	703.278	703.275	3.9436	ELSDEE
b7(1+)	816.362	816.363	-0.6362	ELSDEEL
b8(1+)	945.405	945.406	-1.4067	ELSDEELE
b9(1+)	1016.44	1016.44	1.3668	ELSDEELEA
b10(1+)	1115.51	1115.51	-3.5975	ELSDEELEAV
b11(1+)	1186.55	1186.54	5.1493	ELSDEELEAVA
b12(1+)	1243.57	1243.57	0.6222	ELSDEELEAVAG
b20(1+)	2219.98	2219.95	14.4217	ELSDEELEAVAGGMVT(ph)TFFI
HR-MS/MS for EmbA phosphorylated at Thr1 and Thr2 and cleaved with trypsin
Species and charge	Calculated m/z	Observed m/z	Δppm	Sequence
y3(1+)	441.25	441.249	0.468466	FFK
y4(1+)	569.308	569.309	-1.13347	QFFK
y5(1+)	684.335	684.332	4.35142	DQFFK
y6(1+)	799.362	799.359	4.49197	SDDQFFK
y7(1+)	886.394	886.393	0.716528	ESDDQFFK
y9(1+)	1102.47	1102.46	4.61829	SESDDQFFK
y10(1+)	1199.52	1199.52	1.31489	PSESDDQFFK
y11(1+)	1312.61	1312.61	0.429149	IPSESDDQFFK
y12(1+)	1459.67	1459.67	-0.0708379	FIPSESDDQFFK
y13(1+)	1606.74	1606.74	1.08005	FFIPSESDDQFFK
y15(1+)	1968.77	1968.78	-4.74339	T(ph)T(ph)FFIPSESDDQFFK
y16(1+)	2067.84	2067.85	-3.8809	VT(ph)T(ph)FFIPSESDDQFFK
y19(1+)	2312.92	2312.9	8.97305	GGMVT(ph)T(ph)FFIPSESDDQFFK
y20(1+)	2383.96	2383.96	-1.86898	AGGMVT(ph)T(ph)FFIPSESDDQFFK
y21(1+)	2483.03	2483.02	2.15291	VAGGMVT(ph)T(ph)FFIPSESDDQFFK
y22(1+)	2554.06	2554.08	-5.04759	AVAGGMVT(ph)T(ph)FFIPSESDDQFFK
b5(1+)	574.235	574.235	0.956178	ELSDE
b6(1+)	703.278	703.278	0.0359909	ELSDEE
b7(1+)	816.362	816.359	3.36095	ELSDEEL
b8(1+)	945.405	945.405	-0.051664	ELSDEELE
b9(1+)	1016.44	1016.44	-1.62549	ELSDEELEA
b10(1+)	1115.51	1115.51	3.18086	ELSDEELEAV
b11(1+)	1186.55	1186.55	-0.138962	ELSDEELEAVA
b12(1+)	1243.57	1243.56	5.50016	ELSDEELEAVAG
b13(1+)	1300.59	1300.58	6.2054	ELSDEELEAVAGG
b14(1+)	1431.63	1431.63	0.948068	ELSDEELEAVAGGM
b15(1+)	1530.7	1530.7	0.694743	ELSDEELEAVAGGMV
b18(1+)	2039.8	2039.78	9.92725	ELSDEELEAVAGGMVT(ph)T(ph)F
b19(1+)	2186.86	2186.87	-1.93306	ELSDEELEAVAGGMVT(ph)T(ph)FF
b20(1+)	2299.95	2299.94	3.77879	ELSDEELEAVAGGMVT(ph)T(ph)FFI

## Sheet: Feuille 7
HR-MS/MS for EmbA phosphorylated at Thr4 and cleaved with LahT
Species and charge	Calculated m/z	Observed m/z	Δppm	Sequence
y2(+1)	275.208	275.206	7.6593	KK
y3(+1)	422.276	422.274	6.1591	FKK
y4(+1)	569.345	569.342	4.7459	FFKK
y5(+1)	697.403	697.399	5.3481	QFFKK
y6(+1)	812.43	812.427	4.5101	DQFFKK
y7(+1)	927.457	927.451	6.4499	DDQFFKK
y8(+1)	1014.49	1014.48	4.5823	SDDQFFKK
y9(+1)	1143.53	1143.51	17.084	ESDDQFFKK
y10(+1)	1230.56	1230.56	3.2496	SESDDQFFKK
y11(+1)	1327.62	1327.61	4.6858	PSESDDQFFKK
y12(+1)	1440.7	1440.69	4.9179	IPSESDDQFFKK
y13(+1)	1587.77	1587.76	4.7116	FIPSESDDQFFKK
y14(+1)	1734.84	1734.83	5.3258	FFIPSESDDQFFKK
y15(+1)	1915.85	1915.84	3.3635	T(ph)FFIPSESDDQFFKK
y16(+1)	2016.9	2016.89	5.1784	TT(ph)FFIPSESDDQFFKK
y17(+1)	2115.97	2115.96	1.6452	VTT(ph)FFIPSESDDQFFKK
b2(+1)	231.116	231.115	6.0761	MV
b3(+1)	332.164	332.161	9.4192	MVT
b4(+1)	513.178	513.172	10.9464	MVTT(ph)
b5(+1)	660.246	660.242	6.2715	MVTT(ph)F
b6(+1)	807.315	807.313	2.2716	MVTT(ph)FF
b7(+1)	920.399	920.392	7.1988	MVTT(ph)FFI
HR-MS/MS for EmbA phosphorylated at Thr3 and cleaved with LahT
Species and charge	Calculated m/z	Observed m/z	Δppm	Sequence
y2(+1)	275.208	275.207	2.1483	KK
y6(+1)	812.43	812.421	11.3553	DQFFKK
y8(+1)	1014.49	1014.49	1.5078	SDDQFFKK_
y10(+1)	1230.56	1230.57	-2.8218	SESDDQFFKK
y11(+1)	1327.62	1327.61	6.6191	PSESDDQFFKK
y12(+1)	1440.7	1440.7	2.8031	IPSESDDQFFKK
y13(+1)	1587.77	1587.76	8.33	FIPSESDDQFFKK
y14(+1)	1734.84	1734.82	7.6213	FFIPSESDDQFFKK
y15(2+)	918.446	918.446	-0.0792	TFFIPSESDDQFFKK
y16(+1)	2016.9	2016.89	5.8589	T(ph)TFFIPSESDDQFFKK
b2(+1)	231.116	231.115	6.8238	MV
b3(+1)	412.13	412.127	6.9224	MVT(ph)
HR-MS/MS for EmbA phosphorylated at Thr3, Thr4 and cleaved with LahT
Species and charge	Calculated m/z	Observed m/z	Δppm	Sequence
y2(+1)	275.208	275.206	6.1721	KK
y3(+1)	422.276	422.274	5.5437	FKK
y4(+1)	569.345	569.341	7.103	FFKK
y5(+1)	697.403	697.401	2.8771	QFFKK
y6(+1)	812.43	812.425	5.8625	DQFFKK
y7(+1)	927.457	927.452	5.6988	DDQFFKK
y8(+1)	1014.49	1014.48	7.2633	SDDQFFKK
y9(+1)	1143.53	1143.53	4.0044	ESDDQFFKK
y10(+1)	1230.56	1230.56	5.4043	SESDDQFFKK
y11(+1)	1327.62	1327.61	5.5927	PSESDDQFFKK
y12(+1)	1440.7	1440.69	5.7367	IPSESDDQFFKK
y13(+1)	1587.77	1587.76	5.5209	FIPSESDDQFFKK
y14(+1)	1734.84	1734.83	5.0667	FFIPSESDDQFFKK
y16(+1)	2096.87	2096.86	0.5508	T(ph)T(ph)FFIPSESDDQFFKK
y17(2+)	1098.47	1098.45	17.2015	VT(ph)T(ph)FFIPSESDDQFFKK
b2(+1)	231.116	231.115	6.858	MV
b3(+1)	412.13	412.123	16.9284	MVT(ph)
b6(+1)	887.281	887.271	11.1503	MVT(ph)T(ph)FF
b18(+1)	770.326	770.324	2.8949	MVT(ph)T(ph)FFIPSESDDQFFKK
HR-MS/MS for EmbA dehydrated at Thr4 and cleaved with LahT
Species and charge	Calculated m/z	Observed m/z	Δppm	Sequence
y3(+1)	422.276	422.277	-2.69	FKK
y4(+1)	569.345	569.342	4.8459	FFKK
y5(+1)	697.403	697.409	-7.934	QFFKK
y6(+1)	812.43	812.427	4.2095	DQFFKK
y7(+1)	927.457	927.458	-0.608	DDQFFKK
y8(+1)	1014.49	1014.49	-0.152	SDDQFFKK
y9(+1)	1143.53	1143.53	3.9955	ESDDQFFKK
y10(+1)	1230.56	1230.56	-0.4138	SESDDQFFKK
y11(+1)	1327.62	1327.62	-0.14	PSESDDQFFKK
y12(+1)	1440.7	1440.7	1.5657	IPSESDDQFFKK
y13(+1)	1587.77	1587.77	-0.9784	FIPSESDDQFFKK
y14(+1)	1734.84	1734.84	-0.3626	FFIPSESDDQFFKK
y15(+1)	1817.87	1817.88	-1.594	T(Dhb)FFIPSESDDQFFKK
y16(+1)	1918.92	1918.92	0.4452	TT(Dhb)FFIPSESDDQFFKK
y17(+1)	2017.99	2018	-4.9937	VTT(Dhb)FFIPSESDDQFFKK
b2(+1)	231.116	231.116	-0.4464	MV
b3(+1)	332.164	332.163	3.2737	MVT
b4(+1)	415.201	415.201	-0.3086	MVTT(Dhb)
b5(+1)	562.269	562.27	-1.1657	MVTT(Dhb)F
b8(+1)	919.475	919.458	17.6064	MVTT(Dhb)FFIP
HR-MS/MS for EmbA dehydrated at Thr3, Thr4 and cleaved with LahT
Species and charge	Calculated m/z	Observed m/z	Δppm	Sequence
y11(+2)	664.312	664.315	-4.0342	PSESDDQFFKK
y12(+2)	720.854	720.853	1.8728	IPSESDDQFFKK
y13(+2)	794.388	794.395	-8.4845	FIPSESDDQFFKK
y14(+2)	867.922	867.927	-5.3461	FFIPSESDDQFFKK
y15(+2)	909.441	909.445	-3.7386	T(Dhb)FFIPSESDDQFFKK
y16(+2)	950.96	950.962	-2.5869	T(Dhb)T(Dhb)FFIPSESDDQFFKK
y17(+2)	1000.49	1000.5	-3.3483	VT(Dhb)T(Dhb)FFIPSESDDQFFKK
b2(+1)	231.116	231.116	0.0865	MV
b3(+1)	314.154	314.154	-0.3183	MVT(Dhb)
b4(+1)	397.192	397.191	1.2085	MVT(Dhb)T(Dhb)
b5(+1)	544.26	544.26	-0.5696	MVT(Dhb)T(Dhb)F
b6(+1)	691.328	691.327	1.5911	MVT(Dhb)T(Dhb)FF

## Sheet: Supplementary Information Exper
Species	Protease	Charge state	Calculated mass	Observed mass	Error Dppm
EmbA precursor	Trypsin1	3+	1156.21	1156.22	4.92
EmbA +1P	Trypsin1	3+	1182.87	1182.88	7.1
EmbA +2P	Trypsin1	3+	1209.52	1209.53	3.07
EmbA precursor	LahT150	3+	723.019	723.022	4.88
EmbA +1P	LahT150	3+	749.674	749.678	5.2
EmbA +2P	LahT150	3+	776.33	776.336	7.56
EmbA -1xH2O	Trypsin1	3+	1150.21	1150.21	3.23
EmbA -2xH2O	Trypsin1	3+	1144.21	1144.2	3.97
EmbA -1xH2O, DTT addition	Trypsin1	3+	1201.55	1201.55	2.08
EmbA -2xH2O, DTT addition	Trypsin1	3+	1247.54	1247.54	0.64
EmbA -1xH2O	LahT150	3+	717.015	717.019	4.7
EmbA -2xH2O	LahT150	3+	711.012	711.015	5.34
1 Highest abundance trypsin fragment is ELSDEELEAVAGGMVTTFFIPSESDDQFFKK, which still contains the last Lys residue.

## Sheet: Bioactivity assay strains
Strain	Growth inhibition by dehydrated peptide 75.1	Growth medium	Positive controls	Taxonomy
Escherichia coli DSM 1103	none observed	Luria-Bertani (LB)	Ampicillin, Chloramphenicol	d__Bacteria; p__Proteobacteria; c__Gammaproteobacteria; o__Enterobacterales; f__Enterobacteriaceae; g__Escherichia
Staphylococcus aureus subsp. aureus ATCC 29213	none observed	LB	Ampicillin, Chloramphenicol	d__Bacteria; p__Firmicutes; c__Bacilli; o__Staphylococcales; f__Staphylococcaceae; g__Staphylococcus
Pseudomonas aeruginosa DSM 1117	none observed	LB	Ampicillin, Chloramphenicol	d__Bacteria; p__Proteobacteria; c__Gammaproteobacteria; o__Pseudomonadales; f__Pseudomonadaceae; g__Pseudomonas
Acinetobacter baumanii DSM 30007	none observed	LB	Ampicillin, Chloramphenicol	d__Bacteria; p__Proteobacteria; c__Gammaproteobacteria; o__Pseudomonadales; f__Moraxellaceae; g__Acinetobacter
Enterococcus faecalis DSM 2570	none observed	LB	Ampicillin, Chloramphenicol	d__Bacteria; p__Firmicutes; c__Bacilli; o__Lactobacillales; f__Enterococcaceae; g__Enterococcus; s__Enterococcus faecalis
Rhodococcus sp. L233 (isolate described in Carlström et a. 2019, Nature Ecology & Evolution, 3(10):1445-1454)	none observed	R2A	Ampicillin, Chloramphenicol	d__Bacteria; p__Actinobacteriota; c__Actinomycetia; o__Mycobacteriales; f__Mycobacteriaceae; g__Rhodococcus
Aquimarina sp. Aq135	none observed	Marine Broth (MB)	Ampicillin, Chloramphenicol	d__Bacteria; p__Bacteroidetes; c__Flavobacteriia; o__Flavobacteriales; f__Flavobacteriaceae; g__Aquimarina
Rheinheimera aquimaris B26	none observed	MB	Ampicillin, Chloramphenicol	d__Bacteria; p__Proteobacteria; c__Gammaproteobacteria; o__Chromatiales; f__Chromatiaceae; g__Rheinheimera
Vibrio spartinae (salt marsh isolate)	none observed	MB	Ampicillin, Chloramphenicol	d__Bacteria; p__Proteobacteria; c__Gammaproteobacteria; o__Enterobacterales; f__Vibrionaceae; g__Vibrio
Pseudoalteromonas rubra DSM 6842	none observed	MB	Ampicillin, Chloramphenicol	d__Bacteria; p__Proteobacteria; c__Gammaproteobacteria; o__Alteromonadales; f__Pseudoalteromonadaceae; g__Pseudoalteromonas
Saccharomyces cerevisiae W301-1A	none observed	Yeast Peptone Dextrose (YPD)	Cycloheximide, Benomyl	d__Fungi; p__Ascomycota; c__Hemiascomycetes; o__Saccharomycetales; f__Saccharomycetaceae; g__Saccharomyces
Pichia pastoris (Komagataella phaffii) NRRL Y-11430	none observed	YPD	Cycloheximide, Benomyl	d__Fungi; p__Ascomycota; c__Hemiascomycetes; o__Saccharomycetales; f__Phaffomycetaceae; g_Komagataella
